# Supplementary material for: CRISPR-Cas9 screen of E3 ubiquitin ligases identifies TRAF2 and UHRF1 as regulators of HIV latency in primary human T cells
Source: mBio. 2024 Feb 27;15(4):e02222-23. doi: 10.1128/mbio.02222-23 (PMC11005436; doi:10.1128/mbio.02222-23)
Supplement: Table S1 — Proteins identified by LC-MS/MS analysis of primary activated CD4+ T cells. [file mbio.02222-23-s0002.xlsx]

## Sheet: proteingroups
Protein IDs	Majority protein IDs	Peptide counts (all)	Peptide counts (razor+unique)	Peptide counts (unique)	Protein names	Gene names	Fasta headers	Number of proteins	Peptides	Razor + unique peptides	Unique peptides	Peptides PH2-01M	Peptides PH2-02N	Peptides PH2-03O	Razor + unique peptides PH2-01M	Razor + unique peptides PH2-02N	Razor + unique peptides PH2-03O	Unique peptides PH2-01M	Unique peptides PH2-02N	Unique peptides PH2-03O	Sequence coverage [%]	Unique + razor sequence coverage [%]	Unique sequence coverage [%]	Mol. weight [kDa]	Sequence length	Sequence lengths	Fraction average	Fraction 1	Fraction 2	Fraction 3	Fraction 4	Fraction 5	Fraction 6	Fraction 7	Fraction 8	Fraction 9	Fraction 10	Q-value	Score	Identification type PH2-01M	Identification type PH2-02N	Identification type PH2-03O	Sequence coverage PH2-01M [%]	Sequence coverage PH2-02N [%]	Sequence coverage PH2-03O [%]	Intensity	Intensity PH2-01M	Intensity PH2-02N	Intensity PH2-03O
P0DN26;A0A075B759;Q9Y536;F5H284	P0DN26;A0A075B759;Q9Y536;F5H284	4;4;4;4	1;1;1;1	1;1;1;1	Peptidyl-prolyl cis-trans isomerase;Peptidyl-prolyl cis-trans isomerase A-like 4A/B/C;Peptidyl-prolyl cis-trans isomerase A-like 4D	PPIAL4E;PPIAL4A;PPIAL4D	sp|P0DN26|PAL4F_HUMAN Peptidyl-prolyl cis-trans isomerase A-like 4F OS=Homo sapiens OX=9606 GN=PPIAL4F PE=3 SV=1;sp|A0A075B759|PAL4E_HUMAN Peptidyl-prolyl cis-trans isomerase A-like 4E OS=Homo sapiens OX=9606 GN=PPIAL4E PE=3 SV=1;sp|Q9Y536|PAL4A_HUMAN Pept	4	4	1	1	3	4	3	0	1	0	0	1	0	37.2	16.5	16.5	18.197	164	164;164;164;164	5					1						1	-2	By matching	By MS/MS	By matching	20.7	37.2	20.7	56005000	0	56005000	0
P01850;A0A5B9	P01850;A0A5B9	4;4	4;4	4;4	T-cell receptor beta-1 chain C region;T-cell receptor beta-2 chain C region	TRBC1;TRBC2	sp|P01850|TRBC1_HUMAN T-cell receptor beta-1 chain C region OS=Homo sapiens OX=9606 GN=TRBC1 PE=1 SV=3;sp|A0A5B9|TRBC2_HUMAN T-cell receptor beta-2 chain C region OS=Homo sapiens OX=9606 GN=TRBC2 PE=1 SV=1	2	4	4	4	4	3	4	4	3	4	4	3	4	25.4	25.4	25.4	19.898	177	177;178	6.7				1	4	4	6	8			0	14.866	By MS/MS	By MS/MS	By MS/MS	25.4	15.3	25.4	340800000	93901000	109890000	137010000
A0AVT1	A0AVT1	21	21	21	Ubiquitin-like modifier-activating enzyme 6	UBA6	sp|A0AVT1|UBA6_HUMAN Ubiquitin-like modifier-activating enzyme 6 OS=Homo sapiens OX=9606 GN=UBA6 PE=1 SV=1	1	21	21	21	17	18	17	17	18	17	17	18	17	25	25	25	117.97	1052	1052	5.45		1	16	19	18	12	12	21			0	80.654	By MS/MS	By MS/MS	By MS/MS	20.2	22.3	18.8	5945000000	1555800000	2464800000	1924300000
A0FGR8	A0FGR8	16	16	16	Extended synaptotagmin-2	ESYT2	sp|A0FGR8|ESYT2_HUMAN Extended synaptotagmin-2 OS=Homo sapiens OX=9606 GN=ESYT2 PE=1 SV=1	1	16	16	16	10	13	14	10	13	14	10	13	14	22.9	22.9	22.9	102.36	921	921	5.19		3	13	15	16	16	10	10			0	42.484	By MS/MS	By MS/MS	By MS/MS	15.4	22.4	21.8	2088900000	491300000	855750000	741820000
A0JNW5	A0JNW5	2	2	2	UHRF1-binding protein 1-like	UHRF1BP1L	sp|A0JNW5|UH1BL_HUMAN UHRF1-binding protein 1-like OS=Homo sapiens OX=9606 GN=UHRF1BP1L PE=1 SV=2	1	2	2	2	0	2	1	0	2	1	0	2	1	1.8	1.8	1.8	164.2	1464	1464	4.33			1		2						0.0012763	3.2061		By MS/MS	By MS/MS	0	1.8	1.1	8240000	0	0	8240000
A1L0T0	A1L0T0	7	7	7	Acetolactate synthase-like protein	ILVBL	sp|A1L0T0|ILVBL_HUMAN Acetolactate synthase-like protein OS=Homo sapiens OX=9606 GN=ILVBL PE=1 SV=2	1	7	7	7	5	7	7	5	7	7	5	7	7	16.9	16.9	16.9	67.867	632	632	5.87			5	3	5	2	8	7			0	13.335	By MS/MS	By MS/MS	By MS/MS	14.2	16.9	16.9	930360000	120830000	493230000	316300000
A2A288	A2A288	7	7	7	Probable ribonuclease ZC3H12D	ZC3H12D	sp|A2A288|ZC12D_HUMAN Probable ribonuclease ZC3H12D OS=Homo sapiens OX=9606 GN=ZC3H12D PE=1 SV=3	1	7	7	7	6	3	5	6	3	5	6	3	5	19.7	19.7	19.7	58.077	527	527	5.75			3	3	3	1	7	3			0	11.378	By MS/MS	By MS/MS	By MS/MS	15.2	7.8	12	184590000	54310000	42451000	87828000
A2RRP1	A2RRP1	5	5	5	Neuroblastoma-amplified sequence	NBAS	sp|A2RRP1|NBAS_HUMAN Neuroblastoma-amplified sequence OS=Homo sapiens OX=9606 GN=NBAS PE=1 SV=2	1	5	5	5	2	3	4	2	3	4	2	3	4	2.3	2.3	2.3	268.57	2371	2371	3.92			8	1	1	1		1			0	10.188	By MS/MS	By MS/MS	By MS/MS	1.3	1.6	2	91653000	13641000	37722000	40290000
A2RTX5	A2RTX5	7	5	5	Probable threonine--tRNA ligase 2, cytoplasmic	TARSL2	sp|A2RTX5|SYTC2_HUMAN Probable threonine--tRNA ligase 2, cytoplasmic OS=Homo sapiens OX=9606 GN=TARSL2 PE=1 SV=1	1	7	5	5	4	5	7	3	3	5	3	3	5	9.5	6.2	6.2	92.644	802	802	3.73		1	4	3	3						0	5.9557	By MS/MS	By MS/MS	By MS/MS	5.4	6	9.5	56938000	18788000	20377000	17773000
A2RUS2	A2RUS2	1	1	1	DENN domain-containing protein 3	DENND3	sp|A2RUS2|DEND3_HUMAN DENN domain-containing protein 3 OS=Homo sapiens OX=9606 GN=DENND3 PE=1 SV=2	1	1	1	1	0	1	0	0	1	0	0	1	0	1.8	1.8	1.8	135.89	1198	1198	3			1								0.0073473	2.0452		By MS/MS		0	1.8	0	0	0	0	0
A3KMH1	A3KMH1	13	13	13	von Willebrand factor A domain-containing protein 8	VWA8	sp|A3KMH1|VWA8_HUMAN von Willebrand factor A domain-containing protein 8 OS=Homo sapiens OX=9606 GN=VWA8 PE=1 SV=2	1	13	13	13	9	13	10	9	13	10	9	13	10	8.7	8.7	8.7	214.82	1905	1905	5.19			9	11	7	1	6	8			0	20.637	By MS/MS	By MS/MS	By MS/MS	5.7	8.7	6.3	489180000	58060000	248500000	182630000
A3KN83;Q9Y2G9	A3KN83	5;1	5;1	5;1	Protein strawberry notch homolog 1	SBNO1	sp|A3KN83|SBNO1_HUMAN Protein strawberry notch homolog 1 OS=Homo sapiens OX=9606 GN=SBNO1 PE=1 SV=1	2	5	5	5	4	4	5	4	4	5	4	4	5	6	6	6	154.31	1393	1393;1366	5.68			2	3	5	5	4	3			0	23.055	By MS/MS	By MS/MS	By MS/MS	4.5	5.5	6	296370000	57123000	141430000	97815000
A4D0Y5	A4D0Y5	1	1	1	Putative uncharacterized protein LOC154872		sp|A4D0Y5|CG077_HUMAN Uncharacterized protein C7orf77 OS=Homo sapiens OX=9606 GN=C7orf77 PE=4 SV=1	1	1	1	1	1	0	0	1	0	0	1	0	0	26.7	26.7	26.7	10.045	90	90	6.5						1	1				1	-2	By MS/MS			26.7	0	0	109760000	109760000	0	0
A4D1P6	A4D1P6	3	3	3	WD repeat-containing protein 91	WDR91	sp|A4D1P6|WDR91_HUMAN WD repeat-containing protein 91 OS=Homo sapiens OX=9606 GN=WDR91 PE=1 SV=2	1	3	3	3	2	3	2	2	3	2	2	3	2	5.2	5.2	5.2	83.343	747	747	6.22	1					1	7				0	4.5692	By MS/MS	By MS/MS	By MS/MS	3.6	5.2	3.6	59912000	28864000	18281000	12767000
A4D1S5	A4D1S5	2	2	2	Ras-related protein Rab-19	RAB19	sp|A4D1S5|RAB19_HUMAN Ras-related protein Rab-19 OS=Homo sapiens OX=9606 GN=RAB19 PE=2 SV=2	1	2	2	2	2	1	1	2	1	1	2	1	1	9.7	9.7	9.7	24.4	217	217	3			4								0.00022272	3.8137	By MS/MS	By MS/MS	By MS/MS	9.7	5.1	4.6	54437000	26305000	0	28132000
A4FU69	A4FU69	2	2	2	EF-hand calcium-binding domain-containing protein 5	EFCAB5	sp|A4FU69|EFCB5_HUMAN EF-hand calcium-binding domain-containing protein 5 OS=Homo sapiens OX=9606 GN=EFCAB5 PE=1 SV=3	1	2	2	2	1	2	1	1	2	1	1	2	1	1.3	1.3	1.3	173.4	1503	1503	5.29				3	1	2		1			0.00808	2.0064	By matching	By MS/MS	By MS/MS	0.7	1.3	0.7	1177600000	353410000	765500000	58660000
A5YKK6	A5YKK6	20	20	20	CCR4-NOT transcription complex subunit 1	CNOT1	sp|A5YKK6|CNOT1_HUMAN CCR4-NOT transcription complex subunit 1 OS=Homo sapiens OX=9606 GN=CNOT1 PE=1 SV=2	1	20	20	20	15	16	15	15	16	15	15	16	15	8	8	8	266.94	2376	2376	4.84	4	3	11	19	12	18	10	5			0	42.684	By MS/MS	By MS/MS	By MS/MS	6.7	6.8	6.4	1664400000	429860000	676360000	558220000
A6NC98	A6NC98	32	32	32	Coiled-coil domain-containing protein 88B	CCDC88B	sp|A6NC98|CC88B_HUMAN Coiled-coil domain-containing protein 88B OS=Homo sapiens OX=9606 GN=CCDC88B PE=1 SV=1	1	32	32	32	27	25	23	27	25	23	27	25	23	27.8	27.8	27.8	164.81	1476	1476	3.57	7	25	30	27	13	12	3	1			0	140.59	By MS/MS	By MS/MS	By MS/MS	23.3	22.8	22.8	2776300000	770820000	1031100000	974400000
Q9GZQ8;A6NCE7	Q9GZQ8;A6NCE7	3;3	3;3	3;3	Microtubule-associated proteins 1A/1B light chain 3B;Microtubule-associated proteins 1A/1B light chain 3 beta 2	MAP1LC3B;MAP1LC3B2	sp|Q9GZQ8|MLP3B_HUMAN Microtubule-associated proteins 1A/1B light chain 3B OS=Homo sapiens OX=9606 GN=MAP1LC3B PE=1 SV=3;sp|A6NCE7|MP3B2_HUMAN Microtubule-associated proteins 1A/1B light chain 3 beta 2 OS=Homo sapiens OX=9606 GN=MAP1LC3B2 PE=2 SV=1	2	3	3	3	2	3	2	2	3	2	2	3	2	21.6	21.6	21.6	14.688	125	125;125	4.91		3	2			2	2	2			0	4.8628	By MS/MS	By MS/MS	By MS/MS	8.8	21.6	20.8	267940000	53368000	144660000	69910000
A6NCS6	A6NCS6	1	1	1	Uncharacterized protein C2orf72	C2orf72	sp|A6NCS6|CB072_HUMAN Uncharacterized protein C2orf72 OS=Homo sapiens OX=9606 GN=C2orf72 PE=1 SV=2	1	1	1	1	0	1	1	0	1	1	0	1	1	3.7	3.7	3.7	30.48	295	295	3.33			2	1							0.006239	2.1208		By matching	By MS/MS	0	3.7	3.7	5092500	0	1532700	3559700
A6NDG6	A6NDG6	7	7	7	Phosphoglycolate phosphatase	PGP	sp|A6NDG6|PGP_HUMAN Glycerol-3-phosphate phosphatase OS=Homo sapiens OX=9606 GN=PGP PE=1 SV=1	1	7	7	7	6	5	7	6	5	7	6	5	7	25.2	25.2	25.2	34.006	321	321	5.06	6	2		2	3	8	4	6			0	16.122	By MS/MS	By MS/MS	By MS/MS	22.7	15	25.2	1750400000	378880000	712810000	658670000
A6NDU8	A6NDU8	5	5	5	UPF0600 protein C5orf51	C5orf51	sp|A6NDU8|CE051_HUMAN UPF0600 protein C5orf51 OS=Homo sapiens OX=9606 GN=C5orf51 PE=1 SV=1	1	5	5	5	4	5	2	4	5	2	4	5	2	27.6	27.6	27.6	33.62	294	294	5.21				8	5	1	4	1			0	13.539	By MS/MS	By MS/MS	By MS/MS	24.5	27.6	11.6	1633300000	517280000	544220000	571770000
A6NED2	A6NED2	1	1	1	RCC1 domain-containing protein 1	RCCD1	sp|A6NED2|RCCD1_HUMAN RCC1 domain-containing protein 1 OS=Homo sapiens OX=9606 GN=RCCD1 PE=1 SV=1	1	1	1	1	1	1	1	1	1	1	1	1	1	6.6	6.6	6.6	40.078	376	376	2.5		3	3								0.0040298	2.5127	By MS/MS	By MS/MS	By MS/MS	6.6	6.6	6.6	19977000	7215800	6679700	6081900
A6NFQ2	A6NFQ2	13	13	13	TRPM8 channel-associated factor 2	TCAF2	sp|A6NFQ2|TCAF2_HUMAN TRPM8 channel-associated factor 2 OS=Homo sapiens OX=9606 GN=TCAF2 PE=1 SV=2	1	13	13	13	9	7	13	9	7	13	9	7	13	17.7	17.7	17.7	100.9	919	919	5.23		5	10	13	7	14	13	8			0	28.806	By MS/MS	By MS/MS	By MS/MS	10.1	9.8	17.7	3752600000	1108800000	696590000	1947200000
A6NHR9	A6NHR9	35	35	35	Structural maintenance of chromosomes flexible hinge domain-containing protein 1	SMCHD1	sp|A6NHR9|SMHD1_HUMAN Structural maintenance of chromosomes flexible hinge domain-containing protein 1 OS=Homo sapiens OX=9606 GN=SMCHD1 PE=1 SV=2	1	35	35	35	28	34	29	28	34	29	28	34	29	22.2	22.2	22.2	226.37	2005	2005	5.09	3	17	19	32	30	46	30	15			0	153.87	By MS/MS	By MS/MS	By MS/MS	18.2	22	18.2	4933500000	1335000000	2175800000	1422800000
A6NIH7	A6NIH7	4	4	3	Protein unc-119 homolog B	UNC119B	sp|A6NIH7|U119B_HUMAN Protein unc-119 homolog B OS=Homo sapiens OX=9606 GN=UNC119B PE=1 SV=1	1	4	4	3	4	3	4	4	3	4	3	2	3	19.5	19.5	15.9	28.136	251	251	5.61				4	5	4	4	1			0	11.157	By MS/MS	By MS/MS	By MS/MS	19.5	18.7	19.5	527690000	158690000	275730000	93272000
A6NJ78;P0C7V9	A6NJ78	5;1	5;1	5;1	Probable methyltransferase-like protein 15	METTL15	sp|A6NJ78|MET15_HUMAN Probable methyltransferase-like protein 15 OS=Homo sapiens OX=9606 GN=METTL15 PE=1 SV=1	2	5	5	5	2	2	5	2	2	5	2	2	5	14	14	14	46.121	407	407;234	4.5		5			1	3	3				0	9.2518	By MS/MS	By MS/MS	By MS/MS	7.6	7.9	14	112730000	52771000	30563000	29393000
A6NJG2	A6NJG2	1	1	1	Ankyrin repeat domain-containing protein SOWAHD	SOWAHD	sp|A6NJG2|SWAHD_HUMAN Ankyrin repeat domain-containing protein SOWAHD OS=Homo sapiens OX=9606 GN=SOWAHD PE=2 SV=1	1	1	1	1	1	0	0	1	0	0	1	0	0	7.3	7.3	7.3	33.803	315	315	8								1			0	5.597	By MS/MS			7.3	0	0	3923500	3923500	0	0
A6NKT7	A6NKT7	20	1	0	RanBP2-like and GRIP domain-containing protein 3	RGPD3	sp|A6NKT7|RGPD3_HUMAN RanBP2-like and GRIP domain-containing protein 3 OS=Homo sapiens OX=9606 GN=RGPD3 PE=3 SV=2	1	20	1	0	11	18	12	1	1	1	0	0	0	13.3	0.7	0	197.48	1758	1758	2.75		1	3								0.0082171	1.9342	By MS/MS	By MS/MS	By MS/MS	7.1	13.3	7.9	106940000	21876000	32289000	52772000
A6QL63	A6QL63	2	2	2	Ankyrin repeat and BTB/POZ domain-containing protein BTBD11	BTBD11	sp|A6QL63|BTBDB_HUMAN Ankyrin repeat and BTB/POZ domain-containing protein BTBD11 OS=Homo sapiens OX=9606 GN=BTBD11 PE=2 SV=3	1	2	2	2	2	2	2	2	2	2	2	2	2	2.7	2.7	2.7	120.88	1104	1104	4.38			3	2		3					0	4.919	By MS/MS	By MS/MS	By MS/MS	2.7	2.7	2.7	53092000	30987000	8490100	13615000
A8CG34;Q96HA1;Q6PJE2;A6NF01	A8CG34;Q96HA1	6;3;1;1	6;3;1;1	6;3;1;1	Nuclear envelope pore membrane protein POM 121C;Nuclear envelope pore membrane protein POM 121	POM121C;POM121	sp|A8CG34|P121C_HUMAN Nuclear envelope pore membrane protein POM 121C OS=Homo sapiens OX=9606 GN=POM121C PE=1 SV=2;sp|Q96HA1|P121A_HUMAN Nuclear envelope pore membrane protein POM 121 OS=Homo sapiens OX=9606 GN=POM121 PE=1 SV=2	4	6	6	6	3	5	5	3	5	5	3	5	5	10.1	10.1	10.1	125.06	1229	1229;1249;187;834	4.56		3	2	5	1	1	2	2			0	12.493	By MS/MS	By MS/MS	By MS/MS	3.4	9	9	804540000	99329000	337170000	368030000
A8MT69	A8MT69	1	1	1	Centromere protein X	STRA13	sp|A8MT69|CENPX_HUMAN Centromere protein X OS=Homo sapiens OX=9606 GN=CENPX PE=1 SV=1	1	1	1	1	0	1	1	0	1	1	0	1	1	21	21	21	8.9593	81	81	3		2	1		1						0.005004	2.4358		By MS/MS	By MS/MS	0	21	21	12812000	0	0	12812000
A8MXV4	A8MXV4	4	4	4	Nucleoside diphosphate-linked moiety X motif 19, mitochondrial	NUDT19	sp|A8MXV4|NUD19_HUMAN Nucleoside diphosphate-linked moiety X motif 19 OS=Homo sapiens OX=9606 GN=NUDT19 PE=1 SV=1	1	4	4	4	4	4	4	4	4	4	4	4	4	16.3	16.3	16.3	42.233	375	375	6					9	4	3	3			0	6.5921	By MS/MS	By MS/MS	By MS/MS	16.3	16.3	16.3	448520000	125150000	196330000	127040000
A9UHW6	A9UHW6	2	2	2	MIF4G domain-containing protein	MIF4GD	sp|A9UHW6|MI4GD_HUMAN MIF4G domain-containing protein OS=Homo sapiens OX=9606 GN=MIF4GD PE=1 SV=1	1	2	2	2	2	1	0	2	1	0	2	1	0	14.9	14.9	14.9	25.423	222	222	4.33			2	1	2	1					0	4.3214	By MS/MS	By MS/MS		14.9	9.9	0	123030000	40842000	82185000	0
B0I1T2	B0I1T2	58	58	58	Unconventional myosin-Ig;Minor histocompatibility antigen HA-2	MYO1G	sp|B0I1T2|MYO1G_HUMAN Unconventional myosin-Ig OS=Homo sapiens OX=9606 GN=MYO1G PE=1 SV=2	1	58	58	58	49	45	56	49	45	56	49	45	56	61.3	61.3	61.3	116.44	1018	1018	5.75		5	49	67	84	101	89	83	3		0	323.31	By MS/MS	By MS/MS	By MS/MS	51.7	55	58.3	50205000000	20121000000	13142000000	16941000000
B7ZAP0	B7ZAP0	2	2	2	Rab GTPase-activating protein 1-like, isoform 10	RABGAP1L	sp|B7ZAP0|RBG10_HUMAN Rab GTPase-activating protein 1-like, isoform 10 OS=Homo sapiens OX=9606 GN=RABGAP1L PE=1 SV=1	1	2	2	2	1	1	2	1	1	2	1	1	2	11.5	11.5	11.5	29.038	253	253	2.3	8						1	1			0.0014755	3.0589	By MS/MS	By MS/MS	By MS/MS	4	4	11.5	1009800000	194550000	395020000	420200000
Q12799;B9ZVM9	Q12799;B9ZVM9	1;1	1;1	1;1	T-complex protein 10A homolog;Putative t-complex protein 10A homolog 2	TCP10;TCP10L2	sp|Q12799|TCP10_HUMAN T-complex protein 10A homolog OS=Homo sapiens OX=9606 GN=TCP10 PE=2 SV=3;sp|B9ZVM9|TCP2L_HUMAN T-complex protein 10A homolog 2 OS=Homo sapiens OX=9606 GN=TCP10L2 PE=3 SV=2	2	1	1	1	1	0	0	1	0	0	1	0	0	5.7	5.7	5.7	38.267	353	353;353	7							1				0.005011	2.4495	By MS/MS			5.7	0	0	6632000	6632000	0	0
C9JLW8	C9JLW8	3	3	3	Protein FAM195B	FAM195B	sp|C9JLW8|MCRI1_HUMAN Mapk-regulated corepressor-interacting protein 1 OS=Homo sapiens OX=9606 GN=MCRIP1 PE=1 SV=1	1	3	3	3	3	3	3	3	3	3	3	3	3	41.2	41.2	41.2	10.92	97	97	4.64			3	1	4	3					0	5.7507	By MS/MS	By MS/MS	By MS/MS	41.2	41.2	41.2	94623000	17681000	44248000	32694000
E9PAV3;Q13765;Q9BZK3	E9PAV3;Q13765	8;7;1	8;7;1	8;7;1	Nascent polypeptide-associated complex subunit alpha, muscle-specific form;Nascent polypeptide-associated complex subunit alpha	NACA	sp|E9PAV3|NACAM_HUMAN Nascent polypeptide-associated complex subunit alpha, muscle-specific form OS=Homo sapiens OX=9606 GN=NACA PE=1 SV=1;sp|Q13765|NACA_HUMAN Nascent polypeptide-associated complex subunit alpha OS=Homo sapiens OX=9606 GN=NACA PE=1 SV=1	3	8	8	8	5	8	6	5	8	6	5	8	6	4.9	4.9	4.9	205.42	2078	2078;215;213	5.62		4	3	7	6	10	9	9			0	16.303	By MS/MS	By MS/MS	By MS/MS	3.4	4.9	2.9	1675900000	533300000	588880000	553770000
E9PRG8	E9PRG8	4	4	4	Uncharacterized protein C11orf98	C11orf98	sp|E9PRG8|CK098_HUMAN Uncharacterized protein C11orf98 OS=Homo sapiens OX=9606 GN=C11orf98 PE=4 SV=1	1	4	4	4	3	3	4	3	3	4	3	3	4	26.2	26.2	26.2	13.798	122	122	6.35					6	7	6	4			0	7.2302	By MS/MS	By MS/MS	By MS/MS	18.9	19.7	26.2	1322800000	379780000	545110000	397930000
H7BZ55	H7BZ55	2	2	2	Putative ciliary rootlet coiled-coil protein-like 3 protein		sp|H7BZ55|CRCC2_HUMAN Putative ciliary rootlet coiled-coil protein 2 OS=Homo sapiens OX=9606 GN=CROCC2 PE=5 SV=3	1	2	2	2	1	2	1	1	2	1	1	2	1	2.7	2.7	2.7	185.87	1655	1655	5.2				1	3		1				0.0058743	2.1707	By matching	By MS/MS	By MS/MS	1.1	2.7	1.1	1867500000	567030000	256560000	1043900000
L0R6Q1	L0R6Q1	3	3	3		SLC35A4	sp|L0R6Q1|S35U4_HUMAN SLC35A4 upstream open reading frame protein OS=Homo sapiens OX=9606 GN=SLC35A4 PE=3 SV=1	1	3	3	3	2	3	3	2	3	3	2	3	3	21.4	21.4	21.4	11.133	103	103	4.08	4			1	3	2	2				0	4.2379	By MS/MS	By MS/MS	By MS/MS	11.7	21.4	21.4	140180000	50655000	56768000	32758000
L0R819	L0R819	1	1	1		ASNSD1	sp|L0R819|ASURF_HUMAN ASNSD1 upstream open reading frame protein OS=Homo sapiens OX=9606 GN=ASDURF PE=1 SV=1	1	1	1	1	1	1	1	1	1	1	1	1	1	11.5	11.5	11.5	11.25	96	96	4.6				3	1	1					0.0051844	2.4044	By matching	By MS/MS	By MS/MS	11.5	11.5	11.5	85915000	8942200	52058000	24915000
O00115	O00115	2	2	2	Deoxyribonuclease-2-alpha	DNASE2	sp|O00115|DNS2A_HUMAN Deoxyribonuclease-2-alpha OS=Homo sapiens OX=9606 GN=DNASE2 PE=1 SV=2	1	2	2	2	2	2	2	2	2	2	2	2	2	6.9	6.9	6.9	39.58	360	360	3.56			5	3	1						0.0014718	3.0212	By MS/MS	By MS/MS	By MS/MS	6.9	6.9	6.9	573390000	165130000	245590000	162670000
O00116	O00116	14	14	14	Alkyldihydroxyacetonephosphate synthase, peroxisomal	AGPS	sp|O00116|ADAS_HUMAN Alkyldihydroxyacetonephosphate synthase, peroxisomal OS=Homo sapiens OX=9606 GN=AGPS PE=1 SV=1	1	14	14	14	7	11	13	7	11	13	7	11	13	31.9	31.9	31.9	72.911	658	658	5.77				10	15	16	10	6			0	46.21	By MS/MS	By MS/MS	By MS/MS	17.9	25.8	31.5	958680000	174410000	355100000	429170000
O00139	O00139	37	37	33	Kinesin-like protein KIF2A	KIF2A	sp|O00139|KIF2A_HUMAN Kinesin-like protein KIF2A OS=Homo sapiens OX=9606 GN=KIF2A PE=1 SV=3	1	37	37	33	32	35	34	32	35	34	28	31	30	40.1	40.1	36.5	79.954	706	706	5.11	12	24	14	31	42	38	40	29			0	217.78	By MS/MS	By MS/MS	By MS/MS	40.1	40.1	37.5	16981000000	4026500000	6551800000	6402600000
O00148	O00148	32	32	17	ATP-dependent RNA helicase DDX39A	DDX39A	sp|O00148|DX39A_HUMAN ATP-dependent RNA helicase DDX39A OS=Homo sapiens OX=9606 GN=DDX39A PE=1 SV=2	1	32	32	17	27	29	29	27	29	29	12	15	15	72.8	72.8	47.1	49.129	427	427	5.68		9	17	33	46	45	43	38	2		0	173.2	By MS/MS	By MS/MS	By MS/MS	65.8	65.8	72.8	32642000000	8390400000	13689000000	10563000000
O00151	O00151	3	3	3	PDZ and LIM domain protein 1	PDLIM1	sp|O00151|PDLI1_HUMAN PDZ and LIM domain protein 1 OS=Homo sapiens OX=9606 GN=PDLIM1 PE=1 SV=4	1	3	3	3	3	1	1	3	1	1	3	1	1	13.1	13.1	13.1	36.071	329	329	6.3				1	1	3	4	1			0	4.7856	By MS/MS	By MS/MS	By matching	13.1	4.9	4.6	74900000	59921000	12810000	2168700
O00154;Q6ZUV0	O00154	13;2	13;2	13;2	Cytosolic acyl coenzyme A thioester hydrolase	ACOT7	sp|O00154|BACH_HUMAN Cytosolic acyl coenzyme A thioester hydrolase OS=Homo sapiens OX=9606 GN=ACOT7 PE=1 SV=3	2	13	13	13	12	13	13	12	13	13	12	13	13	40.3	40.3	40.3	41.796	380	380;252	5.9			9	30	36	38	30	36	1		0	208.82	By MS/MS	By MS/MS	By MS/MS	37.4	40.3	40.3	14581000000	4023900000	5276100000	5281000000
O00159	O00159	3	3	3	Unconventional myosin-Ic	MYO1C	sp|O00159|MYO1C_HUMAN Unconventional myosin-Ic OS=Homo sapiens OX=9606 GN=MYO1C PE=1 SV=4	1	3	3	3	3	1	1	3	1	1	3	1	1	4.9	4.9	4.9	121.68	1063	1063	4		3		1	1	1	1				0	5.5963	By MS/MS	By matching	By MS/MS	4.9	0.8	0.8	378580000	290270000	78439000	9873400
O00160	O00160	15	15	14	Unconventional myosin-If	MYO1F	sp|O00160|MYO1F_HUMAN Unconventional myosin-If OS=Homo sapiens OX=9606 GN=MYO1F PE=1 SV=3	1	15	15	14	14	7	5	14	7	5	13	6	5	19.7	19.7	18.5	124.84	1098	1098	4.71		3	8	8	11	6	3	3			0	45.795	By MS/MS	By MS/MS	By MS/MS	17	12.8	6.4	1362500000	902820000	316390000	143300000
O00161	O00161	4	4	4	Synaptosomal-associated protein 23	SNAP23	sp|O00161|SNP23_HUMAN Synaptosomal-associated protein 23 OS=Homo sapiens OX=9606 GN=SNAP23 PE=1 SV=1	1	4	4	4	4	3	3	4	3	3	4	3	3	27.5	27.5	27.5	23.354	211	211	2.79		15	9	1	1	2					0	25.108	By MS/MS	By MS/MS	By MS/MS	27.5	19	19	3542600000	1128300000	1208000000	1206400000
O00165	O00165	1	1	1	HCLS1-associated protein X-1	HAX1	sp|O00165|HAX1_HUMAN HCLS1-associated protein X-1 OS=Homo sapiens OX=9606 GN=HAX1 PE=1 SV=2	1	1	1	1	0	0	1	0	0	1	0	0	1	9	9	9	31.62	279	279	3			1								0	8.6598			By MS/MS	0	0	9	0	0	0	0
O00170	O00170	26	26	26	AH receptor-interacting protein	AIP	sp|O00170|AIP_HUMAN AH receptor-interacting protein OS=Homo sapiens OX=9606 GN=AIP PE=1 SV=2	1	26	26	26	23	24	23	23	24	23	23	24	23	69.7	69.7	69.7	37.636	330	330	4.92	15	15	19	42	48	44	33	19			0	126.98	By MS/MS	By MS/MS	By MS/MS	68.5	64.5	69.7	27724000000	7769900000	10546000000	9408000000
O00178	O00178	17	17	17	GTP-binding protein 1	GTPBP1	sp|O00178|GTPB1_HUMAN GTP-binding protein 1 OS=Homo sapiens OX=9606 GN=GTPBP1 PE=1 SV=3	1	17	17	17	13	14	11	13	14	11	13	14	11	32.6	32.6	32.6	72.453	669	669	5.35		3	10	16	14	15	11	12			0	74.689	By MS/MS	By MS/MS	By MS/MS	24.1	24.4	23.3	1359500000	188940000	894280000	276310000
O00182;Q6DKI2;Q3B8N2	O00182	5;2;2	5;2;2	5;2;2	Galectin-9	LGALS9	sp|O00182|LEG9_HUMAN Galectin-9 OS=Homo sapiens OX=9606 GN=LGALS9 PE=1 SV=2	3	5	5	5	5	4	1	5	4	1	5	4	1	10.4	10.4	10.4	39.518	355	355;356;356	2.57	2	5	5	1	1						0	34.618	By MS/MS	By MS/MS	By MS/MS	10.4	10.4	3.7	234240000	130030000	104210000	0
O00186	O00186	13	13	13	Syntaxin-binding protein 3	STXBP3	sp|O00186|STXB3_HUMAN Syntaxin-binding protein 3 OS=Homo sapiens OX=9606 GN=STXBP3 PE=1 SV=2	1	13	13	13	10	11	10	10	11	10	10	11	10	25.8	25.8	25.8	67.764	592	592	4.72	2	3	10	7	8	6	5	5			0	23.353	By MS/MS	By MS/MS	By MS/MS	17.2	20.9	17.1	1032300000	308310000	383010000	340950000
O00193	O00193	10	10	10	Small acidic protein	SMAP	sp|O00193|SMAP_HUMAN Small acidic protein OS=Homo sapiens OX=9606 GN=SMAP PE=1 SV=1	1	10	10	10	10	9	9	10	9	9	10	9	9	46.4	46.4	46.4	20.332	183	183	3.74		26	31	20	8	4	7	5			0	44.639	By MS/MS	By MS/MS	By MS/MS	46.4	41.5	41.5	4700500000	1481700000	1853900000	1364900000
O00203;Q13367	O00203	9;1	9;1	9;1	AP-3 complex subunit beta-1	AP3B1	sp|O00203|AP3B1_HUMAN AP-3 complex subunit beta-1 OS=Homo sapiens OX=9606 GN=AP3B1 PE=1 SV=3	2	9	9	9	5	7	9	5	7	9	5	7	9	10.4	10.4	10.4	121.32	1094	1094;1082	6.44				3	6	9	13	8			0	21.5	By MS/MS	By MS/MS	By MS/MS	5.5	7.9	10.4	1033500000	260200000	367710000	405610000
O00213	O00213	2	2	2	Amyloid beta A4 precursor protein-binding family B member 1	APBB1	sp|O00213|APBB1_HUMAN Amyloid-beta A4 precursor protein-binding family B member 1 OS=Homo sapiens OX=9606 GN=APBB1 PE=1 SV=2	1	2	2	2	2	2	2	2	2	2	2	2	2	4.6	4.6	4.6	77.243	710	710	3.12		3	1	4							0	4.6704	By MS/MS	By MS/MS	By MS/MS	4.6	4.6	4.6	47213000	20531000	25990000	691780
O00214	O00214	5	5	5	Galectin-8	LGALS8	sp|O00214|LEG8_HUMAN Galectin-8 OS=Homo sapiens OX=9606 GN=LGALS8 PE=1 SV=4	1	5	5	5	4	5	4	4	5	4	4	5	4	19.6	19.6	19.6	35.808	317	317	5.22		1		4	13	6	2	1			0	7.0678	By MS/MS	By MS/MS	By MS/MS	12.6	19.6	12.6	669400000	69185000	289340000	310870000
O00217	O00217	8	8	8	NADH dehydrogenase [ubiquinone] iron-sulfur protein 8, mitochondrial	NDUFS8	sp|O00217|NDUS8_HUMAN NADH dehydrogenase [ubiquinone] iron-sulfur protein 8, mitochondrial OS=Homo sapiens OX=9606 GN=NDUFS8 PE=1 SV=1	1	8	8	8	6	5	7	6	5	7	6	5	7	41.9	41.9	41.9	23.705	210	210	4.92			9	10	10	2	4	5			0	18.066	By MS/MS	By MS/MS	By MS/MS	26.2	39	39.5	2111100000	347320000	1064700000	699080000
O00221	O00221	6	6	6	NF-kappa-B inhibitor epsilon	NFKBIE	sp|O00221|IKBE_HUMAN NF-kappa-B inhibitor epsilon OS=Homo sapiens OX=9606 GN=NFKBIE PE=1 SV=3	1	6	6	6	4	4	5	4	4	5	4	4	5	17.2	17.2	17.2	52.863	500	500	3.79	1	3	7	7	1	5					0	42.049	By MS/MS	By MS/MS	By MS/MS	15.6	14.4	14.4	939370000	286590000	387880000	264900000
O00231	O00231	30	30	30	26S proteasome non-ATPase regulatory subunit 11	PSMD11	sp|O00231|PSD11_HUMAN 26S proteasome non-ATPase regulatory subunit 11 OS=Homo sapiens OX=9606 GN=PSMD11 PE=1 SV=3	1	30	30	30	25	27	28	25	27	28	25	27	28	64.5	64.5	64.5	47.463	422	422	5.69	3	3	11	32	48	57	49	26			0	128.89	By MS/MS	By MS/MS	By MS/MS	57.3	60.9	59.7	21720000000	5223500000	8116700000	8380300000
O00232	O00232	15	15	15	26S proteasome non-ATPase regulatory subunit 12	PSMD12	sp|O00232|PSD12_HUMAN 26S proteasome non-ATPase regulatory subunit 12 OS=Homo sapiens OX=9606 GN=PSMD12 PE=1 SV=3	1	15	15	15	12	14	13	12	14	13	12	14	13	34.9	34.9	34.9	52.904	456	456	4.77	4	7	6	10	20	16	10	2			0	47.893	By MS/MS	By MS/MS	By MS/MS	32.7	34.2	34	8981900000	2404500000	4023800000	2553600000
O00233	O00233	13	13	13	26S proteasome non-ATPase regulatory subunit 9	PSMD9	sp|O00233|PSMD9_HUMAN 26S proteasome non-ATPase regulatory subunit 9 OS=Homo sapiens OX=9606 GN=PSMD9 PE=1 SV=3	1	13	13	13	11	12	12	11	12	12	11	12	12	50.2	50.2	50.2	24.682	223	223	4.8	2	11	18	9	22	17	14	7			0	42.21	By MS/MS	By MS/MS	By MS/MS	44.8	50.2	50.2	9078700000	2117700000	3736300000	3224700000
O00244	O00244	6	6	6	Copper transport protein ATOX1	ATOX1	sp|O00244|ATOX1_HUMAN Copper transport protein ATOX1 OS=Homo sapiens OX=9606 GN=ATOX1 PE=1 SV=1	1	6	6	6	5	5	5	5	5	5	5	5	5	72.1	72.1	72.1	7.4016	68	68	5.9			1	10	10	11	7	9	1		0	25.202	By MS/MS	By MS/MS	By MS/MS	72.1	72.1	72.1	1548400000	665490000	512770000	370150000
O00255	O00255	2	2	2	Menin	MEN1	sp|O00255|MEN1_HUMAN Menin OS=Homo sapiens OX=9606 GN=MEN1 PE=1 SV=4	1	2	2	2	2	1	1	2	1	1	2	1	1	3.1	3.1	3.1	68.023	615	615	2		4									0.002053	2.739	By MS/MS	By MS/MS	By matching	3.1	3.1	3.1	36762000	15099000	16514000	5148900
Q9NX47	Q9NX47	2	2	2	E3 ubiquitin-protein ligase MARCH5	43164	sp|Q9NX47|MARH5_HUMAN E3 ubiquitin-protein ligase MARCH5 OS=Homo sapiens OX=9606 GN=MARCH5 PE=1 SV=1	1	2	2	2	2	2	2	2	2	2	2	2	2	7.2	7.2	7.2	31.231	278	278	5			3				3				0	4.3631	By MS/MS	By MS/MS	By MS/MS	7.2	7.2	7.2	34904000	6382700	17582000	10939000
O00264	O00264	7	7	7	Membrane-associated progesterone receptor component 1	PGRMC1	sp|O00264|PGRC1_HUMAN Membrane-associated progesterone receptor component 1 OS=Homo sapiens OX=9606 GN=PGRMC1 PE=1 SV=3	1	7	7	7	6	7	5	6	7	5	6	7	5	30.3	30.3	30.3	21.671	195	195	4.73		3	10	5	4	8	5	2			0	16.377	By MS/MS	By MS/MS	By MS/MS	30.3	30.3	28.2	1426800000	321540000	567030000	538200000
O00267	O00267	27	27	27	Transcription elongation factor SPT5	SUPT5H	sp|O00267|SPT5H_HUMAN Transcription elongation factor SPT5 OS=Homo sapiens OX=9606 GN=SUPT5H PE=1 SV=1	1	27	27	27	19	23	19	19	23	19	19	23	19	30	30	30	121	1087	1087	5.09	1	7	13	21	20	16	16	11			0	75.311	By MS/MS	By MS/MS	By MS/MS	22	26.9	23.3	3799500000	1106300000	1695600000	997650000
O00268	O00268	5	5	5	Transcription initiation factor TFIID subunit 4	TAF4	sp|O00268|TAF4_HUMAN Transcription initiation factor TFIID subunit 4 OS=Homo sapiens OX=9606 GN=TAF4 PE=1 SV=2	1	5	5	5	2	4	2	2	4	2	2	4	2	8.3	8.3	8.3	110.11	1085	1085	5.09		2	1	2		2	3	1			0	15.958	By MS/MS	By MS/MS	By MS/MS	2.4	7.2	3.2	190090000	27988000	49517000	112580000
O00273	O00273	7	7	7	DNA fragmentation factor subunit alpha	DFFA	sp|O00273|DFFA_HUMAN DNA fragmentation factor subunit alpha OS=Homo sapiens OX=9606 GN=DFFA PE=1 SV=1	1	7	7	7	7	6	7	7	6	7	7	6	7	22.7	22.7	22.7	36.521	331	331	4		9	10	8	11	5	1	1			0	42.415	By MS/MS	By MS/MS	By MS/MS	22.7	19	22.7	1339600000	274260000	693320000	372070000
O00287	O00287	2	2	2	Regulatory factor X-associated protein	RFXAP	sp|O00287|RFXAP_HUMAN Regulatory factor X-associated protein OS=Homo sapiens OX=9606 GN=RFXAP PE=1 SV=1	1	2	2	2	2	1	1	2	1	1	2	1	1	6.6	6.6	6.6	28.232	272	272	2.25		3	1								0	10.947	By MS/MS	By MS/MS	By MS/MS	6.6	5.9	5.9	37025000	16918000	10080000	10027000
O00291	O00291	1	1	1	Huntingtin-interacting protein 1	HIP1	sp|O00291|HIP1_HUMAN Huntingtin-interacting protein 1 OS=Homo sapiens OX=9606 GN=HIP1 PE=1 SV=5	1	1	1	1	1	0	1	1	0	1	1	0	1	1.2	1.2	1.2	116.22	1037	1037	2.67		1	2								0.0016604	2.8646	By MS/MS		By matching	1.2	0	1.2	31791000	21033000	0	10758000
O00299	O00299	33	33	33	Chloride intracellular channel protein 1	CLIC1	sp|O00299|CLIC1_HUMAN Chloride intracellular channel protein 1 OS=Homo sapiens OX=9606 GN=CLIC1 PE=1 SV=4	1	33	33	33	31	32	28	31	32	28	31	32	28	96.7	96.7	96.7	26.922	241	241	5.05	3	31	58	166	196	96	76	55		2	0	323.31	By MS/MS	By MS/MS	By MS/MS	96.7	96.7	75.9	71497000000	17151000000	28406000000	25940000000
O00303	O00303	13	13	13	Eukaryotic translation initiation factor 3 subunit F	EIF3F	sp|O00303|EIF3F_HUMAN Eukaryotic translation initiation factor 3 subunit F OS=Homo sapiens OX=9606 GN=EIF3F PE=1 SV=1	1	13	13	13	10	12	11	10	12	11	10	12	11	37.8	37.8	37.8	37.563	357	357	6.43		1	4	3	11	16	21	23			0	27.907	By MS/MS	By MS/MS	By MS/MS	32.5	36.1	33.9	5854400000	1898100000	2460000000	1496300000
O00327	O00327	1	1	1	Aryl hydrocarbon receptor nuclear translocator-like protein 1	ARNTL	sp|O00327|BMAL1_HUMAN Aryl hydrocarbon receptor nuclear translocator-like protein 1 OS=Homo sapiens OX=9606 GN=ARNTL PE=1 SV=2	1	1	1	1	1	1	1	1	1	1	1	1	1	1.8	1.8	1.8	68.761	626	626	4				3							0.0036349	2.5344	By MS/MS	By MS/MS	By MS/MS	1.8	1.8	1.8	3917600	0	3917600	0
O00329	O00329	10	10	10	Phosphatidylinositol 4,5-bisphosphate 3-kinase catalytic subunit delta isoform	PIK3CD	sp|O00329|PK3CD_HUMAN Phosphatidylinositol 4,5-bisphosphate 3-kinase catalytic subunit delta isoform OS=Homo sapiens OX=9606 GN=PIK3CD PE=1 SV=2	1	10	10	10	5	9	7	5	9	7	5	9	7	13.7	13.7	13.7	119.48	1044	1044	4.94		4	8	4	2	5	8	3			0	23.632	By MS/MS	By MS/MS	By MS/MS	6.2	12.2	11.6	735280000	142350000	313980000	278950000
O00330	O00330	8	8	8	Pyruvate dehydrogenase protein X component, mitochondrial	PDHX	sp|O00330|ODPX_HUMAN Pyruvate dehydrogenase protein X component, mitochondrial OS=Homo sapiens OX=9606 GN=PDHX PE=1 SV=3	1	8	8	8	6	8	5	6	8	5	6	8	5	19.4	19.4	19.4	54.122	501	501	3.49	5	5	9	7	5	1	3				0	50.309	By MS/MS	By MS/MS	By MS/MS	16	19.4	13.6	1166100000	320360000	403250000	442520000
O00399	O00399	4	4	4	Dynactin subunit 6	DCTN6	sp|O00399|DCTN6_HUMAN Dynactin subunit 6 OS=Homo sapiens OX=9606 GN=DCTN6 PE=1 SV=1	1	4	4	4	3	4	3	3	4	3	3	4	3	20	20	20	20.747	190	190	4.82	3	3			2	2	5	2			0	7.931	By MS/MS	By MS/MS	By MS/MS	20	20	20	663820000	203970000	168100000	291750000
O00410;O60518	O00410	25;1	25;1	25;1	Importin-5	IPO5	sp|O00410|IPO5_HUMAN Importin-5 OS=Homo sapiens OX=9606 GN=IPO5 PE=1 SV=4	2	25	25	25	16	21	21	16	21	21	16	21	21	32.3	32.3	32.3	123.63	1097	1097;1105	5.5	1	5	18	28	26	31	28	26			0	287.75	By MS/MS	By MS/MS	By MS/MS	22.9	27.7	28.5	7859400000	1686900000	3728500000	2444000000
O00411	O00411	3	3	3	DNA-directed RNA polymerase, mitochondrial	POLRMT	sp|O00411|RPOM_HUMAN DNA-directed RNA polymerase, mitochondrial OS=Homo sapiens OX=9606 GN=POLRMT PE=1 SV=2	1	3	3	3	0	1	2	0	1	2	0	1	2	4.5	4.5	4.5	138.62	1230	1230	5.25		1			1	1		1			0	9.3673		By MS/MS	By MS/MS	0	2.6	1.9	38860000	0	38860000	0
O00418	O00418	3	3	3	Eukaryotic elongation factor 2 kinase	EEF2K	sp|O00418|EF2K_HUMAN Eukaryotic elongation factor 2 kinase OS=Homo sapiens OX=9606 GN=EEF2K PE=1 SV=2	1	3	3	3	2	2	0	2	2	0	2	2	0	5.5	5.5	5.5	82.143	725	725	4.4		1		3				1			0.0014771	3.0731	By MS/MS	By MS/MS		3.7	4.4	0	5208100	4139900	1068300	0
O00422	O00422	7	7	7	Histone deacetylase complex subunit SAP18	SAP18	sp|O00422|SAP18_HUMAN Histone deacetylase complex subunit SAP18 OS=Homo sapiens OX=9606 GN=SAP18 PE=1 SV=1	1	7	7	7	7	6	6	7	6	6	7	6	6	39.9	39.9	39.9	17.561	153	153	4.76	1	12	6	10	9	9	7	8			0	69.56	By MS/MS	By MS/MS	By MS/MS	39.9	34.6	34.6	4477800000	1245800000	2064100000	1167900000
O00429	O00429	27	27	27	Dynamin-1-like protein	DNM1L	sp|O00429|DNM1L_HUMAN Dynamin-1-like protein OS=Homo sapiens OX=9606 GN=DNM1L PE=1 SV=2	1	27	27	27	19	19	25	19	19	25	19	19	25	45.8	45.8	45.8	81.876	736	736	4.16	12	11	27	20	13	12	6	12			0	283.21	By MS/MS	By MS/MS	By MS/MS	28.9	32.1	43.5	2907200000	770540000	995390000	1141300000
O00442	O00442	10	10	10	RNA 3-terminal phosphate cyclase	RTCA	sp|O00442|RTCA_HUMAN RNA 3-terminal phosphate cyclase OS=Homo sapiens OX=9606 GN=RTCA PE=1 SV=1	1	10	10	10	8	8	8	8	8	8	8	8	8	31.4	31.4	31.4	39.336	366	366	5.89		3	3	5	10	5	6	15			0	34.108	By MS/MS	By MS/MS	By MS/MS	31.1	28.1	25.4	2400000000	1398400000	585370000	416200000
O00463	O00463	1	1	1	TNF receptor-associated factor 5	TRAF5	sp|O00463|TRAF5_HUMAN TNF receptor-associated factor 5 OS=Homo sapiens OX=9606 GN=TRAF5 PE=1 SV=2	1	1	1	1	1	0	0	1	0	0	1	0	0	2	2	2	64.405	557	557	5					1						0	4.7706	By MS/MS			2	0	0	0	0	0	0
O00471	O00471	4	4	4	Exocyst complex component 5	EXOC5	sp|O00471|EXOC5_HUMAN Exocyst complex component 5 OS=Homo sapiens OX=9606 GN=EXOC5 PE=1 SV=1	1	4	4	4	3	3	3	3	3	3	3	3	3	10.9	10.9	10.9	81.852	708	708	3.77		3	9	8	4	1	1				0	11.374	By MS/MS	By MS/MS	By MS/MS	6.6	8.8	6.6	192100000	64930000	58701000	68472000
O00479	O00479	2	2	2	High mobility group nucleosome-binding domain-containing protein 4	HMGN4	sp|O00479|HMGN4_HUMAN High mobility group nucleosome-binding domain-containing protein 4 OS=Homo sapiens OX=9606 GN=HMGN4 PE=1 SV=3	1	2	2	2	2	2	2	2	2	2	2	2	2	21.1	21.1	21.1	9.5388	90	90	2.78	15	13	1	2	3	1	2	3			0	222.83	By MS/MS	By MS/MS	By MS/MS	21.1	21.1	21.1	12704000000	2434500000	5021000000	5248900000
O00487	O00487	10	10	10	26S proteasome non-ATPase regulatory subunit 14	PSMD14	sp|O00487|PSDE_HUMAN 26S proteasome non-ATPase regulatory subunit 14 OS=Homo sapiens OX=9606 GN=PSMD14 PE=1 SV=1	1	10	10	10	7	9	10	7	9	10	7	9	10	56.1	56.1	56.1	34.577	310	310	5.98		2	3	7	8	10	12	13			0	24.115	By MS/MS	By MS/MS	By MS/MS	33.9	47.7	56.1	3700400000	700810000	1319900000	1679600000
O00488	O00488	1	1	1	Zinc finger protein 593	ZNF593	sp|O00488|ZN593_HUMAN Zinc finger protein 593 OS=Homo sapiens OX=9606 GN=ZNF593 PE=1 SV=2	1	1	1	1	1	1	1	1	1	1	1	1	1	14.2	14.2	14.2	15.199	134	134	3.67			1	2							0.0087502	1.899	By MS/MS	By MS/MS	By matching	14.2	14.2	14.2	10093000	0	7391000	2701800
O00499;P49418	O00499	12;3	9;0	9;0	Myc box-dependent-interacting protein 1	BIN1	sp|O00499|BIN1_HUMAN Myc box-dependent-interacting protein 1 OS=Homo sapiens OX=9606 GN=BIN1 PE=1 SV=1	2	12	9	9	9	8	9	7	7	7	7	7	7	16	14.7	14.7	64.699	593	593;695	4.95		2	8	10	7	6	6	4			0	34.202	By MS/MS	By MS/MS	By MS/MS	14.3	13	11.8	1684900000	519380000	711090000	454450000
O00505	O00505	4	4	4	Importin subunit alpha-4	KPNA3	sp|O00505|IMA4_HUMAN Importin subunit alpha-4 OS=Homo sapiens OX=9606 GN=KPNA3 PE=1 SV=2	1	4	4	4	3	3	4	3	3	4	3	3	4	5.8	5.8	5.8	57.81	521	521	3.33	3	4	6		1	2	2				0	8.886	By MS/MS	By MS/MS	By MS/MS	5.6	5.6	5.8	1773200000	763970000	821330000	187880000
O00512	O00512	2	2	2	B-cell CLL/lymphoma 9 protein	BCL9	sp|O00512|BCL9_HUMAN B-cell CLL/lymphoma 9 protein OS=Homo sapiens OX=9606 GN=BCL9 PE=1 SV=4	1	2	2	2	1	1	1	1	1	1	1	1	1	4.1	4.1	4.1	149.29	1426	1426	4.8			1	2	1			1			0	6.1343	By matching	By MS/MS	By MS/MS	2.3	1.8	2.3	442280000	253970000	19218000	169090000
O00522	O00522	2	2	2	Krev interaction trapped protein 1	KRIT1	sp|O00522|KRIT1_HUMAN Krev interaction trapped protein 1 OS=Homo sapiens OX=9606 GN=KRIT1 PE=1 SV=2	1	2	2	2	1	2	1	1	2	1	1	2	1	3.7	3.7	3.7	84.347	736	736	2.75		3			1						0	4.2346	By MS/MS	By MS/MS	By MS/MS	1.6	3.7	1.6	44353000	25057000	11523000	7774000
O00534	O00534	4	4	4	von Willebrand factor A domain-containing protein 5A	VWA5A	sp|O00534|VMA5A_HUMAN von Willebrand factor A domain-containing protein 5A OS=Homo sapiens OX=9606 GN=VWA5A PE=2 SV=2	1	4	4	4	4	2	4	4	2	4	4	2	4	9.8	9.8	9.8	86.488	786	786	5.67			3	2		1	3	3			0	41.556	By MS/MS	By MS/MS	By MS/MS	9.8	3.4	9.8	178570000	14436000	36985000	127150000
O00541	O00541	14	14	14	Pescadillo homolog	PES1	sp|O00541|PESC_HUMAN Pescadillo homolog OS=Homo sapiens OX=9606 GN=PES1 PE=1 SV=1	1	14	14	14	11	14	13	11	14	13	11	14	13	24.1	24.1	24.1	68.002	588	588	5.71	2	5	2	8	13	22	19	11			0	29.65	By MS/MS	By MS/MS	By MS/MS	20.4	24.1	22.8	2463000000	258220000	1200400000	1004400000
O00560	O00560	7	7	7	Syntenin-1	SDCBP	sp|O00560|SDCB1_HUMAN Syntenin-1 OS=Homo sapiens OX=9606 GN=SDCBP PE=1 SV=1	1	7	7	7	4	4	5	4	4	5	4	4	5	22.5	22.5	22.5	32.444	298	298	3.96	1		6	12	3	1	1				0	23.702	By MS/MS	By MS/MS	By MS/MS	12.8	12.4	22.5	866500000	262440000	241230000	362830000
O00562	O00562	9	9	9	Membrane-associated phosphatidylinositol transfer protein 1	PITPNM1	sp|O00562|PITM1_HUMAN Membrane-associated phosphatidylinositol transfer protein 1 OS=Homo sapiens OX=9606 GN=PITPNM1 PE=1 SV=4	1	9	9	9	8	5	8	8	5	8	8	5	8	10.9	10.9	10.9	134.85	1244	1244	4.9		3	1	10	10		3	4			0	18.439	By MS/MS	By MS/MS	By MS/MS	10	5.1	9.2	593370000	263070000	220240000	110060000
O00566	O00566	7	7	7	U3 small nucleolar ribonucleoprotein protein MPP10	MPHOSPH10	sp|O00566|MPP10_HUMAN U3 small nucleolar ribonucleoprotein protein MPP10 OS=Homo sapiens OX=9606 GN=MPHOSPH10 PE=1 SV=2	1	7	7	7	4	6	6	4	6	6	4	6	6	12.6	12.6	12.6	78.863	681	681	3.54	4	3	6	8	4	2	1				0	63.621	By MS/MS	By MS/MS	By MS/MS	9.7	11	9.7	853320000	45936000	605430000	201960000
O00567	O00567	44	44	44	Nucleolar protein 56	NOP56	sp|O00567|NOP56_HUMAN Nucleolar protein 56 OS=Homo sapiens OX=9606 GN=NOP56 PE=1 SV=4	1	44	44	44	37	41	39	37	41	39	37	41	39	71.7	71.7	71.7	66.049	594	594	5.11	22	28	36	50	50	67	49	52	3		0	193.98	By MS/MS	By MS/MS	By MS/MS	60.9	71.7	69.2	19688000000	4557200000	8666900000	6464100000
O00571;Q9NQI0	O00571	46;2	45;2	15;0	ATP-dependent RNA helicase DDX3X	DDX3X	sp|O00571|DDX3X_HUMAN ATP-dependent RNA helicase DDX3X OS=Homo sapiens OX=9606 GN=DDX3X PE=1 SV=3	2	46	45	15	41	43	40	40	42	39	13	13	15	56.8	56.8	27	73.243	662	662;724	5.46	3	11	38	43	61	71	53	45			0	206.9	By MS/MS	By MS/MS	By MS/MS	52.3	51.5	54.7	22759000000	4930400000	11225000000	6603300000
O00584	O00584	7	7	7	Ribonuclease T2	RNASET2	sp|O00584|RNT2_HUMAN Ribonuclease T2 OS=Homo sapiens OX=9606 GN=RNASET2 PE=1 SV=2	1	7	7	7	6	4	7	6	4	7	6	4	7	29.3	29.3	29.3	29.48	256	256	6.29				6	4	11	14	7			0	54.901	By MS/MS	By MS/MS	By MS/MS	29.3	14.8	29.3	1611300000	420490000	265910000	924850000
O00629	O00629	7	7	7	Importin subunit alpha-3	KPNA4	sp|O00629|IMA3_HUMAN Importin subunit alpha-3 OS=Homo sapiens OX=9606 GN=KPNA4 PE=1 SV=1	1	7	7	7	6	7	4	6	7	4	6	7	4	10.7	10.7	10.7	57.886	521	521	2.79	5	6	4	1		1	2				0	15.939	By MS/MS	By MS/MS	By MS/MS	4.4	10.7	10.4	1636800000	392200000	696100000	548460000
O60337	O60337	2	2	2	E3 ubiquitin-protein ligase MARCH6	43165	sp|O60337|MARH6_HUMAN E3 ubiquitin-protein ligase MARCH6 OS=Homo sapiens OX=9606 GN=MARCH6 PE=1 SV=2	1	2	2	2	2	2	2	2	2	2	2	2	2	3	3	3	102.54	910	910	2		6									0.0048193	2.4773	By MS/MS	By MS/MS	By matching	3	3	3	49858000	36821000	7412800	5624400
O00743	O00743	11	11	11	Serine/threonine-protein phosphatase 6 catalytic subunit;Serine/threonine-protein phosphatase 6 catalytic subunit, N-terminally processed	PPP6C	sp|O00743|PPP6_HUMAN Serine/threonine-protein phosphatase 6 catalytic subunit OS=Homo sapiens OX=9606 GN=PPP6C PE=1 SV=1	1	11	11	11	9	11	9	9	11	9	9	11	9	39.7	39.7	39.7	35.144	305	305	5.81			3	9	9	14	8	9			0	78.573	By MS/MS	By MS/MS	By MS/MS	39.3	39.7	35.1	1578200000	569080000	524740000	484400000
O00750	O00750	3	3	3	Phosphatidylinositol 4-phosphate 3-kinase C2 domain-containing subunit beta	PIK3C2B	sp|O00750|P3C2B_HUMAN Phosphatidylinositol 4-phosphate 3-kinase C2 domain-containing subunit beta OS=Homo sapiens OX=9606 GN=PIK3C2B PE=1 SV=2	1	3	3	3	3	2	1	3	2	1	3	2	1	2.8	2.8	2.8	184.77	1634	1634	3.9		1	4	1	3	1					0	6.3878	By MS/MS	By MS/MS	By matching	2.8	2	0.9	106750000	87142000	5873700	13733000
O00754	O00754	10	10	10	Lysosomal alpha-mannosidase;Lysosomal alpha-mannosidase A peptide;Lysosomal alpha-mannosidase B peptide;Lysosomal alpha-mannosidase C peptide;Lysosomal alpha-mannosidase D peptide;Lysosomal alpha-mannosidase E peptide	MAN2B1	sp|O00754|MA2B1_HUMAN Lysosomal alpha-mannosidase OS=Homo sapiens OX=9606 GN=MAN2B1 PE=1 SV=3	1	10	10	10	5	9	7	5	9	7	5	9	7	14.8	14.8	14.8	113.74	1011	1011	6.06				3	9	9	5	6			0	59.759	By MS/MS	By MS/MS	By MS/MS	5.8	13.6	10.4	1385200000	337550000	686920000	360700000
O00762	O00762	2	2	2	Ubiquitin-conjugating enzyme E2 C	UBE2C	sp|O00762|UBE2C_HUMAN Ubiquitin-conjugating enzyme E2 C OS=Homo sapiens OX=9606 GN=UBE2C PE=1 SV=1	1	2	2	2	2	2	2	2	2	2	2	2	2	17.3	17.3	17.3	19.652	179	179	3.08		1	10	2							0	5.0886	By MS/MS	By MS/MS	By MS/MS	17.3	17.3	17.3	549120000	88567000	117270000	343280000
O00764	O00764	17	17	17	Pyridoxal kinase	PDXK	sp|O00764|PDXK_HUMAN Pyridoxal kinase OS=Homo sapiens OX=9606 GN=PDXK PE=1 SV=1	1	17	17	17	13	13	14	13	13	14	13	13	14	65.1	65.1	65.1	35.102	312	312	5.9	1	3	7	9	13	26	23	18			0	75.471	By MS/MS	By MS/MS	By MS/MS	49	50.3	55.8	8053300000	1974500000	3151900000	2926900000
O00767	O00767	1	1	1	Acyl-CoA desaturase	SCD	sp|O00767|ACOD_HUMAN Acyl-CoA desaturase OS=Homo sapiens OX=9606 GN=SCD PE=1 SV=2	1	1	1	1	1	1	1	1	1	1	1	1	1	7	7	7	41.522	359	359	5.38					5	3					0	34.337	By MS/MS	By MS/MS	By MS/MS	7	7	7	232000000	23896000	188640000	19465000
O14497	O14497	27	27	26	AT-rich interactive domain-containing protein 1A	ARID1A	sp|O14497|ARI1A_HUMAN AT-rich interactive domain-containing protein 1A OS=Homo sapiens OX=9606 GN=ARID1A PE=1 SV=3	1	27	27	26	18	23	20	18	23	20	17	23	20	16	16	15	242.04	2285	2285	4.89	3	9	17	21	30	19	7	16			0	91.667	By MS/MS	By MS/MS	By MS/MS	10.2	13.8	13	2966500000	848740000	1340900000	776860000
O14503	O14503	3	3	3	Class E basic helix-loop-helix protein 40	BHLHE40	sp|O14503|BHE40_HUMAN Class E basic helix-loop-helix protein 40 OS=Homo sapiens OX=9606 GN=BHLHE40 PE=1 SV=1	1	3	3	3	0	2	3	0	2	3	0	2	3	10.2	10.2	10.2	45.51	412	412	5				2	3	2					0	21.201		By MS/MS	By MS/MS	0	5.8	10.2	118570000	0	67213000	51362000
O14519	O14519	2	2	2	Cyclin-dependent kinase 2-associated protein 1	CDK2AP1	sp|O14519|CDKA1_HUMAN Cyclin-dependent kinase 2-associated protein 1 OS=Homo sapiens OX=9606 GN=CDK2AP1 PE=1 SV=1	1	2	2	2	0	2	2	0	2	2	0	2	2	40.9	40.9	40.9	12.365	115	115	5		2						2			0.00044336	3.7514		By MS/MS	By matching	0	40.9	40.9	96715000	0	83227000	13488000
O14523	O14523	2	2	2	C2 domain-containing protein 2-like	C2CD2L	sp|O14523|C2C2L_HUMAN Phospholipid transfer protein C2CD2L OS=Homo sapiens OX=9606 GN=C2CD2L PE=1 SV=3	1	2	2	2	1	2	1	1	2	1	1	2	1	7.5	7.5	7.5	76.18	706	706	5				2		2					0	7.2003	By matching	By MS/MS	By MS/MS	3.7	7.5	3.8	38791000	5363700	30889000	2538200
O14526	O14526	7	7	7	F-BAR domain only protein 1	FCHO1	sp|O14526|FCHO1_HUMAN F-BAR domain only protein 1 OS=Homo sapiens OX=9606 GN=FCHO1 PE=1 SV=2	1	7	7	7	3	4	7	3	4	7	3	4	7	10.7	10.7	10.7	96.86	889	889	3.11	4	4	4	3	2	1	1				0	17.213	By MS/MS	By MS/MS	By MS/MS	3.9	5.3	10.7	266120000	46260000	120390000	99478000
O14530	O14530	3	3	3	Thioredoxin domain-containing protein 9	TXNDC9	sp|O14530|TXND9_HUMAN Thioredoxin domain-containing protein 9 OS=Homo sapiens OX=9606 GN=TXNDC9 PE=1 SV=2	1	3	3	3	2	2	3	2	2	3	2	2	3	28.3	28.3	28.3	26.534	226	226	4.83		3	3	1			1	4			0	6.0716	By MS/MS	By MS/MS	By MS/MS	11.9	21.7	28.3	112090000	15598000	75584000	20912000
O14545	O14545	13	13	13	TRAF-type zinc finger domain-containing protein 1	TRAFD1	sp|O14545|TRAD1_HUMAN TRAF-type zinc finger domain-containing protein 1 OS=Homo sapiens OX=9606 GN=TRAFD1 PE=1 SV=1	1	13	13	13	9	12	12	9	12	12	9	12	12	30.9	30.9	30.9	64.84	582	582	4.15	8	8	6	5	8	9	4	4			0	63.49	By MS/MS	By MS/MS	By MS/MS	21	28.2	25.6	1420200000	357190000	515550000	547450000
O14569	O14569	1	1	1	Cytochrome b561 domain-containing protein 2	CYB561D2	sp|O14569|C56D2_HUMAN Cytochrome b561 domain-containing protein 2 OS=Homo sapiens OX=9606 GN=CYB561D2 PE=1 SV=1	1	1	1	1	1	1	1	1	1	1	1	1	1	5.4	5.4	5.4	23.973	222	222	3			4								0	37.639	By MS/MS	By MS/MS	By MS/MS	5.4	5.4	5.4	62505000	26719000	15047000	20739000
O14578	O14578	8	8	8	Citron Rho-interacting kinase	CIT	sp|O14578|CTRO_HUMAN Citron Rho-interacting kinase OS=Homo sapiens OX=9606 GN=CIT PE=1 SV=2	1	8	8	8	4	7	6	4	7	6	4	7	6	5.5	5.5	5.5	231.43	2027	2027	4.3		3	6	2	2	5	2				0	13.872	By MS/MS	By MS/MS	By MS/MS	2.7	4.8	4	156320000	19249000	41019000	96048000
O14579	O14579	12	12	12	Coatomer subunit epsilon	COPE	sp|O14579|COPE_HUMAN Coatomer subunit epsilon OS=Homo sapiens OX=9606 GN=COPE PE=1 SV=3	1	12	12	12	12	12	11	12	12	11	12	12	11	37.3	37.3	37.3	34.482	308	308	5.07		4	14	23	25	19	15	7			0	258.73	By MS/MS	By MS/MS	By MS/MS	37.3	37.3	37.3	6456900000	2369400000	2560200000	1527300000
O14602	O14602	5	5	2	Eukaryotic translation initiation factor 1A, Y-chromosomal	EIF1AY	sp|O14602|IF1AY_HUMAN Eukaryotic translation initiation factor 1A, Y-chromosomal OS=Homo sapiens OX=9606 GN=EIF1AY PE=1 SV=4	1	5	5	2	4	4	4	4	4	4	2	2	1	45.1	45.1	11.8	16.442	144	144	5.16			4	13	6	5	8	2			0	19.66	By MS/MS	By MS/MS	By MS/MS	31.9	31.9	41	1458300000	301360000	649580000	507390000
O14607;O15550	O14607;O15550	3;2	3;2	3;2	Histone demethylase UTY;Lysine-specific demethylase 6A	UTY;KDM6A	sp|O14607|UTY_HUMAN Histone demethylase UTY OS=Homo sapiens OX=9606 GN=UTY PE=1 SV=2;sp|O15550|KDM6A_HUMAN Lysine-specific demethylase 6A OS=Homo sapiens OX=9606 GN=KDM6A PE=1 SV=2	2	3	3	3	3	2	2	3	2	2	3	2	2	3.2	3.2	3.2	149.55	1347	1347;1401	4.62			3		3	1	1				0	5.9386	By MS/MS	By MS/MS	By MS/MS	3.2	2.3	2.3	49538000	16554000	20719000	12265000
O14617	O14617	12	12	12	AP-3 complex subunit delta-1	AP3D1	sp|O14617|AP3D1_HUMAN AP-3 complex subunit delta-1 OS=Homo sapiens OX=9606 GN=AP3D1 PE=1 SV=1	1	12	12	12	10	11	9	10	11	9	10	11	9	14.2	14.2	14.2	130.16	1153	1153	5.11	5	5	1	3	10	16	9	4			0	30.881	By MS/MS	By MS/MS	By MS/MS	10.4	12.7	9.8	2999600000	527070000	2121100000	351460000
O14618	O14618	8	8	8	Copper chaperone for superoxide dismutase	CCS	sp|O14618|CCS_HUMAN Copper chaperone for superoxide dismutase OS=Homo sapiens OX=9606 GN=CCS PE=1 SV=1	1	8	8	8	7	8	6	7	8	6	7	8	6	35	35	35	29.04	274	274	4.73		5	10	8	9	7	7	3			0	18.333	By MS/MS	By MS/MS	By MS/MS	24.8	35	23.4	1546100000	776410000	476980000	292710000
O14639	O14639	6	6	6	Actin-binding LIM protein 1	ABLIM1	sp|O14639|ABLM1_HUMAN Actin-binding LIM protein 1 OS=Homo sapiens OX=9606 GN=ABLIM1 PE=1 SV=3	1	6	6	6	5	5	6	5	5	6	5	5	6	12.2	12.2	12.2	87.687	778	778	4.74	4	1	2	12	8	8	5	2			0	28.852	By MS/MS	By MS/MS	By MS/MS	10.2	10.2	12.2	1618600000	274200000	709380000	635070000
O14646	O14646	12	12	10	Chromodomain-helicase-DNA-binding protein 1	CHD1	sp|O14646|CHD1_HUMAN Chromodomain-helicase-DNA-binding protein 1 OS=Homo sapiens OX=9606 GN=CHD1 PE=1 SV=2	1	12	12	10	11	9	9	11	9	9	9	8	8	6.4	6.4	5.8	196.69	1710	1710	4.2	3	10	6	6	5	1	4	6			0	26.868	By MS/MS	By MS/MS	By MS/MS	6.4	6.3	6.4	849230000	140860000	388550000	319820000
O14647	O14647	10	8	8	Chromodomain-helicase-DNA-binding protein 2	CHD2	sp|O14647|CHD2_HUMAN Chromodomain-helicase-DNA-binding protein 2 OS=Homo sapiens OX=9606 GN=CHD2 PE=1 SV=2	1	10	8	8	10	7	8	8	6	7	8	6	7	6.5	5.9	5.9	211.34	1828	1828	2.76	3	13	13	8	1						0	42.763	By MS/MS	By MS/MS	By MS/MS	6.5	5.5	5.6	543280000	158490000	216820000	167970000
O14656	O14656	2	2	2	Torsin-1A	TOR1A	sp|O14656|TOR1A_HUMAN Torsin-1A OS=Homo sapiens OX=9606 GN=TOR1A PE=1 SV=1	1	2	2	2	2	2	2	2	2	2	2	2	2	7.5	7.5	7.5	37.808	332	332	5.55			1	3	2	1	2	2			0.0014734	3.032	By MS/MS	By MS/MS	By MS/MS	7.5	7.5	7.5	279740000	105510000	77197000	97033000
O14662	O14662	2	2	2	Syntaxin-16	STX16	sp|O14662|STX16_HUMAN Syntaxin-16 OS=Homo sapiens OX=9606 GN=STX16 PE=1 SV=3	1	2	2	2	1	1	1	1	1	1	1	1	1	7.1	7.1	7.1	37.031	325	325	5			1	1				1			0.00043745	3.5398	By MS/MS	By MS/MS	By MS/MS	2.8	4.3	4.3	9177100	9177100	0	0
O14672	O14672	8	8	8	Disintegrin and metalloproteinase domain-containing protein 10	ADAM10	sp|O14672|ADA10_HUMAN Disintegrin and metalloproteinase domain-containing protein 10 OS=Homo sapiens OX=9606 GN=ADAM10 PE=1 SV=1	1	8	8	8	6	8	6	6	8	6	6	8	6	16.4	16.4	16.4	84.141	748	748	5.16			3	5	9	1	7				0	13.743	By MS/MS	By MS/MS	By MS/MS	10.3	16.4	11.9	583660000	160880000	233680000	189090000
O14681	O14681	1	1	1	Etoposide-induced protein 2.4 homolog	EI24	sp|O14681|EI24_HUMAN Etoposide-induced protein 2.4 homolog OS=Homo sapiens OX=9606 GN=EI24 PE=1 SV=4	1	1	1	1	1	1	0	1	1	0	1	1	0	3.8	3.8	3.8	38.964	340	340	7							3				0.001853	2.7924	By MS/MS	By MS/MS		3.8	3.8	0	21267000	6911100	14356000	0
O14683	O14683	1	1	1	Tumor protein p53-inducible protein 11	TP53I11	sp|O14683|P5I11_HUMAN Tumor protein p53-inducible protein 11 OS=Homo sapiens OX=9606 GN=TP53I11 PE=1 SV=2	1	1	1	1	1	0	1	1	0	1	1	0	1	4.8	4.8	4.8	21.054	189	189	2.67		1	2								0.0089133	1.8837	By MS/MS		By MS/MS	4.8	0	4.8	72562000	45498000	0	27065000
O14686	O14686	7	7	7	Histone-lysine N-methyltransferase 2D	KMT2D	sp|O14686|KMT2D_HUMAN Histone-lysine N-methyltransferase 2D OS=Homo sapiens OX=9606 GN=KMT2D PE=1 SV=2	1	7	7	7	3	6	3	3	6	3	3	6	3	2.6	2.6	2.6	593.38	5537	5537	6.19				3	3	3	2	5			0	11.085	By MS/MS	By MS/MS	By MS/MS	0.9	2.3	1.4	130410000	47409000	42068000	40928000
O14713	O14713	1	1	1	Integrin beta-1-binding protein 1	ITGB1BP1	sp|O14713|ITBP1_HUMAN Integrin beta-1-binding protein 1 OS=Homo sapiens OX=9606 GN=ITGB1BP1 PE=1 SV=1	1	1	1	1	1	0	1	1	0	1	1	0	1	14.5	14.5	14.5	21.782	200	200	3			2								0	22.335	By MS/MS		By MS/MS	14.5	0	14.5	6665500	0	0	6665500
O14727	O14727	4	4	4	Apoptotic protease-activating factor 1	APAF1	sp|O14727|APAF_HUMAN Apoptotic protease-activating factor 1 OS=Homo sapiens OX=9606 GN=APAF1 PE=1 SV=2	1	4	4	4	3	3	3	3	3	3	3	3	3	4.8	4.8	4.8	141.84	1248	1248	6.7						5	3	2			0	5.3657	By MS/MS	By MS/MS	By MS/MS	3.1	3.4	3.4	70480000	26490000	21886000	22104000
O14730	O14730	4	4	4	Serine/threonine-protein kinase RIO3	RIOK3	sp|O14730|RIOK3_HUMAN Serine/threonine-protein kinase RIO3 OS=Homo sapiens OX=9606 GN=RIOK3 PE=1 SV=2	1	4	4	4	3	4	2	3	4	2	3	4	2	12.5	12.5	12.5	59.092	519	519	5.33			2	2	4	1		3			0	6.2823	By MS/MS	By MS/MS	By MS/MS	8.9	12.5	5.6	109500000	29366000	47307000	32832000
O14733	O14733	3	3	3	Dual specificity mitogen-activated protein kinase kinase 7	MAP2K7	sp|O14733|MP2K7_HUMAN Dual specificity mitogen-activated protein kinase kinase 7 OS=Homo sapiens OX=9606 GN=MAP2K7 PE=1 SV=2	1	3	3	3	3	3	3	3	3	3	3	3	3	12.2	12.2	12.2	47.484	419	419	7				2	1			8			0	5.3709	By MS/MS	By MS/MS	By MS/MS	12.2	12.2	12.2	67887000	11532000	45328000	11027000
O14734	O14734	4	4	4	Acyl-coenzyme A thioesterase 8	ACOT8	sp|O14734|ACOT8_HUMAN Acyl-coenzyme A thioesterase 8 OS=Homo sapiens OX=9606 GN=ACOT8 PE=1 SV=1	1	4	4	4	2	4	4	2	4	4	2	4	4	23.5	23.5	23.5	35.914	319	319	6.29		2			1	3	3	5			0	10.933	By MS/MS	By MS/MS	By MS/MS	10.3	23.5	23.5	361310000	35990000	188520000	136800000
O14737	O14737	20	20	20	Programmed cell death protein 5	PDCD5	sp|O14737|PDCD5_HUMAN Programmed cell death protein 5 OS=Homo sapiens OX=9606 GN=PDCD5 PE=1 SV=3	1	20	20	20	18	20	18	18	20	18	18	20	18	81.6	81.6	81.6	14.285	125	125	4.69	8	17	18	7	28	26	15	5		3	0	88.673	By MS/MS	By MS/MS	By MS/MS	81.6	81.6	81.6	13526000000	3351000000	6067700000	4107200000
O14744	O14744	12	12	12	Protein arginine N-methyltransferase 5;Protein arginine N-methyltransferase 5, N-terminally processed	PRMT5	sp|O14744|ANM5_HUMAN Protein arginine N-methyltransferase 5 OS=Homo sapiens OX=9606 GN=PRMT5 PE=1 SV=4	1	12	12	12	10	12	9	10	12	9	10	12	9	20.7	20.7	20.7	72.683	637	637	6.05		2	2	7	12	5	11	16			0	23.968	By MS/MS	By MS/MS	By MS/MS	19.5	20.7	18.1	2110800000	468670000	955530000	686600000
O14745	O14745	18	18	18	Na(+)/H(+) exchange regulatory cofactor NHE-RF1	SLC9A3R1	sp|O14745|NHRF1_HUMAN Na(+)/H(+) exchange regulatory cofactor NHE-RF1 OS=Homo sapiens OX=9606 GN=SLC9A3R1 PE=1 SV=4	1	18	18	18	17	18	16	17	18	16	17	18	16	60.1	60.1	60.1	38.868	358	358	3.86	7	25	30	21	15	8	7	8			0	91.106	By MS/MS	By MS/MS	By MS/MS	60.1	60.1	57.3	9161400000	2710300000	3380000000	3071100000
O14757	O14757	2	2	2	Serine/threonine-protein kinase Chk1	CHEK1	sp|O14757|CHK1_HUMAN Serine/threonine-protein kinase Chk1 OS=Homo sapiens OX=9606 GN=CHEK1 PE=1 SV=2	1	2	2	2	0	2	2	0	2	2	0	2	2	9.5	9.5	9.5	54.433	476	476	5			1		2		1				0	8.0275		By MS/MS	By MS/MS	0	9.5	9.5	81826000	0	51774000	30052000
O14773	O14773	5	5	5	Tripeptidyl-peptidase 1	TPP1	sp|O14773|TPP1_HUMAN Tripeptidyl-peptidase 1 OS=Homo sapiens OX=9606 GN=TPP1 PE=1 SV=2	1	5	5	5	5	4	3	5	4	3	5	4	3	13.1	13.1	13.1	61.247	563	563	7.08					5	8	7	16	1	1	0	34.602	By MS/MS	By MS/MS	By MS/MS	13.1	11.2	7.5	3620800000	1824900000	750830000	1045100000
O14776	O14776	31	31	31	Transcription elongation regulator 1	TCERG1	sp|O14776|TCRG1_HUMAN Transcription elongation regulator 1 OS=Homo sapiens OX=9606 GN=TCERG1 PE=1 SV=2	1	31	31	31	25	29	24	25	29	24	25	29	24	29.4	29.4	29.4	123.9	1098	1098	4.85	10	16	22	30	26	18	28	21			0	77.025	By MS/MS	By MS/MS	By MS/MS	24.7	29.3	25.8	11007000000	2426200000	5018800000	3562000000
O14777	O14777	4	4	4	Kinetochore protein NDC80 homolog	NDC80	sp|O14777|NDC80_HUMAN Kinetochore protein NDC80 homolog OS=Homo sapiens OX=9606 GN=NDC80 PE=1 SV=1	1	4	4	4	3	3	4	3	3	4	3	3	4	10.3	10.3	10.3	73.912	642	642	4.46			1	9	1	1		1			0	14.959	By MS/MS	By MS/MS	By MS/MS	7.8	7.8	10.3	196820000	41718000	51854000	103250000
O14802	O14802	2	2	2	DNA-directed RNA polymerase III subunit RPC1	POLR3A	sp|O14802|RPC1_HUMAN DNA-directed RNA polymerase III subunit RPC1 OS=Homo sapiens OX=9606 GN=POLR3A PE=1 SV=2	1	2	2	2	0	2	0	0	2	0	0	2	0	2.8	2.8	2.8	155.64	1390	1390	3.5			1	1							0	5.6814		By MS/MS		0	2.8	0	18092000	0	18092000	0
O14818;Q8TAA3	O14818	30;8	30;8	30;8	Proteasome subunit alpha type-7	PSMA7	sp|O14818|PSA7_HUMAN Proteasome subunit alpha type-7 OS=Homo sapiens OX=9606 GN=PSMA7 PE=1 SV=1	2	30	30	30	30	30	30	30	30	30	30	30	30	77	77	77	27.887	248	248;256	5.49	4	11	31	52	52	64	61	45			0	158.85	By MS/MS	By MS/MS	By MS/MS	77	77	77	39810000000	9415600000	18477000000	11918000000
O14828	O14828	7	7	7	Secretory carrier-associated membrane protein 3	SCAMP3	sp|O14828|SCAM3_HUMAN Secretory carrier-associated membrane protein 3 OS=Homo sapiens OX=9606 GN=SCAMP3 PE=1 SV=3	1	7	7	7	6	6	4	6	6	4	6	6	4	31.1	31.1	31.1	38.287	347	347	4.68			5	12	12	8	1				0	78.497	By MS/MS	By MS/MS	By MS/MS	23.3	30	21.3	3346200000	863200000	1624600000	858430000
O14874	O14874	4	4	4	[3-methyl-2-oxobutanoate dehydrogenase [lipoamide]] kinase, mitochondrial	BCKDK	sp|O14874|BCKD_HUMAN [3-methyl-2-oxobutanoate dehydrogenase [lipoamide]] kinase, mitochondrial OS=Homo sapiens OX=9606 GN=BCKDK PE=1 SV=2	1	4	4	4	0	3	4	0	3	4	0	3	4	21.8	21.8	21.8	46.36	412	412	6.25			2		1		1	4			0	22.447		By MS/MS	By MS/MS	0	16.7	21.8	411980000	0	242330000	169650000
O14879	O14879	8	8	8	Interferon-induced protein with tetratricopeptide repeats 3	IFIT3	sp|O14879|IFIT3_HUMAN Interferon-induced protein with tetratricopeptide repeats 3 OS=Homo sapiens OX=9606 GN=IFIT3 PE=1 SV=1	1	8	8	8	3	8	0	3	8	0	3	8	0	25.5	25.5	25.5	55.984	490	490	3.06	3	6	3	2	2	1	1				0	37.671	By MS/MS	By MS/MS		10.8	25.5	0	292070000	17133000	274930000	0
O14893	O14893	3	3	3	Gem-associated protein 2	GEMIN2	sp|O14893|GEMI2_HUMAN Gem-associated protein 2 OS=Homo sapiens OX=9606 GN=GEMIN2 PE=1 SV=1	1	3	3	3	2	3	3	2	3	3	2	3	3	11.4	11.4	11.4	31.585	280	280	3.09		3	4	4							0	5.6283	By MS/MS	By MS/MS	By MS/MS	11.1	11.4	11.4	121340000	25223000	27095000	69024000
O14920	O14920	16	16	16	Inhibitor of nuclear factor kappa-B kinase subunit beta	IKBKB	sp|O14920|IKKB_HUMAN Inhibitor of nuclear factor kappa-B kinase subunit beta OS=Homo sapiens OX=9606 GN=IKBKB PE=1 SV=1	1	16	16	16	11	16	14	11	16	14	11	16	14	23.5	23.5	23.5	86.563	756	756	5.89	3	3		12	11	10	20	17			0	38.085	By MS/MS	By MS/MS	By MS/MS	16.3	23.5	20.6	1051100000	322900000	388810000	339420000
O14925;Q5SRD1	O14925;Q5SRD1	3;3	3;3	3;3	Mitochondrial import inner membrane translocase subunit Tim23;Putative mitochondrial import inner membrane translocase subunit Tim23B	TIMM23;TIMM23B	sp|O14925|TIM23_HUMAN Mitochondrial import inner membrane translocase subunit Tim23 OS=Homo sapiens OX=9606 GN=TIMM23 PE=1 SV=1;sp|Q5SRD1|TI23B_HUMAN Putative mitochondrial import inner membrane translocase subunit Tim23B OS=Homo sapiens OX=9606 GN=TIMM23B	2	3	3	3	2	3	2	2	3	2	2	3	2	16.3	16.3	16.3	21.943	209	209;257	5.25				4	2			2			0	5.6978	By MS/MS	By MS/MS	By MS/MS	16.3	16.3	9.1	90395000	31025000	37163000	22207000
O14929	O14929	14	14	14	Histone acetyltransferase type B catalytic subunit	HAT1	sp|O14929|HAT1_HUMAN Histone acetyltransferase type B catalytic subunit OS=Homo sapiens OX=9606 GN=HAT1 PE=1 SV=1	1	14	14	14	11	14	10	11	14	10	11	14	10	40.1	40.1	40.1	49.512	419	419	4.94		1	10	18	14	14	7	3			0	41.945	By MS/MS	By MS/MS	By MS/MS	30.5	40.1	30.1	3354800000	487280000	1775400000	1092100000
O14933	O14933	5	5	5	Ubiquitin/ISG15-conjugating enzyme E2 L6	UBE2L6	sp|O14933|UB2L6_HUMAN Ubiquitin/ISG15-conjugating enzyme E2 L6 OS=Homo sapiens OX=9606 GN=UBE2L6 PE=1 SV=4	1	5	5	5	4	5	3	4	5	3	4	5	3	39.2	39.2	39.2	17.769	153	153	4.65		5	4			1	5	2			0	9.1543	By MS/MS	By MS/MS	By MS/MS	38.6	39.2	28.8	1043000000	180490000	507270000	355220000
O14949	O14949	3	3	3	Cytochrome b-c1 complex subunit 8	UQCRQ	sp|O14949|QCR8_HUMAN Cytochrome b-c1 complex subunit 8 OS=Homo sapiens OX=9606 GN=UQCRQ PE=1 SV=4	1	3	3	3	3	3	3	3	3	3	3	3	3	29.3	29.3	29.3	9.9062	82	82	6.24				6	3	5	8	7			0	13.025	By MS/MS	By MS/MS	By MS/MS	29.3	29.3	29.3	1466000000	294420000	786990000	384610000
P19105;O14950;P24844	P19105;O14950	7;7;2	7;7;2	7;7;2	Myosin regulatory light chain 12A;Myosin regulatory light chain 12B	MYL12A;MYL12B	sp|P19105|ML12A_HUMAN Myosin regulatory light chain 12A OS=Homo sapiens OX=9606 GN=MYL12A PE=1 SV=2;sp|O14950|ML12B_HUMAN Myosin regulatory light chain 12B OS=Homo sapiens OX=9606 GN=MYL12B PE=1 SV=2	3	7	7	7	5	7	6	5	7	6	5	7	6	50.3	50.3	50.3	19.794	171	171;172;172	5.02		3	3	16	12	8	6	4			0	22.045	By MS/MS	By MS/MS	By MS/MS	40.4	50.3	46.8	11916000000	4153700000	4735800000	3026000000
O14964	O14964	7	7	7	Hepatocyte growth factor-regulated tyrosine kinase substrate	HGS	sp|O14964|HGS_HUMAN Hepatocyte growth factor-regulated tyrosine kinase substrate OS=Homo sapiens OX=9606 GN=HGS PE=1 SV=1	1	7	7	7	7	5	4	7	5	4	7	5	4	8.2	8.2	8.2	86.191	777	777	6.02		2	4	4	4	7	11	11			0	9.8567	By MS/MS	By MS/MS	By MS/MS	8.2	5.4	5.1	1346900000	439740000	460280000	446920000
O14965	O14965	2	2	2	Aurora kinase A	AURKA	sp|O14965|AURKA_HUMAN Aurora kinase A OS=Homo sapiens OX=9606 GN=AURKA PE=1 SV=2	1	2	2	2	2	2	2	2	2	2	2	2	2	8.2	8.2	8.2	45.809	403	403	4.73		5	3				4	3			0.0060618	2.1511	By MS/MS	By MS/MS	By MS/MS	8.2	8.2	8.2	84503000	10314000	41728000	32462000
O14974;O60237	O14974	20;1	20;1	20;1	Protein phosphatase 1 regulatory subunit 12A	PPP1R12A	sp|O14974|MYPT1_HUMAN Protein phosphatase 1 regulatory subunit 12A OS=Homo sapiens OX=9606 GN=PPP1R12A PE=1 SV=1	2	20	20	20	19	19	17	19	19	17	19	19	17	21.5	21.5	21.5	115.28	1030	1030;982	4.67	9	13	13	19	28	31	11	8			0	148.15	By MS/MS	By MS/MS	By MS/MS	18.8	21.5	20.3	4665900000	1424400000	1927000000	1314500000
O14975	O14975	8	8	8	Very long-chain acyl-CoA synthetase	SLC27A2	sp|O14975|S27A2_HUMAN Very long-chain acyl-CoA synthetase OS=Homo sapiens OX=9606 GN=SLC27A2 PE=1 SV=2	1	8	8	8	5	6	7	5	6	7	5	6	7	20.3	20.3	20.3	70.311	620	620	5.94			1	3	4	14	9	1			0	19.196	By MS/MS	By MS/MS	By MS/MS	9	16.9	18.1	270220000	49354000	113870000	107000000
O14976	O14976	11	11	11	Cyclin-G-associated kinase	GAK	sp|O14976|GAK_HUMAN Cyclin-G-associated kinase OS=Homo sapiens OX=9606 GN=GAK PE=1 SV=2	1	11	11	11	9	8	7	9	8	7	9	8	7	11.2	11.2	11.2	143.19	1311	1311	5	2	3	3	10	11	7	4	6			0	33.733	By MS/MS	By MS/MS	By MS/MS	9.5	10.5	7.9	714660000	194840000	325960000	193860000
O14979	O14979	17	15	15	Heterogeneous nuclear ribonucleoprotein D-like	HNRNPDL	sp|O14979|HNRDL_HUMAN Heterogeneous nuclear ribonucleoprotein D-like OS=Homo sapiens OX=9606 GN=HNRNPDL PE=1 SV=3	1	17	15	15	14	16	16	12	14	14	12	14	14	36	33.6	33.6	46.437	420	420	5.61			13	43	42	32	37	27			0	45.753	By MS/MS	By MS/MS	By MS/MS	23.6	36	32.9	26645000000	7865600000	10391000000	8388000000
O14980	O14980	11	11	11	Exportin-1	XPO1	sp|O14980|XPO1_HUMAN Exportin-1 OS=Homo sapiens OX=9606 GN=XPO1 PE=1 SV=1	1	11	11	11	8	10	11	8	10	11	8	10	11	13.4	13.4	13.4	123.38	1071	1071	5.86		2	8	9	19	17	16	20			0	47.371	By MS/MS	By MS/MS	By MS/MS	10.9	13.4	13.4	4738300000	1261700000	2202000000	1274600000
O14981	O14981	15	15	15	TATA-binding protein-associated factor 172	BTAF1	sp|O14981|BTAF1_HUMAN TATA-binding protein-associated factor 172 OS=Homo sapiens OX=9606 GN=BTAF1 PE=1 SV=2	1	15	15	15	7	11	12	7	11	12	7	11	12	12.3	12.3	12.3	206.89	1849	1849	5.59		4	1	9	5	6	7	9			0	29.32	By MS/MS	By MS/MS	By MS/MS	7.1	7.4	9.7	1071100000	298610000	330850000	441610000
O15021	O15021	1	1	1	Microtubule-associated serine/threonine-protein kinase 4	MAST4	sp|O15021|MAST4_HUMAN Microtubule-associated serine/threonine-protein kinase 4 OS=Homo sapiens OX=9606 GN=MAST4 PE=1 SV=3	1	1	1	1	1	0	1	1	0	1	1	0	1	0.5	0.5	0.5	284.37	2626	2626	3			2								0.0062439	2.1288	By MS/MS		By MS/MS	0.5	0	0.5	24694000	10386000	0	14308000
O15027	O15027	15	15	15	Protein transport protein Sec16A	SEC16A	sp|O15027|SC16A_HUMAN Protein transport protein Sec16A OS=Homo sapiens OX=9606 GN=SEC16A PE=1 SV=3	1	15	15	15	12	13	13	12	13	13	12	13	13	11.6	11.6	11.6	233.51	2179	2179	4.89	4	2	3	14	17	16	5	3			0	50.658	By MS/MS	By MS/MS	By MS/MS	9.2	10.1	10.1	1620700000	455360000	539690000	625650000
O15031	O15031	2	2	2	Plexin-B2	PLXNB2	sp|O15031|PLXB2_HUMAN Plexin-B2 OS=Homo sapiens OX=9606 GN=PLXNB2 PE=1 SV=3	1	2	2	2	1	2	1	1	2	1	1	2	1	1.3	1.3	1.3	205.12	1838	1838	5.6				2		1	2				0.0053254	2.2771	By matching	By MS/MS	By MS/MS	0.5	1.3	0.5	680190000	81844000	578380000	19961000
O15042	O15042	11	11	11	U2 snRNP-associated SURP motif-containing protein	U2SURP	sp|O15042|SR140_HUMAN U2 snRNP-associated SURP motif-containing protein OS=Homo sapiens OX=9606 GN=U2SURP PE=1 SV=2	1	11	11	11	8	10	9	8	10	9	8	10	9	17.6	17.6	17.6	118.29	1029	1029	5.77		1	3	8	16	10	13	9			0	32.794	By MS/MS	By MS/MS	By MS/MS	13.6	16.8	14.2	2334900000	167290000	1678900000	488640000
O15047	O15047	9	9	9	Histone-lysine N-methyltransferase SETD1A	SETD1A	sp|O15047|SET1A_HUMAN Histone-lysine N-methyltransferase SETD1A OS=Homo sapiens OX=9606 GN=SETD1A PE=1 SV=3	1	9	9	9	7	4	5	7	4	5	7	4	5	6.9	6.9	6.9	186.03	1707	1707	5.14	2	1	1	4	5	1	5	3			0	12.752	By MS/MS	By MS/MS	By MS/MS	5.7	2.6	4.5	195660000	64968000	68827000	61870000
O15050	O15050	4	4	4	TPR and ankyrin repeat-containing protein 1	TRANK1	sp|O15050|TRNK1_HUMAN TPR and ankyrin repeat-containing protein 1 OS=Homo sapiens OX=9606 GN=TRANK1 PE=2 SV=4	1	4	4	4	2	3	0	2	3	0	2	3	0	2.1	2.1	2.1	336.22	2925	2925	4.86			1	1	3	2					0.002447	2.661	By MS/MS	By MS/MS		0.8	1.8	0	540120000	334020000	206100000	0
O15056	O15056	4	4	4	Synaptojanin-2	SYNJ2	sp|O15056|SYNJ2_HUMAN Synaptojanin-2 OS=Homo sapiens OX=9606 GN=SYNJ2 PE=1 SV=3	1	4	4	4	3	3	2	3	3	2	3	3	2	5	5	5	165.54	1496	1496	3.56	2	1		2	4						0	15.932	By MS/MS	By MS/MS	By MS/MS	4.4	4.4	1.4	51604000	13235000	30470000	7899400
O15066;O14782	O15066	9;1	9;1	8;1	Kinesin-like protein KIF3B;Kinesin-like protein KIF3B, N-terminally processed	KIF3B	sp|O15066|KIF3B_HUMAN Kinesin-like protein KIF3B OS=Homo sapiens OX=9606 GN=KIF3B PE=1 SV=1	2	9	9	8	3	6	5	3	6	5	3	6	4	14.9	14.9	13.1	85.124	747	747;793	4.5		1	3	4	4	3	1				0	12.219	By MS/MS	By MS/MS	By MS/MS	5.9	8.8	8.6	791680000	46439000	719200000	26047000
O15067	O15067	45	45	45	Phosphoribosylformylglycinamidine synthase	PFAS	sp|O15067|PUR4_HUMAN Phosphoribosylformylglycinamidine synthase OS=Homo sapiens OX=9606 GN=PFAS PE=1 SV=4	1	45	45	45	30	39	41	30	39	41	30	39	41	46.9	46.9	46.9	144.73	1338	1338	5.9		5	23	40	54	68	65	60	2		0	304.34	By MS/MS	By MS/MS	By MS/MS	31.8	42.6	43.4	18702000000	4458700000	7405600000	6837900000
O15078	O15078	5	5	5	Centrosomal protein of 290 kDa	CEP290	sp|O15078|CE290_HUMAN Centrosomal protein of 290 kDa OS=Homo sapiens OX=9606 GN=CEP290 PE=1 SV=2	1	5	5	5	2	2	1	2	2	1	2	2	1	2.6	2.6	2.6	290.38	2479	2479	5.29		1	1	1		1	2	1			0	6.9615	By MS/MS	By MS/MS	By MS/MS	0.9	0.8	0.8	2070800000	1176200	783500	2068800000
O15084	O15084	4	2	2	Serine/threonine-protein phosphatase 6 regulatory ankyrin repeat subunit A	ANKRD28	sp|O15084|ANR28_HUMAN Serine/threonine-protein phosphatase 6 regulatory ankyrin repeat subunit A OS=Homo sapiens OX=9606 GN=ANKRD28 PE=1 SV=5	1	4	2	2	4	2	4	2	1	2	2	1	2	6	3.2	3.2	112.96	1053	1053	4.11				8	1						0	7.5771	By MS/MS	By matching	By MS/MS	6	3.6	6	155400000	38505000	32709000	84185000
O15111	O15111	1	1	1	Inhibitor of nuclear factor kappa-B kinase subunit alpha	CHUK	sp|O15111|IKKA_HUMAN Inhibitor of nuclear factor kappa-B kinase subunit alpha OS=Homo sapiens OX=9606 GN=CHUK PE=1 SV=2	1	1	1	1	1	1	1	1	1	1	1	1	1	1.6	1.6	1.6	84.639	745	745	3			3								0.0016684	2.9235	By MS/MS	By MS/MS	By MS/MS	1.6	1.6	1.6	22825000	8074900	6988300	7761300
O15116	O15116	6	6	6	U6 snRNA-associated Sm-like protein LSm1	LSM1	sp|O15116|LSM1_HUMAN U6 snRNA-associated Sm-like protein LSm1 OS=Homo sapiens OX=9606 GN=LSM1 PE=1 SV=1	1	6	6	6	6	5	6	6	5	6	6	5	6	46.6	46.6	46.6	15.179	133	133	5.82			2	8	8	10	12	5			0	10.173	By MS/MS	By MS/MS	By MS/MS	46.6	46.6	46.6	1874800000	441210000	901810000	531740000
O15117	O15117	15	15	15	FYN-binding protein	FYB	sp|O15117|FYB1_HUMAN FYN-binding protein 1 OS=Homo sapiens OX=9606 GN=FYB1 PE=1 SV=2	1	15	15	15	14	13	14	14	13	14	14	13	14	26.8	26.8	26.8	85.386	783	783	5.5		5	13	24	13	12	21	22			0	81.244	By MS/MS	By MS/MS	By MS/MS	25.3	22.9	24.4	2473800000	1104200000	736230000	633410000
O15121	O15121	3	3	3	Sphingolipid delta(4)-desaturase DES1	DEGS1	sp|O15121|DEGS1_HUMAN Sphingolipid delta(4)-desaturase DES1 OS=Homo sapiens OX=9606 GN=DEGS1 PE=1 SV=1	1	3	3	3	3	2	2	3	2	2	3	2	2	12.1	12.1	12.1	37.866	323	323	4.96		3		4	6	9		1			0	23.394	By MS/MS	By MS/MS	By MS/MS	12.1	7.7	7.7	494190000	270480000	132070000	91636000
O15123	O15123	1	1	1	Angiopoietin-2	ANGPT2	sp|O15123|ANGP2_HUMAN Angiopoietin-2 OS=Homo sapiens OX=9606 GN=ANGPT2 PE=1 SV=1	1	1	1	1	1	1	1	1	1	1	1	1	1	2.8	2.8	2.8	56.919	496	496	2.5		3	3								0.00945	1.8454	By MS/MS	By MS/MS	By MS/MS	2.8	2.8	2.8	247120000	78779000	89993000	78350000
O15126	O15126	2	2	2	Secretory carrier-associated membrane protein 1	SCAMP1	sp|O15126|SCAM1_HUMAN Secretory carrier-associated membrane protein 1 OS=Homo sapiens OX=9606 GN=SCAMP1 PE=1 SV=2	1	2	2	2	2	2	1	2	2	1	2	2	1	16	16	16	37.92	338	338	5.7				2	2	3	3				0	15.165	By MS/MS	By MS/MS	By MS/MS	16	16	8	256990000	68983000	152420000	35579000
O15127	O15127	6	6	6	Secretory carrier-associated membrane protein 2	SCAMP2	sp|O15127|SCAM2_HUMAN Secretory carrier-associated membrane protein 2 OS=Homo sapiens OX=9606 GN=SCAMP2 PE=1 SV=2	1	6	6	6	6	4	4	6	4	4	6	4	4	19.5	19.5	19.5	36.648	329	329	4.36	3	2	3	5	7	5	3				0	34.927	By MS/MS	By MS/MS	By MS/MS	19.5	17.9	17.9	1585400000	587150000	606490000	391740000
O15143	O15143	34	34	32	Actin-related protein 2/3 complex subunit 1B	ARPC1B	sp|O15143|ARC1B_HUMAN Actin-related protein 2/3 complex subunit 1B OS=Homo sapiens OX=9606 GN=ARPC1B PE=1 SV=3	1	34	34	32	33	32	31	33	32	31	31	30	29	72.3	72.3	65.6	40.949	372	372	6.03		10	19	38	50	73	80	73	2		0	323.31	By MS/MS	By MS/MS	By MS/MS	67.7	72.3	67.7	47567000000	11879000000	18012000000	17676000000
O15144	O15144	23	23	23	Actin-related protein 2/3 complex subunit 2	ARPC2	sp|O15144|ARPC2_HUMAN Actin-related protein 2/3 complex subunit 2 OS=Homo sapiens OX=9606 GN=ARPC2 PE=1 SV=1	1	23	23	23	23	21	20	23	21	20	23	21	20	68.7	68.7	68.7	34.333	300	300	6.08		2	17	20	35	47	49	47	3		0	69.159	By MS/MS	By MS/MS	By MS/MS	68.7	68.7	59.3	19346000000	7484100000	7277900000	4584300000
O15145	O15145	11	11	11	Actin-related protein 2/3 complex subunit 3	ARPC3	sp|O15145|ARPC3_HUMAN Actin-related protein 2/3 complex subunit 3 OS=Homo sapiens OX=9606 GN=ARPC3 PE=1 SV=3	1	11	11	11	10	10	9	10	10	9	10	10	9	60.1	60.1	60.1	20.546	178	178	5.58			13	15	11	8	12	18			0	56.117	By MS/MS	By MS/MS	By MS/MS	49.4	53.4	52.8	11296000000	2756500000	2258500000	6280600000
O15155	O15155	1	1	1	BET1 homolog	BET1	sp|O15155|BET1_HUMAN BET1 homolog OS=Homo sapiens OX=9606 GN=BET1 PE=1 SV=1	1	1	1	1	0	1	1	0	1	1	0	1	1	32.2	32.2	32.2	13.289	118	118	5					2						0.0094464	1.8428		By matching	By MS/MS	0	32.2	32.2	46305000	0	36899000	9406600
O15156	O15156	6	6	6	Zinc finger and BTB domain-containing protein 7B	ZBTB7B	sp|O15156|ZBT7B_HUMAN Zinc finger and BTB domain-containing protein 7B OS=Homo sapiens OX=9606 GN=ZBTB7B PE=1 SV=2	1	6	6	6	3	6	5	3	6	5	3	6	5	16	16	16	58.026	539	539	5.78			3	4	7	11	6	5			0	16.266	By MS/MS	By MS/MS	By MS/MS	5.9	16	13.9	708010000	106760000	272430000	328810000
O15160	O15160	16	16	16	DNA-directed RNA polymerases I and III subunit RPAC1	POLR1C	sp|O15160|RPAC1_HUMAN DNA-directed RNA polymerases I and III subunit RPAC1 OS=Homo sapiens OX=9606 GN=POLR1C PE=1 SV=1	1	16	16	16	14	15	14	14	15	14	14	15	14	41.6	41.6	41.6	39.249	346	346	4.27	3	12	13	20	13	16	8				0	75.89	By MS/MS	By MS/MS	By MS/MS	37	41.3	41	2376500000	609020000	1174100000	593330000
O15162	O15162	1	1	1	Phospholipid scramblase 1	PLSCR1	sp|O15162|PLS1_HUMAN Phospholipid scramblase 1 OS=Homo sapiens OX=9606 GN=PLSCR1 PE=1 SV=1	1	1	1	1	1	1	1	1	1	1	1	1	1	4.1	4.1	4.1	35.049	318	318	2.6		2	3								0.007719	2.0241	By MS/MS	By MS/MS	By MS/MS	4.1	4.1	4.1	78866000	28038000	29108000	21720000
O15164	O15164	3	3	3	Transcription intermediary factor 1-alpha	TRIM24	sp|O15164|TIF1A_HUMAN Transcription intermediary factor 1-alpha OS=Homo sapiens OX=9606 GN=TRIM24 PE=1 SV=3	1	3	3	3	3	1	2	3	1	2	3	1	2	3.8	3.8	3.8	116.83	1050	1050	7.14						2	2	3			0	5.9741	By MS/MS	By MS/MS	By MS/MS	3.8	1	2.7	56035000	20114000	12678000	23242000
O15173	O15173	5	5	5	Membrane-associated progesterone receptor component 2	PGRMC2	sp|O15173|PGRC2_HUMAN Membrane-associated progesterone receptor component 2 OS=Homo sapiens OX=9606 GN=PGRMC2 PE=1 SV=1	1	5	5	5	4	4	1	4	4	1	4	4	1	25.1	25.1	25.1	23.818	223	223	7.18				2			2	6	1		0	5.0028	By MS/MS	By MS/MS	By MS/MS	17.5	17	8.1	312930000	123090000	150970000	38874000
O15182	O15182	2	2	2	Centrin-3	CETN3	sp|O15182|CETN3_HUMAN Centrin-3 OS=Homo sapiens OX=9606 GN=CETN3 PE=1 SV=2	1	2	2	2	1	2	1	1	2	1	1	2	1	9.6	9.6	9.6	19.55	167	167	4			2	3		1					0	4.9595	By matching	By MS/MS	By MS/MS	7.8	9.6	7.8	60988000	8447500	27931000	24609000
O15212	O15212	13	13	13	Prefoldin subunit 6	PFDN6	sp|O15212|PFD6_HUMAN Prefoldin subunit 6 OS=Homo sapiens OX=9606 GN=PFDN6 PE=1 SV=1	1	13	13	13	13	13	13	13	13	13	13	13	13	77.5	77.5	77.5	14.582	129	129	5.15			14	35	22	23	12	11			0	57.021	By MS/MS	By MS/MS	By MS/MS	77.5	77.5	77.5	5204600000	1158900000	2088800000	1956900000
O15213	O15213	14	14	14	WD repeat-containing protein 46	WDR46	sp|O15213|WDR46_HUMAN WD repeat-containing protein 46 OS=Homo sapiens OX=9606 GN=WDR46 PE=1 SV=3	1	14	14	14	7	11	12	7	11	12	7	11	12	30.2	30.2	30.2	68.07	610	610	4.43	1	8	12	17	13	9	3	5			0	130.93	By MS/MS	By MS/MS	By MS/MS	17	22.8	27	1598200000	297690000	693070000	607470000
O15226	O15226	11	11	11	NF-kappa-B-repressing factor	NKRF	sp|O15226|NKRF_HUMAN NF-kappa-B-repressing factor OS=Homo sapiens OX=9606 GN=NKRF PE=1 SV=2	1	11	11	11	7	11	8	7	11	8	7	11	8	19.9	19.9	19.9	77.672	690	690	4.51		3	14	5	5	8	4	2			0	23.236	By MS/MS	By MS/MS	By MS/MS	12.3	19.9	13.3	930790000	100380000	677730000	152670000
O15228	O15228	2	2	2	Dihydroxyacetone phosphate acyltransferase	GNPAT	sp|O15228|GNPAT_HUMAN Dihydroxyacetone phosphate acyltransferase OS=Homo sapiens OX=9606 GN=GNPAT PE=1 SV=1	1	2	2	2	1	2	2	1	2	2	1	2	2	3.4	3.4	3.4	77.187	680	680	3.67			2	4							0.0016642	2.8992	By MS/MS	By MS/MS	By MS/MS	1.2	3.4	3.4	73567000	25749000	33435000	14384000
O15239	O15239	4	4	4	NADH dehydrogenase [ubiquinone] 1 alpha subcomplex subunit 1	NDUFA1	sp|O15239|NDUA1_HUMAN NADH dehydrogenase [ubiquinone] 1 alpha subcomplex subunit 1 OS=Homo sapiens OX=9606 GN=NDUFA1 PE=1 SV=1	1	4	4	4	3	3	2	3	3	2	3	3	2	44.3	44.3	44.3	8.0723	70	70	6.12			1	3	1	3	4	4			0	5.9337	By MS/MS	By MS/MS	By MS/MS	42.9	44.3	42.9	555240000	123430000	218120000	213700000
O15254	O15254	5	5	5	Peroxisomal acyl-coenzyme A oxidase 3	ACOX3	sp|O15254|ACOX3_HUMAN Peroxisomal acyl-coenzyme A oxidase 3 OS=Homo sapiens OX=9606 GN=ACOX3 PE=1 SV=2	1	5	5	5	2	4	3	2	4	3	2	4	3	8.6	8.6	8.6	77.628	700	700	3.33	3			4	1	1					0	8.2914	By MS/MS	By MS/MS	By MS/MS	3.1	8.6	5.6	146600000	37495000	42030000	67075000
O15258	O15258	1	1	1	Protein RER1	RER1	sp|O15258|RER1_HUMAN Protein RER1 OS=Homo sapiens OX=9606 GN=RER1 PE=1 SV=1	1	1	1	1	1	1	1	1	1	1	1	1	1	9.7	9.7	9.7	22.958	196	196	3			3								0.0022495	2.6957	By matching	By MS/MS	By matching	9.7	9.7	9.7	17277000	1931800	5500500	9844900
O15260	O15260	3	3	3	Surfeit locus protein 4	SURF4	sp|O15260|SURF4_HUMAN Surfeit locus protein 4 OS=Homo sapiens OX=9606 GN=SURF4 PE=1 SV=3	1	3	3	3	1	3	3	1	3	3	1	3	3	11.5	11.5	11.5	30.394	269	269	5.8				1	6	4	3	1			0	39.925	By MS/MS	By MS/MS	By MS/MS	6.7	11.5	11.5	227510000	1949300	88730000	136840000
O15264	O15264	3	3	3	Mitogen-activated protein kinase 13	MAPK13	sp|O15264|MK13_HUMAN Mitogen-activated protein kinase 13 OS=Homo sapiens OX=9606 GN=MAPK13 PE=1 SV=1	1	3	3	3	3	3	2	3	3	2	3	3	2	5.5	5.5	5.5	42.089	365	365	3.45		3	5		1	2					0	6.0128	By MS/MS	By MS/MS	By MS/MS	5.5	5.5	5.5	104580000	22963000	43810000	37801000
O15265	O15265	2	2	2	Ataxin-7	ATXN7	sp|O15265|ATX7_HUMAN Ataxin-7 OS=Homo sapiens OX=9606 GN=ATXN7 PE=1 SV=1	1	2	2	2	1	0	2	1	0	2	1	0	2	3.4	3.4	3.4	95.45	892	892	4			2			1					0.00064683	3.3775	By MS/MS		By MS/MS	1.7	0	3.4	0	0	0	0
O15269	O15269	3	3	3	Serine palmitoyltransferase 1	SPTLC1	sp|O15269|SPTC1_HUMAN Serine palmitoyltransferase 1 OS=Homo sapiens OX=9606 GN=SPTLC1 PE=1 SV=1	1	3	3	3	2	3	2	2	3	2	2	3	2	11	11	11	52.743	473	473	3.94		5	3	1	3	3	1				0	70.605	By MS/MS	By MS/MS	By MS/MS	5.5	11	5.5	339150000	74178000	78944000	186020000
O15270	O15270	2	2	2	Serine palmitoyltransferase 2	SPTLC2	sp|O15270|SPTC2_HUMAN Serine palmitoyltransferase 2 OS=Homo sapiens OX=9606 GN=SPTLC2 PE=1 SV=1	1	2	2	2	2	1	1	2	1	1	2	1	1	2.1	2.1	2.1	62.924	562	562	5				2		2					0.002646	2.6375	By MS/MS	By MS/MS	By MS/MS	2.1	2	2.1	35418000	18896000	14003000	2519400
O15294	O15294	16	16	16	UDP-N-acetylglucosamine--peptide N-acetylglucosaminyltransferase 110 kDa subunit	OGT	sp|O15294|OGT1_HUMAN UDP-N-acetylglucosamine--peptide N-acetylglucosaminyltransferase 110 kDa subunit OS=Homo sapiens OX=9606 GN=OGT PE=1 SV=3	1	16	16	16	12	16	14	12	16	14	12	16	14	22.4	22.4	22.4	116.92	1046	1046	4.93		15	4	11	6	14	12	7			0	37.702	By MS/MS	By MS/MS	By MS/MS	16.2	22.4	18.2	1596800000	202990000	948340000	445450000
O15305	O15305	10	10	9	Phosphomannomutase 2	PMM2	sp|O15305|PMM2_HUMAN Phosphomannomutase 2 OS=Homo sapiens OX=9606 GN=PMM2 PE=1 SV=1	1	10	10	9	8	9	7	8	9	7	7	8	7	29.3	29.3	26.4	28.082	246	246	5.05		3	5	9	5	5	11	1			0	20.29	By MS/MS	By MS/MS	By MS/MS	29.3	29.3	22	868100000	240780000	387830000	239490000
O15320;Q96PC5;Q96RT6;Q8IX94;Q86UF2;P0CG41;A4FU28;A4D2H0	O15320;Q96PC5	9;9;2;1;1;1;1;1	9;9;2;1;1;1;1;1	9;9;2;1;1;1;1;1	cTAGE family member 5;Melanoma inhibitory activity protein 2	CTAGE5;MIA2	sp|O15320|CTGE5_HUMAN Endoplasmic reticulum export factor CTAGE5 OS=Homo sapiens OX=9606 GN=CTAGE5 PE=1 SV=4;sp|Q96PC5|MIA2_HUMAN Melanoma inhibitory activity protein 2 OS=Homo sapiens OX=9606 GN=MIA2 PE=1 SV=4	8	9	9	9	7	8	7	7	8	7	7	8	7	13.1	13.1	13.1	90.995	804	804;1412;745;777;777;777;777;777	3.11	6	5	7	2	4	2	1				0	18.706	By MS/MS	By MS/MS	By MS/MS	7.7	9.6	9.5	374450000	94562000	110070000	169820000
O15327	O15327	3	3	3	Type II inositol 3,4-bisphosphate 4-phosphatase	INPP4B	sp|O15327|INP4B_HUMAN Type II inositol 3,4-bisphosphate 4-phosphatase OS=Homo sapiens OX=9606 GN=INPP4B PE=2 SV=4	1	3	3	3	1	3	2	1	3	2	1	3	2	5	5	5	104.74	924	924	6.09		2	1				4	4			0	7.1914	By matching	By MS/MS	By MS/MS	1.4	5	2.8	93968000	7330200	67497000	19141000
O15347	O15347	9	9	9	High mobility group protein B3	HMGB3	sp|O15347|HMGB3_HUMAN High mobility group protein B3 OS=Homo sapiens OX=9606 GN=HMGB3 PE=1 SV=4	1	9	9	9	8	7	9	8	7	9	8	7	9	52	52	52	22.98	200	200	5.6	1	2	7	3	7	15	8	9			0	43.643	By MS/MS	By MS/MS	By MS/MS	51	43	52	2208200000	590580000	596070000	1021600000
O15355	O15355	21	21	21	Protein phosphatase 1G	PPM1G	sp|O15355|PPM1G_HUMAN Protein phosphatase 1G OS=Homo sapiens OX=9606 GN=PPM1G PE=1 SV=1	1	21	21	21	17	20	19	17	20	19	17	20	19	40.5	40.5	40.5	59.271	546	546	4.49	9	10	22	41	33	18	12	10			0	219.16	By MS/MS	By MS/MS	By MS/MS	35.5	40.5	39.9	14655000000	4521600000	6173300000	3960400000
O15357	O15357	10	10	10	Phosphatidylinositol 3,4,5-trisphosphate 5-phosphatase 2	INPPL1	sp|O15357|SHIP2_HUMAN Phosphatidylinositol 3,4,5-trisphosphate 5-phosphatase 2 OS=Homo sapiens OX=9606 GN=INPPL1 PE=1 SV=2	1	10	10	10	8	10	8	8	10	8	8	10	8	13.4	13.4	13.4	138.6	1258	1258	4.18		9	6	4	4	4	6				0	23.725	By MS/MS	By MS/MS	By MS/MS	10.3	13.4	10.4	632140000	184630000	233010000	214500000
O15371	O15371	26	26	26	Eukaryotic translation initiation factor 3 subunit D	EIF3D	sp|O15371|EIF3D_HUMAN Eukaryotic translation initiation factor 3 subunit D OS=Homo sapiens OX=9606 GN=EIF3D PE=1 SV=1	1	26	26	26	24	26	23	24	26	23	24	26	23	65.1	65.1	65.1	63.972	548	548	5.84		6	8	36	65	71	51	42	2		0	323.31	By MS/MS	By MS/MS	By MS/MS	63	65.1	53.3	23267000000	6528000000	8741400000	7997700000
O15372	O15372	14	14	14	Eukaryotic translation initiation factor 3 subunit H	EIF3H	sp|O15372|EIF3H_HUMAN Eukaryotic translation initiation factor 3 subunit H OS=Homo sapiens OX=9606 GN=EIF3H PE=1 SV=1	1	14	14	14	9	11	13	9	11	13	9	11	13	60.5	60.5	60.5	39.93	352	352	5.99	3	7	2	2	9	19	18	20	1		0	94.633	By MS/MS	By MS/MS	By MS/MS	35.2	44.3	52.8	8264900000	1913800000	3890900000	2460300000
O15379	O15379	2	2	2	Histone deacetylase 3	HDAC3	sp|O15379|HDAC3_HUMAN Histone deacetylase 3 OS=Homo sapiens OX=9606 GN=HDAC3 PE=1 SV=2	1	2	2	2	2	2	2	2	2	2	2	2	2	5.4	5.4	5.4	48.847	428	428	5.54				2	5	4	1	1			0	5.8984	By MS/MS	By MS/MS	By MS/MS	5.4	5.4	5.4	94268000	4436900	57398000	32433000
O15381	O15381	9	9	9	Nuclear valosin-containing protein-like	NVL	sp|O15381|NVL_HUMAN Nuclear valosin-containing protein-like OS=Homo sapiens OX=9606 GN=NVL PE=1 SV=1	1	9	9	9	7	8	2	7	8	2	7	8	2	16.5	16.5	16.5	95.05	856	856	3.81	1	7		7	2	1	3				0	25.526	By MS/MS	By MS/MS	By MS/MS	12	15	4.3	377850000	118000000	254090000	5755900
O15382	O15382	8	8	8	Branched-chain-amino-acid aminotransferase, mitochondrial	BCAT2	sp|O15382|BCAT2_HUMAN Branched-chain-amino-acid aminotransferase, mitochondrial OS=Homo sapiens OX=9606 GN=BCAT2 PE=1 SV=2	1	8	8	8	5	8	6	5	8	6	5	8	6	21.2	21.2	21.2	44.287	392	392	6.26			1	2	10	10	10	9			0	19.784	By MS/MS	By MS/MS	By MS/MS	16.1	21.2	14.5	971330000	166240000	513640000	291450000
O15400	O15400	7	7	7	Syntaxin-7	STX7	sp|O15400|STX7_HUMAN Syntaxin-7 OS=Homo sapiens OX=9606 GN=STX7 PE=1 SV=4	1	7	7	7	5	7	6	5	7	6	5	7	6	33	33	33	29.815	261	261	3.46		8	8	8	2		1	1			0	27.201	By MS/MS	By MS/MS	By MS/MS	25.3	33	27.6	1618100000	328120000	512000000	778030000
O15446	O15446	9	9	9	DNA-directed RNA polymerase I subunit RPA34	CD3EAP	sp|O15446|RPA34_HUMAN DNA-directed RNA polymerase I subunit RPA34 OS=Homo sapiens OX=9606 GN=CD3EAP PE=1 SV=1	1	9	9	9	6	9	8	6	9	8	6	9	8	31.6	31.6	31.6	54.985	510	510	5.51	3	5	2	3	5	15	14	6			0	38.343	By MS/MS	By MS/MS	By MS/MS	19	31.6	24.9	1575500000	335460000	597220000	642850000
O15504	O15504	3	3	3	Nucleoporin-like protein 2	NUPL2	sp|O15504|NUPL2_HUMAN Nucleoporin-like protein 2 OS=Homo sapiens OX=9606 GN=NUPL2 PE=1 SV=1	1	3	3	3	1	3	2	1	3	2	1	3	2	5.9	5.9	5.9	44.871	423	423	5.43			2	2				3			0	11.466	By MS/MS	By MS/MS	By MS/MS	2.4	5.9	5.7	185610000	58686000	48526000	78396000
O15511	O15511	11	11	11	Actin-related protein 2/3 complex subunit 5	ARPC5	sp|O15511|ARPC5_HUMAN Actin-related protein 2/3 complex subunit 5 OS=Homo sapiens OX=9606 GN=ARPC5 PE=1 SV=3	1	11	11	11	9	9	10	9	9	10	9	9	10	92.7	92.7	92.7	16.32	151	151	5.72	2	10	5	21	24	27	30	26		2	0	77.814	By MS/MS	By MS/MS	By MS/MS	92.7	92.7	82.8	37019000000	19493000000	6036500000	11489000000
O15514	O15514	6	6	6	DNA-directed RNA polymerase II subunit RPB4	POLR2D	sp|O15514|RPB4_HUMAN DNA-directed RNA polymerase II subunit RPB4 OS=Homo sapiens OX=9606 GN=POLR2D PE=1 SV=1	1	6	6	6	5	6	5	5	6	5	5	6	5	42.3	42.3	42.3	16.311	142	142	3.71	1	8	11	8		1	2	3			0	13.551	By MS/MS	By MS/MS	By MS/MS	42.3	42.3	42.3	829500000	246090000	306150000	277260000
O15523	O15523	40	9	9	ATP-dependent RNA helicase DDX3Y	DDX3Y	sp|O15523|DDX3Y_HUMAN ATP-dependent RNA helicase DDX3Y OS=Homo sapiens OX=9606 GN=DDX3Y PE=1 SV=2	1	40	9	9	34	38	32	6	8	7	6	8	7	53.2	19.2	19.2	73.153	660	660	4.52	2		8	7	8	4	1	3			0	35.203	By MS/MS	By MS/MS	By MS/MS	42.1	50	46.5	865620000	182550000	371300000	311770000
Q6A1A2;O15530	Q6A1A2;O15530	2;2	2;2	2;2	Putative 3-phosphoinositide-dependent protein kinase 2;3-phosphoinositide-dependent protein kinase 1	PDPK2P;PDPK1	sp|Q6A1A2|PDPK2_HUMAN Putative 3-phosphoinositide-dependent protein kinase 2 OS=Homo sapiens OX=9606 GN=PDPK2P PE=5 SV=1;sp|O15530|PDPK1_HUMAN 3-phosphoinositide-dependent protein kinase 1 OS=Homo sapiens OX=9606 GN=PDPK1 PE=1 SV=1	2	2	2	2	2	2	2	2	2	2	2	2	2	11.4	11.4	11.4	44.765	396	396;556	4.17			2	1	3						0.00065274	3.4654	By MS/MS	By MS/MS	By MS/MS	11.4	11.4	11.4	124840000	53991000	43267000	27586000
O15533	O15533	9	9	9	Tapasin	TAPBP	sp|O15533|TPSN_HUMAN Tapasin OS=Homo sapiens OX=9606 GN=TAPBP PE=1 SV=1	1	9	9	9	8	8	7	8	8	7	8	8	7	28.1	28.1	28.1	47.625	448	448	5.88		5	6	18	26	18	17	34			0	59.179	By MS/MS	By MS/MS	By MS/MS	26.3	26.1	25	26242000000	9023800000	9633500000	7584500000
O15541	O15541	7	7	7	RING finger protein 113A	RNF113A	sp|O15541|R113A_HUMAN RING finger protein 113A OS=Homo sapiens OX=9606 GN=RNF113A PE=1 SV=1	1	7	7	7	4	7	5	4	7	5	4	7	5	21	21	21	38.787	343	343	4.81		3	5	4	3	5	5	1			0	41.01	By MS/MS	By MS/MS	By MS/MS	11.4	21	17.2	905850000	120500000	495930000	289410000
O43143	O43143	46	46	45	Pre-mRNA-splicing factor ATP-dependent RNA helicase DHX15	DHX15	sp|O43143|DHX15_HUMAN Pre-mRNA-splicing factor ATP-dependent RNA helicase DHX15 OS=Homo sapiens OX=9606 GN=DHX15 PE=1 SV=2	1	46	46	45	37	42	43	37	42	43	36	41	42	47	47	47	90.932	795	795	5.55	4	23	29	39	67	68	58	62	1		0	323.31	By MS/MS	By MS/MS	By MS/MS	35.6	44.5	46.3	23155000000	4251100000	11047000000	7856700000
O43148	O43148	23	23	23	mRNA cap guanine-N7 methyltransferase	RNMT	sp|O43148|MCES_HUMAN mRNA cap guanine-N7 methyltransferase OS=Homo sapiens OX=9606 GN=RNMT PE=1 SV=1	1	23	23	23	14	19	20	14	19	20	14	19	20	52.1	52.1	52.1	54.843	476	476	4.52	5	6	16	15	20	7	11	5			0	93.475	By MS/MS	By MS/MS	By MS/MS	36.8	46.6	50	2210100000	752470000	817840000	639760000
O43149	O43149	4	4	4	Zinc finger ZZ-type and EF-hand domain-containing protein 1	ZZEF1	sp|O43149|ZZEF1_HUMAN Zinc finger ZZ-type and EF-hand domain-containing protein 1 OS=Homo sapiens OX=9606 GN=ZZEF1 PE=1 SV=6	1	4	4	4	2	3	3	2	3	3	2	3	3	2.5	2.5	2.5	331.07	2961	2961	5.31			3	3		3	2	2			0	8.0488	By MS/MS	By MS/MS	By MS/MS	1.2	1.9	1.8	290100000	41992000	90615000	157490000
O43156	O43156	2	2	2	TELO2-interacting protein 1 homolog	TTI1	sp|O43156|TTI1_HUMAN TELO2-interacting protein 1 homolog OS=Homo sapiens OX=9606 GN=TTI1 PE=1 SV=3	1	2	2	2	2	2	2	2	2	2	2	2	2	2.5	2.5	2.5	122.07	1089	1089	4.83		1	2				3				0.00064502	3.3491	By MS/MS	By MS/MS	By MS/MS	2.5	2.5	2.5	88719000	36209000	52510000	0
O43159	O43159	6	6	6	Ribosomal RNA-processing protein 8	RRP8	sp|O43159|RRP8_HUMAN Ribosomal RNA-processing protein 8 OS=Homo sapiens OX=9606 GN=RRP8 PE=1 SV=2	1	6	6	6	6	6	5	6	6	5	6	6	5	18.4	18.4	18.4	50.714	456	456	5.32			4	11	8	7	8	3			0	61.328	By MS/MS	By MS/MS	By MS/MS	18.4	18.4	16.9	681220000	122150000	385540000	173520000
O43166	O43166	4	4	4	Signal-induced proliferation-associated 1-like protein 1	SIPA1L1	sp|O43166|SI1L1_HUMAN Signal-induced proliferation-associated 1-like protein 1 OS=Homo sapiens OX=9606 GN=SIPA1L1 PE=1 SV=4	1	4	4	4	2	3	3	2	3	3	2	3	3	4.3	4.3	4.3	200.03	1804	1804	5.27		1	4			1	2	3			0	92.503	By MS/MS	By MS/MS	By MS/MS	1.6	3.2	2.7	141200000	33278000	65817000	42108000
O43169	O43169	4	4	4	Cytochrome b5 type B	CYB5B	sp|O43169|CYB5B_HUMAN Cytochrome b5 type B OS=Homo sapiens OX=9606 GN=CYB5B PE=1 SV=2	1	4	4	4	2	3	4	2	3	4	2	3	4	54.8	54.8	54.8	16.332	146	146	4.82		1	4		3			3			0	41.398	By MS/MS	By MS/MS	By MS/MS	32.2	52.1	54.8	1248600000	394190000	575950000	278510000
O43172	O43172	24	24	24	U4/U6 small nuclear ribonucleoprotein Prp4	PRPF4	sp|O43172|PRP4_HUMAN U4/U6 small nuclear ribonucleoprotein Prp4 OS=Homo sapiens OX=9606 GN=PRPF4 PE=1 SV=2	1	24	24	24	20	22	21	20	22	21	20	22	21	43.3	43.3	43.3	58.449	522	522	5.58	3	6	14	14	22	21	21	28			0	50.942	By MS/MS	By MS/MS	By MS/MS	36.2	40.8	43.3	5472200000	905950000	2237200000	2329000000
O43175	O43175	33	33	33	D-3-phosphoglycerate dehydrogenase	PHGDH	sp|O43175|SERA_HUMAN D-3-phosphoglycerate dehydrogenase OS=Homo sapiens OX=9606 GN=PHGDH PE=1 SV=4	1	33	33	33	23	32	32	23	32	32	23	32	32	58.2	58.2	58.2	56.65	533	533	5		18	32	49	51	32	32	24			0	323.31	By MS/MS	By MS/MS	By MS/MS	47.7	58.2	58.2	15334000000	1548600000	8489300000	5296500000
O43181	O43181	2	2	2	NADH dehydrogenase [ubiquinone] iron-sulfur protein 4, mitochondrial	NDUFS4	sp|O43181|NDUS4_HUMAN NADH dehydrogenase [ubiquinone] iron-sulfur protein 4, mitochondrial OS=Homo sapiens OX=9606 GN=NDUFS4 PE=1 SV=1	1	2	2	2	0	1	2	0	1	2	0	1	2	14.3	14.3	14.3	20.108	175	175	7					1			2			0.0051865	2.4047		By matching	By MS/MS	0	9.7	14.3	10595000	0	3361400	7233700
O43189	O43189	1	1	1	PHD finger protein 1	PHF1	sp|O43189|PHF1_HUMAN PHD finger protein 1 OS=Homo sapiens OX=9606 GN=PHF1 PE=1 SV=3	1	1	1	1	1	0	0	1	0	0	1	0	0	3.7	3.7	3.7	62.105	567	567	6.5						1	1				0.001861	2.8282	By MS/MS			3.7	0	0	12385000	12385000	0	0
O43237	O43237	7	7	7	Cytoplasmic dynein 1 light intermediate chain 2	DYNC1LI2	sp|O43237|DC1L2_HUMAN Cytoplasmic dynein 1 light intermediate chain 2 OS=Homo sapiens OX=9606 GN=DYNC1LI2 PE=1 SV=1	1	7	7	7	5	4	6	5	4	6	5	4	6	17.1	17.1	17.1	54.099	492	492	4.09	3	5	7	6	2	3	3	3			0	29.644	By MS/MS	By MS/MS	By MS/MS	10	10	17.1	554700000	186530000	194650000	173520000
O43242	O43242	23	23	23	26S proteasome non-ATPase regulatory subunit 3	PSMD3	sp|O43242|PSMD3_HUMAN 26S proteasome non-ATPase regulatory subunit 3 OS=Homo sapiens OX=9606 GN=PSMD3 PE=1 SV=2	1	23	23	23	18	19	20	18	19	20	18	19	20	49.3	49.3	49.3	60.977	534	534	5.12	4	2	18	22	19	21	20	11			0	55.915	By MS/MS	By MS/MS	By MS/MS	39.7	39.7	44	6731900000	1343100000	3130000000	2258700000
O43252	O43252	14	14	12	Bifunctional 3-phosphoadenosine 5-phosphosulfate synthase 1;Sulfate adenylyltransferase;Adenylyl-sulfate kinase	PAPSS1	sp|O43252|PAPS1_HUMAN Bifunctional 3-phosphoadenosine 5-phosphosulfate synthase 1 OS=Homo sapiens OX=9606 GN=PAPSS1 PE=1 SV=2	1	14	14	12	7	11	11	7	11	11	5	9	9	30.8	30.8	27.9	70.832	624	624	6.27			1	7	13	12	15	16			0	55.296	By MS/MS	By MS/MS	By MS/MS	17	22.3	24.2	3664000000	714760000	1881300000	1067900000
O43264	O43264	9	9	9	Centromere/kinetochore protein zw10 homolog	ZW10	sp|O43264|ZW10_HUMAN Centromere/kinetochore protein zw10 homolog OS=Homo sapiens OX=9606 GN=ZW10 PE=1 SV=3	1	9	9	9	6	8	9	6	8	9	6	8	9	16.2	16.2	16.2	88.828	779	779	4.86		5	7	5	8	8	7	2			0	46.712	By MS/MS	By MS/MS	By MS/MS	9.4	16.2	16.2	906000000	240690000	417450000	247850000
O43290	O43290	28	28	28	U4/U6.U5 tri-snRNP-associated protein 1	SART1	sp|O43290|SNUT1_HUMAN U4/U6.U5 tri-snRNP-associated protein 1 OS=Homo sapiens OX=9606 GN=SART1 PE=1 SV=1	1	28	28	28	24	28	24	24	28	24	24	28	24	32.2	32.2	32.2	90.254	800	800	4.25	8	19	27	34	35	11	9	11			0	200.68	By MS/MS	By MS/MS	By MS/MS	27.5	32.2	30.4	5816600000	1457700000	2250800000	2108000000
O43293	O43293	4	4	4	Death-associated protein kinase 3	DAPK3	sp|O43293|DAPK3_HUMAN Death-associated protein kinase 3 OS=Homo sapiens OX=9606 GN=DAPK3 PE=1 SV=1	1	4	4	4	4	3	2	4	3	2	4	3	2	14.5	14.5	14.5	52.535	454	454	3.75			5	5	2						0	6.4372	By MS/MS	By MS/MS	By MS/MS	14.5	13	9.3	91535000	32280000	36563000	22693000
Q14592;Q5CZA5;O43296	Q14592;Q5CZA5;O43296	1;1;1	1;1;1	1;1;1	Zinc finger protein 460;Zinc finger protein 805;Zinc finger protein 264	ZNF460;ZNF805;ZNF264	sp|Q14592|ZN460_HUMAN Zinc finger protein 460 OS=Homo sapiens OX=9606 GN=ZNF460 PE=1 SV=2;sp|Q5CZA5|ZN805_HUMAN Zinc finger protein 805 OS=Homo sapiens OX=9606 GN=ZNF805 PE=2 SV=3;sp|O43296|ZN264_HUMAN Zinc finger protein 264 OS=Homo sapiens OX=9606 GN=ZNF	3	1	1	1	0	1	0	0	1	0	0	1	0	2.7	2.7	2.7	63.664	562	562;627;627	3			1								0.0094625	1.8557		By MS/MS		0	2.7	0	34462000	0	34462000	0
O43298	O43298	1	1	1	Zinc finger and BTB domain-containing protein 43	ZBTB43	sp|O43298|ZBT43_HUMAN Zinc finger and BTB domain-containing protein 43 OS=Homo sapiens OX=9606 GN=ZBTB43 PE=1 SV=1	1	1	1	1	1	1	1	1	1	1	1	1	1	3.2	3.2	3.2	52.63	467	467	1	4										0	33.061	By MS/MS	By MS/MS	By MS/MS	3.2	3.2	3.2	43506000	7381200	16655000	19470000
O43299	O43299	3	3	3	AP-5 complex subunit zeta-1	AP5Z1	sp|O43299|AP5Z1_HUMAN AP-5 complex subunit zeta-1 OS=Homo sapiens OX=9606 GN=AP5Z1 PE=1 SV=2	1	3	3	3	1	1	1	1	1	1	1	1	1	7.8	7.8	7.8	88.604	807	807	5.67				1		1	1				0	3.9849	By MS/MS	By MS/MS	By MS/MS	1.7	4.7	1.4	44492000	4469000	40023000	0
O43303	O43303	5	5	5	Centriolar coiled-coil protein of 110 kDa	CCP110	sp|O43303|CP110_HUMAN Centriolar coiled-coil protein of 110 kDa OS=Homo sapiens OX=9606 GN=CCP110 PE=1 SV=3	1	5	5	5	4	3	5	4	3	5	4	3	5	6.5	6.5	6.5	113.42	1012	1012	3.47		6	5	2	5	1					0	15.21	By MS/MS	By MS/MS	By MS/MS	4.7	3.7	6.5	241690000	75365000	81502000	84823000
O43314	O43314	5	5	5	Inositol hexakisphosphate and diphosphoinositol-pentakisphosphate kinase 2	PPIP5K2	sp|O43314|VIP2_HUMAN Inositol hexakisphosphate and diphosphoinositol-pentakisphosphate kinase 2 OS=Homo sapiens OX=9606 GN=PPIP5K2 PE=1 SV=3	1	5	5	5	3	4	2	3	4	2	3	4	2	5.9	5.9	5.9	140.41	1243	1243	4.67			4	2	5	3	1				0	31.194	By MS/MS	By MS/MS	By MS/MS	3.4	5	2.1	155180000	50942000	62700000	41537000
O43318	O43318	6	6	6	Mitogen-activated protein kinase kinase kinase 7	MAP3K7	sp|O43318|M3K7_HUMAN Mitogen-activated protein kinase kinase kinase 7 OS=Homo sapiens OX=9606 GN=MAP3K7 PE=1 SV=1	1	6	6	6	4	3	3	4	3	3	4	3	3	14.7	14.7	14.7	67.195	606	606	2.48	5	9	8	2			1				0	25.256	By MS/MS	By MS/MS	By MS/MS	10.4	7.6	6.9	389640000	163130000	133190000	93322000
O43324	O43324	9	9	9	Eukaryotic translation elongation factor 1 epsilon-1	EEF1E1	sp|O43324|MCA3_HUMAN Eukaryotic translation elongation factor 1 epsilon-1 OS=Homo sapiens OX=9606 GN=EEF1E1 PE=1 SV=1	1	9	9	9	5	6	5	5	6	5	5	6	5	49.4	49.4	49.4	19.81	174	174	5.08		5	6	5	6	8	3	7			0	24.967	By MS/MS	By MS/MS	By MS/MS	30.5	35.6	20.7	1930200000	359150000	699510000	871540000
O43390	O43390	37	27	27	Heterogeneous nuclear ribonucleoprotein R	HNRNPR	sp|O43390|HNRPR_HUMAN Heterogeneous nuclear ribonucleoprotein R OS=Homo sapiens OX=9606 GN=HNRNPR PE=1 SV=1	1	37	27	27	33	34	32	23	25	23	23	25	23	41.9	37.3	37.3	70.942	633	633	5.52	3	7	19	47	53	67	55	29			0	219.5	By MS/MS	By MS/MS	By MS/MS	37.3	41.9	38.9	24586000000	2775200000	7860300000	13950000000
O43395	O43395	23	23	23	U4/U6 small nuclear ribonucleoprotein Prp3	PRPF3	sp|O43395|PRPF3_HUMAN U4/U6 small nuclear ribonucleoprotein Prp3 OS=Homo sapiens OX=9606 GN=PRPF3 PE=1 SV=2	1	23	23	23	19	22	19	19	22	19	19	22	19	37.5	37.5	37.5	77.528	683	683	4.7	6	10	17	31	43	27	14	6			0	125.81	By MS/MS	By MS/MS	By MS/MS	31.5	37.5	30.6	8077300000	2323500000	3025200000	2728600000
O43396	O43396	10	10	10	Thioredoxin-like protein 1	TXNL1	sp|O43396|TXNL1_HUMAN Thioredoxin-like protein 1 OS=Homo sapiens OX=9606 GN=TXNL1 PE=1 SV=3	1	10	10	10	10	9	10	10	9	10	10	9	10	41.9	41.9	41.9	32.251	289	289	4.59	1	10	18	15	10	13	7	8			0	41.412	By MS/MS	By MS/MS	By MS/MS	41.9	41.5	41.9	5350700000	1306700000	2251000000	1792900000
O43399	O43399	15	15	15	Tumor protein D54	TPD52L2	sp|O43399|TPD54_HUMAN Tumor protein D54 OS=Homo sapiens OX=9606 GN=TPD52L2 PE=1 SV=2	1	15	15	15	13	13	14	13	13	14	13	13	14	82	82	82	22.237	206	206	5.23	4	4	12	17	23	21	17	13			0	160.29	By MS/MS	By MS/MS	By MS/MS	82	76.7	82	14981000000	5208700000	3464900000	6307600000
O43402	O43402	2	2	2	ER membrane protein complex subunit 8	EMC8	sp|O43402|EMC8_HUMAN ER membrane protein complex subunit 8 OS=Homo sapiens OX=9606 GN=EMC8 PE=1 SV=1	1	2	2	2	2	2	2	2	2	2	2	2	2	10	10	10	23.773	210	210	6.15				1	4	3	2	3			0	4.3842	By MS/MS	By MS/MS	By MS/MS	10	10	10	176430000	44664000	47765000	84005000
O43422	O43422	1	1	1	52 kDa repressor of the inhibitor of the protein kinase	PRKRIR	sp|O43422|P52K_HUMAN 52 kDa repressor of the inhibitor of the protein kinase OS=Homo sapiens OX=9606 GN=THAP12 PE=1 SV=2	1	1	1	1	1	0	0	1	0	0	1	0	0	1.3	1.3	1.3	87.703	761	761	2		1									0.0085682	1.9042	By MS/MS			1.3	0	0	6948300	6948300	0	0
O43427	O43427	2	2	2	Acidic fibroblast growth factor intracellular-binding protein	FIBP	sp|O43427|FIBP_HUMAN Acidic fibroblast growth factor intracellular-binding protein OS=Homo sapiens OX=9606 GN=FIBP PE=1 SV=3	1	2	2	2	0	1	2	0	1	2	0	1	2	10.4	10.4	10.4	41.878	364	364	5.5					2	2					0.00064599	3.3604		By MS/MS	By MS/MS	0	6.3	10.4	172790000	0	116770000	56021000
O43432	O43432	13	5	5	Eukaryotic translation initiation factor 4 gamma 3	EIF4G3	sp|O43432|IF4G3_HUMAN Eukaryotic translation initiation factor 4 gamma 3 OS=Homo sapiens OX=9606 GN=EIF4G3 PE=1 SV=2	1	13	5	5	11	11	12	5	4	4	5	4	4	8	4.2	4.2	176.65	1585	1585	4.07	2	3	3			5	2				0	8.3813	By MS/MS	By MS/MS	By MS/MS	8	7.3	7.4	180440000	25078000	93977000	61383000
O43447	O43447	8	8	8	Peptidyl-prolyl cis-trans isomerase H	PPIH	sp|O43447|PPIH_HUMAN Peptidyl-prolyl cis-trans isomerase H OS=Homo sapiens OX=9606 GN=PPIH PE=1 SV=1	1	8	8	8	7	8	8	7	8	8	7	8	8	36.2	36.2	36.2	19.208	177	177	6.39				1	11	23	9	13			0	13.666	By MS/MS	By MS/MS	By MS/MS	35.6	36.2	36.2	2648000000	1042700000	1101200000	504020000
O43464	O43464	4	4	4	Serine protease HTRA2, mitochondrial	HTRA2	sp|O43464|HTRA2_HUMAN Serine protease HTRA2, mitochondrial OS=Homo sapiens OX=9606 GN=HTRA2 PE=1 SV=2	1	4	4	4	4	3	3	4	3	3	4	3	3	11.4	11.4	11.4	48.84	458	458	5.55			2	3	4	9	2	2			0	22.406	By MS/MS	By MS/MS	By MS/MS	11.4	11.4	10.9	790140000	350770000	211950000	227420000
O43488;Q8NHP1;O95154	O43488	15;3;1	15;3;1	15;3;1	Aflatoxin B1 aldehyde reductase member 2	AKR7A2	sp|O43488|ARK72_HUMAN Aflatoxin B1 aldehyde reductase member 2 OS=Homo sapiens OX=9606 GN=AKR7A2 PE=1 SV=3	3	15	15	15	12	14	14	12	14	14	12	14	14	59.9	59.9	59.9	39.589	359	359;331;331	5.91			11	14	21	26	31	20			0	58.129	By MS/MS	By MS/MS	By MS/MS	38.2	59.9	57.7	11541000000	4728000000	2603100000	4210300000
O43491	O43491	9	7	7	Band 4.1-like protein 2	EPB41L2	sp|O43491|E41L2_HUMAN Band 4.1-like protein 2 OS=Homo sapiens OX=9606 GN=EPB41L2 PE=1 SV=1	1	9	7	7	5	8	7	3	6	6	3	6	6	13	11.7	11.7	112.59	1005	1005	2.44	3	12	6	4							0	15.962	By MS/MS	By MS/MS	By MS/MS	6.4	10.7	10.9	832220000	68114000	370030000	394080000
O43504	O43504	2	2	2	Ragulator complex protein LAMTOR5	LAMTOR5	sp|O43504|LTOR5_HUMAN Ragulator complex protein LAMTOR5 OS=Homo sapiens OX=9606 GN=LAMTOR5 PE=1 SV=1	1	2	2	2	2	1	2	2	1	2	2	1	2	59.3	59.3	59.3	9.6138	91	91	6.07					4	6	5				0	58.079	By MS/MS	By MS/MS	By MS/MS	59.3	22	59.3	476520000	64283000	123700000	288540000
O43516	O43516	19	19	19	WAS/WASL-interacting protein family member 1	WIPF1	sp|O43516|WIPF1_HUMAN WAS/WASL-interacting protein family member 1 OS=Homo sapiens OX=9606 GN=WIPF1 PE=1 SV=3	1	19	19	19	19	17	14	19	17	14	19	17	14	62	62	62	51.258	503	503	6.05	3		2	12	29	28	32	24			0	50.876	By MS/MS	By MS/MS	By MS/MS	62	61.6	42.3	6300400000	2457100000	2055800000	1787500000
O43521	O43521	1	1	1	Bcl-2-like protein 11	BCL2L11	sp|O43521|B2L11_HUMAN Bcl-2-like protein 11 OS=Homo sapiens OX=9606 GN=BCL2L11 PE=1 SV=1	1	1	1	1	1	1	1	1	1	1	1	1	1	5.6	5.6	5.6	22.171	198	198	4				3							0.00022427	3.9128	By matching	By MS/MS	By MS/MS	5.6	5.6	5.6	26893000	6605000	11934000	8353900
O43557	O43557	1	1	1	Tumor necrosis factor ligand superfamily member 14;Tumor necrosis factor ligand superfamily member 14, membrane form;Tumor necrosis factor ligand superfamily member 14, soluble form	TNFSF14	sp|O43557|TNF14_HUMAN Tumor necrosis factor ligand superfamily member 14 OS=Homo sapiens OX=9606 GN=TNFSF14 PE=1 SV=2	1	1	1	1	0	0	1	0	0	1	0	0	1	9.6	9.6	9.6	26.35	240	240	6						1					0	6.2456			By MS/MS	0	0	9.6	6735200	0	0	6735200
O43561	O43561	1	1	1	Linker for activation of T-cells family member 1	LAT	sp|O43561|LAT_HUMAN Linker for activation of T-cells family member 1 OS=Homo sapiens OX=9606 GN=LAT PE=1 SV=1	1	1	1	1	1	1	1	1	1	1	1	1	1	11.1	11.1	11.1	27.929	262	262	3.44		3	1	3	2						0	7.8874	By MS/MS	By MS/MS	By MS/MS	11.1	11.1	11.1	151360000	29288000	46629000	75446000
O43566	O43566	3	3	3	Regulator of G-protein signaling 14	RGS14	sp|O43566|RGS14_HUMAN Regulator of G-protein signaling 14 OS=Homo sapiens OX=9606 GN=RGS14 PE=1 SV=4	1	3	3	3	3	3	1	3	3	1	3	3	1	8.1	8.1	8.1	61.446	566	566	4.25			6	6	2			2			0	7.0837	By MS/MS	By MS/MS	By MS/MS	8.1	8.1	3	215240000	56144000	98301000	60795000
O43572	O43572	4	4	4	A-kinase anchor protein 10, mitochondrial	AKAP10	sp|O43572|AKA10_HUMAN A-kinase anchor protein 10, mitochondrial OS=Homo sapiens OX=9606 GN=AKAP10 PE=1 SV=2	1	4	4	4	2	3	3	2	3	3	2	3	3	9.5	9.5	9.5	73.817	662	662	3		2	4	2							0	10.964	By MS/MS	By MS/MS	By MS/MS	5.1	6.2	6.8	92051000	60364000	19854000	11833000
O43583	O43583	8	8	8	Density-regulated protein	DENR	sp|O43583|DENR_HUMAN Density-regulated protein OS=Homo sapiens OX=9606 GN=DENR PE=1 SV=2	1	8	8	8	7	8	7	7	8	7	7	8	7	41.4	41.4	41.4	22.092	198	198	3.48	9	10	9	3	4	7	2	2			0	25.868	By MS/MS	By MS/MS	By MS/MS	33.3	41.4	30.3	2686000000	757300000	1177900000	750880000
O43586	O43586	17	17	17	Proline-serine-threonine phosphatase-interacting protein 1	PSTPIP1	sp|O43586|PPIP1_HUMAN Proline-serine-threonine phosphatase-interacting protein 1 OS=Homo sapiens OX=9606 GN=PSTPIP1 PE=1 SV=1	1	17	17	17	14	15	14	14	15	14	14	15	14	39.4	39.4	39.4	47.591	416	416	3.59	9	18	12	13	7	7	4	3			0	59.567	By MS/MS	By MS/MS	By MS/MS	37	27.2	33.7	1763300000	667380000	520800000	575140000
O43592	O43592	3	3	3	Exportin-T	XPOT	sp|O43592|XPOT_HUMAN Exportin-T OS=Homo sapiens OX=9606 GN=XPOT PE=1 SV=2	1	3	3	3	3	3	2	3	3	2	3	3	2	3	3	3	109.96	962	962	4.38			3	10	5	3					0	6.5699	By MS/MS	By MS/MS	By MS/MS	3	3	2.1	656630000	243910000	292290000	120430000
O43598	O43598	8	8	8	2-deoxynucleoside 5-phosphate N-hydrolase 1	DNPH1	sp|O43598|DNPH1_HUMAN 2-deoxynucleoside 5-phosphate N-hydrolase 1 OS=Homo sapiens OX=9606 GN=DNPH1 PE=1 SV=1	1	8	8	8	7	7	6	7	7	6	7	7	6	43.1	43.1	43.1	19.108	174	174	5.76		1		6	9	6	5	6			0	10.472	By MS/MS	By MS/MS	By MS/MS	43.1	36.8	36.8	1740300000	605750000	603420000	531120000
O43615	O43615	10	10	10	Mitochondrial import inner membrane translocase subunit TIM44	TIMM44	sp|O43615|TIM44_HUMAN Mitochondrial import inner membrane translocase subunit TIM44 OS=Homo sapiens OX=9606 GN=TIMM44 PE=1 SV=2	1	10	10	10	8	8	9	8	8	9	8	8	9	17.9	17.9	17.9	51.355	452	452	2.93	7	14	11	5		1	3	1			0	24.417	By MS/MS	By MS/MS	By MS/MS	14.6	12.2	15	1718100000	517780000	719120000	481260000
O43617	O43617	3	3	3	Trafficking protein particle complex subunit 3	TRAPPC3	sp|O43617|TPPC3_HUMAN Trafficking protein particle complex subunit 3 OS=Homo sapiens OX=9606 GN=TRAPPC3 PE=1 SV=1	1	3	3	3	3	3	3	3	3	3	3	3	3	18.9	18.9	18.9	20.274	180	180	3.33	3	4	3	6	4	1					0	7.0925	By MS/MS	By MS/MS	By MS/MS	18.9	18.9	18.9	1011100000	353250000	421500000	236340000
O43633	O43633	6	6	6	Charged multivesicular body protein 2a	CHMP2A	sp|O43633|CHM2A_HUMAN Charged multivesicular body protein 2a OS=Homo sapiens OX=9606 GN=CHMP2A PE=1 SV=1	1	6	6	6	4	4	5	4	4	5	4	4	5	16.2	16.2	16.2	25.104	222	222	2.78	2	18	11	8				1			0	31.097	By MS/MS	By MS/MS	By MS/MS	13.1	9.5	12.6	880600000	97765000	124560000	658270000
O43639	O43639	5	5	5	Cytoplasmic protein NCK2	NCK2	sp|O43639|NCK2_HUMAN Cytoplasmic protein NCK2 OS=Homo sapiens OX=9606 GN=NCK2 PE=1 SV=2	1	5	5	5	4	4	4	4	4	4	4	4	4	18.4	18.4	18.4	42.915	380	380	3.94		6	1	3	3		3				0	15.592	By MS/MS	By MS/MS	By MS/MS	17.6	15	17.6	383470000	56224000	206320000	120920000
O43660	O43660	8	8	8	Pleiotropic regulator 1	PLRG1	sp|O43660|PLRG1_HUMAN Pleiotropic regulator 1 OS=Homo sapiens OX=9606 GN=PLRG1 PE=1 SV=1	1	8	8	8	8	7	8	8	7	8	8	7	8	24.9	24.9	24.9	57.193	514	514	6.16				4	15	25	12	11			0	37.044	By MS/MS	By MS/MS	By MS/MS	24.9	18.5	24.9	3238600000	1080900000	1282200000	875510000
O43663	O43663	6	6	6	Protein regulator of cytokinesis 1	PRC1	sp|O43663|PRC1_HUMAN Protein regulator of cytokinesis 1 OS=Homo sapiens OX=9606 GN=PRC1 PE=1 SV=2	1	6	6	6	3	0	5	3	0	5	3	0	5	16.6	16.6	16.6	71.606	620	620	4.78		1	2		2	3	1				0	4.8831	By MS/MS		By MS/MS	6.9	0	14.8	440110000	289740000	0	150370000
O43665	O43665	16	16	16	Regulator of G-protein signaling 10	RGS10	sp|O43665|RGS10_HUMAN Regulator of G-protein signaling 10 OS=Homo sapiens OX=9606 GN=RGS10 PE=1 SV=2	1	16	16	16	15	15	15	15	15	15	15	15	15	71.7	71.7	71.7	20.236	173	173	4.24	31	27	7	2	15	24	19	17			0	189.96	By MS/MS	By MS/MS	By MS/MS	61.3	69.4	69.4	8723200000	2531500000	3600500000	2591200000
O43670	O43670	5	5	5	BUB3-interacting and GLEBS motif-containing protein ZNF207	ZNF207	sp|O43670|ZN207_HUMAN BUB3-interacting and GLEBS motif-containing protein ZNF207 OS=Homo sapiens OX=9606 GN=ZNF207 PE=1 SV=1	1	5	5	5	4	4	3	4	4	3	4	4	3	9	9	9	50.75	478	478	2.67	2	13	9	5	1						0	71.428	By MS/MS	By MS/MS	By MS/MS	6.3	7.9	5.2	775310000	235950000	350620000	188730000
O43674	O43674	3	3	3	NADH dehydrogenase [ubiquinone] 1 beta subcomplex subunit 5, mitochondrial	NDUFB5	sp|O43674|NDUB5_HUMAN NADH dehydrogenase [ubiquinone] 1 beta subcomplex subunit 5, mitochondrial OS=Homo sapiens OX=9606 GN=NDUFB5 PE=1 SV=1	1	3	3	3	3	3	3	3	3	3	3	3	3	21.7	21.7	21.7	21.75	189	189	4.67			1	5	7	2					0	7.5233	By MS/MS	By MS/MS	By MS/MS	21.7	21.7	21.7	229920000	32956000	105070000	91898000
O43678	O43678	4	4	4	NADH dehydrogenase [ubiquinone] 1 alpha subcomplex subunit 2	NDUFA2	sp|O43678|NDUA2_HUMAN NADH dehydrogenase [ubiquinone] 1 alpha subcomplex subunit 2 OS=Homo sapiens OX=9606 GN=NDUFA2 PE=1 SV=3	1	4	4	4	4	3	4	4	3	4	4	3	4	50.5	50.5	50.5	10.921	99	99	5.38			1	5	18	10	3	2			0	89.398	By MS/MS	By MS/MS	By MS/MS	50.5	49.5	50.5	1904300000	689770000	651590000	562900000
O43681	O43681	8	8	8	ATPase ASNA1	ASNA1	sp|O43681|ASNA_HUMAN ATPase ASNA1 OS=Homo sapiens OX=9606 GN=ASNA1 PE=1 SV=2	1	8	8	8	5	8	8	5	8	8	5	8	8	38.2	38.2	38.2	38.792	348	348	6.39		1		3	8	14	9	14			0	20.578	By MS/MS	By MS/MS	By MS/MS	16.7	38.2	38.2	750210000	137250000	379920000	233040000
O43684	O43684	24	24	24	Mitotic checkpoint protein BUB3	BUB3	sp|O43684|BUB3_HUMAN Mitotic checkpoint protein BUB3 OS=Homo sapiens OX=9606 GN=BUB3 PE=1 SV=1	1	24	24	24	16	21	21	16	21	21	16	21	21	63.1	63.1	63.1	37.154	328	328	5.13	2	5	34	44	20	30	32	22			0	192.97	By MS/MS	By MS/MS	By MS/MS	52.7	61.6	56.7	11455000000	3300800000	3900300000	4254100000
O43704	O43704	1	1	1	Sulfotransferase family cytosolic 1B member 1	SULT1B1	sp|O43704|ST1B1_HUMAN Sulfotransferase family cytosolic 1B member 1 OS=Homo sapiens OX=9606 GN=SULT1B1 PE=1 SV=2	1	1	1	1	1	1	1	1	1	1	1	1	1	4.7	4.7	4.7	34.899	296	296	3			3								0.005316	2.2576	By MS/MS	By MS/MS	By MS/MS	4.7	4.7	4.7	94860000	34978000	27498000	32383000
O43707;Q08043	O43707	70;11	70;11	47;0	Alpha-actinin-4	ACTN4	sp|O43707|ACTN4_HUMAN Alpha-actinin-4 OS=Homo sapiens OX=9606 GN=ACTN4 PE=1 SV=2	2	70	70	47	58	58	59	58	58	59	36	37	41	66	66	52	104.85	911	911;901	4.78	7	68	101	102	71	61	71	64	3	2	0	323.31	By MS/MS	By MS/MS	By MS/MS	55.2	62.2	65.3	37010000000	10270000000	12391000000	14349000000
O43708	O43708	2	2	2	Maleylacetoacetate isomerase	GSTZ1	sp|O43708|MAAI_HUMAN Maleylacetoacetate isomerase OS=Homo sapiens OX=9606 GN=GSTZ1 PE=1 SV=3	1	2	2	2	1	2	1	1	2	1	1	2	1	20.4	20.4	20.4	24.212	216	216	7.56							4	5			0.0051772	2.3807	By MS/MS	By MS/MS	By MS/MS	11.1	20.4	11.1	593730000	136520000	135560000	321650000
O43709	O43709	2	2	2	Probable 18S rRNA (guanine-N(7))-methyltransferase	WBSCR22	sp|O43709|BUD23_HUMAN Probable 18S rRNA (guanine-N(7))-methyltransferase OS=Homo sapiens OX=9606 GN=BUD23 PE=1 SV=2	1	2	2	2	2	2	2	2	2	2	2	2	2	6.4	6.4	6.4	31.88	281	281	3.25			6	2							0	5.0958	By MS/MS	By MS/MS	By MS/MS	6.4	6.4	6.4	295950000	102860000	89074000	104020000
O43716	O43716	3	3	3	Glutamyl-tRNA(Gln) amidotransferase subunit C, mitochondrial	GATC	sp|O43716|GATC_HUMAN Glutamyl-tRNA(Gln) amidotransferase subunit C, mitochondrial OS=Homo sapiens OX=9606 GN=GATC PE=1 SV=1	1	3	3	3	3	3	3	3	3	3	3	3	3	22.1	22.1	22.1	15.086	136	136	3.17		3	5	3	1						0	42.162	By MS/MS	By MS/MS	By MS/MS	22.1	22.1	22.1	60154000	16747000	19978000	23429000
O43719	O43719	12	12	12	HIV Tat-specific factor 1	HTATSF1	sp|O43719|HTSF1_HUMAN HIV Tat-specific factor 1 OS=Homo sapiens OX=9606 GN=HTATSF1 PE=1 SV=1	1	12	12	12	10	12	12	10	12	12	10	12	12	27.2	27.2	27.2	85.852	755	755	4.44	11	15	7	10	6	18	14	6			0	103.41	By MS/MS	By MS/MS	By MS/MS	18.5	27.2	27.2	4952700000	976890000	2138800000	1837000000
O43734	O43734	1	1	1	Adapter protein CIKS	TRAF3IP2	sp|O43734|CIKS_HUMAN Adapter protein CIKS OS=Homo sapiens OX=9606 GN=TRAF3IP2 PE=1 SV=3	1	1	1	1	1	0	1	1	0	1	1	0	1	2.3	2.3	2.3	64.665	574	574	2		2									0	6.6772	By matching		By MS/MS	2.3	0	2.3	9005700	875370	0	8130300
O43747	O43747	7	7	7	AP-1 complex subunit gamma-1	AP1G1	sp|O43747|AP1G1_HUMAN AP-1 complex subunit gamma-1 OS=Homo sapiens OX=9606 GN=AP1G1 PE=1 SV=5	1	7	7	7	5	4	5	5	4	5	5	4	5	7.5	7.5	7.5	91.35	822	822	2.54	3	12	6	1	1		1				0	13.228	By MS/MS	By MS/MS	By MS/MS	4.7	3.6	6.4	874170000	214610000	490290000	169260000
O43752	O43752	6	6	6	Syntaxin-6	STX6	sp|O43752|STX6_HUMAN Syntaxin-6 OS=Homo sapiens OX=9606 GN=STX6 PE=1 SV=1	1	6	6	6	2	4	5	2	4	5	2	4	5	33.7	33.7	33.7	29.176	255	255	5.47				3	7	6	3				0	21.628	By MS/MS	By MS/MS	By MS/MS	10.2	21.2	25.5	104950000	6453600	42720000	55777000
O43760	O43760	1	1	1	Synaptogyrin-2	SYNGR2	sp|O43760|SNG2_HUMAN Synaptogyrin-2 OS=Homo sapiens OX=9606 GN=SYNGR2 PE=1 SV=1	1	1	1	1	1	1	1	1	1	1	1	1	1	4.5	4.5	4.5	24.81	224	224	2.5		3	3								0.0073458	2.0446	By MS/MS	By MS/MS	By MS/MS	4.5	4.5	4.5	276980000	109790000	89360000	77835000
O43765	O43765	15	15	15	Small glutamine-rich tetratricopeptide repeat-containing protein alpha	SGTA	sp|O43765|SGTA_HUMAN Small glutamine-rich tetratricopeptide repeat-containing protein alpha OS=Homo sapiens OX=9606 GN=SGTA PE=1 SV=1	1	15	15	15	12	12	10	12	12	10	12	12	10	35.1	35.1	35.1	34.063	313	313	4.76	3	6	12	12	12	6	7	10			0	96.731	By MS/MS	By MS/MS	By MS/MS	35.1	32.3	29.7	4853500000	1529000000	1962400000	1362000000
O43768	O43768	7	7	4	Alpha-endosulfine	ENSA	sp|O43768|ENSA_HUMAN Alpha-endosulfine OS=Homo sapiens OX=9606 GN=ENSA PE=1 SV=1	1	7	7	4	7	6	6	7	6	6	4	3	3	66.9	66.9	52.9	13.389	121	121	5.44	1		5	19	11	17	12	8			0	38.881	By MS/MS	By MS/MS	By MS/MS	66.9	47.9	47.9	2373100000	854250000	850880000	667930000
O43772	O43772	1	1	1	Mitochondrial carnitine/acylcarnitine carrier protein	SLC25A20	sp|O43772|MCAT_HUMAN Mitochondrial carnitine/acylcarnitine carrier protein OS=Homo sapiens OX=9606 GN=SLC25A20 PE=1 SV=1	1	1	1	1	1	1	0	1	1	0	1	1	0	8	8	8	32.943	301	301	7.33							4	2			0.0060642	2.1571	By MS/MS	By MS/MS		8	8	0	72714000	11532000	61182000	0
O43776	O43776	20	20	20	Asparagine--tRNA ligase, cytoplasmic	NARS	sp|O43776|SYNC_HUMAN Asparagine--tRNA ligase, cytoplasmic OS=Homo sapiens OX=9606 GN=NARS PE=1 SV=1	1	20	20	20	19	18	18	19	18	18	19	18	18	32.5	32.5	32.5	62.942	548	548	5.82			5	25	31	29	21	24	1		0	38.017	By MS/MS	By MS/MS	By MS/MS	30.5	31.8	30.8	7301800000	1529200000	3251800000	2520800000
O43795;Q9UBC5	O43795	3;1	3;1	3;1	Unconventional myosin-Ib	MYO1B	sp|O43795|MYO1B_HUMAN Unconventional myosin-Ib OS=Homo sapiens OX=9606 GN=MYO1B PE=1 SV=3	2	3	3	3	0	3	3	0	3	3	0	3	3	3.1	3.1	3.1	131.98	1136	1136;1043	6				1	4	1	4	1			0	4.0618		By MS/MS	By matching	0	3.1	3.1	119480000	0	84832000	34643000
O43805	O43805	4	4	4	Sjoegren syndrome nuclear autoantigen 1	SSNA1	sp|O43805|SSNA1_HUMAN Sjoegren syndrome nuclear autoantigen 1 OS=Homo sapiens OX=9606 GN=SSNA1 PE=1 SV=2	1	4	4	4	4	4	3	4	4	3	4	4	3	52.9	52.9	52.9	13.596	119	119	3.62	4	4	4	5				4			0	45.985	By MS/MS	By MS/MS	By MS/MS	52.9	52.9	39.5	440820000	201030000	185830000	53954000
O43809	O43809	10	10	10	Cleavage and polyadenylation specificity factor subunit 5	NUDT21	sp|O43809|CPSF5_HUMAN Cleavage and polyadenylation specificity factor subunit 5 OS=Homo sapiens OX=9606 GN=NUDT21 PE=1 SV=1	1	10	10	10	9	10	10	9	10	10	9	10	10	36.6	36.6	36.6	26.227	227	227	6.29			3	13	12	15	16	28			0	31.409	By MS/MS	By MS/MS	By MS/MS	36.6	36.6	36.6	6001900000	2007700000	2457300000	1536900000
O43813	O43813	3	3	3	LanC-like protein 1	LANCL1	sp|O43813|LANC1_HUMAN LanC-like protein 1 OS=Homo sapiens OX=9606 GN=LANCL1 PE=1 SV=1	1	3	3	3	2	2	2	2	2	2	2	2	2	5.8	5.8	5.8	45.283	399	399	3.83	1	2				3					0.00065076	3.4328	By MS/MS	By MS/MS	By MS/MS	2.5	5.8	2.5	12540000	7544300	4995400	0
O43815	O43815	13	13	11	Striatin	STRN	sp|O43815|STRN_HUMAN Striatin OS=Homo sapiens OX=9606 GN=STRN PE=1 SV=4	1	13	13	11	11	11	11	11	11	11	9	9	9	25.3	25.3	23.7	86.131	780	780	4.92			3	35	17	13	5	4			0	28.932	By MS/MS	By MS/MS	By MS/MS	20.9	20.1	19.7	2482400000	670100000	1061200000	751100000
O43818	O43818	11	11	11	U3 small nucleolar RNA-interacting protein 2	RRP9	sp|O43818|U3IP2_HUMAN U3 small nucleolar RNA-interacting protein 2 OS=Homo sapiens OX=9606 GN=RRP9 PE=1 SV=1	1	11	11	11	8	10	8	8	10	8	8	10	8	23.8	23.8	23.8	51.84	475	475	2.65	10	11	11	8	2		1				0	24.971	By MS/MS	By MS/MS	By MS/MS	19.2	17.5	16.6	1338700000	224300000	674570000	439800000
O43819	O43819	4	4	4	Protein SCO2 homolog, mitochondrial	SCO2	sp|O43819|SCO2_HUMAN Protein SCO2 homolog, mitochondrial OS=Homo sapiens OX=9606 GN=SCO2 PE=1 SV=3	1	4	4	4	4	2	3	4	2	3	4	2	3	7.9	7.9	7.9	29.81	266	266	3.14	1	2	6	4	1						0	5.8691	By MS/MS	By MS/MS	By MS/MS	7.9	7.9	7.9	1281200000	462600000	385530000	433100000
O43822	O43822	1	1	1	Protein C21orf2	C21orf2	sp|O43822|CU002_HUMAN Protein C21orf2 OS=Homo sapiens OX=9606 GN=C21orf2 PE=1 SV=1	1	1	1	1	1	0	0	1	0	0	1	0	0	6.2	6.2	6.2	28.34	256	256	2		1									0.0022499	2.6985	By MS/MS			6.2	0	0	1558800	1558800	0	0
O43823	O43823	16	16	16	A-kinase anchor protein 8	AKAP8	sp|O43823|AKAP8_HUMAN A-kinase anchor protein 8 OS=Homo sapiens OX=9606 GN=AKAP8 PE=1 SV=1	1	16	16	16	12	12	10	12	12	10	12	12	10	33.8	33.8	33.8	76.107	692	692	4.71	3	9	5	5	9	6	9	5			0	249.51	By MS/MS	By MS/MS	By MS/MS	23	26.7	21.7	906170000	290490000	337650000	278030000
O43824	O43824	4	4	4	Putative GTP-binding protein 6	GTPBP6	sp|O43824|GTPB6_HUMAN Putative GTP-binding protein 6 OS=Homo sapiens OX=9606 GN=GTPBP6 PE=2 SV=3	1	4	4	4	3	4	2	3	4	2	3	4	2	15.7	15.7	15.7	56.883	516	516	4.3		3	3				4				0	9.9559	By MS/MS	By MS/MS	By MS/MS	11.6	15.7	8.7	86766000	14139000	55591000	17036000
O43829	O43829	3	3	3	Zinc finger and BTB domain-containing protein 14	ZBTB14	sp|O43829|ZBT14_HUMAN Zinc finger and BTB domain-containing protein 14 OS=Homo sapiens OX=9606 GN=ZBTB14 PE=1 SV=2	1	3	3	3	2	2	3	2	2	3	2	2	3	17.4	17.4	17.4	50.956	449	449	5.78					3	5	1				0	4.0702	By MS/MS	By MS/MS	By MS/MS	12	12	17.4	152290000	23268000	62060000	66962000
O43837	O43837	19	19	19	Isocitrate dehydrogenase [NAD] subunit beta, mitochondrial	IDH3B	sp|O43837|IDH3B_HUMAN Isocitrate dehydrogenase [NAD] subunit beta, mitochondrial OS=Homo sapiens OX=9606 GN=IDH3B PE=1 SV=2	1	19	19	19	17	19	19	17	19	19	17	19	19	45.5	45.5	45.5	42.183	385	385	5.27	6		7	19	45	20	13	15			0	144.27	By MS/MS	By MS/MS	By MS/MS	43.4	45.5	45.5	5294500000	1010100000	2801000000	1483400000
O43847	O43847	5	5	5	Nardilysin	NRD1	sp|O43847|NRDC_HUMAN Nardilysin OS=Homo sapiens OX=9606 GN=NRDC PE=1 SV=2	1	5	5	5	1	4	4	1	4	4	1	4	4	7.9	7.9	7.9	131.57	1150	1150	6.58			1	2	1		1	7			0	27.509	By MS/MS	By MS/MS	By MS/MS	1.7	6.2	6.7	106900000	28216000	76766000	1913600
O43865	O43865	9	9	6	Putative adenosylhomocysteinase 2	AHCYL1	sp|O43865|SAHH2_HUMAN S-adenosylhomocysteine hydrolase-like protein 1 OS=Homo sapiens OX=9606 GN=AHCYL1 PE=1 SV=2	1	9	9	6	7	7	6	7	7	6	4	4	3	18.9	18.9	15.5	58.951	530	530	4.87			6	8	8	2	4	2			0	13.399	By MS/MS	By MS/MS	By MS/MS	13	15.3	12.3	487800000	147460000	243190000	97153000
O43896	O43896	5	5	3	Kinesin-like protein KIF1C	KIF1C	sp|O43896|KIF1C_HUMAN Kinesin-like protein KIF1C OS=Homo sapiens OX=9606 GN=KIF1C PE=1 SV=3	1	5	5	3	4	4	3	4	4	3	2	2	1	5.1	5.1	3	122.95	1103	1103	4.86		5	1	1		2	1	4			0	22.236	By MS/MS	By MS/MS	By MS/MS	4	4.3	3.2	274840000	112580000	87995000	74256000
O43920	O43920	4	4	4	NADH dehydrogenase [ubiquinone] iron-sulfur protein 5	NDUFS5	sp|O43920|NDUS5_HUMAN NADH dehydrogenase [ubiquinone] iron-sulfur protein 5 OS=Homo sapiens OX=9606 GN=NDUFS5 PE=1 SV=3	1	4	4	4	2	3	3	2	3	3	2	3	3	35.8	35.8	35.8	12.517	106	106	6.73				1	1	2	3	4			0	10.062	By MS/MS	By MS/MS	By MS/MS	29.2	21.7	35.8	341080000	23762000	227220000	90094000
O43929	O43929	2	2	2	Origin recognition complex subunit 4	ORC4	sp|O43929|ORC4_HUMAN Origin recognition complex subunit 4 OS=Homo sapiens OX=9606 GN=ORC4 PE=1 SV=2	1	2	2	2	2	1	2	2	1	2	2	1	2	7.1	7.1	7.1	50.377	436	436	5.11				3	3	2	1				0	4.8701	By MS/MS	By MS/MS	By MS/MS	7.1	3.4	7.1	185200000	42798000	83751000	58648000
O43933	O43933	1	1	1	Peroxisome biogenesis factor 1	PEX1	sp|O43933|PEX1_HUMAN Peroxisome biogenesis factor 1 OS=Homo sapiens OX=9606 GN=PEX1 PE=1 SV=1	1	1	1	1	1	1	1	1	1	1	1	1	1	0.9	0.9	0.9	142.87	1283	1283	4.67				4	1		1				0.0058835	2.1822	By MS/MS	By MS/MS	By MS/MS	0.9	0.9	0.9	67233000	15242000	28576000	23415000
O60216;Q9H4I0	O60216	21;3	21;3	21;3	Double-strand-break repair protein rad21 homolog	RAD21	sp|O60216|RAD21_HUMAN Double-strand-break repair protein rad21 homolog OS=Homo sapiens OX=9606 GN=RAD21 PE=1 SV=2	2	21	21	21	17	19	17	17	19	17	17	19	17	27.7	27.7	27.7	71.689	631	631;556	5.23			16	34	25	14	11	19			0	85.375	By MS/MS	By MS/MS	By MS/MS	22.7	27.1	24.7	4685400000	1386200000	1864400000	1434700000
O60220	O60220	7	7	7	Mitochondrial import inner membrane translocase subunit Tim8 A	TIMM8A	sp|O60220|TIM8A_HUMAN Mitochondrial import inner membrane translocase subunit Tim8 A OS=Homo sapiens OX=9606 GN=TIMM8A PE=1 SV=1	1	7	7	7	7	7	7	7	7	7	7	7	7	100	100	100	10.998	97	97	5.58		2	10	3	4	8	7	11			0	72.46	By MS/MS	By MS/MS	By MS/MS	100	100	100	3794700000	1268200000	1517900000	1008600000
O60231	O60231	14	13	13	Putative pre-mRNA-splicing factor ATP-dependent RNA helicase DHX16	DHX16	sp|O60231|DHX16_HUMAN Pre-mRNA-splicing factor ATP-dependent RNA helicase DHX16 OS=Homo sapiens OX=9606 GN=DHX16 PE=1 SV=2	1	14	13	13	10	13	12	9	12	11	9	12	11	15.3	14.4	14.4	119.26	1041	1041	4.51	1	16	9	9	5	7	7	9			0	28.397	By MS/MS	By MS/MS	By MS/MS	11.8	15.3	15.1	1266900000	324250000	632210000	310470000
O60232	O60232	9	9	9	Sjoegren syndrome/scleroderma autoantigen 1	SSSCA1	sp|O60232|SSA27_HUMAN Sjoegren syndrome/scleroderma autoantigen 1 OS=Homo sapiens OX=9606 GN=SSSCA1 PE=1 SV=1	1	9	9	9	6	9	7	6	9	7	6	9	7	62.8	62.8	62.8	21.474	199	199	5.18	3		1	9	15	13	5	3			0	30.845	By MS/MS	By MS/MS	By MS/MS	21.1	62.8	46.2	3782400000	798220000	1770400000	1213800000
O60234	O60234	24	24	21	Glia maturation factor gamma	GMFG	sp|O60234|GMFG_HUMAN Glia maturation factor gamma OS=Homo sapiens OX=9606 GN=GMFG PE=1 SV=1	1	24	24	21	22	22	22	22	22	22	20	20	19	97.9	97.9	97.9	16.801	142	142	5.31		27	38	38	54	61	47	43	2		0	251.04	By MS/MS	By MS/MS	By MS/MS	78.9	97.9	97.9	55850000000	24351000000	16962000000	14538000000
O60256	O60256	20	20	19	Phosphoribosyl pyrophosphate synthase-associated protein 2	PRPSAP2	sp|O60256|KPRB_HUMAN Phosphoribosyl pyrophosphate synthase-associated protein 2 OS=Homo sapiens OX=9606 GN=PRPSAP2 PE=1 SV=1	1	20	20	19	16	15	18	16	15	18	15	14	17	66.4	66.4	62.6	40.925	369	369	5.61	1	10	10	15	9	20	24	23			0	66.052	By MS/MS	By MS/MS	By MS/MS	46.9	49.3	57.5	5557900000	980160000	2784200000	1793400000
O60264	O60264	40	40	29	SWI/SNF-related matrix-associated actin-dependent regulator of chromatin subfamily A member 5	SMARCA5	sp|O60264|SMCA5_HUMAN SWI/SNF-related matrix-associated actin-dependent regulator of chromatin subfamily A member 5 OS=Homo sapiens OX=9606 GN=SMARCA5 PE=1 SV=1	1	40	40	29	30	37	35	30	37	35	20	26	27	33.6	33.6	25.6	121.9	1052	1052	4.6	15	27	27	27	20	29	29	19			0	122.78	By MS/MS	By MS/MS	By MS/MS	28	30.4	30.8	8210900000	2087500000	3285200000	2838200000
O60271;Q9UPT6	O60271	13;2	13;2	13;2	C-Jun-amino-terminal kinase-interacting protein 4	SPAG9	sp|O60271|JIP4_HUMAN C-Jun-amino-terminal kinase-interacting protein 4 OS=Homo sapiens OX=9606 GN=SPAG9 PE=1 SV=4	2	13	13	13	10	12	9	10	12	9	10	12	9	12.9	12.9	12.9	146.2	1321	1321;1336	4.24	2	6	15	23	10	6	4	4			0	29.317	By MS/MS	By MS/MS	By MS/MS	10.9	12	10.3	2301700000	635490000	720160000	946080000
O60281	O60281	3	3	3	Zinc finger protein 292	ZNF292	sp|O60281|ZN292_HUMAN Zinc finger protein 292 OS=Homo sapiens OX=9606 GN=ZNF292 PE=1 SV=3	1	3	3	3	1	1	3	1	1	3	1	1	3	1.6	1.6	1.6	304.81	2723	2723	3.17		1	4		1						0	11.584	By MS/MS	By MS/MS	By MS/MS	0.8	0.8	1.6	84182000	17730000	32832000	33621000
O60282	O60282	17	7	7	Kinesin heavy chain isoform 5C	KIF5C	sp|O60282|KIF5C_HUMAN Kinesin heavy chain isoform 5C OS=Homo sapiens OX=9606 GN=KIF5C PE=1 SV=1	1	17	7	7	10	15	14	3	5	4	3	5	4	18.3	9.9	9.9	109.49	957	957	2.93	4	1	2	6	1						0	51.19	By MS/MS	By MS/MS	By MS/MS	13.8	16.8	15	43339000	15939000	14624000	12776000
O60287	O60287	2	2	2	Nucleolar pre-ribosomal-associated protein 1	URB1	sp|O60287|NPA1P_HUMAN Nucleolar pre-ribosomal-associated protein 1 OS=Homo sapiens OX=9606 GN=URB1 PE=1 SV=4	1	2	2	2	1	2	2	1	2	2	1	2	2	1.9	1.9	1.9	254.39	2271	2271	5.62			1	2	2			3			0	19.031	By matching	By MS/MS	By MS/MS	0.5	1.9	1.9	131630000	19059000	68800000	43769000
O60293	O60293	6	6	6	Zinc finger C3H1 domain-containing protein	ZFC3H1	sp|O60293|ZC3H1_HUMAN Zinc finger C3H1 domain-containing protein OS=Homo sapiens OX=9606 GN=ZFC3H1 PE=1 SV=3	1	6	6	6	3	6	4	3	6	4	3	6	4	3.9	3.9	3.9	226.35	1989	1989	3.75	2	6	3				3	2			0	10.17	By MS/MS	By MS/MS	By MS/MS	2.4	3.9	3	151540000	23477000	83413000	44652000
O60306	O60306	7	7	7	Intron-binding protein aquarius	AQR	sp|O60306|AQR_HUMAN Intron-binding protein aquarius OS=Homo sapiens OX=9606 GN=AQR PE=1 SV=4	1	7	7	7	4	7	5	4	7	5	4	7	5	5.5	5.5	5.5	171.29	1485	1485	3.04		8	13	3	1		1				0	11.845	By MS/MS	By MS/MS	By MS/MS	3.8	5.5	4.7	190770000	22988000	92842000	74936000
O60307	O60307	2	2	2	Microtubule-associated serine/threonine-protein kinase 3	MAST3	sp|O60307|MAST3_HUMAN Microtubule-associated serine/threonine-protein kinase 3 OS=Homo sapiens OX=9606 GN=MAST3 PE=1 SV=2	1	2	2	2	1	1	2	1	1	2	1	1	2	2.1	2.1	2.1	143.14	1309	1309	2.24	3	12	5		1						0.0018599	2.826	By MS/MS	By MS/MS	By MS/MS	0.6	0.6	2.1	701540000	157970000	169900000	373660000
O60313	O60313	43	43	43	Dynamin-like 120 kDa protein, mitochondrial;Dynamin-like 120 kDa protein, form S1	OPA1	sp|O60313|OPA1_HUMAN Dynamin-like 120 kDa protein, mitochondrial OS=Homo sapiens OX=9606 GN=OPA1 PE=1 SV=3	1	43	43	43	31	37	37	31	37	37	31	37	37	47.7	47.7	47.7	111.63	960	960	4.55	14	30	27	25	30	29	26	18			0	204.94	By MS/MS	By MS/MS	By MS/MS	35.1	41.5	42.5	7468200000	1504500000	3386000000	2577700000
O60318	O60318	8	8	8	Germinal-center associated nuclear protein	MCM3AP	sp|O60318|GANP_HUMAN Germinal-center associated nuclear protein OS=Homo sapiens OX=9606 GN=MCM3AP PE=1 SV=2	1	8	8	8	5	6	7	5	6	7	5	6	7	8.1	8.1	8.1	218.4	1980	1980	4.79		2	3	8	8	3	1	3			0	23.133	By MS/MS	By MS/MS	By MS/MS	4.8	6.3	7.4	731120000	163860000	344330000	222940000
Q9UKV5	Q9UKV5	5	5	5	E3 ubiquitin-protein ligase AMFR	AMFR	sp|Q9UKV5|AMFR_HUMAN E3 ubiquitin-protein ligase AMFR OS=Homo sapiens OX=9606 GN=AMFR PE=1 SV=2	1	5	5	5	5	3	4	5	3	4	5	3	4	12.9	12.9	12.9	72.995	643	643	4.61		3	5	3	1	1	1	4			0	11.821	By MS/MS	By MS/MS	By MS/MS	12.9	6.2	10.7	169140000	79843000	36401000	52898000
O60341	O60341	8	8	8	Lysine-specific histone demethylase 1A	KDM1A	sp|O60341|KDM1A_HUMAN Lysine-specific histone demethylase 1A OS=Homo sapiens OX=9606 GN=KDM1A PE=1 SV=2	1	8	8	8	6	7	6	6	7	6	6	7	6	16.2	16.2	16.2	92.902	852	852	6.47			3	2	2	5	7	11			0	15.215	By MS/MS	By MS/MS	By MS/MS	12.2	14.6	10.2	1394700000	144590000	759850000	490220000
O60449	O60449	1	1	1	Lymphocyte antigen 75	LY75	sp|O60449|LY75_HUMAN Lymphocyte antigen 75 OS=Homo sapiens OX=9606 GN=LY75 PE=1 SV=3	1	1	1	1	1	0	1	1	0	1	1	0	1	1	1	1	198.31	1722	1722	4				2							0.0022486	2.6934	By MS/MS		By matching	1	0	1	44180000	10330000	0	33851000
O60488	O60488	14	14	12	Long-chain-fatty-acid--CoA ligase 4	ACSL4	sp|O60488|ACSL4_HUMAN Long-chain-fatty-acid--CoA ligase 4 OS=Homo sapiens OX=9606 GN=ACSL4 PE=1 SV=2	1	14	14	12	9	13	12	9	13	12	7	11	10	27.1	27.1	24.3	79.187	711	711	6.04			3	8	17	23	19	13			0	48.837	By MS/MS	By MS/MS	By MS/MS	19	25.6	24.6	3364600000	874160000	1453000000	1037400000
O60493	O60493	10	10	10	Sorting nexin-3	SNX3	sp|O60493|SNX3_HUMAN Sorting nexin-3 OS=Homo sapiens OX=9606 GN=SNX3 PE=1 SV=3	1	10	10	10	7	8	9	7	8	9	7	8	9	61.7	61.7	61.7	18.762	162	162	3.91	6	5	7	13	9	2	2	3			0	20.182	By MS/MS	By MS/MS	By MS/MS	42	48.1	55.6	3913100000	1464600000	1413100000	1035400000
O60496	O60496	18	18	18	Docking protein 2	DOK2	sp|O60496|DOK2_HUMAN Docking protein 2 OS=Homo sapiens OX=9606 GN=DOK2 PE=1 SV=2	1	18	18	18	14	16	17	14	16	17	14	16	17	54.4	54.4	54.4	45.378	412	412	4.83		10	16	19	25	14	14	7			0	106.23	By MS/MS	By MS/MS	By MS/MS	41	54.4	47.8	4119300000	1085600000	1354200000	1679600000
O60499	O60499	2	2	2	Syntaxin-10	STX10	sp|O60499|STX10_HUMAN Syntaxin-10 OS=Homo sapiens OX=9606 GN=STX10 PE=1 SV=1	1	2	2	2	2	2	2	2	2	2	2	2	2	16.1	16.1	16.1	28.114	249	249	4.22		1	1	3	3	1					0	8.0516	By MS/MS	By MS/MS	By MS/MS	16.1	16.1	16.1	149980000	40280000	72663000	37033000
O60502	O60502	11	11	11	Protein O-GlcNAcase	MGEA5	sp|O60502|OGA_HUMAN Protein O-GlcNAcase OS=Homo sapiens OX=9606 GN=MGEA5 PE=1 SV=2	1	11	11	11	9	7	9	9	7	9	9	7	9	12	12	12	102.91	916	916	4.88		5	8	6	14	5	7	4			0	23.891	By MS/MS	By MS/MS	By MS/MS	10.7	8.1	8.5	749880000	182630000	286720000	280530000
O60506	O60506	41	41	31	Heterogeneous nuclear ribonucleoprotein Q	SYNCRIP	sp|O60506|HNRPQ_HUMAN Heterogeneous nuclear ribonucleoprotein Q OS=Homo sapiens OX=9606 GN=SYNCRIP PE=1 SV=2	1	41	41	31	34	34	38	34	34	38	24	25	29	48	48	42.1	69.602	623	623	5.48	7	11	24	67	77	91	66	46			0	323.31	By MS/MS	By MS/MS	By MS/MS	40.3	40.4	48	47109000000	9847800000	19440000000	17821000000
O60508	O60508	6	6	6	Pre-mRNA-processing factor 17	CDC40	sp|O60508|PRP17_HUMAN Pre-mRNA-processing factor 17 OS=Homo sapiens OX=9606 GN=CDC40 PE=1 SV=1	1	6	6	6	6	5	4	6	5	4	6	5	4	18	18	18	65.521	579	579	5.52				4	10	8	5				0	16.93	By MS/MS	By MS/MS	By MS/MS	18	13.6	9.8	1329500000	498710000	338830000	491960000
O60516	O60516	1	1	1	Eukaryotic translation initiation factor 4E-binding protein 3	EIF4EBP3	sp|O60516|4EBP3_HUMAN Eukaryotic translation initiation factor 4E-binding protein 3 OS=Homo sapiens OX=9606 GN=EIF4EBP3 PE=1 SV=1	1	1	1	1	1	0	1	1	0	1	1	0	1	36	36	36	10.873	100	100	5.67					1	2					0	4.3757	By MS/MS		By matching	36	0	36	86748000	69784000	0	16964000
O60524	O60524	8	8	8	Nuclear export mediator factor NEMF	NEMF	sp|O60524|NEMF_HUMAN Nuclear export mediator factor NEMF OS=Homo sapiens OX=9606 GN=NEMF PE=1 SV=4	1	8	8	8	7	8	5	7	8	5	7	8	5	9.1	9.1	9.1	122.95	1076	1076	4.58	2	1	12	7	3	4	5	4			0	15.001	By MS/MS	By MS/MS	By MS/MS	7.5	9.1	6.2	587500000	170410000	313190000	103900000
O60547	O60547	8	8	8	GDP-mannose 4,6 dehydratase	GMDS	sp|O60547|GMDS_HUMAN GDP-mannose 4,6 dehydratase OS=Homo sapiens OX=9606 GN=GMDS PE=1 SV=1	1	8	8	8	6	7	6	6	7	6	6	7	6	28.2	28.2	28.2	41.949	372	372	5.19			5	10	6	5	8	2			0	13.733	By MS/MS	By MS/MS	By MS/MS	20.2	25	22	861750000	231910000	469360000	160480000
O60551	O60551	1	1	1	Glycylpeptide N-tetradecanoyltransferase 2	NMT2	sp|O60551|NMT2_HUMAN Glycylpeptide N-tetradecanoyltransferase 2 OS=Homo sapiens OX=9606 GN=NMT2 PE=1 SV=1	1	1	1	1	1	1	1	1	1	1	1	1	1	2.6	2.6	2.6	56.98	498	498	5.43					4	3					0.0099568	1.7991	By MS/MS	By MS/MS	By MS/MS	2.6	2.6	2.6	197560000	0	101450000	96102000
O60563	O60563	6	6	6	Cyclin-T1	CCNT1	sp|O60563|CCNT1_HUMAN Cyclin-T1 OS=Homo sapiens OX=9606 GN=CCNT1 PE=1 SV=1	1	6	6	6	3	6	4	3	6	4	3	6	4	13.4	13.4	13.4	80.684	726	726	5.44		2	1	2	5	1	4	3			0	30.61	By MS/MS	By MS/MS	By MS/MS	7.6	13.4	10.3	392650000	60546000	211140000	120970000
O60566	O60566	3	3	3	Mitotic checkpoint serine/threonine-protein kinase BUB1 beta	BUB1B	sp|O60566|BUB1B_HUMAN Mitotic checkpoint serine/threonine-protein kinase BUB1 beta OS=Homo sapiens OX=9606 GN=BUB1B PE=1 SV=3	1	3	3	3	0	3	3	0	3	3	0	3	3	5.9	5.9	5.9	119.54	1050	1050	4.29			4	1			2				0	9.2063		By MS/MS	By MS/MS	0	5.9	5.9	79804000	0	44133000	35671000
O60568	O60568	5	5	5	Procollagen-lysine,2-oxoglutarate 5-dioxygenase 3	PLOD3	sp|O60568|PLOD3_HUMAN Procollagen-lysine,2-oxoglutarate 5-dioxygenase 3 OS=Homo sapiens OX=9606 GN=PLOD3 PE=1 SV=1	1	5	5	5	4	4	4	4	4	4	4	4	4	10	10	10	84.784	738	738	5.5		3				5	2	2			0	5.7259	By MS/MS	By MS/MS	By MS/MS	8.7	8.3	8.7	32222000	6740500	13080000	12401000
O60573	O60573	2	2	2	Eukaryotic translation initiation factor 4E type 2	EIF4E2	sp|O60573|IF4E2_HUMAN Eukaryotic translation initiation factor 4E type 2 OS=Homo sapiens OX=9606 GN=EIF4E2 PE=1 SV=1	1	2	2	2	2	2	2	2	2	2	2	2	2	12.7	12.7	12.7	28.362	245	245	8								8			0.00044053	3.6472	By MS/MS	By MS/MS	By MS/MS	12.7	12.7	12.7	19719000	3131900	8348000	8238600
O60610	O60610	47	47	47	Protein diaphanous homolog 1	DIAPH1	sp|O60610|DIAP1_HUMAN Protein diaphanous homolog 1 OS=Homo sapiens OX=9606 GN=DIAPH1 PE=1 SV=2	1	47	47	47	31	40	40	31	40	40	31	40	40	35.5	35.5	35.5	141.35	1272	1272	5.25	14	24	18	35	55	71	56	31			0	323.31	By MS/MS	By MS/MS	By MS/MS	24.8	31.4	31.4	14143000000	2440800000	6550000000	5151700000
O60613	O60613	3	3	3	15 kDa selenoprotein	43358	sp|O60613|SEP15_HUMAN Selenoprotein F OS=Homo sapiens OX=9606 GN=SELENOF PE=1 SV=3	1	3	3	3	3	3	3	3	3	3	3	3	3	25.3	25.3	25.3	17.79	162	162	5.75	3					3		6			0	6.1641	By MS/MS	By MS/MS	By MS/MS	25.3	25.3	25.3	389260000	175800000	108180000	105280000
O60645	O60645	3	3	3	Exocyst complex component 3	EXOC3	sp|O60645|EXOC3_HUMAN Exocyst complex component 3 OS=Homo sapiens OX=9606 GN=EXOC3 PE=1 SV=2	1	3	3	3	2	2	3	2	2	3	2	2	3	6.9	6.9	6.9	86.844	756	756	5.5				2	5	1		2			0	6.3987	By MS/MS	By MS/MS	By MS/MS	4.6	4.5	6.9	683580000	229360000	130140000	324080000
O60664	O60664	25	25	25	Perilipin-3	PLIN3	sp|O60664|PLIN3_HUMAN Perilipin-3 OS=Homo sapiens OX=9606 GN=PLIN3 PE=1 SV=3	1	25	25	25	15	19	23	15	19	23	15	19	23	84.8	84.8	84.8	47.074	434	434	5.58		16	13	14	27	39	31	28			0	250.41	By MS/MS	By MS/MS	By MS/MS	59.2	70.7	77.4	15135000000	2185500000	7224800000	5724200000
O60673	O60673	1	1	1	DNA polymerase zeta catalytic subunit	REV3L	sp|O60673|REV3L_HUMAN DNA polymerase zeta catalytic subunit OS=Homo sapiens OX=9606 GN=REV3L PE=1 SV=2	1	1	1	1	0	0	1	0	0	1	0	0	1	1.1	1.1	1.1	352.77	3130	3130	8								1			1	-2			By MS/MS	0	0	1.1	26177000	0	0	26177000
O60678	O60678	4	4	4	Protein arginine N-methyltransferase 3	PRMT3	sp|O60678|ANM3_HUMAN Protein arginine N-methyltransferase 3 OS=Homo sapiens OX=9606 GN=PRMT3 PE=1 SV=3	1	4	4	4	2	4	2	2	4	2	2	4	2	9.4	9.4	9.4	59.875	531	531	4.83			3	4		2	3				0	12.272	By MS/MS	By MS/MS	By MS/MS	4.7	9.4	4.7	223590000	1938500	134400000	87246000
O60684;O15131	O60684	11;3	11;3	9;2	Importin subunit alpha-7	KPNA6	sp|O60684|IMA7_HUMAN Importin subunit alpha-7 OS=Homo sapiens OX=9606 GN=KPNA6 PE=1 SV=1	2	11	11	9	6	10	9	6	10	9	5	8	7	29.9	29.9	25.2	60.029	536	536;536	6.02			5	6	8	8	16	10			0	50.894	By MS/MS	By MS/MS	By MS/MS	13.2	27.8	24.6	1544700000	238070000	867740000	438920000
O60701	O60701	10	10	10	UDP-glucose 6-dehydrogenase	UGDH	sp|O60701|UGDH_HUMAN UDP-glucose 6-dehydrogenase OS=Homo sapiens OX=9606 GN=UGDH PE=1 SV=1	1	10	10	10	8	8	8	8	8	8	8	8	8	27.3	27.3	27.3	55.023	494	494	6.29		3		1	5	14	12	10			0	26.093	By MS/MS	By MS/MS	By MS/MS	23.9	19.6	23.7	1043700000	340540000	320860000	382320000
O60711	O60711	12	12	12	Leupaxin	LPXN	sp|O60711|LPXN_HUMAN Leupaxin OS=Homo sapiens OX=9606 GN=LPXN PE=1 SV=1	1	12	12	12	10	7	9	10	7	9	10	7	9	51	51	51	43.332	386	386	6.29		1	1	9	14	16	19	22			0	25.38	By MS/MS	By MS/MS	By MS/MS	42.5	28.5	42.5	5204800000	2394200000	1211700000	1599000000
O60721	O60721	2	2	2	Sodium/potassium/calcium exchanger 1	SLC24A1	sp|O60721|NCKX1_HUMAN Sodium/potassium/calcium exchanger 1 OS=Homo sapiens OX=9606 GN=SLC24A1 PE=1 SV=1	1	2	2	2	1	1	1	1	1	1	1	1	1	2.4	2.4	2.4	121.37	1099	1099	2.25		3	1								0.0082454	1.9738	By MS/MS	By MS/MS	By MS/MS	1.1	1.3	1.3	661750000	0	385250000	276500000
O60739	O60739	3	1	1	Eukaryotic translation initiation factor 1b	EIF1B	sp|O60739|EIF1B_HUMAN Eukaryotic translation initiation factor 1b OS=Homo sapiens OX=9606 GN=EIF1B PE=1 SV=2	1	3	1	1	3	3	3	1	1	1	1	1	1	43.4	29.2	29.2	12.823	113	113	6.22					1	5	3				0	17.119	By MS/MS	By MS/MS	By MS/MS	43.4	43.4	43.4	532690000	4150300	330210000	198330000
O60749	O60749	18	18	17	Sorting nexin-2	SNX2	sp|O60749|SNX2_HUMAN Sorting nexin-2 OS=Homo sapiens OX=9606 GN=SNX2 PE=1 SV=2	1	18	18	17	16	18	15	16	18	15	15	17	14	36.4	36.4	34.5	58.47	519	519	5.12	2	14	5	13	20	15	14	14			0	68.007	By MS/MS	By MS/MS	By MS/MS	31.8	36.4	32.8	4485700000	1396900000	1888800000	1200100000
O60759	O60759	6	6	6	Cytohesin-interacting protein	CYTIP	sp|O60759|CYTIP_HUMAN Cytohesin-interacting protein OS=Homo sapiens OX=9606 GN=CYTIP PE=1 SV=2	1	6	6	6	4	6	6	4	6	6	4	6	6	28.1	28.1	28.1	40.01	359	359	4.97	3		5	4	3	8	7	1			0	16.849	By MS/MS	By MS/MS	By MS/MS	15	28.1	28.1	944360000	217550000	440370000	286450000
O60762	O60762	5	5	5	Dolichol-phosphate mannosyltransferase subunit 1	DPM1	sp|O60762|DPM1_HUMAN Dolichol-phosphate mannosyltransferase subunit 1 OS=Homo sapiens OX=9606 GN=DPM1 PE=1 SV=1	1	5	5	5	4	5	4	4	5	4	4	5	4	16.5	16.5	16.5	29.634	260	260	3.8			8	3	3	1					0	8.503	By MS/MS	By MS/MS	By MS/MS	16.2	16.5	16.5	365490000	94203000	122150000	149130000
O60763	O60763	25	25	25	General vesicular transport factor p115	USO1	sp|O60763|USO1_HUMAN General vesicular transport factor p115 OS=Homo sapiens OX=9606 GN=USO1 PE=1 SV=2	1	25	25	25	18	24	23	18	24	23	18	24	23	34.2	34.2	34.2	107.89	962	962	4.39	1	31	38	25	25	28	14	12			0	214.36	By MS/MS	By MS/MS	By MS/MS	29.4	33.6	33.3	6043500000	1036200000	3095100000	1912200000
O60783	O60783	5	5	5	28S ribosomal protein S14, mitochondrial	MRPS14	sp|O60783|RT14_HUMAN 28S ribosomal protein S14, mitochondrial OS=Homo sapiens OX=9606 GN=MRPS14 PE=1 SV=1	1	5	5	5	5	5	5	5	5	5	5	5	5	34.4	34.4	34.4	15.139	128	128	4.5		4	10	13	4	3	3	5			0	11.057	By MS/MS	By MS/MS	By MS/MS	34.4	34.4	34.4	2346900000	558360000	1249900000	538650000
O60784	O60784	9	9	9	Target of Myb protein 1	TOM1	sp|O60784|TOM1_HUMAN Target of Myb protein 1 OS=Homo sapiens OX=9606 GN=TOM1 PE=1 SV=2	1	9	9	9	4	9	8	4	9	8	4	9	8	33.1	33.1	33.1	53.818	492	492	5.14			4	5	10	14	2				0	36.134	By MS/MS	By MS/MS	By MS/MS	15	33.1	33.1	767370000	177120000	290880000	299370000
O60814;P57053	O60814;P57053	29;26	2;2	0;0	Histone H2B type 1-K;Histone H2B type F-S	HIST1H2BK;H2BFS	sp|O60814|H2B1K_HUMAN Histone H2B type 1-K OS=Homo sapiens OX=9606 GN=HIST1H2BK PE=1 SV=3;sp|P57053|H2BFS_HUMAN Histone H2B type F-S OS=Homo sapiens OX=9606 GN=H2BFS PE=1 SV=2	2	29	2	0	26	29	28	2	2	2	0	0	0	83.3	13.5	0	13.89	126	126;126	5.86		1	3	18	21	19	15	17		2	0	323.31	By MS/MS	By MS/MS	By MS/MS	83.3	83.3	83.3	240450000000	77928000000	86396000000	76130000000
O60826	O60826	25	25	25	Coiled-coil domain-containing protein 22	CCDC22	sp|O60826|CCD22_HUMAN Coiled-coil domain-containing protein 22 OS=Homo sapiens OX=9606 GN=CCDC22 PE=1 SV=1	1	25	25	25	19	22	19	19	22	19	19	22	19	45.1	45.1	45.1	70.755	627	627	4.79	1	12	10	20	20	12	15	6			0	51.215	By MS/MS	By MS/MS	By MS/MS	35.9	40.8	34	1838300000	561940000	710150000	566180000
O60828	O60828	5	5	5	Polyglutamine-binding protein 1	PQBP1	sp|O60828|PQBP1_HUMAN Polyglutamine-binding protein 1 OS=Homo sapiens OX=9606 GN=PQBP1 PE=1 SV=1	1	5	5	5	4	5	5	4	5	5	4	5	5	37.7	37.7	37.7	30.472	265	265	4.85	6	3	4	3	3	7	8	5			0	41.292	By MS/MS	By MS/MS	By MS/MS	28.3	37.7	37.7	1860000000	403380000	776430000	680210000
Q99595;O60830	Q99595;O60830	1;1	1;1	1;1	Mitochondrial import inner membrane translocase subunit Tim17-A;Mitochondrial import inner membrane translocase subunit Tim17-B	TIMM17A;TIMM17B	sp|Q99595|TI17A_HUMAN Mitochondrial import inner membrane translocase subunit Tim17-A OS=Homo sapiens OX=9606 GN=TIMM17A PE=1 SV=1;sp|O60830|TI17B_HUMAN Mitochondrial import inner membrane translocase subunit Tim17-B OS=Homo sapiens OX=9606 GN=TIMM17B PE=1	2	1	1	1	1	1	1	1	1	1	1	1	1	7	7	7	18.023	171	171;172	3.75			1	3							0.008236	1.9673	By MS/MS	By MS/MS	By MS/MS	7	7	7	128650000	35833000	66652000	26165000
O60831	O60831	1	1	1	PRA1 family protein 2	PRAF2	sp|O60831|PRAF2_HUMAN PRA1 family protein 2 OS=Homo sapiens OX=9606 GN=PRAF2 PE=1 SV=1	1	1	1	1	1	1	1	1	1	1	1	1	1	6.2	6.2	6.2	19.258	178	178	4.4				3	2						0.001279	3.231	By MS/MS	By MS/MS	By MS/MS	6.2	6.2	6.2	182350000	38641000	83244000	60469000
O60832	O60832	17	17	17	H/ACA ribonucleoprotein complex subunit 4	DKC1	sp|O60832|DKC1_HUMAN H/ACA ribonucleoprotein complex subunit 4 OS=Homo sapiens OX=9606 GN=DKC1 PE=1 SV=3	1	17	17	17	14	17	14	14	17	14	14	17	14	41.2	41.2	41.2	57.673	514	514	4.92	3	7	23	30	16	22	19	13			0	147.61	By MS/MS	By MS/MS	By MS/MS	32.9	41.2	39.5	6528500000	1283700000	2565900000	2678900000
O60841	O60841	31	31	31	Eukaryotic translation initiation factor 5B	EIF5B	sp|O60841|IF2P_HUMAN Eukaryotic translation initiation factor 5B OS=Homo sapiens OX=9606 GN=EIF5B PE=1 SV=4	1	31	31	31	23	29	26	23	29	26	23	29	26	25	25	25	138.83	1220	1220	4.94	12	15	19	26	22	28	26	22			0	224.29	By MS/MS	By MS/MS	By MS/MS	22.2	24.8	24.2	15700000000	4876300000	6951600000	3872300000
O60869	O60869	10	10	10	Endothelial differentiation-related factor 1	EDF1	sp|O60869|EDF1_HUMAN Endothelial differentiation-related factor 1 OS=Homo sapiens OX=9606 GN=EDF1 PE=1 SV=1	1	10	10	10	10	10	10	10	10	10	10	10	10	57.4	57.4	57.4	16.368	148	148	5.24		2	19	26	22	17	18	15			0	38.774	By MS/MS	By MS/MS	By MS/MS	57.4	57.4	57.4	6333300000	1805500000	2698700000	1829100000
O60870	O60870	2	2	2	DNA/RNA-binding protein KIN17	KIN	sp|O60870|KIN17_HUMAN DNA/RNA-binding protein KIN17 OS=Homo sapiens OX=9606 GN=KIN PE=1 SV=2	1	2	2	2	2	2	2	2	2	2	2	2	2	7.4	7.4	7.4	45.373	393	393	2.79		6	5	3							0	18.176	By MS/MS	By MS/MS	By MS/MS	7.4	7.4	7.4	209720000	84257000	70426000	55035000
O60879	O60879	4	4	4	Protein diaphanous homolog 2	DIAPH2	sp|O60879|DIAP2_HUMAN Protein diaphanous homolog 2 OS=Homo sapiens OX=9606 GN=DIAPH2 PE=1 SV=1	1	4	4	4	2	4	2	2	4	2	2	4	2	5.3	5.3	5.3	125.57	1101	1101	3.82		4		4	2			1			0	10.357	By MS/MS	By MS/MS	By MS/MS	3.4	5.3	3.4	48832000	14561000	22011000	12260000
O60880	O60880	4	4	4	SH2 domain-containing protein 1A	SH2D1A	sp|O60880|SH21A_HUMAN SH2 domain-containing protein 1A OS=Homo sapiens OX=9606 GN=SH2D1A PE=1 SV=1	1	4	4	4	3	2	3	3	2	3	3	2	3	40.6	40.6	40.6	14.187	128	128	4.93			1	5	4	4	1				0	7.9921	By MS/MS	By MS/MS	By MS/MS	25	10.2	25.8	472350000	235220000	140190000	96939000
O60884	O60884	11	11	11	DnaJ homolog subfamily A member 2	DNAJA2	sp|O60884|DNJA2_HUMAN DnaJ homolog subfamily A member 2 OS=Homo sapiens OX=9606 GN=DNAJA2 PE=1 SV=1	1	11	11	11	8	10	8	8	10	8	8	10	8	33.5	33.5	33.5	45.745	412	412	5.72			9	13	15	14	12	17			0	49.107	By MS/MS	By MS/MS	By MS/MS	23.3	33.5	30.1	4503900000	1018400000	2102400000	1383000000
O60885	O60885	18	18	14	Bromodomain-containing protein 4	BRD4	sp|O60885|BRD4_HUMAN Bromodomain-containing protein 4 OS=Homo sapiens OX=9606 GN=BRD4 PE=1 SV=2	1	18	18	14	15	15	14	15	15	14	13	11	11	14.2	14.2	11.1	152.22	1362	1362	4.17	12	6	17	18	6	7	9	8			0	34.026	By MS/MS	By MS/MS	By MS/MS	12.8	12.6	11.4	2212400000	758870000	916290000	537280000
O60888	O60888	7	7	7	Protein CutA	CUTA	sp|O60888|CUTA_HUMAN Protein CutA OS=Homo sapiens OX=9606 GN=CUTA PE=1 SV=2	1	7	7	7	5	6	4	5	6	4	5	6	4	48.6	48.6	48.6	19.116	179	179	4.88		2	19	8	4	10	14	1	1		0	38.748	By MS/MS	By MS/MS	By MS/MS	48.6	48.6	38.5	3447800000	1167500000	1104500000	1175800000
O60921	O60921	2	2	2	Checkpoint protein HUS1	HUS1	sp|O60921|HUS1_HUMAN Checkpoint protein HUS1 OS=Homo sapiens OX=9606 GN=HUS1 PE=1 SV=1	1	2	2	2	1	1	2	1	1	2	1	1	2	9.3	9.3	9.3	31.691	280	280	6.5						3		1			0.0014777	3.0888	By matching	By matching	By MS/MS	4.3	4.3	9.3	76156000	18134000	22650000	35372000
O60925	O60925	19	19	19	Prefoldin subunit 1	PFDN1	sp|O60925|PFD1_HUMAN Prefoldin subunit 1 OS=Homo sapiens OX=9606 GN=PFDN1 PE=1 SV=2	1	19	19	19	16	18	18	16	18	18	16	18	18	91.8	91.8	91.8	14.21	122	122	4.81		13	24	28	38	29	19	6			0	165.08	By MS/MS	By MS/MS	By MS/MS	91.8	91.8	91.8	18236000000	6139000000	5832500000	6264200000
Q4LE39	Q4LE39	5	5	5	AT-rich interactive domain-containing protein 4B	ARID4B	sp|Q4LE39|ARI4B_HUMAN AT-rich interactive domain-containing protein 4B OS=Homo sapiens OX=9606 GN=ARID4B PE=1 SV=2	1	5	5	5	3	5	2	3	5	2	3	5	2	4.9	4.9	4.9	147.81	1312	1312	4.77				6	4	3					0	7.0369	By MS/MS	By MS/MS	By MS/MS	3.5	4.9	2.5	382980000	95139000	222180000	65663000
O60934	O60934	7	7	7	Nibrin	NBN	sp|O60934|NBN_HUMAN Nibrin OS=Homo sapiens OX=9606 GN=NBN PE=1 SV=1	1	7	7	7	5	6	5	5	6	5	5	6	5	13.5	13.5	13.5	84.958	754	754	2.71	4	8	4	1	3	1					0	26.586	By MS/MS	By MS/MS	By MS/MS	9.4	11.5	8.9	393080000	109630000	196530000	86923000
O60936	O60936	4	4	4	Nucleolar protein 3	NOL3	sp|O60936|NOL3_HUMAN Nucleolar protein 3 OS=Homo sapiens OX=9606 GN=NOL3 PE=1 SV=2	1	4	4	4	3	3	3	3	3	3	3	3	3	31.2	31.2	31.2	22.629	208	208	5.33			2	3	2	2		3			0	13.837	By MS/MS	By MS/MS	By MS/MS	18.8	31.2	31.2	218540000	28322000	74104000	116110000
O60942	O60942	4	4	4	mRNA-capping enzyme;Polynucleotide 5-triphosphatase;mRNA guanylyltransferase	RNGTT	sp|O60942|MCE1_HUMAN mRNA-capping enzyme OS=Homo sapiens OX=9606 GN=RNGTT PE=1 SV=1	1	4	4	4	4	4	3	4	4	3	4	4	3	7.9	7.9	7.9	68.556	597	597	4.81			3	7	2		2	2			0	9.5443	By MS/MS	By MS/MS	By MS/MS	7.9	7.9	5.9	183460000	45779000	80503000	57176000
O75027	O75027	7	7	7	ATP-binding cassette sub-family B member 7, mitochondrial	ABCB7	sp|O75027|ABCB7_HUMAN ATP-binding cassette sub-family B member 7, mitochondrial OS=Homo sapiens OX=9606 GN=ABCB7 PE=1 SV=2	1	7	7	7	3	5	6	3	5	6	3	5	6	10.2	10.2	10.2	82.64	752	752	5.55		2	3	2	2	2	4	5			0	19.733	By MS/MS	By MS/MS	By MS/MS	6.1	8.9	10.2	603910000	178260000	196940000	228720000
Q9Y4X5	Q9Y4X5	4	4	4	E3 ubiquitin-protein ligase ARIH1	ARIH1	sp|Q9Y4X5|ARI1_HUMAN E3 ubiquitin-protein ligase ARIH1 OS=Homo sapiens OX=9606 GN=ARIH1 PE=1 SV=2	1	4	4	4	2	4	4	2	4	4	2	4	4	10.4	10.4	10.4	64.117	557	557	7.18					2	2	4	9			0	29.976	By MS/MS	By MS/MS	By MS/MS	2.9	10.4	10.4	339370000	126540000	118000000	94831000
O75037	O75037	11	8	8	Kinesin-like protein KIF21B	KIF21B	sp|O75037|KI21B_HUMAN Kinesin-like protein KIF21B OS=Homo sapiens OX=9606 GN=KIF21B PE=1 SV=2	1	11	8	8	8	10	6	6	7	5	6	7	5	10.6	8.6	8.6	182.66	1637	1637	5		3	3	3		3	3	3			0	104.24	By MS/MS	By MS/MS	By MS/MS	7.3	10.1	6.2	162990000	45493000	54464000	63035000
O75038	O75038	1	1	1	1-phosphatidylinositol 4,5-bisphosphate phosphodiesterase eta-2	PLCH2	sp|O75038|PLCH2_HUMAN 1-phosphatidylinositol 4,5-bisphosphate phosphodiesterase eta-2 OS=Homo sapiens OX=9606 GN=PLCH2 PE=2 SV=3	1	1	1	1	1	1	0	1	1	0	1	1	0	1.3	1.3	1.3	154.67	1416	1416	1	2										0.0010695	3.2877	By MS/MS	By MS/MS		1.3	1.3	0	6533700	2226300	4307400	0
O75044;P0DMP2;P0DJJ0	O75044;P0DMP2;P0DJJ0	8;5;5	8;5;5	8;5;5	SLIT-ROBO Rho GTPase-activating protein 2;SLIT-ROBO Rho GTPase-activating protein 2B;SLIT-ROBO Rho GTPase-activating protein 2C	SRGAP2;SRGAP2B;SRGAP2C	sp|O75044|SRGP2_HUMAN SLIT-ROBO Rho GTPase-activating protein 2 OS=Homo sapiens OX=9606 GN=SRGAP2 PE=1 SV=3;sp|P0DMP2|SRG2B_HUMAN SLIT-ROBO Rho GTPase-activating protein 2B OS=Homo sapiens OX=9606 GN=SRGAP2B PE=3 SV=1;sp|P0DJJ0|SRG2C_HUMAN SLIT-ROBO Rho GT	3	8	8	8	5	5	7	5	5	7	5	5	7	7.7	7.7	7.7	120.87	1071	1071;458;459	4.35		4	9		3	1	4	2			0	13.491	By MS/MS	By MS/MS	By MS/MS	5	6.3	7.7	227660000	43953000	49263000	134450000
O75064	O75064	3	3	3	DENN domain-containing protein 4B	DENND4B	sp|O75064|DEN4B_HUMAN DENN domain-containing protein 4B OS=Homo sapiens OX=9606 GN=DENND4B PE=1 SV=4	1	3	3	3	3	3	3	3	3	3	3	3	3	2	2	2	163.84	1496	1496	6.5					3		9				0.00022482	3.938	By MS/MS	By MS/MS	By MS/MS	2	2	2	36462000	10686000	13164000	12612000
O75083	O75083	49	49	49	WD repeat-containing protein 1	WDR1	sp|O75083|WDR1_HUMAN WD repeat-containing protein 1 OS=Homo sapiens OX=9606 GN=WDR1 PE=1 SV=4	1	49	49	49	46	42	45	46	42	45	46	42	45	85.1	85.1	85.1	66.193	606	606	5.62	3	26	45	110	143	154	114	99	7	4	0	323.31	By MS/MS	By MS/MS	By MS/MS	79.7	73.1	82.7	154560000000	45303000000	57645000000	51613000000
O75113	O75113	4	4	4	NEDD4-binding protein 1	N4BP1	sp|O75113|N4BP1_HUMAN NEDD4-binding protein 1 OS=Homo sapiens OX=9606 GN=N4BP1 PE=1 SV=4	1	4	4	4	3	4	3	3	4	3	3	4	3	6.1	6.1	6.1	100.38	896	896	3.5			10	4	2						0	7.1889	By MS/MS	By MS/MS	By MS/MS	5.2	6.1	5.2	270500000	78221000	148440000	43841000
O75116	O75116	13	8	8	Rho-associated protein kinase 2	ROCK2	sp|O75116|ROCK2_HUMAN Rho-associated protein kinase 2 OS=Homo sapiens OX=9606 GN=ROCK2 PE=1 SV=4	1	13	8	8	8	9	10	4	7	6	4	7	6	10.3	7.1	7.1	160.9	1388	1388	2.84	5	14	6	1	2	2	2				0	15.261	By MS/MS	By MS/MS	By MS/MS	7.9	7.4	8.6	1182400000	67540000	705160000	409730000
O75122	O75122	11	11	11	CLIP-associating protein 2	CLASP2	sp|O75122|CLAP2_HUMAN CLIP-associating protein 2 OS=Homo sapiens OX=9606 GN=CLASP2 PE=1 SV=2	1	11	11	11	10	7	9	10	7	9	10	7	9	12.4	12.4	12.4	141.13	1294	1294	4.64	5	6		6	8	11	7	1			0	31.274	By MS/MS	By MS/MS	By MS/MS	11.5	8	9.9	675480000	197420000	332940000	145120000
O95376	O95376	8	8	8	E3 ubiquitin-protein ligase ARIH2	ARIH2	sp|O95376|ARI2_HUMAN E3 ubiquitin-protein ligase ARIH2 OS=Homo sapiens OX=9606 GN=ARIH2 PE=1 SV=1	1	8	8	8	6	6	6	6	6	6	6	6	6	24.7	24.7	24.7	57.818	493	493	5.16			10	5	3	4	4	6			0	18.411	By MS/MS	By MS/MS	By MS/MS	22.7	22.9	14.4	502500000	176130000	176690000	149680000
O75146	O75146	18	18	18	Huntingtin-interacting protein 1-related protein	HIP1R	sp|O75146|HIP1R_HUMAN Huntingtin-interacting protein 1-related protein OS=Homo sapiens OX=9606 GN=HIP1R PE=1 SV=2	1	18	18	18	14	14	16	14	14	16	14	14	16	21	21	21	119.39	1068	1068	3.88	6	10	8	11	11	11	2				0	63.009	By MS/MS	By MS/MS	By MS/MS	17.9	19.1	18.4	1171700000	276070000	437660000	458000000
Q96QE3	Q96QE3	2	2	2	ATPase family AAA domain-containing protein 5	ATAD5	sp|Q96QE3|ATAD5_HUMAN ATPase family AAA domain-containing protein 5 OS=Homo sapiens OX=9606 GN=ATAD5 PE=1 SV=4	1	2	2	2	1	2	1	1	2	1	1	2	1	1.8	1.8	1.8	207.57	1844	1844	7				1				3			0.0098076	1.8285	By matching	By MS/MS	By MS/MS	0.4	1.8	0.4	25249000	4938700	14872000	5438500
O75152	O75152	18	18	18	Zinc finger CCCH domain-containing protein 11A	ZC3H11A	sp|O75152|ZC11A_HUMAN Zinc finger CCCH domain-containing protein 11A OS=Homo sapiens OX=9606 GN=ZC3H11A PE=1 SV=3	1	18	18	18	15	14	16	15	14	16	15	14	16	31	31	31	89.13	810	810	4.43	4	12	12	10	8	6	7	9			0	90.984	By MS/MS	By MS/MS	By MS/MS	28.5	26.3	28.3	2609500000	840710000	811100000	957720000
O75153	O75153	14	14	14	Clustered mitochondria protein homolog	CLUH	sp|O75153|CLU_HUMAN Clustered mitochondria protein homolog OS=Homo sapiens OX=9606 GN=CLUH PE=1 SV=2	1	14	14	14	8	13	11	8	13	11	8	13	11	17.9	17.9	17.9	146.67	1309	1309	4.1		9	8	15	11	4	4				0	26.703	By MS/MS	By MS/MS	By MS/MS	8.8	15.1	14.4	1104900000	189340000	445270000	470340000
O75164	O75164	3	3	3	Lysine-specific demethylase 4A	KDM4A	sp|O75164|KDM4A_HUMAN Lysine-specific demethylase 4A OS=Homo sapiens OX=9606 GN=KDM4A PE=1 SV=2	1	3	3	3	3	3	2	3	3	2	3	3	2	3.2	3.2	3.2	120.66	1064	1064	2		9									0	6.0735	By MS/MS	By MS/MS	By MS/MS	3.2	3.2	2	65878000	27360000	30971000	7546600
O75165	O75165	20	20	20	DnaJ homolog subfamily C member 13	DNAJC13	sp|O75165|DJC13_HUMAN DnaJ homolog subfamily C member 13 OS=Homo sapiens OX=9606 GN=DNAJC13 PE=1 SV=5	1	20	20	20	12	14	14	12	14	14	12	14	14	11.9	11.9	11.9	254.41	2243	2243	5.04		2	3	16	11	14	5	2			0	70.634	By MS/MS	By MS/MS	By MS/MS	8.4	8.2	8	1579800000	798830000	468930000	312050000
O75167	O75167	5	5	5	Phosphatase and actin regulator 2	PHACTR2	sp|O75167|PHAR2_HUMAN Phosphatase and actin regulator 2 OS=Homo sapiens OX=9606 GN=PHACTR2 PE=1 SV=2	1	5	5	5	5	3	0	5	3	0	5	3	0	11	11	11	69.699	634	634	3.5		5	1	3	2		1				0	6.7525	By MS/MS	By MS/MS		11	6.8	0	289920000	198840000	91086000	0
O75170	O75170	6	6	6	Serine/threonine-protein phosphatase 6 regulatory subunit 2	PPP6R2	sp|O75170|PP6R2_HUMAN Serine/threonine-protein phosphatase 6 regulatory subunit 2 OS=Homo sapiens OX=9606 GN=PPP6R2 PE=1 SV=2	1	6	6	6	3	5	5	3	5	5	3	5	5	7.5	7.5	7.5	104.94	966	966	5.24				5	5	5	2				0	13.335	By MS/MS	By MS/MS	By MS/MS	3.3	7.5	5.7	458420000	108310000	234860000	115240000
O75175	O75175	6	6	6	CCR4-NOT transcription complex subunit 3	CNOT3	sp|O75175|CNOT3_HUMAN CCR4-NOT transcription complex subunit 3 OS=Homo sapiens OX=9606 GN=CNOT3 PE=1 SV=1	1	6	6	6	5	6	5	5	6	5	5	6	5	7.4	7.4	7.4	81.871	753	753	4.92			3	13	11	6	2	2			0	10.913	By MS/MS	By MS/MS	By MS/MS	5.6	7.4	5.6	924800000	244560000	502500000	177740000
O75177	O75177	1	1	1	Calcium-responsive transactivator	SS18L1	sp|O75177|CREST_HUMAN Calcium-responsive transactivator OS=Homo sapiens OX=9606 GN=SS18L1 PE=1 SV=2	1	1	1	1	1	1	1	1	1	1	1	1	1	2.5	2.5	2.5	42.99	396	396	8								3			0.0014678	2.9925	By matching	By MS/MS	By MS/MS	2.5	2.5	2.5	26054000	5587300	11437000	9029600
O75179	O75179	9	4	4	Ankyrin repeat domain-containing protein 17	ANKRD17	sp|O75179|ANR17_HUMAN Ankyrin repeat domain-containing protein 17 OS=Homo sapiens OX=9606 GN=ANKRD17 PE=1 SV=3	1	9	4	4	7	9	8	3	4	3	3	4	3	4.5	1.7	1.7	274.25	2603	2603	4.79		5	2			1	3	3			0	19.801	By MS/MS	By MS/MS	By MS/MS	4.3	4.5	3.9	113830000	25081000	63744000	25004000
O75182	O75182	3	3	3	Paired amphipathic helix protein Sin3b	SIN3B	sp|O75182|SIN3B_HUMAN Paired amphipathic helix protein Sin3b OS=Homo sapiens OX=9606 GN=SIN3B PE=1 SV=2	1	3	3	3	2	2	3	2	2	3	2	2	3	4.5	4.5	4.5	133.06	1162	1162	2.75		4	2	2							0	5.2352	By MS/MS	By MS/MS	By MS/MS	2.7	2.9	4.5	117560000	34508000	23592000	59464000
O75208	O75208	4	4	4	Ubiquinone biosynthesis protein COQ9, mitochondrial	COQ9	sp|O75208|COQ9_HUMAN Ubiquinone biosynthesis protein COQ9, mitochondrial OS=Homo sapiens OX=9606 GN=COQ9 PE=1 SV=1	1	4	4	4	1	4	2	1	4	2	1	4	2	18.9	18.9	18.9	35.509	318	318	7			1				3	4			0	6.662	By matching	By MS/MS	By MS/MS	3.5	18.9	9.1	21446000	1871800	7440000	12134000
O75223	O75223	9	9	9	Gamma-glutamylcyclotransferase	GGCT	sp|O75223|GGCT_HUMAN Gamma-glutamylcyclotransferase OS=Homo sapiens OX=9606 GN=GGCT PE=1 SV=1	1	9	9	9	8	9	8	8	9	8	8	9	8	69.7	69.7	69.7	21.007	188	188	5.42	5	4	5	9	9	6	11	17			0	56.917	By MS/MS	By MS/MS	By MS/MS	60.6	69.7	55.9	3810000000	1172400000	1929200000	708410000
O75251	O75251	5	5	5	NADH dehydrogenase [ubiquinone] iron-sulfur protein 7, mitochondrial	NDUFS7	sp|O75251|NDUS7_HUMAN NADH dehydrogenase [ubiquinone] iron-sulfur protein 7, mitochondrial OS=Homo sapiens OX=9606 GN=NDUFS7 PE=1 SV=3	1	5	5	5	5	2	4	5	2	4	5	2	4	20.7	20.7	20.7	23.563	213	213	5.83			1	2	8	4	7	2			0	26.371	By MS/MS	By MS/MS	By MS/MS	20.7	11.3	16.4	734490000	415770000	116570000	202150000
O75306	O75306	7	7	7	NADH dehydrogenase [ubiquinone] iron-sulfur protein 2, mitochondrial	NDUFS2	sp|O75306|NDUS2_HUMAN NADH dehydrogenase [ubiquinone] iron-sulfur protein 2, mitochondrial OS=Homo sapiens OX=9606 GN=NDUFS2 PE=1 SV=2	1	7	7	7	5	5	6	5	5	6	5	5	6	23.5	23.5	23.5	52.545	463	463	6.67				4	3	9	14	13			0	22.564	By MS/MS	By MS/MS	By MS/MS	15.1	13.2	20.5	654410000	124820000	356640000	172960000
O75312	O75312	13	13	13	Zinc finger protein ZPR1	ZPR1	sp|O75312|ZPR1_HUMAN Zinc finger protein ZPR1 OS=Homo sapiens OX=9606 GN=ZPR1 PE=1 SV=1	1	13	13	13	13	11	11	13	11	11	13	11	11	40.3	40.3	40.3	50.925	459	459	4.16	3	4	17	13	11	8	3	2			0	53.085	By MS/MS	By MS/MS	By MS/MS	40.3	32.7	35.3	2648200000	834330000	1213100000	600760000
O75319	O75319	2	2	2	RNA/RNP complex-1-interacting phosphatase	DUSP11	sp|O75319|DUS11_HUMAN RNA/RNP complex-1-interacting phosphatase OS=Homo sapiens OX=9606 GN=DUSP11 PE=1 SV=1	1	2	2	2	2	2	2	2	2	2	2	2	2	8.2	8.2	8.2	38.938	330	330	5.75				1	4	4	3				0.0018561	2.8034	By MS/MS	By MS/MS	By MS/MS	8.2	8.2	8.2	94392000	21785000	28165000	44442000
O75323	O75323	7	6	6	Protein NipSnap homolog 2	GBAS	sp|O75323|NIPS2_HUMAN Protein NipSnap homolog 2 OS=Homo sapiens OX=9606 GN=NIPSNAP2 PE=1 SV=1	1	7	6	6	7	6	5	6	5	4	6	5	4	25.2	22.4	22.4	33.742	286	286	4.68			9	6		1	2	4			0	10.179	By MS/MS	By MS/MS	By MS/MS	25.2	18.9	15.7	1819900000	592800000	828250000	398820000
O75330	O75330	7	7	7	Hyaluronan mediated motility receptor	HMMR	sp|O75330|HMMR_HUMAN Hyaluronan mediated motility receptor OS=Homo sapiens OX=9606 GN=HMMR PE=1 SV=2	1	7	7	7	6	6	6	6	6	6	6	6	6	13	13	13	84.099	724	724	3.1	4	3	12	9	1	1					0	15.017	By MS/MS	By MS/MS	By MS/MS	10.1	12.8	9.9	708060000	255810000	356550000	95706000
O75340	O75340	5	5	5	Programmed cell death protein 6	PDCD6	sp|O75340|PDCD6_HUMAN Programmed cell death protein 6 OS=Homo sapiens OX=9606 GN=PDCD6 PE=1 SV=1	1	5	5	5	3	4	5	3	4	5	3	4	5	40.8	40.8	40.8	21.868	191	191	6.38					6	5	6	4			0	14.812	By MS/MS	By MS/MS	By MS/MS	16.8	34	40.8	769270000	129760000	422210000	217300000
O75347	O75347	13	13	13	Tubulin-specific chaperone A	TBCA	sp|O75347|TBCA_HUMAN Tubulin-specific chaperone A OS=Homo sapiens OX=9606 GN=TBCA PE=1 SV=3	1	13	13	13	11	13	12	11	13	12	11	13	12	63.9	63.9	63.9	12.855	108	108	4.12	15	19	20	20	19	18	13	6			0	55.691	By MS/MS	By MS/MS	By MS/MS	63.9	63.9	63.9	27358000000	6159100000	12537000000	8661900000
O75348;O95670	O75348	10;1	10;1	10;1	V-type proton ATPase subunit G 1	ATP6V1G1	sp|O75348|VATG1_HUMAN V-type proton ATPase subunit G 1 OS=Homo sapiens OX=9606 GN=ATP6V1G1 PE=1 SV=3	2	10	10	10	9	10	9	9	10	9	9	10	9	78	78	78	13.757	118	118;118	4.82	12	9	5	3	9	18	13	10			0	210.76	By MS/MS	By MS/MS	By MS/MS	55.9	78	78	5797700000	1762000000	2052700000	1983000000
O75351	O75351	16	16	13	Vacuolar protein sorting-associated protein 4B	VPS4B	sp|O75351|VPS4B_HUMAN Vacuolar protein sorting-associated protein 4B OS=Homo sapiens OX=9606 GN=VPS4B PE=1 SV=2	1	16	16	13	15	12	13	15	12	13	12	9	10	41.2	41.2	37.4	49.301	444	444	5.17		7	9	12	9	15	9	10			0	48.207	By MS/MS	By MS/MS	By MS/MS	41.2	34.5	36	2647100000	709970000	839850000	1097300000
O75352	O75352	2	2	2	Mannose-P-dolichol utilization defect 1 protein	MPDU1	sp|O75352|MPU1_HUMAN Mannose-P-dolichol utilization defect 1 protein OS=Homo sapiens OX=9606 GN=MPDU1 PE=1 SV=2	1	2	2	2	1	2	1	1	2	1	1	2	1	4	4	4	26.638	247	247	1.43	4	3									0.00044346	3.7544	By MS/MS	By MS/MS	By MS/MS	4	4	4	1031300000	298250000	390320000	342700000
O75362	O75362	6	6	6	Zinc finger protein 217	ZNF217	sp|O75362|ZN217_HUMAN Zinc finger protein 217 OS=Homo sapiens OX=9606 GN=ZNF217 PE=1 SV=1	1	6	6	6	5	5	4	5	5	4	5	5	4	6.8	6.8	6.8	115.27	1048	1048	4.12			6	5	5		1				0	22.011	By MS/MS	By MS/MS	By MS/MS	5.2	6.7	5.2	142890000	17061000	79339000	46492000
O75367;Q9P0M6	O75367	20;2	20;2	20;2	Core histone macro-H2A.1	H2AFY	sp|O75367|H2AY_HUMAN Core histone macro-H2A.1 OS=Homo sapiens OX=9606 GN=H2AFY PE=1 SV=4	2	20	20	20	17	18	20	17	18	20	17	18	20	59.1	59.1	59.1	39.617	372	372;372	5.67		7	28	37	45	59	57	42			0	196.73	By MS/MS	By MS/MS	By MS/MS	50.5	55.1	59.1	22565000000	5803100000	9832000000	6929900000
O75368	O75368	7	7	7	SH3 domain-binding glutamic acid-rich-like protein	SH3BGRL	sp|O75368|SH3L1_HUMAN SH3 domain-binding glutamic acid-rich-like protein OS=Homo sapiens OX=9606 GN=SH3BGRL PE=1 SV=1	1	7	7	7	7	6	5	7	6	5	7	6	5	40.4	40.4	40.4	12.774	114	114	6.09	2			5	16	18	16	13			0	25.958	By MS/MS	By MS/MS	By MS/MS	40.4	37.7	37.7	2953500000	953600000	1385000000	614890000
O75369	O75369	29	23	23	Filamin-B	FLNB	sp|O75369|FLNB_HUMAN Filamin-B OS=Homo sapiens OX=9606 GN=FLNB PE=1 SV=2	1	29	23	23	16	22	22	11	16	17	11	16	17	14.2	12.9	12.9	278.16	2602	2602	5.16	1	3	12	3	14	10	6	9			0	46.417	By MS/MS	By MS/MS	By MS/MS	7.2	10.8	10.7	798150000	99444000	298740000	399960000
O75376	O75376	26	26	26	Nuclear receptor corepressor 1	NCOR1	sp|O75376|NCOR1_HUMAN Nuclear receptor corepressor 1 OS=Homo sapiens OX=9606 GN=NCOR1 PE=1 SV=2	1	26	26	26	24	19	21	24	19	21	24	19	21	16.1	16.1	16.1	270.21	2440	2440	4.87	6	7	13	18	14	10	14	13			0	100.41	By MS/MS	By MS/MS	By MS/MS	14.3	12.5	13.8	1891800000	651810000	645740000	594280000
O75380	O75380	5	5	5	NADH dehydrogenase [ubiquinone] iron-sulfur protein 6, mitochondrial	NDUFS6	sp|O75380|NDUS6_HUMAN NADH dehydrogenase [ubiquinone] iron-sulfur protein 6, mitochondrial OS=Homo sapiens OX=9606 GN=NDUFS6 PE=1 SV=1	1	5	5	5	4	4	5	4	4	5	4	4	5	49.2	49.2	49.2	13.711	124	124	5.21		1	6	16	11	10	6	7			0	17.011	By MS/MS	By MS/MS	By MS/MS	49.2	49.2	49.2	3716500000	845140000	1533500000	1337900000
O75381	O75381	4	4	4	Peroxisomal membrane protein PEX14	PEX14	sp|O75381|PEX14_HUMAN Peroxisomal membrane protein PEX14 OS=Homo sapiens OX=9606 GN=PEX14 PE=1 SV=1	1	4	4	4	2	3	4	2	3	4	2	3	4	18.8	18.8	18.8	41.236	377	377	3.5	4			2	1	3					0	22.555	By MS/MS	By MS/MS	By MS/MS	9.8	18.6	18.8	161490000	19769000	45241000	96481000
O75385	O75385	1	1	1	Serine/threonine-protein kinase ULK1	ULK1	sp|O75385|ULK1_HUMAN Serine/threonine-protein kinase ULK1 OS=Homo sapiens OX=9606 GN=ULK1 PE=1 SV=2	1	1	1	1	0	1	0	0	1	0	0	1	0	1.4	1.4	1.4	112.63	1050	1050	6						1					0.0087536	1.9002		By MS/MS		0	1.4	0	0	0	0	0
O75390	O75390	23	23	23	Citrate synthase, mitochondrial	CS	sp|O75390|CISY_HUMAN Citrate synthase, mitochondrial OS=Homo sapiens OX=9606 GN=CS PE=1 SV=2	1	23	23	23	16	22	18	16	22	18	16	22	18	53.2	53.2	53.2	51.712	466	466	5.74		2	12	22	34	36	26	27			0	100.77	By MS/MS	By MS/MS	By MS/MS	30	52.1	42.1	15854000000	4298800000	7913000000	3641800000
O75391	O75391	6	6	6	Sperm-associated antigen 7	SPAG7	sp|O75391|SPAG7_HUMAN Sperm-associated antigen 7 OS=Homo sapiens OX=9606 GN=SPAG7 PE=1 SV=2	1	6	6	6	5	6	5	5	6	5	5	6	5	26.9	26.9	26.9	26.034	227	227	3.48		6	15	7	1	3	1				0	13.726	By MS/MS	By MS/MS	By MS/MS	16.3	26.9	16.3	733010000	190120000	258100000	284790000
O75394	O75394	3	3	3	39S ribosomal protein L33, mitochondrial	MRPL33	sp|O75394|RM33_HUMAN 39S ribosomal protein L33, mitochondrial OS=Homo sapiens OX=9606 GN=MRPL33 PE=1 SV=1	1	3	3	3	3	3	2	3	3	2	3	3	2	43.1	43.1	43.1	7.6191	65	65	6.11					5	7	5	1			0	5.4722	By MS/MS	By MS/MS	By MS/MS	43.1	43.1	20	249690000	99917000	91287000	58486000
O75396	O75396	10	10	10	Vesicle-trafficking protein SEC22b	SEC22B	sp|O75396|SC22B_HUMAN Vesicle-trafficking protein SEC22b OS=Homo sapiens OX=9606 GN=SEC22B PE=1 SV=4	1	10	10	10	9	10	10	9	10	10	9	10	10	42.3	42.3	42.3	24.593	215	215	4.66	3	5	20	21	19	11	10	8			0	40.617	By MS/MS	By MS/MS	By MS/MS	38.1	42.3	42.3	11564000000	2701600000	4425800000	4436800000
O75400	O75400	15	15	15	Pre-mRNA-processing factor 40 homolog A	PRPF40A	sp|O75400|PR40A_HUMAN Pre-mRNA-processing factor 40 homolog A OS=Homo sapiens OX=9606 GN=PRPF40A PE=1 SV=2	1	15	15	15	10	14	11	10	14	11	10	14	11	19.7	19.7	19.7	108.8	957	957	4.85		12	14	8	12	14	8	10			0	61.056	By MS/MS	By MS/MS	By MS/MS	9.6	18.8	14.4	2512900000	576400000	1244600000	691920000
O75410	O75410	12	12	11	Transforming acidic coiled-coil-containing protein 1	TACC1	sp|O75410|TACC1_HUMAN Transforming acidic coiled-coil-containing protein 1 OS=Homo sapiens OX=9606 GN=TACC1 PE=1 SV=2	1	12	12	11	6	10	11	6	10	11	6	9	10	23.1	23.1	21.7	87.793	805	805	3.32	1	15	11	11	6	3					0	36.467	By MS/MS	By MS/MS	By MS/MS	10.4	18.6	20.5	583550000	93222000	287040000	203280000
O75419	O75419	3	3	3	Cell division control protein 45 homolog	CDC45	sp|O75419|CDC45_HUMAN Cell division control protein 45 homolog OS=Homo sapiens OX=9606 GN=CDC45 PE=1 SV=1	1	3	3	3	2	2	2	2	2	2	2	2	2	4.4	4.4	4.4	65.568	566	566	2.5		3	3								0	3.9883	By MS/MS	By MS/MS	By MS/MS	2.3	4.4	4.4	112650000	2112900	72798000	37738000
O75420	O75420	3	3	3	PERQ amino acid-rich with GYF domain-containing protein 1	GIGYF1	sp|O75420|GGYF1_HUMAN GRB10-interacting GYF protein 1 OS=Homo sapiens OX=9606 GN=GIGYF1 PE=1 SV=2	1	3	3	3	3	2	2	3	2	2	3	2	2	3.8	3.8	3.8	114.6	1035	1035	3.88		4			1	3					0	6.9495	By MS/MS	By MS/MS	By MS/MS	3.8	2.7	2.7	66044000	31572000	26042000	8429800
O75427	O75427	18	18	18	Leucine-rich repeat and calponin homology domain-containing protein 4	LRCH4	sp|O75427|LRCH4_HUMAN Leucine-rich repeat and calponin homology domain-containing protein 4 OS=Homo sapiens OX=9606 GN=LRCH4 PE=1 SV=2	1	18	18	18	17	17	14	17	17	14	17	17	14	31.3	31.3	31.3	73.449	683	683	5.34			9	23	19	12	16	9			0	101.88	By MS/MS	By MS/MS	By MS/MS	29	31.3	25.3	2342900000	716020000	1073600000	553250000
O75431	O75431	6	6	6	Metaxin-2	MTX2	sp|O75431|MTX2_HUMAN Metaxin-2 OS=Homo sapiens OX=9606 GN=MTX2 PE=1 SV=1	1	6	6	6	5	5	6	5	5	6	5	5	6	19.4	19.4	19.4	29.763	263	263	3.9		1	10	12	7	1					0	18.452	By MS/MS	By MS/MS	By MS/MS	18.6	19	19.4	864200000	192570000	343310000	328330000
O75436	O75436	4	4	4	Vacuolar protein sorting-associated protein 26A	VPS26A	sp|O75436|VP26A_HUMAN Vacuolar protein sorting-associated protein 26A OS=Homo sapiens OX=9606 GN=VPS26A PE=1 SV=2	1	4	4	4	4	3	3	4	3	3	4	3	3	17.4	17.4	17.4	38.169	327	327	3.7		3	8	7	4		1				0	11.282	By MS/MS	By MS/MS	By MS/MS	17.4	10.1	10.1	901820000	314800000	307800000	279220000
O75438	O75438	3	3	3	NADH dehydrogenase [ubiquinone] 1 beta subcomplex subunit 1	NDUFB1	sp|O75438|NDUB1_HUMAN NADH dehydrogenase [ubiquinone] 1 beta subcomplex subunit 1 OS=Homo sapiens OX=9606 GN=NDUFB1 PE=1 SV=1	1	3	3	3	3	2	2	3	2	2	3	2	2	34.5	34.5	34.5	6.9611	58	58	4.63		3	6	2	1	2	1	4			0	5.8808	By MS/MS	By MS/MS	By MS/MS	34.5	20.7	20.7	640900000	90984000	280470000	269440000
O75439	O75439	15	15	15	Mitochondrial-processing peptidase subunit beta	PMPCB	sp|O75439|MPPB_HUMAN Mitochondrial-processing peptidase subunit beta OS=Homo sapiens OX=9606 GN=PMPCB PE=1 SV=2	1	15	15	15	13	14	14	13	14	14	13	14	14	40.5	40.5	40.5	54.366	489	489	4.85	1	2	11	18	29	14	10	1			0	198.41	By MS/MS	By MS/MS	By MS/MS	34.6	40.5	38.7	3000000000	852360000	1458700000	688980000
O75446	O75446	4	4	4	Histone deacetylase complex subunit SAP30	SAP30	sp|O75446|SAP30_HUMAN Histone deacetylase complex subunit SAP30 OS=Homo sapiens OX=9606 GN=SAP30 PE=1 SV=1	1	4	4	4	1	3	3	1	3	3	1	3	3	12.7	12.7	12.7	23.306	220	220	6.4				2		2	4	2			0	7.1615	By MS/MS	By MS/MS	By MS/MS	5.5	12.7	12.7	463830000	51306000	195570000	216950000
O75449	O75449	3	3	2	Katanin p60 ATPase-containing subunit A1	KATNA1	sp|O75449|KTNA1_HUMAN Katanin p60 ATPase-containing subunit A1 OS=Homo sapiens OX=9606 GN=KATNA1 PE=1 SV=1	1	3	3	2	3	3	1	3	3	1	2	2	1	5.5	5.5	4.1	55.964	491	491	4.89		3				4	2				0	6.6425	By MS/MS	By MS/MS	By MS/MS	5.5	5.5	2.4	31191000	20606000	8764600	1820300
O75475	O75475	28	28	27	PC4 and SFRS1-interacting protein	PSIP1	sp|O75475|PSIP1_HUMAN PC4 and SFRS1-interacting protein OS=Homo sapiens OX=9606 GN=PSIP1 PE=1 SV=1	1	28	28	27	22	27	24	22	27	24	21	26	23	36	36	34.2	60.103	530	530	5.68	1	15	17	36	39	46	52	47			0	110.47	By MS/MS	By MS/MS	By MS/MS	29.4	35.8	27.5	12200000000	2999600000	4738200000	4461800000
O75477	O75477	3	2	2	Erlin-1	ERLIN1	sp|O75477|ERLN1_HUMAN Erlin-1 OS=Homo sapiens OX=9606 GN=ERLIN1 PE=1 SV=1	1	3	2	2	2	2	3	1	1	2	1	1	2	14.5	11	11	38.925	346	346	3		2	3	2							0	6.591	By MS/MS	By MS/MS	By MS/MS	10.7	10.7	14.5	50788000	20806000	12309000	17673000
O75489	O75489	2	2	2	NADH dehydrogenase [ubiquinone] iron-sulfur protein 3, mitochondrial	NDUFS3	sp|O75489|NDUS3_HUMAN NADH dehydrogenase [ubiquinone] iron-sulfur protein 3, mitochondrial OS=Homo sapiens OX=9606 GN=NDUFS3 PE=1 SV=1	1	2	2	2	2	2	2	2	2	2	2	2	2	10.2	10.2	10.2	30.241	264	264	3.67			7	6	2						0.0022504	2.7045	By MS/MS	By MS/MS	By MS/MS	10.2	10.2	10.2	1407500000	439780000	476080000	491640000
O75494;Q8WXF0	O75494	13;3	13;3	13;3	Serine/arginine-rich splicing factor 10	SRSF10	sp|O75494|SRS10_HUMAN Serine/arginine-rich splicing factor 10 OS=Homo sapiens OX=9606 GN=SRSF10 PE=1 SV=1	2	13	13	13	11	13	13	11	13	13	11	13	13	37.4	37.4	37.4	31.3	262	262;261	5.23	1	7	15	26	15	24	23	12	1		0	32.093	By MS/MS	By MS/MS	By MS/MS	37.4	37.4	37.4	8152300000	2312600000	3523100000	2316700000
O75521	O75521	15	15	15	Enoyl-CoA delta isomerase 2, mitochondrial	ECI2	sp|O75521|ECI2_HUMAN Enoyl-CoA delta isomerase 2, mitochondrial OS=Homo sapiens OX=9606 GN=ECI2 PE=1 SV=4	1	15	15	15	12	12	12	12	12	12	12	12	12	48.5	48.5	48.5	43.585	394	394	4.68			18	19	10	7	9	3			0	59.035	By MS/MS	By MS/MS	By MS/MS	37.6	44.4	38.6	1605100000	728970000	553200000	322980000
O75528	O75528	2	2	2	Transcriptional adapter 3	TADA3	sp|O75528|TADA3_HUMAN Transcriptional adapter 3 OS=Homo sapiens OX=9606 GN=TADA3 PE=1 SV=1	1	2	2	2	2	2	2	2	2	2	2	2	2	6.2	6.2	6.2	48.902	432	432	3.1		3	3	4							0	4.9399	By MS/MS	By MS/MS	By MS/MS	6.2	6.2	6.2	126410000	53571000	46928000	25907000
O75530	O75530	4	4	4	Polycomb protein EED	EED	sp|O75530|EED_HUMAN Polycomb protein EED OS=Homo sapiens OX=9606 GN=EED PE=1 SV=2	1	4	4	4	3	4	3	3	4	3	3	4	3	11.8	11.8	11.8	50.197	441	441	5.92		3	1				2	6			0	8.6569	By MS/MS	By MS/MS	By MS/MS	9.8	11.8	8.6	211950000	70080000	85185000	56680000
O75531	O75531	6	6	6	Barrier-to-autointegration factor;Barrier-to-autointegration factor, N-terminally processed	BANF1	sp|O75531|BAF_HUMAN Barrier-to-autointegration factor OS=Homo sapiens OX=9606 GN=BANF1 PE=1 SV=1	1	6	6	6	5	6	6	5	6	6	5	6	6	65.2	65.2	65.2	10.058	89	89	5.57			3	8	10	15	7	4			0	22.299	By MS/MS	By MS/MS	By MS/MS	44.9	65.2	65.2	6609700000	1781200000	2323300000	2505200000
O75533	O75533	45	45	45	Splicing factor 3B subunit 1	SF3B1	sp|O75533|SF3B1_HUMAN Splicing factor 3B subunit 1 OS=Homo sapiens OX=9606 GN=SF3B1 PE=1 SV=3	1	45	45	45	37	37	34	37	37	34	37	37	34	36.5	36.5	36.5	145.83	1304	1304	5.04	6	20	54	42	42	49	51	32			0	197.87	By MS/MS	By MS/MS	By MS/MS	28.1	34.6	31.3	14903000000	4076300000	6537400000	4288900000
O75534	O75534	23	23	23	Cold shock domain-containing protein E1	CSDE1	sp|O75534|CSDE1_HUMAN Cold shock domain-containing protein E1 OS=Homo sapiens OX=9606 GN=CSDE1 PE=1 SV=2	1	23	23	23	20	22	21	20	22	21	20	22	21	31.3	31.3	31.3	88.884	798	798	5.08		12	17	21	23	28	17	13			0	88.023	By MS/MS	By MS/MS	By MS/MS	27.3	29.4	29.1	5364300000	1247300000	2256000000	1861000000
O75554	O75554	3	3	3	WW domain-binding protein 4	WBP4	sp|O75554|WBP4_HUMAN WW domain-binding protein 4 OS=Homo sapiens OX=9606 GN=WBP4 PE=1 SV=1	1	3	3	3	1	3	2	1	3	2	1	3	2	8.8	8.8	8.8	42.506	376	376	6.44					2	2	4	1			0	10.039	By MS/MS	By MS/MS	By MS/MS	4.5	8.8	8.5	217450000	10901000	133220000	73332000
O75558	O75558	7	7	7	Syntaxin-11	STX11	sp|O75558|STX11_HUMAN Syntaxin-11 OS=Homo sapiens OX=9606 GN=STX11 PE=1 SV=1	1	7	7	7	6	5	6	6	5	6	6	5	6	28.6	28.6	28.6	33.195	287	287	3.89	4	3	6	5	3	1	4	1			0	10.709	By MS/MS	By MS/MS	By MS/MS	25.4	18.1	21.3	573000000	295260000	138320000	139420000
O75563	O75563	2	2	2	Src kinase-associated phosphoprotein 2	SKAP2	sp|O75563|SKAP2_HUMAN Src kinase-associated phosphoprotein 2 OS=Homo sapiens OX=9606 GN=SKAP2 PE=1 SV=1	1	2	2	2	1	1	2	1	1	2	1	1	2	8.1	8.1	8.1	41.216	359	359	5.5				2			2				0.0051824	2.4041	By MS/MS	By MS/MS	By MS/MS	5.6	2.5	8.1	74708000	11120000	11180000	52408000
O75569	O75569	13	13	13	Interferon-inducible double-stranded RNA-dependent protein kinase activator A	PRKRA	sp|O75569|PRKRA_HUMAN Interferon-inducible double-stranded RNA-dependent protein kinase activator A OS=Homo sapiens OX=9606 GN=PRKRA PE=1 SV=1	1	13	13	13	12	11	12	12	11	12	12	11	12	49.8	49.8	49.8	34.404	313	313	5.45		3	11	20	10	15	14	16			0	43.704	By MS/MS	By MS/MS	By MS/MS	44.7	39.3	45.7	8251700000	1217200000	5163400000	1871200000
O75582	O75582	5	5	4	Ribosomal protein S6 kinase alpha-5	RPS6KA5	sp|O75582|KS6A5_HUMAN Ribosomal protein S6 kinase alpha-5 OS=Homo sapiens OX=9606 GN=RPS6KA5 PE=1 SV=1	1	5	5	4	4	4	3	4	4	3	4	3	3	10.7	10.7	9.7	89.864	802	802	4.69			3	6	3	1	3				0	28.02	By MS/MS	By MS/MS	By MS/MS	9.7	7.7	8.2	537040000	209590000	103560000	223890000
O75586	O75586	2	2	2	Mediator of RNA polymerase II transcription subunit 6	MED6	sp|O75586|MED6_HUMAN Mediator of RNA polymerase II transcription subunit 6 OS=Homo sapiens OX=9606 GN=MED6 PE=1 SV=2	1	2	2	2	1	1	1	1	1	1	1	1	1	12.6	12.6	12.6	28.424	246	246	5.5					3		1				0	5.7409	By MS/MS	By MS/MS	By MS/MS	4.5	8.1	4.5	17141000	2148800	13275000	1716900
P22681	P22681	4	4	4	E3 ubiquitin-protein ligase CBL	CBL	sp|P22681|CBL_HUMAN E3 ubiquitin-protein ligase CBL OS=Homo sapiens OX=9606 GN=CBL PE=1 SV=2	1	4	4	4	3	4	4	3	4	4	3	4	4	6.1	6.1	6.1	99.632	906	906	6.26				1	6	8	2	6			0	6.9626	By MS/MS	By MS/MS	By MS/MS	5.2	6.1	6.1	358930000	95792000	169690000	93447000
O75600	O75600	4	4	4	2-amino-3-ketobutyrate coenzyme A ligase, mitochondrial	GCAT	sp|O75600|KBL_HUMAN 2-amino-3-ketobutyrate coenzyme A ligase, mitochondrial OS=Homo sapiens OX=9606 GN=GCAT PE=1 SV=1	1	4	4	4	1	4	2	1	4	2	1	4	2	12.2	12.2	12.2	45.285	419	419	5.86		1				3	3				0	20.866	By MS/MS	By MS/MS	By MS/MS	3.6	12.2	3.6	39495000	0	32273000	7221900
O75607	O75607	5	5	5	Nucleoplasmin-3	NPM3	sp|O75607|NPM3_HUMAN Nucleoplasmin-3 OS=Homo sapiens OX=9606 GN=NPM3 PE=1 SV=3	1	5	5	5	4	4	4	4	4	4	4	4	4	67.4	67.4	67.4	19.343	178	178	6			6	7		4	8	12			0	113.57	By MS/MS	By MS/MS	By MS/MS	45.5	45.5	51.1	3696500000	477950000	2694200000	524440000
O75608	O75608	8	8	8	Acyl-protein thioesterase 1	LYPLA1	sp|O75608|LYPA1_HUMAN Acyl-protein thioesterase 1 OS=Homo sapiens OX=9606 GN=LYPLA1 PE=1 SV=1	1	8	8	8	5	7	3	5	7	3	5	7	3	65.7	65.7	65.7	24.669	230	230	6.25		3		1	1		4	6	1		0	22.926	By MS/MS	By MS/MS	By MS/MS	33.9	57.8	25.2	1974600000	834120000	1010900000	129620000
O75616	O75616	1	1	1	GTPase Era, mitochondrial	ERAL1	sp|O75616|ERAL1_HUMAN GTPase Era, mitochondrial OS=Homo sapiens OX=9606 GN=ERAL1 PE=1 SV=2	1	1	1	1	1	1	1	1	1	1	1	1	1	3.9	3.9	3.9	48.349	437	437	3.75			1	3							0	3.9875	By MS/MS	By MS/MS	By MS/MS	3.9	3.9	3.9	84625000	52650000	12538000	19437000
O75626	O75626	1	1	1	PR domain zinc finger protein 1	PRDM1	sp|O75626|PRDM1_HUMAN PR domain zinc finger protein 1 OS=Homo sapiens OX=9606 GN=PRDM1 PE=1 SV=2	1	1	1	1	1	1	1	1	1	1	1	1	1	2.3	2.3	2.3	91.77	825	825	4				4							0.0016674	2.9196	By MS/MS	By MS/MS	By matching	2.3	2.3	2.3	34327000	12038000	15836000	6452600
O75643	O75643	52	52	52	U5 small nuclear ribonucleoprotein 200 kDa helicase	SNRNP200	sp|O75643|U520_HUMAN U5 small nuclear ribonucleoprotein 200 kDa helicase OS=Homo sapiens OX=9606 GN=SNRNP200 PE=1 SV=2	1	52	52	52	35	46	42	35	46	42	35	46	42	28.6	28.6	28.6	244.5	2136	2136	5.21	7	12	36	50	38	39	49	35			0	223.95	By MS/MS	By MS/MS	By MS/MS	16.7	25.1	25.2	12125000000	2793400000	4909600000	4422300000
O75648	O75648	3	3	3	Mitochondrial tRNA-specific 2-thiouridylase 1	TRMU	sp|O75648|MTU1_HUMAN Mitochondrial tRNA-specific 2-thiouridylase 1 OS=Homo sapiens OX=9606 GN=TRMU PE=1 SV=2	1	3	3	3	1	3	3	1	3	3	1	3	3	8.3	8.3	8.3	47.744	421	421	3.25		2	2	4							0	21.772	By matching	By MS/MS	By MS/MS	5.2	8.3	8.3	25050000	3747700	9920700	11382000
O75663	O75663	7	7	7	TIP41-like protein	TIPRL	sp|O75663|TIPRL_HUMAN TIP41-like protein OS=Homo sapiens OX=9606 GN=TIPRL PE=1 SV=2	1	7	7	7	6	7	6	6	7	6	6	7	6	40.8	40.8	40.8	31.444	272	272	6.08				7	7	18	9	8			0	29.831	By MS/MS	By MS/MS	By MS/MS	30.9	40.8	37.1	2732300000	560800000	1493000000	678500000
O75665	O75665	1	1	1	Oral-facial-digital syndrome 1 protein	OFD1	sp|O75665|OFD1_HUMAN Oral-facial-digital syndrome 1 protein OS=Homo sapiens OX=9606 GN=OFD1 PE=1 SV=1	1	1	1	1	1	0	0	1	0	0	1	0	0	1.3	1.3	1.3	116.67	1012	1012	2		1									0.0058789	2.1801	By MS/MS			1.3	0	0	7772400	7772400	0	0
O75676	O75676	3	2	2	Ribosomal protein S6 kinase alpha-4	RPS6KA4	sp|O75676|KS6A4_HUMAN Ribosomal protein S6 kinase alpha-4 OS=Homo sapiens OX=9606 GN=RPS6KA4 PE=1 SV=1	1	3	2	2	1	3	1	1	2	1	1	2	1	4.1	3.1	3.1	85.605	772	772	2.4		3	2								0.0034392	2.5636	By MS/MS	By MS/MS	By matching	1.6	4.1	1.6	48110000	14495000	0	33615000
O75683	O75683	7	7	7	Surfeit locus protein 6	SURF6	sp|O75683|SURF6_HUMAN Surfeit locus protein 6 OS=Homo sapiens OX=9606 GN=SURF6 PE=1 SV=3	1	7	7	7	3	7	4	3	7	4	3	7	4	28.5	28.5	28.5	41.45	361	361	4.22	2		4	6	1	2	3				0	14.589	By MS/MS	By MS/MS	By MS/MS	6.1	28.5	20.8	858500000	48657000	627910000	181930000
O75688	O75688	11	11	10	Protein phosphatase 1B	PPM1B	sp|O75688|PPM1B_HUMAN Protein phosphatase 1B OS=Homo sapiens OX=9606 GN=PPM1B PE=1 SV=1	1	11	11	10	11	10	10	11	10	10	10	9	9	31.7	31.7	29.2	52.642	479	479	5.26			9	22	23	16	10	9			0	74.388	By MS/MS	By MS/MS	By MS/MS	31.7	29	29	3013300000	1055200000	1150900000	807270000
O75691	O75691	11	11	11	Small subunit processome component 20 homolog	UTP20	sp|O75691|UTP20_HUMAN Small subunit processome component 20 homolog OS=Homo sapiens OX=9606 GN=UTP20 PE=1 SV=3	1	11	11	11	5	8	9	5	8	9	5	8	9	5.7	5.7	5.7	318.38	2785	2785	5.21		3	2	9	11	8	7	3			0	31.874	By MS/MS	By MS/MS	By MS/MS	3.2	4.5	5	832900000	69247000	439200000	324450000
O75694	O75694	21	21	21	Nuclear pore complex protein Nup155	NUP155	sp|O75694|NU155_HUMAN Nuclear pore complex protein Nup155 OS=Homo sapiens OX=9606 GN=NUP155 PE=1 SV=1	1	21	21	21	15	18	18	15	18	18	15	18	18	23	23	23	155.2	1391	1391	5.73		1	7	19	18	31	23	14			0	103.95	By MS/MS	By MS/MS	By MS/MS	16.4	20.1	21	3795000000	632270000	1766700000	1396000000
O75695	O75695	1	1	1	Protein XRP2	RP2	sp|O75695|XRP2_HUMAN Protein XRP2 OS=Homo sapiens OX=9606 GN=RP2 PE=1 SV=4	1	1	1	1	1	0	0	1	0	0	1	0	0	4	4	4	39.641	350	350	5					1						0.0099718	1.8085	By MS/MS			4	0	0	15018000	15018000	0	0
O75717	O75717	19	19	19	WD repeat and HMG-box DNA-binding protein 1	WDHD1	sp|O75717|WDHD1_HUMAN WD repeat and HMG-box DNA-binding protein 1 OS=Homo sapiens OX=9606 GN=WDHD1 PE=1 SV=1	1	19	19	19	13	17	15	13	17	15	13	17	15	26.6	26.6	26.6	125.97	1129	1129	4.52	2	12	13	16	9	9	8	8			0	111	By MS/MS	By MS/MS	By MS/MS	16.2	23.8	20.5	1475000000	254860000	750780000	469340000
O75718	O75718	2	2	2	Cartilage-associated protein	CRTAP	sp|O75718|CRTAP_HUMAN Cartilage-associated protein OS=Homo sapiens OX=9606 GN=CRTAP PE=1 SV=1	1	2	2	2	1	2	1	1	2	1	1	2	1	8.7	8.7	8.7	46.561	401	401	6.4			1				3	1			0.00043706	3.5258	By matching	By MS/MS	By MS/MS	5	8.7	5	36718000	10553000	13019000	13147000
O75746	O75746	4	2	2	Calcium-binding mitochondrial carrier protein Aralar1	SLC25A12	sp|O75746|CMC1_HUMAN Calcium-binding mitochondrial carrier protein Aralar1 OS=Homo sapiens OX=9606 GN=SLC25A12 PE=1 SV=2	1	4	2	2	3	4	3	2	2	2	2	2	2	8.1	4.1	4.1	74.761	678	678	4.3				7	3						0.00044082	3.6573	By MS/MS	By MS/MS	By MS/MS	6.3	8.1	6.3	175230000	26697000	123130000	25404000
O75762	O75762	1	1	1	Transient receptor potential cation channel subfamily A member 1	TRPA1	sp|O75762|TRPA1_HUMAN Transient receptor potential cation channel subfamily A member 1 OS=Homo sapiens OX=9606 GN=TRPA1 PE=1 SV=3	1	1	1	1	1	1	1	1	1	1	1	1	1	1.6	1.6	1.6	127.5	1119	1119	2.67		4	4	1							1	-2	By MS/MS	By MS/MS	By matching	1.6	1.6	1.6	239740000	70706000	71480000	97553000
O75764	O75764	3	3	3	Transcription elongation factor A protein 3	TCEA3	sp|O75764|TCEA3_HUMAN Transcription elongation factor A protein 3 OS=Homo sapiens OX=9606 GN=TCEA3 PE=1 SV=2	1	3	3	3	0	2	3	0	2	3	0	2	3	10.9	10.9	10.9	38.971	348	348	3.6			2	3							0	10.427		By MS/MS	By MS/MS	0	6.6	10.9	82365000	0	34605000	47760000
O75791	O75791	11	11	11	GRB2-related adapter protein 2	GRAP2	sp|O75791|GRAP2_HUMAN GRB2-related adapter protein 2 OS=Homo sapiens OX=9606 GN=GRAP2 PE=1 SV=1	1	11	11	11	8	10	10	8	10	10	8	10	10	55.8	55.8	55.8	37.909	330	330	5.73			6	10	8	12	9	11			0	32.559	By MS/MS	By MS/MS	By MS/MS	38.5	55.8	45.2	4116100000	1065800000	1598600000	1451800000
O75792	O75792	12	12	12	Ribonuclease H2 subunit A	RNASEH2A	sp|O75792|RNH2A_HUMAN Ribonuclease H2 subunit A OS=Homo sapiens OX=9606 GN=RNASEH2A PE=1 SV=2	1	12	12	12	12	10	10	12	10	10	12	10	10	37.1	37.1	37.1	33.395	299	299	4.26		20	21	17	15	11	7	7			0	43.003	By MS/MS	By MS/MS	By MS/MS	37.1	30.4	32.1	2950100000	1083300000	1196700000	670150000
O75817	O75817	3	3	3	Ribonuclease P protein subunit p20	POP7	sp|O75817|POP7_HUMAN Ribonuclease P protein subunit p20 OS=Homo sapiens OX=9606 GN=POP7 PE=1 SV=2	1	3	3	3	3	3	3	3	3	3	3	3	3	25	25	25	15.651	140	140	3.5		3	7	1		3					0	6.7831	By MS/MS	By MS/MS	By MS/MS	25	25	25	159810000	45760000	56785000	57266000
O75821	O75821	6	6	6	Eukaryotic translation initiation factor 3 subunit G	EIF3G	sp|O75821|EIF3G_HUMAN Eukaryotic translation initiation factor 3 subunit G OS=Homo sapiens OX=9606 GN=EIF3G PE=1 SV=2	1	6	6	6	5	6	5	5	6	5	5	6	5	32.5	32.5	32.5	35.611	320	320	4.65	2	9	3	11	17	5	3	7			0	45.979	By MS/MS	By MS/MS	By MS/MS	23.4	32.5	28.8	3583900000	992390000	1557200000	1034400000
O75822	O75822	8	8	8	Eukaryotic translation initiation factor 3 subunit J	EIF3J	sp|O75822|EIF3J_HUMAN Eukaryotic translation initiation factor 3 subunit J OS=Homo sapiens OX=9606 GN=EIF3J PE=1 SV=2	1	8	8	8	5	7	7	5	7	7	5	7	7	58.9	58.9	58.9	29.062	258	258	4.41		7	11	21	14	4	6	3			0	32.986	By MS/MS	By MS/MS	By MS/MS	30.6	53.9	43.8	1923300000	475140000	915300000	532900000
O75828	O75828	18	16	16	Carbonyl reductase [NADPH] 3	CBR3	sp|O75828|CBR3_HUMAN Carbonyl reductase [NADPH] 3 OS=Homo sapiens OX=9606 GN=CBR3 PE=1 SV=3	1	18	16	16	13	18	14	11	16	12	11	16	12	63.2	58.5	58.5	30.85	277	277	5.63	3	2	1	17	24	24	18	14			0	38.326	By MS/MS	By MS/MS	By MS/MS	42.6	63.2	53.1	6361000000	1154700000	3170700000	2035600000
O75832	O75832	4	4	4	26S proteasome non-ATPase regulatory subunit 10	PSMD10	sp|O75832|PSD10_HUMAN 26S proteasome non-ATPase regulatory subunit 10 OS=Homo sapiens OX=9606 GN=PSMD10 PE=1 SV=1	1	4	4	4	4	4	4	4	4	4	4	4	4	32.7	32.7	32.7	24.428	226	226	5.55		3	3	3	7	13	6	5			0	20.824	By MS/MS	By MS/MS	By MS/MS	32.7	32.7	32.7	3206400000	946770000	987040000	1272600000
O75843	O75843	7	7	7	AP-1 complex subunit gamma-like 2	AP1G2	sp|O75843|AP1G2_HUMAN AP-1 complex subunit gamma-like 2 OS=Homo sapiens OX=9606 GN=AP1G2 PE=1 SV=1	1	7	7	7	3	7	3	3	7	3	3	7	3	14.4	14.4	14.4	87.116	785	785	5.29			3	3	2	2	1	3			0	6.427	By MS/MS	By MS/MS	By MS/MS	4.6	14.4	7	391590000	77581000	157110000	156910000
O75844	O75844	4	4	4	CAAX prenyl protease 1 homolog	ZMPSTE24	sp|O75844|FACE1_HUMAN CAAX prenyl protease 1 homolog OS=Homo sapiens OX=9606 GN=ZMPSTE24 PE=1 SV=2	1	4	4	4	2	4	2	2	4	2	2	4	2	9.3	9.3	9.3	54.812	475	475	3.67	1	2	3	3	1	1	1				0	16.697	By MS/MS	By MS/MS	By MS/MS	3.8	9.3	3.8	35271000	4489500	18487000	12295000
O75874	O75874	15	14	14	Isocitrate dehydrogenase [NADP] cytoplasmic	IDH1	sp|O75874|IDHC_HUMAN Isocitrate dehydrogenase [NADP] cytoplasmic OS=Homo sapiens OX=9606 GN=IDH1 PE=1 SV=2	1	15	14	14	13	15	11	12	14	10	12	14	10	33.6	31.4	31.4	46.659	414	414	5.31		4	12	9	8	13	13	9			0	40.346	By MS/MS	By MS/MS	By MS/MS	33.1	33.6	26.1	1885300000	527610000	707440000	650210000
O75879	O75879	2	2	2	Glutamyl-tRNA(Gln) amidotransferase subunit B, mitochondrial	GATB	sp|O75879|GATB_HUMAN Glutamyl-tRNA(Gln) amidotransferase subunit B, mitochondrial OS=Homo sapiens OX=9606 GN=GATB PE=1 SV=1	1	2	2	2	2	2	1	2	2	1	2	2	1	3.9	3.9	3.9	61.863	557	557	6.4				2				3			0.0034399	2.5641	By MS/MS	By MS/MS	By MS/MS	3.9	3.9	1.8	49750000	18606000	20778000	10366000
O75880	O75880	3	3	3	Protein SCO1 homolog, mitochondrial	SCO1	sp|O75880|SCO1_HUMAN Protein SCO1 homolog, mitochondrial OS=Homo sapiens OX=9606 GN=SCO1 PE=1 SV=1	1	3	3	3	1	3	3	1	3	3	1	3	3	17.3	17.3	17.3	33.814	301	301	5.18			4	7	3	2	1	5			0	7.4606	By MS/MS	By MS/MS	By MS/MS	5.3	17.3	17.3	1316100000	240970000	595290000	479880000
O75884	O75884	3	3	3	Putative hydrolase RBBP9	RBBP9	sp|O75884|RBBP9_HUMAN Putative hydrolase RBBP9 OS=Homo sapiens OX=9606 GN=RBBP9 PE=1 SV=2	1	3	3	3	1	1	3	1	1	3	1	1	3	29.6	29.6	29.6	21	186	186	6.86						1	6				0	15.016	By MS/MS	By MS/MS	By MS/MS	12.4	12.4	29.6	253180000	20351000	61510000	171320000
O75915	O75915	5	5	5	PRA1 family protein 3	ARL6IP5	sp|O75915|PRAF3_HUMAN PRA1 family protein 3 OS=Homo sapiens OX=9606 GN=ARL6IP5 PE=1 SV=1	1	5	5	5	3	5	4	3	5	4	3	5	4	16	16	16	21.614	188	188	5.28				8	7	5	5				0	33.115	By MS/MS	By MS/MS	By MS/MS	16	16	16	1636100000	70851000	1445100000	120110000
Q75N03	Q75N03	5	5	5	E3 ubiquitin-protein ligase Hakai	CBLL1	sp|Q75N03|HAKAI_HUMAN E3 ubiquitin-protein ligase Hakai OS=Homo sapiens OX=9606 GN=CBLL1 PE=1 SV=1	1	5	5	5	5	4	4	5	4	4	5	4	4	11.2	11.2	11.2	54.519	491	491	4.18		3	7	2	1		1	3			0	12.913	By MS/MS	By MS/MS	By MS/MS	11.2	9.4	11	1044400000	433470000	325400000	285510000
O75934	O75934	18	18	18	Pre-mRNA-splicing factor SPF27	BCAS2	sp|O75934|SPF27_HUMAN Pre-mRNA-splicing factor SPF27 OS=Homo sapiens OX=9606 GN=BCAS2 PE=1 SV=1	1	18	18	18	16	16	11	16	16	11	16	16	11	74.2	74.2	74.2	26.131	225	225	5.31	7	5	2	6	14	21	13	10			0	124.78	By MS/MS	By MS/MS	By MS/MS	70.2	55.1	40	2556200000	642200000	1368500000	545490000
O75935	O75935	10	10	10	Dynactin subunit 3	DCTN3	sp|O75935|DCTN3_HUMAN Dynactin subunit 3 OS=Homo sapiens OX=9606 GN=DCTN3 PE=1 SV=1	1	10	10	10	9	10	9	9	10	9	9	10	9	49.5	49.5	49.5	21.119	186	186	4.75		9	8	3	4	8	9	3			0	25.302	By MS/MS	By MS/MS	By MS/MS	49.5	49.5	49.5	1347100000	465260000	456080000	425730000
O75937	O75937	16	16	16	DnaJ homolog subfamily C member 8	DNAJC8	sp|O75937|DNJC8_HUMAN DnaJ homolog subfamily C member 8 OS=Homo sapiens OX=9606 GN=DNAJC8 PE=1 SV=2	1	16	16	16	15	13	11	15	13	11	15	13	11	51.8	51.8	51.8	29.841	253	253	4.88	1	14	22	37	35	30	19	13			0	136.93	By MS/MS	By MS/MS	By MS/MS	51.4	44.7	40.3	18679000000	8210300000	6092400000	4376500000
O75940	O75940	4	4	4	Survival of motor neuron-related-splicing factor 30	SMNDC1	sp|O75940|SPF30_HUMAN Survival of motor neuron-related-splicing factor 30 OS=Homo sapiens OX=9606 GN=SMNDC1 PE=1 SV=1	1	4	4	4	2	2	4	2	2	4	2	2	4	22.7	22.7	22.7	26.711	238	238	6.18			1	1	2	6	4	3			0	11.457	By MS/MS	By MS/MS	By MS/MS	13.4	15.5	22.7	878890000	106460000	500250000	272190000
O75947	O75947	15	15	15	ATP synthase subunit d, mitochondrial	ATP5H	sp|O75947|ATP5H_HUMAN ATP synthase subunit d, mitochondrial OS=Homo sapiens OX=9606 GN=ATP5H PE=1 SV=3	1	15	15	15	11	13	14	11	13	14	11	13	14	78.3	78.3	78.3	18.491	161	161	5.29	3	15	14	12	29	35	36	12			0	149.67	By MS/MS	By MS/MS	By MS/MS	56.5	70.8	70.2	14891000000	3606800000	6287800000	4996400000
O75955	O75955	20	20	20	Flotillin-1	FLOT1	sp|O75955|FLOT1_HUMAN Flotillin-1 OS=Homo sapiens OX=9606 GN=FLOT1 PE=1 SV=3	1	20	20	20	20	16	16	20	16	16	20	16	16	41.7	41.7	41.7	47.355	427	427	4.3	2	14	28	21	15	11	7	9			0	46.997	By MS/MS	By MS/MS	By MS/MS	41.7	34.9	36.3	6649300000	3073100000	1796800000	1779400000
O75956	O75956	1	1	1	Cyclin-dependent kinase 2-associated protein 2	CDK2AP2	sp|O75956|CDKA2_HUMAN Cyclin-dependent kinase 2-associated protein 2 OS=Homo sapiens OX=9606 GN=CDK2AP2 PE=1 SV=1	1	1	1	1	1	1	1	1	1	1	1	1	1	9.5	9.5	9.5	13.101	126	126	2		5									0.008063	1.9919	By MS/MS	By MS/MS	By MS/MS	9.5	9.5	9.5	112200000	62119000	31771000	18313000
O75964	O75964	4	4	4	ATP synthase subunit g, mitochondrial	ATP5L	sp|O75964|ATP5L_HUMAN ATP synthase subunit g, mitochondrial OS=Homo sapiens OX=9606 GN=ATP5L PE=1 SV=3	1	4	4	4	3	4	4	3	4	4	3	4	4	40.8	40.8	40.8	11.428	103	103	6.72				5	1	5	17	11			0	15.641	By MS/MS	By MS/MS	By MS/MS	40.8	40.8	40.8	2217100000	401970000	894600000	920480000
O75995	O75995	8	8	8	SAM and SH3 domain-containing protein 3	SASH3	sp|O75995|SASH3_HUMAN SAM and SH3 domain-containing protein 3 OS=Homo sapiens OX=9606 GN=SASH3 PE=1 SV=2	1	8	8	8	6	6	7	6	6	7	6	6	7	43.9	43.9	43.9	41.595	380	380	4.68		6	5	10	24	5	6	1			0	92.53	By MS/MS	By MS/MS	By MS/MS	38.4	36.1	41.6	2609600000	267910000	1047000000	1294700000
O76003	O76003	11	11	11	Glutaredoxin-3	GLRX3	sp|O76003|GLRX3_HUMAN Glutaredoxin-3 OS=Homo sapiens OX=9606 GN=GLRX3 PE=1 SV=2	1	11	11	11	7	10	11	7	10	11	7	10	11	41.5	41.5	41.5	37.432	335	335	5.92		2	3	11	9	13	9	17			0	76.385	By MS/MS	By MS/MS	By MS/MS	27.8	32.8	41.5	7309100000	325710000	6382200000	601180000
O76021	O76021	22	22	22	Ribosomal L1 domain-containing protein 1	RSL1D1	sp|O76021|RL1D1_HUMAN Ribosomal L1 domain-containing protein 1 OS=Homo sapiens OX=9606 GN=RSL1D1 PE=1 SV=3	1	22	22	22	14	21	19	14	21	19	14	21	19	45.5	45.5	45.5	54.972	490	490	4.58	8	13	20	56	34	17	15	15			0	306.22	By MS/MS	By MS/MS	By MS/MS	28.8	41.4	36.9	12617000000	2372000000	5287900000	4956600000
O76031	O76031	9	9	9	ATP-dependent Clp protease ATP-binding subunit clpX-like, mitochondrial	CLPX	sp|O76031|CLPX_HUMAN ATP-dependent Clp protease ATP-binding subunit clpX-like, mitochondrial OS=Homo sapiens OX=9606 GN=CLPX PE=1 SV=2	1	9	9	9	7	7	7	7	7	7	7	7	7	22	22	22	69.223	633	633	4.57		6	8		4	2	4	4			0	20.354	By MS/MS	By MS/MS	By MS/MS	15	17.9	17.9	833100000	102100000	560520000	170480000
O76054;Q9UDX4	O76054	5;1	5;1	5;1	SEC14-like protein 2	SEC14L2	sp|O76054|S14L2_HUMAN SEC14-like protein 2 OS=Homo sapiens OX=9606 GN=SEC14L2 PE=1 SV=1	2	5	5	5	2	5	4	2	5	4	2	5	4	19.1	19.1	19.1	46.145	403	403;400	5.53			2	1	4	5	1	2			0	9.0482	By MS/MS	By MS/MS	By MS/MS	7.7	19.1	15.9	282510000	11242000	189060000	82208000
O76071	O76071	13	13	13	Probable cytosolic iron-sulfur protein assembly protein CIAO1	CIAO1	sp|O76071|CIAO1_HUMAN Probable cytosolic iron-sulfur protein assembly protein CIAO1 OS=Homo sapiens OX=9606 GN=CIAO1 PE=1 SV=1	1	13	13	13	12	13	13	12	13	13	12	13	13	36	36	36	37.84	339	339	5.24	3	10	5	7	6	9	18	10			0	44.269	By MS/MS	By MS/MS	By MS/MS	36	36	36	4055000000	892630000	1900100000	1262200000
O76094	O76094	25	25	25	Signal recognition particle subunit SRP72	SRP72	sp|O76094|SRP72_HUMAN Signal recognition particle subunit SRP72 OS=Homo sapiens OX=9606 GN=SRP72 PE=1 SV=3	1	25	25	25	15	23	20	15	23	20	15	23	20	50.1	50.1	50.1	74.605	671	671	5.44	1	6	8	18	25	26	17	16			0	63.766	By MS/MS	By MS/MS	By MS/MS	18	44.3	43.4	5881000000	1370700000	2497500000	2012800000
O76096	O76096	1	1	1	Cystatin-F	CST7	sp|O76096|CYTF_HUMAN Cystatin-F OS=Homo sapiens OX=9606 GN=CST7 PE=1 SV=1	1	1	1	1	1	1	1	1	1	1	1	1	1	7.6	7.6	7.6	16.454	145	145	2.5		2	2								0.0080863	2.0129	By MS/MS	By MS/MS	By MS/MS	7.6	7.6	7.6	53667000	15386000	5472900	32807000
O94761	O94761	2	2	2	ATP-dependent DNA helicase Q4	RECQL4	sp|O94761|RECQ4_HUMAN ATP-dependent DNA helicase Q4 OS=Homo sapiens OX=9606 GN=RECQL4 PE=1 SV=1	1	2	2	2	1	1	1	1	1	1	1	1	1	2.2	2.2	2.2	133.08	1208	1208	2.75		3			1						0.0053212	2.2671	By MS/MS	By MS/MS	By MS/MS	1.3	0.9	1.3	3465500	0	3465500	0
O94763	O94763	6	6	6	Unconventional prefoldin RPB5 interactor 1	URI1	sp|O94763|RMP_HUMAN Unconventional prefoldin RPB5 interactor 1 OS=Homo sapiens OX=9606 GN=URI1 PE=1 SV=3	1	6	6	6	4	5	4	4	5	4	4	5	4	18.9	18.9	18.9	59.832	535	535	2.62	1	10	3			2					0	60.618	By MS/MS	By MS/MS	By MS/MS	12.9	18.9	13.5	115710000	29590000	51350000	34771000
O94768	O94768	4	4	4	Serine/threonine-protein kinase 17B	STK17B	sp|O94768|ST17B_HUMAN Serine/threonine-protein kinase 17B OS=Homo sapiens OX=9606 GN=STK17B PE=1 SV=1	1	4	4	4	2	4	3	2	4	3	2	4	3	10.5	10.5	10.5	42.344	372	372	5.38				2	5	5	1				0	11.414	By matching	By MS/MS	By MS/MS	10.5	10.5	10.5	228150000	26029000	134940000	67187000
O94776	O94776	34	34	31	Metastasis-associated protein MTA2	MTA2	sp|O94776|MTA2_HUMAN Metastasis-associated protein MTA2 OS=Homo sapiens OX=9606 GN=MTA2 PE=1 SV=1	1	34	34	31	29	30	30	29	30	30	26	27	27	55.2	55.2	50.6	75.022	668	668	5.7		8	10	33	48	49	48	30			0	162.23	By MS/MS	By MS/MS	By MS/MS	54.6	53.7	54.6	11780000000	2487400000	5585900000	3706300000
O94804	O94804	34	34	34	Serine/threonine-protein kinase 10	STK10	sp|O94804|STK10_HUMAN Serine/threonine-protein kinase 10 OS=Homo sapiens OX=9606 GN=STK10 PE=1 SV=1	1	34	34	34	28	26	26	28	26	26	28	26	26	34.3	34.3	34.3	112.13	968	968	3.54	16	35	21	24	10	4	5	12			0	79.324	By MS/MS	By MS/MS	By MS/MS	31.3	26.7	27.8	6635000000	2229600000	2290500000	2115000000
O94826	O94826	23	23	23	Mitochondrial import receptor subunit TOM70	TOMM70A	sp|O94826|TOM70_HUMAN Mitochondrial import receptor subunit TOM70 OS=Homo sapiens OX=9606 GN=TOMM70 PE=1 SV=1	1	23	23	23	19	22	20	19	22	20	19	22	20	49.5	49.5	49.5	67.454	608	608	5.36		5	13	33	34	21	24	18	1		0	99.24	By MS/MS	By MS/MS	By MS/MS	37.7	49.5	42.8	5249800000	1136400000	2474300000	1639100000
O94830	O94830	3	3	3	Phospholipase DDHD2	DDHD2	sp|O94830|DDHD2_HUMAN Phospholipase DDHD2 OS=Homo sapiens OX=9606 GN=DDHD2 PE=1 SV=2	1	3	3	3	2	3	2	2	3	2	2	3	2	7.2	7.2	7.2	81.031	711	711	5.88				1	2	3	1	1			0	12.007	By MS/MS	By MS/MS	By MS/MS	5.5	7.2	5.5	131450000	17225000	53713000	60516000
O94842	O94842	6	6	6	TOX high mobility group box family member 4	TOX4	sp|O94842|TOX4_HUMAN TOX high mobility group box family member 4 OS=Homo sapiens OX=9606 GN=TOX4 PE=1 SV=1	1	6	6	6	3	4	3	3	4	3	3	4	3	13.4	13.4	13.4	66.194	621	621	6.62			1	1		2	9	3			0	13.427	By MS/MS	By MS/MS	By MS/MS	7.2	11.4	7.9	106720000	32819000	47030000	26869000
O94850	O94850	1	1	1	Dendrin	DDN	sp|O94850|DEND_HUMAN Dendrin OS=Homo sapiens OX=9606 GN=DDN PE=1 SV=3	1	1	1	1	1	0	1	1	0	1	1	0	1	2.1	2.1	2.1	75.995	711	711	2		2									1	-2	By MS/MS		By matching	2.1	0	2.1	12869000	11918000	0	951690
O94855	O94855	5	5	5	Protein transport protein Sec24D	SEC24D	sp|O94855|SC24D_HUMAN Protein transport protein Sec24D OS=Homo sapiens OX=9606 GN=SEC24D PE=1 SV=2	1	5	5	5	4	5	4	4	5	4	4	5	4	8.1	8.1	8.1	113.01	1032	1032	4.9			3	7	6	2		3			0	7.363	By MS/MS	By MS/MS	By MS/MS	7.4	8.1	7.4	611230000	111830000	271780000	227620000
O94868	O94868	1	1	1	F-BAR and double SH3 domains protein 2	FCHSD2	sp|O94868|FCSD2_HUMAN F-BAR and double SH3 domains protein 2 OS=Homo sapiens OX=9606 GN=FCHSD2 PE=1 SV=3	1	1	1	1	1	1	0	1	1	0	1	1	0	1.9	1.9	1.9	84.275	740	740	4				2							0.0012793	3.2322	By MS/MS	By matching		1.9	1.9	0	16730000	7867400	8862400	0
O00257	O00257	2	2	2	E3 SUMO-protein ligase CBX4	CBX4	sp|O00257|CBX4_HUMAN E3 SUMO-protein ligase CBX4 OS=Homo sapiens OX=9606 GN=CBX4 PE=1 SV=3	1	2	2	2	1	1	1	1	1	1	1	1	1	5.4	5.4	5.4	61.367	560	560	6.75						2	1	1			0.007725	2.0335	By MS/MS	By MS/MS	By MS/MS	3.2	2.1	2.1	20030000	16881000	2285900	862420
O94880	O94880	4	4	4	PHD finger protein 14	PHF14	sp|O94880|PHF14_HUMAN PHD finger protein 14 OS=Homo sapiens OX=9606 GN=PHF14 PE=1 SV=2	1	4	4	4	2	4	4	2	4	4	2	4	4	6.8	6.8	6.8	100.05	888	888	4.42	2			4	3	1	2				0	6.2137	By MS/MS	By MS/MS	By MS/MS	3.8	6.8	6.8	112100000	51651000	34270000	26182000
O94888	O94888	4	4	4	UBX domain-containing protein 7	UBXN7	sp|O94888|UBXN7_HUMAN UBX domain-containing protein 7 OS=Homo sapiens OX=9606 GN=UBXN7 PE=1 SV=2	1	4	4	4	3	3	4	3	3	4	3	3	4	11.5	11.5	11.5	54.862	489	489	3.65		7	6	1	2	2	1	1			0	126.05	By MS/MS	By MS/MS	By MS/MS	9.4	8.8	11.5	391150000	187620000	21021000	182520000
O94901	O94901	2	1	1	SUN domain-containing protein 1	SUN1	sp|O94901|SUN1_HUMAN SUN domain-containing protein 1 OS=Homo sapiens OX=9606 GN=SUN1 PE=1 SV=3	1	2	1	1	1	2	1	0	1	0	0	1	0	4.6	3.6	3.6	90.063	812	812	4				1							0	9.197	By matching	By MS/MS	By matching	1	4.6	1	18540000	0	18540000	0
O94903	O94903	15	15	15	Proline synthase co-transcribed bacterial homolog protein	PROSC	sp|O94903|PLPHP_HUMAN Pyridoxal phosphate homeostasis protein OS=Homo sapiens OX=9606 GN=PLPBP PE=1 SV=1	1	15	15	15	15	13	13	15	13	13	15	13	13	50.5	50.5	50.5	30.344	275	275	5.61	3		8	15	21	12	12	21			0	27.534	By MS/MS	By MS/MS	By MS/MS	50.5	39.6	39.6	5565500000	1726900000	2056300000	1782200000
O94905	O94905	4	4	3	Erlin-2	ERLIN2	sp|O94905|ERLN2_HUMAN Erlin-2 OS=Homo sapiens OX=9606 GN=ERLIN2 PE=1 SV=1	1	4	4	3	3	3	4	3	3	4	2	2	3	10.9	10.9	7.4	37.839	339	339	2.73		6	7	2							0	22.841	By MS/MS	By MS/MS	By MS/MS	10.9	10.9	10.9	327970000	148810000	49987000	129170000
O94906	O94906	47	47	47	Pre-mRNA-processing factor 6	PRPF6	sp|O94906|PRP6_HUMAN Pre-mRNA-processing factor 6 OS=Homo sapiens OX=9606 GN=PRPF6 PE=1 SV=1	1	47	47	47	33	39	32	33	39	32	33	39	32	54.2	54.2	54.2	106.92	941	941	4.31	20	31	41	30	26	26	19	24			0	284.49	By MS/MS	By MS/MS	By MS/MS	31.2	47.6	43.8	9307200000	2465000000	4192700000	2649500000
O94913	O94913	7	7	7	Pre-mRNA cleavage complex 2 protein Pcf11	PCF11	sp|O94913|PCF11_HUMAN Pre-mRNA cleavage complex 2 protein Pcf11 OS=Homo sapiens OX=9606 GN=PCF11 PE=1 SV=3	1	7	7	7	5	5	6	5	5	6	5	5	6	6	6	6	173.05	1555	1555	4.17		4	6	3	5	2	3				0	12.048	By MS/MS	By MS/MS	By MS/MS	4.1	4.2	5.3	259450000	97533000	95958000	65957000
O94915	O94915	9	9	9	Protein furry homolog-like	FRYL	sp|O94915|FRYL_HUMAN Protein furry homolog-like OS=Homo sapiens OX=9606 GN=FRYL PE=1 SV=2	1	9	9	9	7	6	7	7	6	7	7	6	7	4.9	4.9	4.9	339.59	3013	3013	4.64		4	7	10	6	1	2	6			0	27.354	By MS/MS	By MS/MS	By MS/MS	3.7	3.4	3.6	501790000	173580000	191040000	137170000
O94916	O94916	2	2	2	Nuclear factor of activated T-cells 5	NFAT5	sp|O94916|NFAT5_HUMAN Nuclear factor of activated T-cells 5 OS=Homo sapiens OX=9606 GN=NFAT5 PE=1 SV=1	1	2	2	2	1	2	2	1	2	2	1	2	2	1.8	1.8	1.8	165.76	1531	1531	5.14			1	1	3	1		1			0	8.1852	By matching	By MS/MS	By MS/MS	0.7	1.8	1.8	28293000	2327900	18584000	7380800
O94919	O94919	11	11	11	Endonuclease domain-containing 1 protein	ENDOD1	sp|O94919|ENDD1_HUMAN Endonuclease domain-containing 1 protein OS=Homo sapiens OX=9606 GN=ENDOD1 PE=1 SV=2	1	11	11	11	10	10	9	10	10	9	10	10	9	25.6	25.6	25.6	55.016	500	500	4.26		6	17	13	7	2	4	5			0	23.783	By MS/MS	By MS/MS	By MS/MS	23.4	20.6	15.8	1474500000	207010000	625820000	641720000
O94925	O94925	18	18	18	Glutaminase kidney isoform, mitochondrial	GLS	sp|O94925|GLSK_HUMAN Glutaminase kidney isoform, mitochondrial OS=Homo sapiens OX=9606 GN=GLS PE=1 SV=1	1	18	18	18	14	15	17	14	15	17	14	15	17	33	33	33	73.46	669	669	6.5			1	11	14	9	26	29			0	82.532	By MS/MS	By MS/MS	By MS/MS	24.4	29.7	29.7	4662000000	874640000	1740100000	2047300000
O94927	O94927	6	6	6	HAUS augmin-like complex subunit 5	HAUS5	sp|O94927|HAUS5_HUMAN HAUS augmin-like complex subunit 5 OS=Homo sapiens OX=9606 GN=HAUS5 PE=1 SV=2	1	6	6	6	3	5	6	3	5	6	3	5	6	12.6	12.6	12.6	71.682	633	633	4.11	3	4	1		3	5	1	1			0	24.535	By MS/MS	By MS/MS	By MS/MS	5.1	7.9	12.6	110750000	21121000	49824000	39805000
O94953	O94953	4	4	4	Lysine-specific demethylase 4B	KDM4B	sp|O94953|KDM4B_HUMAN Lysine-specific demethylase 4B OS=Homo sapiens OX=9606 GN=KDM4B PE=1 SV=4	1	4	4	4	3	2	3	3	2	3	3	2	3	3.7	3.7	3.7	121.9	1096	1096	2.83		4	6	2							0	5.9043	By MS/MS	By MS/MS	By MS/MS	3.7	1.8	3.6	527340000	111900000	175920000	239530000
O94964	O94964	3	3	3	Protein SOGA1;N-terminal form;C-terminal 80 kDa form	SOGA1	sp|O94964|SOGA1_HUMAN Protein SOGA1 OS=Homo sapiens OX=9606 GN=SOGA1 PE=1 SV=2	1	3	3	3	2	2	3	2	2	3	2	2	3	3.8	3.8	3.8	159.76	1423	1423	4.33		1	2		5	1					0.0018626	2.8336	By MS/MS	By MS/MS	By MS/MS	2.8	2.8	3.8	814430000	126210000	243850000	444360000
O94966	O94966	2	2	2	Ubiquitin carboxyl-terminal hydrolase 19	USP19	sp|O94966|UBP19_HUMAN Ubiquitin carboxyl-terminal hydrolase 19 OS=Homo sapiens OX=9606 GN=USP19 PE=1 SV=2	1	2	2	2	1	2	1	1	2	1	1	2	1	2.3	2.3	2.3	145.65	1318	1318	2.83	1		4	1							0.00043937	3.6179	By MS/MS	By MS/MS	By MS/MS	1.4	2.3	1.4	24748000	1468100	5688300	17592000
O94967	O94967	3	3	3	WD repeat-containing protein 47	WDR47	sp|O94967|WDR47_HUMAN WD repeat-containing protein 47 OS=Homo sapiens OX=9606 GN=WDR47 PE=1 SV=1	1	3	3	3	1	2	1	1	2	1	1	2	1	5.2	5.2	5.2	101.95	919	919	7						2	1	2			0	4.0513	By MS/MS	By MS/MS	By matching	2	3.3	2.1	23892000	7019100	12110000	4762900
O94973	O94973	16	7	7	AP-2 complex subunit alpha-2	AP2A2	sp|O94973|AP2A2_HUMAN AP-2 complex subunit alpha-2 OS=Homo sapiens OX=9606 GN=AP2A2 PE=1 SV=2	1	16	7	7	11	13	12	3	5	5	3	5	5	21.1	13.1	13.1	103.96	939	939	5.44		2	3	1	1	1	5	3			0	19.83	By MS/MS	By MS/MS	By MS/MS	12.6	17.6	16.1	824480000	179850000	233830000	410790000
O94979;Q9NQW1	O94979	24;1	24;1	24;1	Protein transport protein Sec31A	SEC31A	sp|O94979|SC31A_HUMAN Protein transport protein Sec31A OS=Homo sapiens OX=9606 GN=SEC31A PE=1 SV=3	2	24	24	24	19	20	18	19	20	18	19	20	18	25.4	25.4	25.4	133.01	1220	1220;1179	5.64		1	15	18	28	26	23	21			0	109.27	By MS/MS	By MS/MS	By MS/MS	17.5	24.4	20.7	6614900000	2055400000	2946300000	1613200000
O94992	O94992	1	1	1	Protein HEXIM1	HEXIM1	sp|O94992|HEXI1_HUMAN Protein HEXIM1 OS=Homo sapiens OX=9606 GN=HEXIM1 PE=1 SV=1	1	1	1	1	1	1	1	1	1	1	1	1	1	8.6	8.6	8.6	40.623	359	359	5.38				1	3	4					0	7.8853	By MS/MS	By MS/MS	By MS/MS	8.6	8.6	8.6	330070000	163380000	133120000	33569000
O95059	O95059	2	2	2	Ribonuclease P protein subunit p14	RPP14	sp|O95059|RPP14_HUMAN Ribonuclease P protein subunit p14 OS=Homo sapiens OX=9606 GN=RPP14 PE=1 SV=3	1	2	2	2	2	2	2	2	2	2	2	2	2	28.2	28.2	28.2	13.693	124	124	3.88		3	1	1	1	1	1				0.0099662	1.8053	By matching	By MS/MS	By matching	28.2	28.2	28.2	216210000	109510000	56632000	50069000
O95070	O95070	1	1	1	Protein YIF1A	YIF1A	sp|O95070|YIF1A_HUMAN Protein YIF1A OS=Homo sapiens OX=9606 GN=YIF1A PE=1 SV=2	1	1	1	1	1	1	1	1	1	1	1	1	1	4.1	4.1	4.1	32.011	293	293	5.69				6	2	2	3	3			0	6.7655	By MS/MS	By MS/MS	By MS/MS	4.1	4.1	4.1	788600000	157120000	377060000	254410000
Q5VT06	Q5VT06	5	5	5	Centrosome-associated protein 350	CEP350	sp|Q5VT06|CE350_HUMAN Centrosome-associated protein 350 OS=Homo sapiens OX=9606 GN=CEP350 PE=1 SV=1	1	5	5	5	2	4	4	2	4	4	2	4	4	2.2	2.2	2.2	350.93	3117	3117	4.3	1	3	5	3	2	2	2	2			0	7.7834	By MS/MS	By MS/MS	By MS/MS	0.6	1.6	1.8	326800000	204130000	57115000	65553000
O95081	O95081	6	6	6	Arf-GAP domain and FG repeat-containing protein 2	AGFG2	sp|O95081|AGFG2_HUMAN Arf-GAP domain and FG repeat-containing protein 2 OS=Homo sapiens OX=9606 GN=AGFG2 PE=1 SV=2	1	6	6	6	5	4	4	5	4	4	5	4	4	23.3	23.3	23.3	48.962	481	481	5.8				6	3	5	1	5			0	29.878	By MS/MS	By MS/MS	By MS/MS	21.4	10	17.7	431600000	138900000	159500000	133210000
O95104	O95104	4	2	2	Splicing factor, arginine/serine-rich 15	SCAF4	sp|O95104|SFR15_HUMAN Splicing factor, arginine/serine-rich 15 OS=Homo sapiens OX=9606 GN=SCAF4 PE=1 SV=3	1	4	2	2	2	3	3	1	1	2	1	1	2	4	2.8	2.8	125.87	1147	1147	5.67				2	3	1	2	1			0.00044179	3.6957	By MS/MS	By MS/MS	By MS/MS	1.7	2.4	3.4	264570000	98624000	122590000	43358000
O95139	O95139	3	3	3	NADH dehydrogenase [ubiquinone] 1 beta subcomplex subunit 6	NDUFB6	sp|O95139|NDUB6_HUMAN NADH dehydrogenase [ubiquinone] 1 beta subcomplex subunit 6 OS=Homo sapiens OX=9606 GN=NDUFB6 PE=1 SV=3	1	3	3	3	3	3	3	3	3	3	3	3	3	33.6	33.6	33.6	15.489	128	128	4.83		4	6	3	8	8	5	1			0	7.3371	By MS/MS	By MS/MS	By MS/MS	33.6	33.6	33.6	2182500000	594320000	1058600000	529650000
O95140	O95140	2	2	2	Mitofusin-2	MFN2	sp|O95140|MFN2_HUMAN Mitofusin-2 OS=Homo sapiens OX=9606 GN=MFN2 PE=1 SV=3	1	2	2	2	1	1	1	1	1	1	1	1	1	2.6	2.6	2.6	86.401	757	757	6.75					1		2	1			0.0064152	2.1012	By MS/MS	By MS/MS	By MS/MS	1.2	1.5	1.5	37216000	13378000	11006000	12832000
O95149	O95149	3	3	3	Snurportin-1	SNUPN	sp|O95149|SPN1_HUMAN Snurportin-1 OS=Homo sapiens OX=9606 GN=SNUPN PE=1 SV=1	1	3	3	3	3	3	3	3	3	3	3	3	3	7.5	7.5	7.5	41.142	360	360	4.74		5		2	4	5	2	1			0	4.9348	By MS/MS	By MS/MS	By MS/MS	7.5	7.5	7.5	319140000	91505000	77967000	149670000
O95155	O95155	10	10	10	Ubiquitin conjugation factor E4 B	UBE4B	sp|O95155|UBE4B_HUMAN Ubiquitin conjugation factor E4 B OS=Homo sapiens OX=9606 GN=UBE4B PE=1 SV=1	1	10	10	10	7	9	9	7	9	9	7	9	9	12.5	12.5	12.5	146.18	1302	1302	4.66		9	3	4	2	1	4	6			0	30.18	By MS/MS	By MS/MS	By MS/MS	8.3	10.4	12.5	577550000	133790000	318440000	125320000
O95167	O95167	2	2	2	NADH dehydrogenase [ubiquinone] 1 alpha subcomplex subunit 3	NDUFA3	sp|O95167|NDUA3_HUMAN NADH dehydrogenase [ubiquinone] 1 alpha subcomplex subunit 3 OS=Homo sapiens OX=9606 GN=NDUFA3 PE=1 SV=1	1	2	2	2	1	2	1	1	2	1	1	2	1	50	50	50	9.2787	84	84	6.33				1		4	3	1			0.0020538	2.744	By MS/MS	By MS/MS	By MS/MS	41.7	50	41.7	560830000	150450000	197410000	212970000
O95168	O95168	7	7	7	NADH dehydrogenase [ubiquinone] 1 beta subcomplex subunit 4	NDUFB4	sp|O95168|NDUB4_HUMAN NADH dehydrogenase [ubiquinone] 1 beta subcomplex subunit 4 OS=Homo sapiens OX=9606 GN=NDUFB4 PE=1 SV=3	1	7	7	7	5	7	5	5	7	5	5	7	5	49.6	49.6	49.6	15.208	129	129	4.43			9	15	8		3	2			0	10.068	By MS/MS	By MS/MS	By MS/MS	41.9	49.6	48.1	1591400000	601260000	600570000	389590000
O95182	O95182	8	8	8	NADH dehydrogenase [ubiquinone] 1 alpha subcomplex subunit 7	NDUFA7	sp|O95182|NDUA7_HUMAN NADH dehydrogenase [ubiquinone] 1 alpha subcomplex subunit 7 OS=Homo sapiens OX=9606 GN=NDUFA7 PE=1 SV=3	1	8	8	8	8	7	7	8	7	7	8	7	7	60.2	60.2	60.2	12.551	113	113	5.45			8	16	13	8	7	13			0	17.835	By MS/MS	By MS/MS	By MS/MS	60.2	48.7	48.7	1981000000	594210000	787650000	599090000
O95183	O95183	5	5	5	Vesicle-associated membrane protein 5	VAMP5	sp|O95183|VAMP5_HUMAN Vesicle-associated membrane protein 5 OS=Homo sapiens OX=9606 GN=VAMP5 PE=1 SV=1	1	5	5	5	4	3	4	4	3	4	4	3	4	25.9	25.9	25.9	12.805	116	116	3.07	2	8	8	6	4						0	29.72	By MS/MS	By MS/MS	By MS/MS	25.9	17.2	23.3	636920000	237620000	140190000	259110000
O95197	O95197	1	1	1	Reticulon-3	RTN3	sp|O95197|RTN3_HUMAN Reticulon-3 OS=Homo sapiens OX=9606 GN=RTN3 PE=1 SV=2	1	1	1	1	1	1	1	1	1	1	1	1	1	3.8	3.8	3.8	112.61	1032	1032	5.59				3	6	4	3	1			0	34.214	By MS/MS	By MS/MS	By MS/MS	3.8	3.8	3.8	1123600000	270730000	550880000	301980000
O95202	O95202	13	13	13	LETM1 and EF-hand domain-containing protein 1, mitochondrial	LETM1	sp|O95202|LETM1_HUMAN Mitochondrial proton/calcium exchanger protein OS=Homo sapiens OX=9606 GN=LETM1 PE=1 SV=1	1	13	13	13	10	11	12	10	11	12	10	11	12	20.6	20.6	20.6	83.353	739	739	3.75	13	5	4	7	13	3	3	3			0	54.78	By MS/MS	By MS/MS	By MS/MS	15.8	17.2	20.6	1446600000	319980000	584610000	542030000
O95218	O95218	9	9	9	Zinc finger Ran-binding domain-containing protein 2	ZRANB2	sp|O95218|ZRAB2_HUMAN Zinc finger Ran-binding domain-containing protein 2 OS=Homo sapiens OX=9606 GN=ZRANB2 PE=1 SV=2	1	9	9	9	9	9	9	9	9	9	9	9	9	20	20	20	37.404	330	330	4.33		17	17	20	12	8	8	7			0	43.073	By MS/MS	By MS/MS	By MS/MS	20	20	20	9507500000	2709600000	3474200000	3323700000
O95229	O95229	1	1	1	ZW10 interactor	ZWINT	sp|O95229|ZWINT_HUMAN ZW10 interactor OS=Homo sapiens OX=9606 GN=ZWINT PE=1 SV=2	1	1	1	1	1	1	1	1	1	1	1	1	1	3.6	3.6	3.6	31.293	277	277	2		3									0	7.9899	By MS/MS	By MS/MS	By MS/MS	3.6	3.6	3.6	0	0	0	0
O95232	O95232	10	10	10	Luc7-like protein 3	LUC7L3	sp|O95232|LC7L3_HUMAN Luc7-like protein 3 OS=Homo sapiens OX=9606 GN=LUC7L3 PE=1 SV=2	1	10	10	10	9	10	9	9	10	9	9	10	9	21.1	21.1	21.1	51.466	432	432	4.6	3	9	6	9	9	9	8	4			0	30.059	By MS/MS	By MS/MS	By MS/MS	17.8	21.1	17.8	2404300000	777390000	867130000	759740000
O95235	O95235	7	7	7	Kinesin-like protein KIF20A	KIF20A	sp|O95235|KI20A_HUMAN Kinesin-like protein KIF20A OS=Homo sapiens OX=9606 GN=KIF20A PE=1 SV=1	1	7	7	7	5	5	6	5	5	6	5	5	6	8.9	8.9	8.9	100.28	890	890	4.18		2	6	5	1			3			0	142.02	By MS/MS	By MS/MS	By MS/MS	5.5	5.5	7.8	1090700000	1008700000	40001000	41930000
O95236	O95236	4	4	4	Apolipoprotein L3	APOL3	sp|O95236|APOL3_HUMAN Apolipoprotein L3 OS=Homo sapiens OX=9606 GN=APOL3 PE=1 SV=3	1	4	4	4	3	3	3	3	3	3	3	3	3	11.9	11.9	11.9	44.278	402	402	3.6	5			4	3	3					0	27.806	By MS/MS	By MS/MS	By MS/MS	9.5	9.7	9.5	2039800000	534720000	948730000	556300000
O95239;Q2VIQ3	O95239	15;5	15;5	15;5	Chromosome-associated kinesin KIF4A	KIF4A	sp|O95239|KIF4A_HUMAN Chromosome-associated kinesin KIF4A OS=Homo sapiens OX=9606 GN=KIF4A PE=1 SV=3	2	15	15	15	8	10	11	8	10	11	8	10	11	18	18	18	139.88	1232	1232;1234	4.42	2	4	5	15	9	4	3	3			0	82.067	By MS/MS	By MS/MS	By MS/MS	9.2	11.5	13.5	921680000	295030000	396150000	230500000
O95243	O95243	1	1	1	Methyl-CpG-binding domain protein 4	MBD4	sp|O95243|MBD4_HUMAN Methyl-CpG-binding domain protein 4 OS=Homo sapiens OX=9606 GN=MBD4 PE=1 SV=1	1	1	1	1	1	0	0	1	0	0	1	0	0	4.3	4.3	4.3	66.05	580	580	8								1			0.006409	2.0931	By MS/MS			4.3	0	0	17376000	17376000	0	0
O95248	O95248	16	16	16	Myotubularin-related protein 5	SBF1	sp|O95248|MTMR5_HUMAN Myotubularin-related protein 5 OS=Homo sapiens OX=9606 GN=SBF1 PE=1 SV=3	1	16	16	16	15	12	10	15	12	10	15	12	10	12.6	12.6	12.6	208.31	1867	1867	5.05			12	12	9	17	8	2			0	31.838	By MS/MS	By MS/MS	By MS/MS	12.6	10.3	8.6	729370000	302610000	281630000	145130000
O95249	O95249	9	9	9	Golgi SNAP receptor complex member 1	GOSR1	sp|O95249|GOSR1_HUMAN Golgi SNAP receptor complex member 1 OS=Homo sapiens OX=9606 GN=GOSR1 PE=1 SV=1	1	9	9	9	4	7	8	4	7	8	4	7	8	45.6	45.6	45.6	28.612	250	250	4.6		3	3	9	3	2	3	2			0	20.426	By MS/MS	By MS/MS	By MS/MS	18	27.2	39.2	657170000	98998000	201130000	357040000
O95251	O95251	4	4	4	Histone acetyltransferase KAT7	KAT7	sp|O95251|KAT7_HUMAN Histone acetyltransferase KAT7 OS=Homo sapiens OX=9606 GN=KAT7 PE=1 SV=1	1	4	4	4	3	4	4	3	4	4	3	4	4	9.7	9.7	9.7	70.642	611	611	3.71	1	5	3			3	2				0	25.718	By MS/MS	By MS/MS	By MS/MS	8.2	9.7	9.7	285380000	91264000	88366000	105750000
O95260	O95260	2	2	2	Arginyl-tRNA--protein transferase 1	ATE1	sp|O95260|ATE1_HUMAN Arginyl-tRNA--protein transferase 1 OS=Homo sapiens OX=9606 GN=ATE1 PE=1 SV=2	1	2	2	2	2	1	2	2	1	2	2	1	2	8.1	8.1	8.1	59.09	518	518	5.29				1	3	3					0	4.9417	By MS/MS	By MS/MS	By MS/MS	8.1	4.1	8.1	98036000	25153000	61446000	11437000
O95267	O95267	4	4	4	RAS guanyl-releasing protein 1	RASGRP1	sp|O95267|GRP1_HUMAN RAS guanyl-releasing protein 1 OS=Homo sapiens OX=9606 GN=RASGRP1 PE=1 SV=2	1	4	4	4	2	3	3	2	3	3	2	3	3	4.5	4.5	4.5	90.401	797	797	3.89	1	1	2	1	3		1				0	5.1386	By MS/MS	By MS/MS	By MS/MS	3	4	3.5	344310000	35766000	274150000	34401000
O95273	O95273	3	3	3	Cyclin-D1-binding protein 1	CCNDBP1	sp|O95273|CCDB1_HUMAN Cyclin-D1-binding protein 1 OS=Homo sapiens OX=9606 GN=CCNDBP1 PE=1 SV=2	1	3	3	3	1	2	3	1	2	3	1	2	3	15.3	15.3	15.3	40.262	360	360	4.44		1	2	4				2			0	11.674	By MS/MS	By MS/MS	By MS/MS	5	10.3	15.3	103790000	4711600	51666000	47413000
O95292	O95292	7	7	7	Vesicle-associated membrane protein-associated protein B/C	VAPB	sp|O95292|VAPB_HUMAN Vesicle-associated membrane protein-associated protein B/C OS=Homo sapiens OX=9606 GN=VAPB PE=1 SV=3	1	7	7	7	5	7	4	5	7	4	5	7	4	32.1	32.1	32.1	27.228	243	243	3.96	4	7	1	4	3	5	3	1			0	20.315	By MS/MS	By MS/MS	By MS/MS	26.3	32.1	15.6	3326300000	748440000	1536200000	1041600000
O95294	O95294	1	1	1	RasGAP-activating-like protein 1	RASAL1	sp|O95294|RASL1_HUMAN RasGAP-activating-like protein 1 OS=Homo sapiens OX=9606 GN=RASAL1 PE=1 SV=3	1	1	1	1	0	0	1	0	0	1	0	0	1	3.1	3.1	3.1	90.015	804	804	4				1							0.0053139	2.2487			By MS/MS	0	0	3.1	2602200	0	0	2602200
O95295	O95295	4	4	4	SNARE-associated protein Snapin	SNAPIN	sp|O95295|SNAPN_HUMAN SNARE-associated protein Snapin OS=Homo sapiens OX=9606 GN=SNAPIN PE=1 SV=1	1	4	4	4	3	4	2	3	4	2	3	4	2	46.3	46.3	46.3	14.874	136	136	5.5		1	2	2	5	4	3	3			0	29.016	By MS/MS	By MS/MS	By MS/MS	37.5	46.3	25.7	413310000	79980000	204560000	128760000
O95299	O95299	11	11	11	NADH dehydrogenase [ubiquinone] 1 alpha subcomplex subunit 10, mitochondrial	NDUFA10	sp|O95299|NDUAA_HUMAN NADH dehydrogenase [ubiquinone] 1 alpha subcomplex subunit 10, mitochondrial OS=Homo sapiens OX=9606 GN=NDUFA10 PE=1 SV=1	1	11	11	11	9	10	11	9	10	11	9	10	11	37.5	37.5	37.5	40.75	355	355	5.93		7	4	3	3	10	13	16			0	26.079	By MS/MS	By MS/MS	By MS/MS	37.5	37.5	37.5	3208600000	554730000	1420900000	1232900000
O95319	O95319	17	17	12	CUGBP Elav-like family member 2	CELF2	sp|O95319|CELF2_HUMAN CUGBP Elav-like family member 2 OS=Homo sapiens OX=9606 GN=CELF2 PE=1 SV=1	1	17	17	12	16	16	16	16	16	16	12	12	11	33.5	33.5	25.8	54.284	508	508	5.83	1	3	3	30	41	43	35	30			0	128.85	By MS/MS	By MS/MS	By MS/MS	31.3	31.5	33.5	14512000000	3874000000	6674500000	3963400000
O95336	O95336	23	23	23	6-phosphogluconolactonase	PGLS	sp|O95336|6PGL_HUMAN 6-phosphogluconolactonase OS=Homo sapiens OX=9606 GN=PGLS PE=1 SV=2	1	23	23	23	19	21	21	19	21	21	19	21	21	98.8	98.8	98.8	27.547	258	258	5.77			9	19	43	33	21	23	2		0	95.486	By MS/MS	By MS/MS	By MS/MS	82.2	95.7	96.5	8260100000	2341000000	3224800000	2694300000
O95347	O95347	54	54	54	Structural maintenance of chromosomes protein 2	SMC2	sp|O95347|SMC2_HUMAN Structural maintenance of chromosomes protein 2 OS=Homo sapiens OX=9606 GN=SMC2 PE=1 SV=2	1	54	54	54	44	51	48	44	51	48	44	51	48	43.1	43.1	43.1	135.65	1197	1197	4.52	17	36	49	62	48	41	31	28			0	323.31	By MS/MS	By MS/MS	By MS/MS	37	43.1	41.5	15712000000	3718100000	7750600000	4243300000
O95352	O95352	4	4	4	Ubiquitin-like modifier-activating enzyme ATG7	ATG7	sp|O95352|ATG7_HUMAN Ubiquitin-like modifier-activating enzyme ATG7 OS=Homo sapiens OX=9606 GN=ATG7 PE=1 SV=1	1	4	4	4	3	3	3	3	3	3	3	3	3	7.3	7.3	7.3	77.959	703	703	4.75	2	2			3	1	2	2			0	6.6071	By MS/MS	By MS/MS	By MS/MS	4.8	6.1	5.7	196850000	75077000	78056000	43714000
O95359	O95359	2	1	1	Transforming acidic coiled-coil-containing protein 2	TACC2	sp|O95359|TACC2_HUMAN Transforming acidic coiled-coil-containing protein 2 OS=Homo sapiens OX=9606 GN=TACC2 PE=1 SV=3	1	2	1	1	1	2	2	1	1	1	1	1	1	0.9	0.6	0.6	309.42	2948	2948	5					4						0.0053307	2.2835	By matching	By MS/MS	By MS/MS	0.6	0.9	0.9	93284000	17517000	33563000	42205000
O95361	O95361	3	3	3	Tripartite motif-containing protein 16	TRIM16	sp|O95361|TRI16_HUMAN Tripartite motif-containing protein 16 OS=Homo sapiens OX=9606 GN=TRIM16 PE=1 SV=3	1	3	3	3	2	1	2	2	1	2	2	1	2	7.3	7.3	7.3	63.954	564	564	2.8		3		2							0	4.0771	By MS/MS	By matching	By MS/MS	5	2.3	5	31139000	2441800	2995200	25702000
O95363	O95363	3	3	3	Phenylalanine--tRNA ligase, mitochondrial	FARS2	sp|O95363|SYFM_HUMAN Phenylalanine--tRNA ligase, mitochondrial OS=Homo sapiens OX=9606 GN=FARS2 PE=1 SV=1	1	3	3	3	3	2	2	3	2	2	3	2	2	12.4	12.4	12.4	52.356	451	451	7.2					1	2	1	6			0	8.3407	By MS/MS	By MS/MS	By MS/MS	12.4	8	8	76230000	17901000	44116000	14213000
O95365	O95365	5	5	5	Zinc finger and BTB domain-containing protein 7A	ZBTB7A	sp|O95365|ZBT7A_HUMAN Zinc finger and BTB domain-containing protein 7A OS=Homo sapiens OX=9606 GN=ZBTB7A PE=1 SV=1	1	5	5	5	2	2	4	2	2	4	2	2	4	17.3	17.3	17.3	61.438	584	584	5.56				1	3	4	1				0	23.749	By MS/MS	By MS/MS	By MS/MS	7.2	11.5	14.4	174830000	19045000	111760000	44022000
O95372	O95372	10	10	10	Acyl-protein thioesterase 2	LYPLA2	sp|O95372|LYPA2_HUMAN Acyl-protein thioesterase 2 OS=Homo sapiens OX=9606 GN=LYPLA2 PE=1 SV=1	1	10	10	10	9	9	9	9	9	9	9	9	9	47.2	47.2	47.2	24.737	231	231	6.31			1	5	14	19	15	17			0	33.606	By MS/MS	By MS/MS	By MS/MS	47.2	39.4	44.6	2866700000	1063700000	1074000000	728970000
O95373	O95373	6	6	6	Importin-7	IPO7	sp|O95373|IPO7_HUMAN Importin-7 OS=Homo sapiens OX=9606 GN=IPO7 PE=1 SV=1	1	6	6	6	3	5	5	3	5	5	3	5	5	7.3	7.3	7.3	119.52	1038	1038	6.38				2	6	4	5	7			0	10.64	By MS/MS	By MS/MS	By MS/MS	4.4	7.3	7.3	916270000	183260000	435490000	297510000
Q96EP1	Q96EP1	2	2	2	E3 ubiquitin-protein ligase CHFR	CHFR	sp|Q96EP1|CHFR_HUMAN E3 ubiquitin-protein ligase CHFR OS=Homo sapiens OX=9606 GN=CHFR PE=1 SV=2	1	2	2	2	2	0	0	2	0	0	2	0	0	5.3	5.3	5.3	73.386	664	664	5.5			1					1			0.0010677	3.2657	By MS/MS			5.3	0	0	4121300	4121300	0	0
O95379	O95379	7	7	7	Tumor necrosis factor alpha-induced protein 8	TNFAIP8	sp|O95379|TFIP8_HUMAN Tumor necrosis factor alpha-induced protein 8 OS=Homo sapiens OX=9606 GN=TNFAIP8 PE=1 SV=1	1	7	7	7	5	6	6	5	6	6	5	6	6	38.9	38.9	38.9	23.003	198	198	4.28		10	17	16	10	7	4	5			0	277.27	By MS/MS	By MS/MS	By MS/MS	21.2	28.8	31.3	5300100000	1433400000	1431300000	2435400000
O95391	O95391	2	2	2	Pre-mRNA-splicing factor SLU7	SLU7	sp|O95391|SLU7_HUMAN Pre-mRNA-splicing factor SLU7 OS=Homo sapiens OX=9606 GN=SLU7 PE=1 SV=2	1	2	2	2	2	1	2	2	1	2	2	1	2	4.3	4.3	4.3	68.386	586	586	3.5			4	1	1						0.0016677	2.9202	By MS/MS	By MS/MS	By MS/MS	4.3	2	4.3	35219000	8600000	0	26619000
O95394	O95394	2	2	2	Phosphoacetylglucosamine mutase	PGM3	sp|O95394|AGM1_HUMAN Phosphoacetylglucosamine mutase OS=Homo sapiens OX=9606 GN=PGM3 PE=1 SV=1	1	2	2	2	2	2	2	2	2	2	2	2	2	3	3	3	59.851	542	542	5.64			1	5			1	4			0.0082439	1.9726	By MS/MS	By MS/MS	By MS/MS	3	3	3	60430000	12700000	31347000	16383000
O95400	O95400	10	10	10	CD2 antigen cytoplasmic tail-binding protein 2	CD2BP2	sp|O95400|CD2B2_HUMAN CD2 antigen cytoplasmic tail-binding protein 2 OS=Homo sapiens OX=9606 GN=CD2BP2 PE=1 SV=1	1	10	10	10	9	9	8	9	9	8	9	9	8	34.9	34.9	34.9	37.646	341	341	3.76		5	14	14	11	1					0	44.515	By MS/MS	By MS/MS	By MS/MS	32.6	31.1	32	1769000000	723600000	673270000	372160000
O95425	O95425	9	9	9	Supervillin	SVIL	sp|O95425|SVIL_HUMAN Supervillin OS=Homo sapiens OX=9606 GN=SVIL PE=1 SV=2	1	9	9	9	3	9	6	3	9	6	3	9	6	7	7	7	247.74	2214	2214	4.45	3	4	2	1	2	5	3	2			0	35.993	By matching	By MS/MS	By MS/MS	2.4	7	3.9	108230000	31156000	52823000	24248000
O95429	O95429	1	1	1	BAG family molecular chaperone regulator 4	BAG4	sp|O95429|BAG4_HUMAN BAG family molecular chaperone regulator 4 OS=Homo sapiens OX=9606 GN=BAG4 PE=1 SV=1	1	1	1	1	1	1	1	1	1	1	1	1	1	2.4	2.4	2.4	49.593	457	457	3			3								0.0058928	2.1949	By matching	By MS/MS	By MS/MS	2.4	2.4	2.4	104100000	25409000	0	78687000
O95433	O95433	15	15	15	Activator of 90 kDa heat shock protein ATPase homolog 1	AHSA1	sp|O95433|AHSA1_HUMAN Activator of 90 kDa heat shock protein ATPase homolog 1 OS=Homo sapiens OX=9606 GN=AHSA1 PE=1 SV=1	1	15	15	15	8	14	13	8	14	13	8	14	13	38.8	38.8	38.8	38.274	338	338	5.18	5	6	5	13	13	16	15	10			0	27.282	By MS/MS	By MS/MS	By MS/MS	24.3	38.2	32.2	6145400000	1279900000	2760800000	2104700000
O95453	O95453	8	8	8	Poly(A)-specific ribonuclease PARN	PARN	sp|O95453|PARN_HUMAN Poly(A)-specific ribonuclease PARN OS=Homo sapiens OX=9606 GN=PARN PE=1 SV=1	1	8	8	8	5	6	6	5	6	6	5	6	6	15.5	15.5	15.5	73.45	639	639	4.37		5	8	1	4	4	4	1			0	39.426	By MS/MS	By MS/MS	By MS/MS	11.4	13.5	12.4	629580000	221590000	190230000	217760000
O95456	O95456	7	7	7	Proteasome assembly chaperone 1	PSMG1	sp|O95456|PSMG1_HUMAN Proteasome assembly chaperone 1 OS=Homo sapiens OX=9606 GN=PSMG1 PE=1 SV=1	1	7	7	7	6	7	7	6	7	7	6	7	7	20.1	20.1	20.1	32.854	288	288	4.97			3	10	14	6	3	1			0	14.371	By MS/MS	By MS/MS	By MS/MS	18.8	20.1	20.1	706490000	182810000	304590000	219090000
O95466;Q96PY5;Q8IVF7	O95466	33;4;2	33;4;2	33;4;2	Formin-like protein 1	FMNL1	sp|O95466|FMNL1_HUMAN Formin-like protein 1 OS=Homo sapiens OX=9606 GN=FMNL1 PE=1 SV=3	3	33	33	33	27	27	26	27	27	26	27	27	26	22.1	22.1	22.1	121.85	1100	1100;1086;1028	4.95	6	13	25	30	30	26	20	23			0	65.096	By MS/MS	By MS/MS	By MS/MS	21.2	19.3	18.3	10738000000	3155700000	3446700000	4135800000
O95470	O95470	3	3	3	Sphingosine-1-phosphate lyase 1	SGPL1	sp|O95470|SGPL1_HUMAN Sphingosine-1-phosphate lyase 1 OS=Homo sapiens OX=9606 GN=SGPL1 PE=1 SV=3	1	3	3	3	3	3	3	3	3	3	3	3	3	7	7	7	63.523	568	568	3.85		3		6	4						0	6.4495	By MS/MS	By MS/MS	By MS/MS	7	7	7	379970000	67083000	197390000	115500000
O95477	O95477	1	1	1	ATP-binding cassette sub-family A member 1	ABCA1	sp|O95477|ABCA1_HUMAN ATP-binding cassette sub-family A member 1 OS=Homo sapiens OX=9606 GN=ABCA1 PE=1 SV=3	1	1	1	1	1	1	1	1	1	1	1	1	1	0.7	0.7	0.7	254.3	2261	2261	3			3								0.0062354	2.1193	By MS/MS	By matching	By MS/MS	0.7	0.7	0.7	54308000	13104000	18871000	22334000
O95478	O95478	4	4	4	Ribosome biogenesis protein NSA2 homolog	NSA2	sp|O95478|NSA2_HUMAN Ribosome biogenesis protein NSA2 homolog OS=Homo sapiens OX=9606 GN=NSA2 PE=1 SV=1	1	4	4	4	3	4	3	3	4	3	3	4	3	12.3	12.3	12.3	30.065	260	260	3	3		4	4	1						0	5.7101	By MS/MS	By MS/MS	By MS/MS	8.5	12.3	8.5	588030000	131940000	231950000	224140000
O95479	O95479	4	4	4	GDH/6PGL endoplasmic bifunctional protein;Glucose 1-dehydrogenase;6-phosphogluconolactonase	H6PD	sp|O95479|G6PE_HUMAN GDH/6PGL endoplasmic bifunctional protein OS=Homo sapiens OX=9606 GN=H6PD PE=1 SV=2	1	4	4	4	2	3	2	2	3	2	2	3	2	6.7	6.7	6.7	88.892	791	791	3.38		2	5					1			0	6.7989	By MS/MS	By MS/MS	By MS/MS	2.4	4.2	3.5	22420000	6398500	11476000	4545600
O95486	O95486	3	3	3	Protein transport protein Sec24A	SEC24A	sp|O95486|SC24A_HUMAN Protein transport protein Sec24A OS=Homo sapiens OX=9606 GN=SEC24A PE=1 SV=2	1	3	3	3	1	3	2	1	3	2	1	3	2	3.4	3.4	3.4	119.75	1093	1093	5.67				3	4	2		3			0	4.8987	By MS/MS	By MS/MS	By MS/MS	1.3	3.4	2.1	180140000	27737000	103150000	49253000
O95487	O95487	3	3	3	Protein transport protein Sec24B	SEC24B	sp|O95487|SC24B_HUMAN Protein transport protein Sec24B OS=Homo sapiens OX=9606 GN=SEC24B PE=1 SV=2	1	3	3	3	3	3	2	3	3	2	3	3	2	2.8	2.8	2.8	137.42	1268	1268	5.22			3	1	2			3			0	24.942	By MS/MS	By MS/MS	By MS/MS	2.8	2.8	1.7	1131100000	311410000	345360000	474300000
O95551	O95551	7	7	7	Tyrosyl-DNA phosphodiesterase 2	TDP2	sp|O95551|TYDP2_HUMAN Tyrosyl-DNA phosphodiesterase 2 OS=Homo sapiens OX=9606 GN=TDP2 PE=1 SV=1	1	7	7	7	5	7	4	5	7	4	5	7	4	24.9	24.9	24.9	40.929	362	362	3.5		7	6	11	2	2					0	13.761	By MS/MS	By MS/MS	By MS/MS	19.1	24.9	14.9	545280000	91869000	377780000	75630000
O95571	O95571	18	18	18	Persulfide dioxygenase ETHE1, mitochondrial	ETHE1	sp|O95571|ETHE1_HUMAN Persulfide dioxygenase ETHE1, mitochondrial OS=Homo sapiens OX=9606 GN=ETHE1 PE=1 SV=2	1	18	18	18	17	16	17	17	16	17	17	16	17	90.6	90.6	90.6	27.873	254	254	5.28	3	7	21	43	25	21	29	30			0	83.785	By MS/MS	By MS/MS	By MS/MS	90.6	88.2	88.2	25739000000	8198300000	8257200000	9283400000
O95573	O95573	8	6	6	Long-chain-fatty-acid--CoA ligase 3	ACSL3	sp|O95573|ACSL3_HUMAN Long-chain-fatty-acid--CoA ligase 3 OS=Homo sapiens OX=9606 GN=ACSL3 PE=1 SV=3	1	8	6	6	3	5	7	1	3	5	1	3	5	16.7	13.9	13.9	80.419	720	720	4.73		3		3	1		3	1			0	6.2693	By matching	By MS/MS	By MS/MS	4	10.1	14.3	214480000	18517000	127320000	68643000
O95602	O95602	9	9	9	DNA-directed RNA polymerase I subunit RPA1	POLR1A	sp|O95602|RPA1_HUMAN DNA-directed RNA polymerase I subunit RPA1 OS=Homo sapiens OX=9606 GN=POLR1A PE=1 SV=2	1	9	9	9	6	8	6	6	8	6	6	8	6	8.1	8.1	8.1	194.81	1720	1720	4.38	3	2	4	6	4	1	3	3			0	26.91	By MS/MS	By MS/MS	By MS/MS	5.5	7.3	4.9	471150000	63472000	245830000	161850000
O95613	O95613	3	3	3	Pericentrin	PCNT	sp|O95613|PCNT_HUMAN Pericentrin OS=Homo sapiens OX=9606 GN=PCNT PE=1 SV=4	1	3	3	3	2	2	3	2	2	3	2	2	3	1	1	1	378.03	3336	3336	1.86	3	3		1							0	14.422	By MS/MS	By MS/MS	By MS/MS	0.6	0.6	1	33537000	8438700	16004000	9095000
O95619	O95619	4	4	4	YEATS domain-containing protein 4	YEATS4	sp|O95619|YETS4_HUMAN YEATS domain-containing protein 4 OS=Homo sapiens OX=9606 GN=YEATS4 PE=1 SV=1	1	4	4	4	4	4	2	4	4	2	4	4	2	19.4	19.4	19.4	26.499	227	227	2.6	3	3	7	1	1						0	7.1721	By MS/MS	By MS/MS	By MS/MS	19.4	19.4	9.7	347300000	137250000	152420000	57627000
O95628	O95628	1	1	1	CCR4-NOT transcription complex subunit 4	CNOT4	sp|O95628|CNOT4_HUMAN CCR4-NOT transcription complex subunit 4 OS=Homo sapiens OX=9606 GN=CNOT4 PE=1 SV=3	1	1	1	1	1	1	0	1	1	0	1	1	0	2.3	2.3	2.3	63.509	575	575	3.5			1	1							0.0080816	2.0075	By MS/MS	By MS/MS		2.3	2.3	0	25816000	25816000	0	0
O95630	O95630	18	18	18	STAM-binding protein	STAMBP	sp|O95630|STABP_HUMAN STAM-binding protein OS=Homo sapiens OX=9606 GN=STAMBP PE=1 SV=1	1	18	18	18	16	18	17	16	18	17	16	18	17	43.6	43.6	43.6	48.076	424	424	4.74	7	19	18	3	12	14	10	21			0	40.753	By MS/MS	By MS/MS	By MS/MS	41	43.6	41	3085600000	677390000	1317700000	1090600000
O95639	O95639	7	7	7	Cleavage and polyadenylation specificity factor subunit 4	CPSF4	sp|O95639|CPSF4_HUMAN Cleavage and polyadenylation specificity factor subunit 4 OS=Homo sapiens OX=9606 GN=CPSF4 PE=1 SV=1	1	7	7	7	3	6	5	3	6	5	3	6	5	37.2	37.2	37.2	30.255	269	269	6.47				1	4	5	3	6			0	15.223	By MS/MS	By MS/MS	By MS/MS	17.8	33.8	26	279300000	94590000	114220000	70484000
O95644;Q14934	O95644	12;3	11;2	9;0	Nuclear factor of activated T-cells, cytoplasmic 1	NFATC1	sp|O95644|NFAC1_HUMAN Nuclear factor of activated T-cells, cytoplasmic 1 OS=Homo sapiens OX=9606 GN=NFATC1 PE=1 SV=3	2	12	11	9	12	11	10	11	10	9	9	8	7	15.2	13.8	12.2	101.24	943	943;902	4.51	3	3	3	14	6	6	3	3			0	28.667	By MS/MS	By MS/MS	By MS/MS	15.2	12.8	13.6	568770000	122660000	279290000	166820000
O95671	O95671	19	19	19	N-acetylserotonin O-methyltransferase-like protein	ASMTL	sp|O95671|ASML_HUMAN N-acetylserotonin O-methyltransferase-like protein OS=Homo sapiens OX=9606 GN=ASMTL PE=1 SV=3	1	19	19	19	17	17	14	17	17	14	17	17	14	45.9	45.9	45.9	68.856	621	621	5.02	9	10	9	11	22	17	16	16			0	82.928	By MS/MS	By MS/MS	By MS/MS	38.6	45.2	37.5	4011000000	1631800000	1647200000	731950000
O95684	O95684	3	3	3	FGFR1 oncogene partner	FGFR1OP	sp|O95684|FR1OP_HUMAN FGFR1 oncogene partner OS=Homo sapiens OX=9606 GN=FGFR1OP PE=1 SV=1	1	3	3	3	1	3	1	1	3	1	1	3	1	9.3	9.3	9.3	43.064	399	399	2.4	3			1	1						0	5.0652	By MS/MS	By MS/MS	By MS/MS	4.5	9.3	4.5	14797000	0	14797000	0
O95685	O95685	2	2	2	Protein phosphatase 1 regulatory subunit 3D	PPP1R3D	sp|O95685|PPR3D_HUMAN Protein phosphatase 1 regulatory subunit 3D OS=Homo sapiens OX=9606 GN=PPP1R3D PE=1 SV=1	1	2	2	2	2	1	0	2	1	0	2	1	0	10	10	10	32.559	299	299	5.33				1		2					0	4.6479	By MS/MS	By MS/MS		10	5.7	0	45029000	28954000	16075000	0
O95696	O95696	2	2	2	Bromodomain-containing protein 1	BRD1	sp|O95696|BRD1_HUMAN Bromodomain-containing protein 1 OS=Homo sapiens OX=9606 GN=BRD1 PE=1 SV=1	1	2	2	2	2	2	1	2	2	1	2	2	1	2.2	2.2	2.2	119.52	1058	1058	4.83				1	5						0.0036356	2.5441	By MS/MS	By MS/MS	By matching	2.2	2.2	0.9	27200000	16279000	3730900	7189700
O95721	O95721	9	9	9	Synaptosomal-associated protein 29	SNAP29	sp|O95721|SNP29_HUMAN Synaptosomal-associated protein 29 OS=Homo sapiens OX=9606 GN=SNAP29 PE=1 SV=1	1	9	9	9	9	9	6	9	9	6	9	9	6	43	43	43	28.97	258	258	4	7	6	5	5	14	1	6	1			0	54.537	By MS/MS	By MS/MS	By MS/MS	43	43	27.5	935700000	536970000	269060000	129670000
O95747	O95747	9	7	7	Serine/threonine-protein kinase OSR1	OXSR1	sp|O95747|OXSR1_HUMAN Serine/threonine-protein kinase OSR1 OS=Homo sapiens OX=9606 GN=OXSR1 PE=1 SV=1	1	9	7	7	9	8	6	7	6	6	7	6	6	18.4	14.8	14.8	58.022	527	527	4.89	3	6	5	2	1	7	5	7			0	50.735	By MS/MS	By MS/MS	By MS/MS	18.4	15.6	12.7	3799100000	1184200000	1328000000	1286800000
O95749	O95749	1	1	1	Geranylgeranyl pyrophosphate synthase	GGPS1	sp|O95749|GGPPS_HUMAN Geranylgeranyl pyrophosphate synthase OS=Homo sapiens OX=9606 GN=GGPS1 PE=1 SV=1	1	1	1	1	1	1	1	1	1	1	1	1	1	3.3	3.3	3.3	34.87	300	300	2		3									0	7.5985	By MS/MS	By MS/MS	By MS/MS	3.3	3.3	3.3	242000000	109240000	132760000	0
O95757	O95757	14	5	5	Heat shock 70 kDa protein 4L	HSPA4L	sp|O95757|HS74L_HUMAN Heat shock 70 kDa protein 4L OS=Homo sapiens OX=9606 GN=HSPA4L PE=1 SV=3	1	14	5	5	11	13	13	3	5	5	3	5	5	15	8.5	8.5	94.511	839	839	4.59		2	6	1	4	8	1				0	7.8568	By matching	By MS/MS	By MS/MS	11.3	14.5	14.5	222740000	2997300	171350000	48390000
O95758	O95758	12	9	9	Polypyrimidine tract-binding protein 3	PTBP3	sp|O95758|PTBP3_HUMAN Polypyrimidine tract-binding protein 3 OS=Homo sapiens OX=9606 GN=PTBP3 PE=1 SV=2	1	12	9	9	11	12	12	8	9	9	8	9	9	30.8	27.2	27.2	59.689	552	552	5.11		1	9	12	7	13	10	2			0	46.921	By MS/MS	By MS/MS	By MS/MS	25.2	30.8	30.8	3625600000	971090000	1632500000	1022000000
O95777	O95777	4	4	4	U6 snRNA-associated Sm-like protein LSm8	LSM8	sp|O95777|LSM8_HUMAN U6 snRNA-associated Sm-like protein LSm8 OS=Homo sapiens OX=9606 GN=LSM8 PE=1 SV=3	1	4	4	4	2	4	4	2	4	4	2	4	4	44.8	44.8	44.8	10.403	96	96	4			5	5	1	2					0	13.472	By MS/MS	By MS/MS	By MS/MS	20.8	44.8	44.8	1077800000	283080000	274170000	520550000
O95782	O95782	25	25	16	AP-2 complex subunit alpha-1	AP2A1	sp|O95782|AP2A1_HUMAN AP-2 complex subunit alpha-1 OS=Homo sapiens OX=9606 GN=AP2A1 PE=1 SV=3	1	25	25	16	21	22	22	21	22	22	13	14	15	25.6	25.6	17.9	107.54	977	977	5.32	3	8	17	16	17	17	24	20			0	60.532	By MS/MS	By MS/MS	By MS/MS	24	22.9	21.8	6381000000	1705000000	2777100000	1899000000
O95786	O95786	6	6	6	Probable ATP-dependent RNA helicase DDX58	DDX58	sp|O95786|DDX58_HUMAN Probable ATP-dependent RNA helicase DDX58 OS=Homo sapiens OX=9606 GN=DDX58 PE=1 SV=2	1	6	6	6	4	5	0	4	5	0	4	5	0	5.4	5.4	5.4	106.6	925	925	4.3			2	5	2		1				0	5.8405	By MS/MS	By MS/MS		3.2	5.4	0	123660000	38290000	85373000	0
O95793	O95793	9	9	8	Double-stranded RNA-binding protein Staufen homolog 1	STAU1	sp|O95793|STAU1_HUMAN Double-stranded RNA-binding protein Staufen homolog 1 OS=Homo sapiens OX=9606 GN=STAU1 PE=1 SV=2	1	9	9	8	6	7	7	6	7	7	5	6	7	15.9	15.9	14.4	63.182	577	577	4.66		4	6	5	4	4	3	3			0	24.029	By MS/MS	By MS/MS	By MS/MS	11.4	12.1	13.2	412940000	64321000	231820000	116800000
O95801	O95801	7	7	7	Tetratricopeptide repeat protein 4	TTC4	sp|O95801|TTC4_HUMAN Tetratricopeptide repeat protein 4 OS=Homo sapiens OX=9606 GN=TTC4 PE=1 SV=3	1	7	7	7	5	7	6	5	7	6	5	7	6	24.8	24.8	24.8	44.678	387	387	4.36		4	6	10	4	6	2	1			0	46.408	By MS/MS	By MS/MS	By MS/MS	22	24.8	22.7	557560000	131590000	262230000	163740000
O95816	O95816	11	11	11	BAG family molecular chaperone regulator 2	BAG2	sp|O95816|BAG2_HUMAN BAG family molecular chaperone regulator 2 OS=Homo sapiens OX=9606 GN=BAG2 PE=1 SV=1	1	11	11	11	6	10	10	6	10	10	6	10	10	57.3	57.3	57.3	23.772	211	211	5.2	6	9	5	3	4	12	14	11	1		0	94.022	By MS/MS	By MS/MS	By MS/MS	32.7	57.3	54.5	4379600000	1104700000	2168200000	1106700000
O95817	O95817	9	9	9	BAG family molecular chaperone regulator 3	BAG3	sp|O95817|BAG3_HUMAN BAG family molecular chaperone regulator 3 OS=Homo sapiens OX=9606 GN=BAG3 PE=1 SV=3	1	9	9	9	4	8	9	4	8	9	4	8	9	33	33	33	61.594	575	575	4.91		3	5	10	2	3	10	1			0	18.64	By MS/MS	By MS/MS	By MS/MS	11.3	31	33	571200000	103170000	214800000	253230000
O95819	O95819	6	3	3	Mitogen-activated protein kinase kinase kinase kinase 4	MAP4K4	sp|O95819|M4K4_HUMAN Mitogen-activated protein kinase kinase kinase kinase 4 OS=Homo sapiens OX=9606 GN=MAP4K4 PE=1 SV=2	1	6	3	3	6	6	6	3	3	3	3	3	3	6.9	4.7	4.7	142.1	1239	1239	4.69		3	1		3	5	1				0	7.9456	By MS/MS	By MS/MS	By MS/MS	6.9	6.9	6.9	132630000	25161000	56652000	50814000
O95822	O95822	4	4	3	Malonyl-CoA decarboxylase, mitochondrial	MLYCD	sp|O95822|DCMC_HUMAN Malonyl-CoA decarboxylase, mitochondrial OS=Homo sapiens OX=9606 GN=MLYCD PE=1 SV=3	1	4	4	3	4	3	2	4	3	2	3	3	2	12.6	12.6	11.2	55.003	493	493	4.83			4		3	4	1				0	5.3408	By MS/MS	By MS/MS	By MS/MS	12.6	11.2	6.7	704060000	37866000	601260000	64929000
O95825	O95825	6	6	6	Quinone oxidoreductase-like protein 1	CRYZL1	sp|O95825|QORL1_HUMAN Quinone oxidoreductase-like protein 1 OS=Homo sapiens OX=9606 GN=CRYZL1 PE=1 SV=2	1	6	6	6	5	5	5	5	5	5	5	5	5	24.1	24.1	24.1	38.696	349	349	5.56			4	9	4	7	13	2			0	19.159	By MS/MS	By MS/MS	By MS/MS	20.9	18.3	20.6	1005600000	368720000	387760000	249160000
O95831	O95831	28	28	28	Apoptosis-inducing factor 1, mitochondrial	AIFM1	sp|O95831|AIFM1_HUMAN Apoptosis-inducing factor 1, mitochondrial OS=Homo sapiens OX=9606 GN=AIFM1 PE=1 SV=1	1	28	28	28	24	24	23	24	24	23	24	24	23	46	46	46	66.9	613	613	5.57		10	14	14	36	35	30	20	2		0	101.81	By MS/MS	By MS/MS	By MS/MS	41.4	45.2	41.8	8949600000	2399800000	4663100000	1886700000
O95834;O00423	O95834	15;1	15;1	15;1	Echinoderm microtubule-associated protein-like 2	EML2	sp|O95834|EMAL2_HUMAN Echinoderm microtubule-associated protein-like 2 OS=Homo sapiens OX=9606 GN=EML2 PE=1 SV=1	2	15	15	15	13	13	12	13	13	12	13	13	12	35.9	35.9	35.9	70.678	649	649;815	6.07	3	2	9	5	4	10	17	23	2		0	55.213	By MS/MS	By MS/MS	By MS/MS	29.1	30.4	25.7	4929200000	1278500000	1799500000	1851300000
O95848	O95848	3	3	3	Uridine diphosphate glucose pyrophosphatase	NUDT14	sp|O95848|NUD14_HUMAN Uridine diphosphate glucose pyrophosphatase OS=Homo sapiens OX=9606 GN=NUDT14 PE=1 SV=2	1	3	3	3	1	2	2	1	2	2	1	2	2	17.1	17.1	17.1	24.118	222	222	5.6			1	1			3				0.0040306	2.5129	By matching	By MS/MS	By MS/MS	6.3	11.3	12.2	15783000	5889800	5522300	4371100
O95861	O95861	16	16	16	3(2),5-bisphosphate nucleotidase 1	BPNT1	sp|O95861|BPNT1_HUMAN 3(2),5-bisphosphate nucleotidase 1 OS=Homo sapiens OX=9606 GN=BPNT1 PE=1 SV=1	1	16	16	16	16	14	13	16	14	13	16	14	13	50	50	50	33.392	308	308	5.62		4	7	14	23	29	25	10			0	43.354	By MS/MS	By MS/MS	By MS/MS	50	50	47.1	4140700000	1377800000	1536900000	1226000000
O95865	O95865	5	5	5	N(G),N(G)-dimethylarginine dimethylaminohydrolase 2	DDAH2	sp|O95865|DDAH2_HUMAN N(G),N(G)-dimethylarginine dimethylaminohydrolase 2 OS=Homo sapiens OX=9606 GN=DDAH2 PE=1 SV=1	1	5	5	5	4	4	3	4	4	3	4	4	3	23.2	23.2	23.2	29.644	285	285	3.58	3	1		2	6						0	10.251	By MS/MS	By MS/MS	By MS/MS	18.2	20	15.4	272650000	70213000	109150000	93286000
O95870	O95870	3	3	3	Abhydrolase domain-containing protein 16A	ABHD16A	sp|O95870|ABHGA_HUMAN Protein ABHD16A OS=Homo sapiens OX=9606 GN=ABHD16A PE=1 SV=3	1	3	3	3	3	2	2	3	2	2	3	2	2	10	10	10	63.243	558	558	7.71						1		6			0.00044415	3.7753	By MS/MS	By MS/MS	By MS/MS	10	3.8	3.8	131380000	58983000	43233000	29163000
O95872	O95872	2	2	2	G patch domain and ankyrin repeat-containing protein 1	GPANK1	sp|O95872|GPAN1_HUMAN G patch domain and ankyrin repeat-containing protein 1 OS=Homo sapiens OX=9606 GN=GPANK1 PE=1 SV=1	1	2	2	2	1	2	1	1	2	1	1	2	1	7.6	7.6	7.6	39.314	356	356	2.25		3	1								0.0062512	2.143	By MS/MS	By MS/MS	By MS/MS	2.5	7.6	2.5	1323100000	300130000	691770000	331150000
O95881	O95881	4	4	4	Thioredoxin domain-containing protein 12	TXNDC12	sp|O95881|TXD12_HUMAN Thioredoxin domain-containing protein 12 OS=Homo sapiens OX=9606 GN=TXNDC12 PE=1 SV=1	1	4	4	4	4	4	4	4	4	4	4	4	4	44.8	44.8	44.8	19.206	172	172	5.88		2	6	3	5	13	11	10			0	10.311	By MS/MS	By MS/MS	By MS/MS	44.8	44.8	44.8	2961900000	767590000	1265500000	928830000
O95905	O95905	1	1	1	Protein SGT1	ECD	sp|O95905|ECD_HUMAN Protein ecdysoneless homolog OS=Homo sapiens OX=9606 GN=ECD PE=1 SV=1	1	1	1	1	1	1	1	1	1	1	1	1	1	1.7	1.7	1.7	72.757	644	644	6						3					0.0028444	2.5995	By matching	By MS/MS	By matching	1.7	1.7	1.7	14939000	2941500	6427500	5570200
O95926	O95926	5	5	5	Pre-mRNA-splicing factor SYF2	SYF2	sp|O95926|SYF2_HUMAN Pre-mRNA-splicing factor SYF2 OS=Homo sapiens OX=9606 GN=SYF2 PE=1 SV=1	1	5	5	5	4	5	3	4	5	3	4	5	3	30	30	30	28.722	243	243	3.5			11	5	2						0	36.167	By MS/MS	By MS/MS	By MS/MS	30	30	16.9	219830000	63761000	79445000	76623000
O95983	O95983	9	8	8	Methyl-CpG-binding domain protein 3	MBD3	sp|O95983|MBD3_HUMAN Methyl-CpG-binding domain protein 3 OS=Homo sapiens OX=9606 GN=MBD3 PE=1 SV=1	1	9	8	8	5	8	6	5	8	5	5	8	5	29.6	25.4	25.4	32.844	291	291	4.69	1		6	4	7	4	4				0	19.745	By MS/MS	By MS/MS	By MS/MS	21.3	25.4	25.4	1829800000	449180000	1223200000	157470000
O95985	O95985	2	2	2	DNA topoisomerase 3-beta-1	TOP3B	sp|O95985|TOP3B_HUMAN DNA topoisomerase 3-beta-1 OS=Homo sapiens OX=9606 GN=TOP3B PE=1 SV=1	1	2	2	2	2	2	2	2	2	2	2	2	2	3.4	3.4	3.4	96.661	862	862	6.25					2	2	4				0	4.2134	By MS/MS	By MS/MS	By MS/MS	3.4	3.4	3.4	40001000	7159200	17898000	14944000
O95999	O95999	9	9	9	B-cell lymphoma/leukemia 10	BCL10	sp|O95999|BCL10_HUMAN B-cell lymphoma/leukemia 10 OS=Homo sapiens OX=9606 GN=BCL10 PE=1 SV=1	1	9	9	9	8	8	7	8	8	7	8	8	7	43.3	43.3	43.3	26.251	233	233	4.37	2	8	3	4	9	7	4	1			0	19.515	By MS/MS	By MS/MS	By MS/MS	32.6	43.3	39.1	1246600000	454990000	453240000	338390000
O96000	O96000	11	11	11	NADH dehydrogenase [ubiquinone] 1 beta subcomplex subunit 10	NDUFB10	sp|O96000|NDUBA_HUMAN NADH dehydrogenase [ubiquinone] 1 beta subcomplex subunit 10 OS=Homo sapiens OX=9606 GN=NDUFB10 PE=1 SV=3	1	11	11	11	11	10	9	11	10	9	11	10	9	55.8	55.8	55.8	20.776	172	172	5.03		2	9	26	22	16	11	5			0	97.052	By MS/MS	By MS/MS	By MS/MS	55.8	55.8	55.8	6366400000	2247900000	2774500000	1344000000
O96005	O96005	2	2	2	Cleft lip and palate transmembrane protein 1	CLPTM1	sp|O96005|CLPT1_HUMAN Cleft lip and palate transmembrane protein 1 OS=Homo sapiens OX=9606 GN=CLPTM1 PE=1 SV=1	1	2	2	2	2	1	1	2	1	1	2	1	1	2.8	2.8	2.8	76.096	669	669	6.25	1							3			0.00022477	3.9351	By MS/MS	By matching	By matching	2.8	1.3	1.3	144340000	133950000	3884900	6508100
O96007	O96007	1	1	1	Molybdopterin synthase catalytic subunit	MOCS2	sp|O96007|MOC2B_HUMAN Molybdopterin synthase catalytic subunit OS=Homo sapiens OX=9606 GN=MOCS2 PE=1 SV=1	1	1	1	1	0	1	0	0	1	0	0	1	0	8	8	8	20.944	188	188	5					1						0.0096299	1.8386		By MS/MS		0	8	0	0	0	0	0
O96008	O96008	11	11	11	Mitochondrial import receptor subunit TOM40 homolog	TOMM40	sp|O96008|TOM40_HUMAN Mitochondrial import receptor subunit TOM40 homolog OS=Homo sapiens OX=9606 GN=TOMM40 PE=1 SV=1	1	11	11	11	10	9	10	10	9	10	10	9	10	43.2	43.2	43.2	37.893	361	361	5.38		1	7	25	16	12	15	11			0	176.86	By MS/MS	By MS/MS	By MS/MS	34.3	40.2	43.2	3433100000	406940000	1761000000	1265100000
O96011	O96011	6	6	6	Peroxisomal membrane protein 11B	PEX11B	sp|O96011|PX11B_HUMAN Peroxisomal membrane protein 11B OS=Homo sapiens OX=9606 GN=PEX11B PE=1 SV=1	1	6	6	6	6	5	5	6	5	5	6	5	5	21.2	21.2	21.2	28.431	259	259	5.67		4		6	4	2	6	8			0	11.284	By MS/MS	By MS/MS	By MS/MS	21.2	18.1	18.1	3048300000	981970000	1512800000	553530000
O96013	O96013	1	1	1	Serine/threonine-protein kinase PAK 4	PAK4	sp|O96013|PAK4_HUMAN Serine/threonine-protein kinase PAK 4 OS=Homo sapiens OX=9606 GN=PAK4 PE=1 SV=1	1	1	1	1	1	1	1	1	1	1	1	1	1	2.4	2.4	2.4	64.071	591	591	7.5							2	2			0.0057042	2.2306	By matching	By MS/MS	By MS/MS	2.4	2.4	2.4	18922000	2791100	5558900	10572000
O96017	O96017	2	2	2	Serine/threonine-protein kinase Chk2	CHEK2	sp|O96017|CHK2_HUMAN Serine/threonine-protein kinase Chk2 OS=Homo sapiens OX=9606 GN=CHEK2 PE=1 SV=1	1	2	2	2	1	1	2	1	1	2	1	1	2	6.6	6.6	6.6	60.914	543	543	2.8		1	4								0.0058904	2.1919	By MS/MS	By matching	By MS/MS	3.7	3.7	6.6	70820000	21111000	20452000	29257000
O96018	O96018	2	2	2	Amyloid beta A4 precursor protein-binding family A member 3	APBA3	sp|O96018|APBA3_HUMAN Amyloid-beta A4 precursor protein-binding family A member 3 OS=Homo sapiens OX=9606 GN=APBA3 PE=1 SV=1	1	2	2	2	2	1	1	2	1	1	2	1	1	5	5	5	61.453	575	575	4.6				2	3						0.0016594	2.8581	By MS/MS	By MS/MS	By MS/MS	5	3.1	3.1	66152000	19139000	28998000	18015000
O96019;O94805	O96019	12;1	12;1	12;1	Actin-like protein 6A	ACTL6A	sp|O96019|ACL6A_HUMAN Actin-like protein 6A OS=Homo sapiens OX=9606 GN=ACTL6A PE=1 SV=1	2	12	12	12	8	9	10	8	9	10	8	9	10	35.2	35.2	35.2	47.46	429	429;426	6.01			2	12	9	23	20	10			0	41.14	By MS/MS	By MS/MS	By MS/MS	24.7	28.2	28.2	4260400000	1136700000	2152400000	971300000
O96028	O96028	11	11	11	Histone-lysine N-methyltransferase NSD2	WHSC1	sp|O96028|NSD2_HUMAN Histone-lysine N-methyltransferase NSD2 OS=Homo sapiens OX=9606 GN=NSD2 PE=1 SV=1	1	11	11	11	8	7	7	8	7	7	8	7	7	14.3	14.3	14.3	152.26	1365	1365	4	3	2	6	12	5	2	2	1			0	48.58	By MS/MS	By MS/MS	By MS/MS	9.7	10.8	10.2	280330000	86828000	120270000	73233000
O96033	O96033	1	1	1	Molybdopterin synthase sulfur carrier subunit	MOCS2	sp|O96033|MOC2A_HUMAN Molybdopterin synthase sulfur carrier subunit OS=Homo sapiens OX=9606 GN=MOCS2 PE=1 SV=1	1	1	1	1	0	0	1	0	0	1	0	0	1	21.6	21.6	21.6	9.7552	88	88	4				1							0.0004384	3.5742			By MS/MS	0	0	21.6	21877000	0	0	21877000
P00167	P00167	3	3	3	Cytochrome b5	CYB5A	sp|P00167|CYB5_HUMAN Cytochrome b5 OS=Homo sapiens OX=9606 GN=CYB5A PE=1 SV=2	1	3	3	3	2	3	3	2	3	3	2	3	3	28.4	28.4	28.4	15.33	134	134	4.79		1	8	8	3	2	2	5			0	11.055	By MS/MS	By MS/MS	By MS/MS	17.2	28.4	28.4	906940000	156430000	670210000	80293000
P00338;Q6ZMR3	P00338	38;4	38;4	35;2	L-lactate dehydrogenase A chain	LDHA	sp|P00338|LDHA_HUMAN L-lactate dehydrogenase A chain OS=Homo sapiens OX=9606 GN=LDHA PE=1 SV=2	2	38	38	35	32	31	34	32	31	34	29	28	31	90.1	90.1	88.3	36.688	332	332;332	4.73	30	178	44	52	81	83	95	108	2	2	0	323.31	By MS/MS	By MS/MS	By MS/MS	80.4	74.7	84.9	268950000000	49346000000	152170000000	67439000000
Q9H9E3	Q9H9E3	6	6	6	Conserved oligomeric Golgi complex subunit 4	COG4	sp|Q9H9E3|COG4_HUMAN Conserved oligomeric Golgi complex subunit 4 OS=Homo sapiens OX=9606 GN=COG4 PE=1 SV=3	1	6	6	6	4	2	5	4	2	5	4	2	5	11.2	11.2	11.2	89.082	785	785	3.93		2	2	6	5						0	8.9653	By MS/MS	By MS/MS	By MS/MS	7.8	3.2	8.3	49803000	11062000	17341000	21399000
P00374;Q86XF0	P00374	8;1	8;1	8;1	Dihydrofolate reductase	DHFR	sp|P00374|DYR_HUMAN Dihydrofolate reductase OS=Homo sapiens OX=9606 GN=DHFR PE=1 SV=2	2	8	8	8	7	5	7	7	5	7	7	5	7	55.6	55.6	55.6	21.452	187	187;187	5.57			3	6	9	8	3	6			0	18.001	By MS/MS	By MS/MS	By MS/MS	47.1	36.9	55.1	611110000	140560000	312000000	158560000
P00387	P00387	4	4	4	NADH-cytochrome b5 reductase 3;NADH-cytochrome b5 reductase 3 membrane-bound form;NADH-cytochrome b5 reductase 3 soluble form	CYB5R3	sp|P00387|NB5R3_HUMAN NADH-cytochrome b5 reductase 3 OS=Homo sapiens OX=9606 GN=CYB5R3 PE=1 SV=3	1	4	4	4	3	4	3	3	4	3	3	4	3	11.6	11.6	11.6	34.234	301	301	5.39			3	5	3	1	1	5			0	9.619	By MS/MS	By MS/MS	By MS/MS	11.6	11.6	10.6	2576400000	95081000	1115000000	1366300000
P00390	P00390	19	19	19	Glutathione reductase, mitochondrial	GSR	sp|P00390|GSHR_HUMAN Glutathione reductase, mitochondrial OS=Homo sapiens OX=9606 GN=GSR PE=1 SV=2	1	19	19	19	17	16	16	17	16	16	17	16	16	46	46	46	56.256	522	522	5.84		1	4	22	33	25	22	22	2		0	107.67	By MS/MS	By MS/MS	By MS/MS	44.8	41	41	7212000000	2316100000	1873000000	3022900000
P00403	P00403	3	3	3	Cytochrome c oxidase subunit 2	MT-CO2	sp|P00403|COX2_HUMAN Cytochrome c oxidase subunit 2 OS=Homo sapiens OX=9606 GN=MT-CO2 PE=1 SV=1	1	3	3	3	2	3	3	2	3	3	2	3	3	7.5	7.5	7.5	25.565	227	227	4.73	2	1			2	4	2				0	5.2329	By matching	By MS/MS	By MS/MS	7.5	7.5	7.5	677540000	8347100	310180000	359010000
P00441	P00441	6	6	6	Superoxide dismutase [Cu-Zn]	SOD1	sp|P00441|SODC_HUMAN Superoxide dismutase [Cu-Zn] OS=Homo sapiens OX=9606 GN=SOD1 PE=1 SV=2	1	6	6	6	6	5	6	6	5	6	6	5	6	70.1	70.1	70.1	15.936	154	154	4.95	11	7	6	5	11	12	15	12			0	132.58	By MS/MS	By MS/MS	By MS/MS	70.1	69.5	70.1	42002000000	6191400000	14002000000	21809000000
P00491	P00491	16	16	16	Purine nucleoside phosphorylase	PNP	sp|P00491|PNPH_HUMAN Purine nucleoside phosphorylase OS=Homo sapiens OX=9606 GN=PNP PE=1 SV=2	1	16	16	16	15	15	16	15	15	16	15	15	16	62.6	62.6	62.6	32.118	289	289	6.13			2	19	36	46	46	29			0	155.6	By MS/MS	By MS/MS	By MS/MS	50.2	62.6	62.6	23700000000	2357800000	13624000000	7718400000
P00492;Q9NRG1	P00492	17;1	17;1	17;1	Hypoxanthine-guanine phosphoribosyltransferase	HPRT1	sp|P00492|HPRT_HUMAN Hypoxanthine-guanine phosphoribosyltransferase OS=Homo sapiens OX=9606 GN=HPRT1 PE=1 SV=2	2	17	17	17	14	16	14	14	16	14	14	16	14	76.1	76.1	76.1	24.579	218	218;225	5.85	3		10	9	11	21	26	15		1	0	79.392	By MS/MS	By MS/MS	By MS/MS	72.9	74.8	68.8	3348700000	403630000	1833600000	1111400000
P00505	P00505	21	21	21	Aspartate aminotransferase, mitochondrial	GOT2	sp|P00505|AATM_HUMAN Aspartate aminotransferase, mitochondrial OS=Homo sapiens OX=9606 GN=GOT2 PE=1 SV=3	1	21	21	21	19	21	18	19	21	18	19	21	18	45.6	45.6	45.6	47.517	430	430	6.26		3	8	21	15	25	36	43	1	2	0	83.357	By MS/MS	By MS/MS	By MS/MS	38.8	45.6	43.5	14298000000	2623800000	5799500000	5874800000
P00519	P00519	1	1	1	Tyrosine-protein kinase ABL1	ABL1	sp|P00519|ABL1_HUMAN Tyrosine-protein kinase ABL1 OS=Homo sapiens OX=9606 GN=ABL1 PE=1 SV=4	1	1	1	1	1	1	1	1	1	1	1	1	1	1.9	1.9	1.9	122.87	1130	1130	3.33			2	1							0	5.7256	By MS/MS	By MS/MS	By MS/MS	1.9	1.9	1.9	8928600	8928600	0	0
P00558	P00558	64	64	57	Phosphoglycerate kinase 1	PGK1	sp|P00558|PGK1_HUMAN Phosphoglycerate kinase 1 OS=Homo sapiens OX=9606 GN=PGK1 PE=1 SV=3	1	64	64	57	58	61	63	58	61	63	52	54	56	98.6	98.6	98.6	44.614	417	417	5.96	21	28	51	163	242	287	290	263	17	5	0	323.31	By MS/MS	By MS/MS	By MS/MS	98.6	98.6	98.6	671900000000	165950000000	253250000000	252700000000
P00813	P00813	15	15	15	Adenosine deaminase	ADA	sp|P00813|ADA_HUMAN Adenosine deaminase OS=Homo sapiens OX=9606 GN=ADA PE=1 SV=3	1	15	15	15	14	12	14	14	12	14	14	12	14	35	35	35	40.764	363	363	4.35		7	18	20	20	10	4	2			0	35.161	By MS/MS	By MS/MS	By MS/MS	35	28.4	35	3392800000	1353300000	1061500000	978050000
P00973	P00973	3	3	3	2-5-oligoadenylate synthase 1	OAS1	sp|P00973|OAS1_HUMAN 2-5-oligoadenylate synthase 1 OS=Homo sapiens OX=9606 GN=OAS1 PE=1 SV=4	1	3	3	3	2	3	0	2	3	0	2	3	0	9.8	9.8	9.8	46.028	400	400	7						2	2	2			0	6.342	By MS/MS	By MS/MS		8.5	9.8	0	137680000	6847200	130830000	0
P01111	P01111	10	10	3	GTPase NRas	NRAS	sp|P01111|RASN_HUMAN GTPase NRas OS=Homo sapiens OX=9606 GN=NRAS PE=1 SV=1	1	10	10	3	8	10	9	8	10	9	3	3	2	73.5	73.5	21.7	21.229	189	189	5.3		3		9	13	19	4	2			0	36.25	By MS/MS	By MS/MS	By MS/MS	57.1	73.5	66.1	2572200000	688590000	992200000	891390000
P01116	P01116	7	2	1	GTPase KRas;GTPase KRas, N-terminally processed	KRAS	sp|P01116|RASK_HUMAN GTPase KRas OS=Homo sapiens OX=9606 GN=KRAS PE=1 SV=1	1	7	2	1	5	7	7	2	2	2	1	1	1	58.7	14.3	6.3	21.656	189	189	4.11		5				1	3				0.0024455	2.6578	By MS/MS	By MS/MS	By MS/MS	42.3	58.7	58.7	439640000	201630000	86030000	151980000
P01137	P01137	3	3	3	Transforming growth factor beta-1;Latency-associated peptide	TGFB1	sp|P01137|TGFB1_HUMAN Transforming growth factor beta-1 OS=Homo sapiens OX=9606 GN=TGFB1 PE=1 SV=2	1	3	3	3	2	3	2	2	3	2	2	3	2	9.5	9.5	9.5	44.341	390	390	4.22				7	2						0	8.6052	By MS/MS	By MS/MS	By MS/MS	6.9	9.5	6.9	63401000	20232000	33512000	9656200
P01579	P01579	1	1	1	Interferon gamma	IFNG	sp|P01579|IFNG_HUMAN Interferon gamma OS=Homo sapiens OX=9606 GN=IFNG PE=1 SV=1	1	1	1	1	0	1	1	0	1	1	0	1	1	7.2	7.2	7.2	19.348	166	166	2		2									0.001474	3.0368		By MS/MS	By matching	0	7.2	7.2	10801000	0	9009000	1791900
P01589	P01589	5	5	5	Interleukin-2 receptor subunit alpha	IL2RA	sp|P01589|IL2RA_HUMAN Interleukin-2 receptor subunit alpha OS=Homo sapiens OX=9606 GN=IL2RA PE=1 SV=1	1	5	5	5	4	4	5	4	4	5	4	4	5	17.3	17.3	17.3	30.819	272	272	6.06		1		20	7	8	8	19	3		0	35.957	By MS/MS	By MS/MS	By MS/MS	17.3	17.3	17.3	7453300000	918180000	2875100000	3660000000
P01730	P01730	10	10	10	T-cell surface glycoprotein CD4	CD4	sp|P01730|CD4_HUMAN T-cell surface glycoprotein CD4 OS=Homo sapiens OX=9606 GN=CD4 PE=1 SV=1	1	10	10	10	10	10	9	10	10	9	10	10	9	18.1	18.1	18.1	51.11	458	458	5.66		8	10	10	10	15	17	22			0	98.947	By MS/MS	By MS/MS	By MS/MS	18.1	18.1	15.3	4870500000	1611600000	1591200000	1667700000
P01891	P01891	23	3	3	HLA class I histocompatibility antigen, A-68 alpha chain	HLA-A	sp|P01891|1A68_HUMAN HLA class I histocompatibility antigen, A-68 alpha chain OS=Homo sapiens OX=9606 GN=HLA-A PE=1 SV=4	1	23	3	3	22	18	15	3	0	0	3	0	0	61.1	10.7	10.7	40.908	365	365	6.43				1	3	3	3	4			0	7.158	By MS/MS	By matching	By matching	58.1	49.6	32.1	689110000	689110000	0	0
P01892	P01892	27	5	4	HLA class I histocompatibility antigen, A-2 alpha chain	HLA-A	sp|P01892|1A02_HUMAN HLA class I histocompatibility antigen, A-2 alpha chain OS=Homo sapiens OX=9606 GN=HLA-A PE=1 SV=1	1	27	5	4	14	27	12	0	5	1	0	4	0	67.4	10.4	10.4	40.921	365	365	4.42		4	6	12	9	2	3	2			0	205.37	By matching	By MS/MS	By MS/MS	40	67.4	30.7	4289500000	0	3499000000	790530000
P01920	P01920	2	2	2	HLA class II histocompatibility antigen, DQ beta 1 chain	HLA-DQB1	sp|P01920|DQB1_HUMAN HLA class II histocompatibility antigen, DQ beta 1 chain OS=Homo sapiens OX=9606 GN=HLA-DQB1 PE=1 SV=2	1	2	2	2	2	0	0	2	0	0	2	0	0	7.3	7.3	7.3	29.991	261	261	4				2							0.0097984	1.8192	By MS/MS			7.3	0	0	16922000	16922000	0	0
P02545	P02545	73	71	71	Prelamin-A/C;Lamin-A/C	LMNA	sp|P02545|LMNA_HUMAN Prelamin-A/C OS=Homo sapiens OX=9606 GN=LMNA PE=1 SV=1	1	73	71	71	68	66	66	66	64	64	66	64	64	83.1	83.1	83.1	74.139	664	664	4.11	19	102	109	77	57	60	44	29			0	323.31	By MS/MS	By MS/MS	By MS/MS	81.5	83.1	82.4	38423000000	11921000000	14803000000	11699000000
P02549	P02549	3	3	3	Spectrin alpha chain, erythrocytic 1	SPTA1	sp|P02549|SPTA1_HUMAN Spectrin alpha chain, erythrocytic 1 OS=Homo sapiens OX=9606 GN=SPTA1 PE=1 SV=5	1	3	3	3	2	3	2	2	3	2	2	3	2	1.5	1.5	1.5	280.01	2419	2419	4.67			4	1		2	2				0	4.16	By MS/MS	By MS/MS	By matching	1	1.5	1	252750000	38919000	191080000	22753000
P02686	P02686	5	5	5	Myelin basic protein	MBP	sp|P02686|MBP_HUMAN Myelin basic protein OS=Homo sapiens OX=9606 GN=MBP PE=1 SV=3	1	5	5	5	5	2	4	5	2	4	5	2	4	27	27	27	33.117	304	304	4.23		1	4	2	3	3					0	23.008	By MS/MS	By MS/MS	By MS/MS	27	15.8	19.1	165530000	109790000	6284800	49453000
P02786	P02786	17	17	17	Transferrin receptor protein 1;Transferrin receptor protein 1, serum form	TFRC	sp|P02786|TFR1_HUMAN Transferrin receptor protein 1 OS=Homo sapiens OX=9606 GN=TFRC PE=1 SV=2	1	17	17	17	11	14	16	11	14	16	11	14	16	27	27	27	84.87	760	760	5.61	6		1	15	24	19	15	17			0	66.428	By MS/MS	By MS/MS	By MS/MS	18.4	23.6	27	6216300000	1119200000	3064300000	2032700000
P02794	P02794	2	2	2	Ferritin heavy chain;Ferritin heavy chain, N-terminally processed	FTH1	sp|P02794|FRIH_HUMAN Ferritin heavy chain OS=Homo sapiens OX=9606 GN=FTH1 PE=1 SV=2	1	2	2	2	2	2	0	2	2	0	2	2	0	12	12	12	21.225	183	183	2	3		3								0	8.5468	By MS/MS	By MS/MS		12	12	0	35412000	17422000	17990000	0
P02795;P13640;CON__P67983;Q8N339;P04732;P80294	P02795;P13640	5;3;2;2;2;1	5;3;2;2;2;1	2;0;0;0;0;0	Metallothionein-2;Metallothionein-1G	MT2A;MT1G	sp|P02795|MT2_HUMAN Metallothionein-2 OS=Homo sapiens OX=9606 GN=MT2A PE=1 SV=1;sp|P13640|MT1G_HUMAN Metallothionein-1G OS=Homo sapiens OX=9606 GN=MT1G PE=1 SV=2	6	5	5	2	5	5	5	5	5	5	2	2	2	83.6	83.6	62.3	6.0422	61	61;62;61;61;61;61	4.81		6	12	7	8	7	7	6			0	21.185	By MS/MS	By MS/MS	By MS/MS	83.6	83.6	83.6	2916500000	2054500000	352220000	509770000
P03928	P03928	2	2	2	ATP synthase protein 8	MT-ATP8	sp|P03928|ATP8_HUMAN ATP synthase protein 8 OS=Homo sapiens OX=9606 GN=MT-ATP8 PE=1 SV=1	1	2	2	2	1	2	2	1	2	2	1	2	2	33.8	33.8	33.8	7.9916	68	68	5.21				16	31	26	3				0	6.6381	By MS/MS	By MS/MS	By MS/MS	16.2	33.8	33.8	821600000	238230000	276350000	307030000
P03989	P03989	18	2	2	HLA class I histocompatibility antigen, B-27 alpha chain	HLA-B	sp|P03989|1B27_HUMAN HLA class I histocompatibility antigen, B-27 alpha chain OS=Homo sapiens OX=9606 GN=HLA-B PE=1 SV=2	1	18	2	2	17	14	10	2	0	0	2	0	0	51.9	10.2	10.2	40.428	362	362	4			1	2	1						0.0097965	1.8184	By MS/MS	By matching	By matching	47.2	39.2	38.1	579660000	579660000	0	0
P04040	P04040	20	20	20	Catalase	CAT	sp|P04040|CATA_HUMAN Catalase OS=Homo sapiens OX=9606 GN=CAT PE=1 SV=3	1	20	20	20	18	18	17	18	18	17	18	18	17	44.8	44.8	44.8	59.755	527	527	5.47		3	18	12	21	18	26	13			0	101.61	By MS/MS	By MS/MS	By MS/MS	40	44.2	37.4	7100500000	2713900000	1838100000	2548500000
P04049	P04049	6	6	5	RAF proto-oncogene serine/threonine-protein kinase	RAF1	sp|P04049|RAF1_HUMAN RAF proto-oncogene serine/threonine-protein kinase OS=Homo sapiens OX=9606 GN=RAF1 PE=1 SV=1	1	6	6	5	5	6	5	5	6	5	4	5	4	11.4	11.4	9.9	73.051	648	648	5.11			3	7	6	8	4				0	34.203	By MS/MS	By MS/MS	By MS/MS	10.8	11.4	10.8	467700000	107270000	233610000	126830000
P04075;P05062	P04075	56;1	56;1	48;0	Fructose-bisphosphate aldolase A	ALDOA	sp|P04075|ALDOA_HUMAN Fructose-bisphosphate aldolase A OS=Homo sapiens OX=9606 GN=ALDOA PE=1 SV=2	2	56	56	48	56	55	56	56	55	56	48	47	48	99.7	99.7	86	39.42	364	364;364	5.55	27	59	84	415	415	332	333	245	27	20	0	323.31	By MS/MS	By MS/MS	By MS/MS	99.7	99.7	99.7	882070000000	240150000000	339180000000	302740000000
P04080	P04080	2	2	2	Cystatin-B	CSTB	sp|P04080|CYTB_HUMAN Cystatin-B OS=Homo sapiens OX=9606 GN=CSTB PE=1 SV=2	1	2	2	2	2	2	2	2	2	2	2	2	2	36.7	36.7	36.7	11.139	98	98	4.3			2	3	5						0	5.3901	By MS/MS	By MS/MS	By MS/MS	36.7	36.7	36.7	982480000	436380000	243470000	302630000
P04083	P04083	42	42	42	Annexin A1	ANXA1	sp|P04083|ANXA1_HUMAN Annexin A1 OS=Homo sapiens OX=9606 GN=ANXA1 PE=1 SV=2	1	42	42	42	42	40	40	42	40	40	42	40	40	90.5	90.5	90.5	38.714	346	346	5.32	11	26	45	63	95	91	82	56			0	323.31	By MS/MS	By MS/MS	By MS/MS	90.5	90.5	90.5	35572000000	13056000000	14483000000	8033300000
P04150	P04150	2	2	2	Glucocorticoid receptor	NR3C1	sp|P04150|GCR_HUMAN Glucocorticoid receptor OS=Homo sapiens OX=9606 GN=NR3C1 PE=1 SV=1	1	2	2	2	2	1	1	2	1	1	2	1	1	4	4	4	85.658	777	777	1.5	3		1								0	4.1943	By MS/MS	By MS/MS	By MS/MS	4	1.8	1.8	400050000	93556000	149660000	156840000
P04179	P04179	3	3	3	Superoxide dismutase [Mn], mitochondrial	SOD2	sp|P04179|SODM_HUMAN Superoxide dismutase [Mn], mitochondrial OS=Homo sapiens OX=9606 GN=SOD2 PE=1 SV=3	1	3	3	3	3	3	3	3	3	3	3	3	3	21.2	21.2	21.2	24.75	222	222	6.77				1	3	3	8	7			0	33.741	By MS/MS	By MS/MS	By MS/MS	21.2	21.2	21.2	1002400000	84019000	409040000	509310000
P04181	P04181	12	12	12	Ornithine aminotransferase, mitochondrial;Ornithine aminotransferase, hepatic form;Ornithine aminotransferase, renal form	OAT	sp|P04181|OAT_HUMAN Ornithine aminotransferase, mitochondrial OS=Homo sapiens OX=9606 GN=OAT PE=1 SV=1	1	12	12	12	5	10	12	5	10	12	5	10	12	46.7	46.7	46.7	48.534	439	439	6.02				5	9	19	8	6			0	66.167	By MS/MS	By MS/MS	By MS/MS	21.2	40.5	46.7	1433100000	182230000	765100000	485750000
P04183	P04183	6	6	6	Thymidine kinase, cytosolic	TK1	sp|P04183|KITH_HUMAN Thymidine kinase, cytosolic OS=Homo sapiens OX=9606 GN=TK1 PE=1 SV=2	1	6	6	6	5	6	6	5	6	6	5	6	6	41.5	41.5	41.5	25.468	234	234	5.42			9	13	4	11	6	10			0	13.479	By MS/MS	By MS/MS	By MS/MS	34.2	41.5	41.5	2600900000	458880000	1295000000	846980000
P04222	P04222	18	2	0	HLA class I histocompatibility antigen, Cw-3 alpha chain	HLA-C	sp|P04222|1C03_HUMAN HLA class I histocompatibility antigen, Cw-3 alpha chain OS=Homo sapiens OX=9606 GN=HLA-C PE=1 SV=2	1	18	2	0	13	14	13	1	1	1	0	0	0	53.8	10.1	0	40.86	366	366	5.8					2	2	1				0	13.443	By MS/MS	By MS/MS	By MS/MS	42.6	43.2	50.8	109450000	14535000	35572000	59339000
P04350	P04350	38	4	3	Tubulin beta-4A chain	TUBB4A	sp|P04350|TBB4A_HUMAN Tubulin beta-4A chain OS=Homo sapiens OX=9606 GN=TUBB4A PE=1 SV=2	1	38	4	3	36	36	36	3	2	3	3	2	3	76.6	15.8	11.7	49.585	444	444	5.85				5	2		2	4			0	32.121	By MS/MS	By MS/MS	By MS/MS	72.7	69.1	71.4	2511800000	2433600000	35679000	42554000
P04406;O14556	P04406	47;1	47;1	47;1	Glyceraldehyde-3-phosphate dehydrogenase	GAPDH	sp|P04406|G3P_HUMAN Glyceraldehyde-3-phosphate dehydrogenase OS=Homo sapiens OX=9606 GN=GAPDH PE=1 SV=3	2	47	47	47	44	47	46	44	47	46	44	47	46	94.3	94.3	94.3	36.053	335	335;408	6.02	6	12	33	194	459	535	321	252	46	27	0	323.31	By MS/MS	By MS/MS	By MS/MS	90.1	94.3	83.9	1061800000000	203980000000	466850000000	390960000000
P04424	P04424	3	3	3	Argininosuccinate lyase	ASL	sp|P04424|ARLY_HUMAN Argininosuccinate lyase OS=Homo sapiens OX=9606 GN=ASL PE=1 SV=4	1	3	3	3	3	2	3	3	2	3	3	2	3	6	6	6	51.657	464	464	4			3	4	3						0	4.2203	By MS/MS	By MS/MS	By MS/MS	6	4.1	6	151150000	34155000	91179000	25817000
P04440	P04440	5	4	4	HLA class II histocompatibility antigen, DP beta 1 chain	HLA-DPB1	sp|P04440|DPB1_HUMAN HLA class II histocompatibility antigen, DP beta 1 chain OS=Homo sapiens OX=9606 GN=HLA-DPB1 PE=1 SV=1	1	5	4	4	5	3	1	4	2	0	4	2	0	12.8	12.8	12.8	29.159	258	258	4.69			1	6	3	2	1				0	5.4198	By MS/MS	By matching	By matching	12.8	12.4	3.5	388780000	353050000	35737000	0
P04629	P04629	1	1	1	High affinity nerve growth factor receptor	NTRK1	sp|P04629|NTRK1_HUMAN High affinity nerve growth factor receptor OS=Homo sapiens OX=9606 GN=NTRK1 PE=1 SV=4	1	1	1	1	0	1	1	0	1	1	0	1	1	1.5	1.5	1.5	87.496	796	796	8								2			0.0082423	1.9708		By MS/MS	By MS/MS	0	1.5	1.5	36396000	0	23042000	13353000
P04632	P04632	11	11	11	Calpain small subunit 1	CAPNS1	sp|P04632|CPNS1_HUMAN Calpain small subunit 1 OS=Homo sapiens OX=9606 GN=CAPNS1 PE=1 SV=1	1	11	11	11	10	10	9	10	10	9	10	10	9	65.3	65.3	65.3	28.315	268	268	4.22	2	5	15	5	5	8	4	2			0	125.69	By MS/MS	By MS/MS	By MS/MS	56.7	61.9	37.7	2419800000	714810000	928840000	776100000
P04733	P04733	1	1	1	Metallothionein-1F	MT1F	sp|P04733|MT1F_HUMAN Metallothionein-1F OS=Homo sapiens OX=9606 GN=MT1F PE=1 SV=1	1	1	1	1	1	0	0	1	0	0	1	0	0	19.7	19.7	19.7	6.0863	61	61	3			1								0.0085796	1.9121	By MS/MS			19.7	0	0	8298400	8298400	0	0
P04792	P04792	4	4	4	Heat shock protein beta-1	HSPB1	sp|P04792|HSPB1_HUMAN Heat shock protein beta-1 OS=Homo sapiens OX=9606 GN=HSPB1 PE=1 SV=2	1	4	4	4	4	4	4	4	4	4	4	4	4	29.3	29.3	29.3	22.782	205	205	4.19	4	6		4	9	5	1	2			0	10.321	By MS/MS	By MS/MS	By MS/MS	29.3	29.3	29.3	1034500000	260580000	380040000	393850000
P04818	P04818	10	10	10	Thymidylate synthase	TYMS	sp|P04818|TYSY_HUMAN Thymidylate synthase OS=Homo sapiens OX=9606 GN=TYMS PE=1 SV=3	1	10	10	10	5	10	10	5	10	10	5	10	10	31.9	31.9	31.9	35.716	313	313	5.02		6	9	9	11	7	6	9			0	20.038	By MS/MS	By MS/MS	By MS/MS	20.1	31.9	31.9	2759400000	173690000	1151500000	1434200000
P04843	P04843	30	30	30	Dolichyl-diphosphooligosaccharide--protein glycosyltransferase subunit 1	RPN1	sp|P04843|RPN1_HUMAN Dolichyl-diphosphooligosaccharide--protein glycosyltransferase subunit 1 OS=Homo sapiens OX=9606 GN=RPN1 PE=1 SV=1	1	30	30	30	27	24	28	27	24	28	27	24	28	49.1	49.1	49.1	68.569	607	607	5.11	8	18	32	43	37	48	31	37			0	320.46	By MS/MS	By MS/MS	By MS/MS	44	42.7	49.1	28162000000	6288300000	13257000000	8617100000
P04844	P04844	8	8	8	Dolichyl-diphosphooligosaccharide--protein glycosyltransferase subunit 2	RPN2	sp|P04844|RPN2_HUMAN Dolichyl-diphosphooligosaccharide--protein glycosyltransferase subunit 2 OS=Homo sapiens OX=9606 GN=RPN2 PE=1 SV=3	1	8	8	8	2	6	6	2	6	6	2	6	6	28.4	28.4	28.4	69.283	631	631	6.35			1	3	4	6	10	7			0	23.216	By MS/MS	By MS/MS	By MS/MS	4	21.2	20	2205000000	269040000	812350000	1123600000
P04899;P11488;P19087;P09471	P04899	30;6;6;4	30;6;6;4	16;0;0;0	Guanine nucleotide-binding protein G(i) subunit alpha-2	GNAI2	sp|P04899|GNAI2_HUMAN Guanine nucleotide-binding protein G(i) subunit alpha-2 OS=Homo sapiens OX=9606 GN=GNAI2 PE=1 SV=3	4	30	30	16	24	25	27	24	25	27	13	12	16	68.2	68.2	40	40.45	355	355;350;354;354	5.53	7	6	21	50	45	50	51	40	1	1	0	240.49	By MS/MS	By MS/MS	By MS/MS	60	66.8	56.1	28115000000	8148100000	10752000000	9215500000
Q7L7L0;P04908	Q7L7L0;P04908	13;13	2;2	0;0	Histone H2A type 3;Histone H2A type 1-B/E	HIST3H2A;HIST1H2AB	sp|Q7L7L0|H2A3_HUMAN Histone H2A type 3 OS=Homo sapiens OX=9606 GN=HIST3H2A PE=1 SV=3;sp|P04908|H2A1B_HUMAN Histone H2A type 1-B/E OS=Homo sapiens OX=9606 GN=HIST1H2AB PE=1 SV=2	2	13	2	0	12	12	13	2	2	2	0	0	0	73.1	13.8	0	14.121	130	130;130	6.02		1	6	7	15	19	20	9	5		0	132.05	By MS/MS	By MS/MS	By MS/MS	73.1	73.1	73.1	193920000000	41223000000	94901000000	57795000000
P04920	P04920	8	8	8	Anion exchange protein 2	SLC4A2	sp|P04920|B3A2_HUMAN Anion exchange protein 2 OS=Homo sapiens OX=9606 GN=SLC4A2 PE=1 SV=4	1	8	8	8	5	6	6	5	6	6	5	6	6	13.5	13.5	13.5	137.01	1241	1241	3.67		2	9	9	3	1					0	147.02	By MS/MS	By MS/MS	By MS/MS	8.2	11.2	10	776640000	458710000	81869000	236060000
P05023	P05023	38	38	23	Sodium/potassium-transporting ATPase subunit alpha-1	ATP1A1	sp|P05023|AT1A1_HUMAN Sodium/potassium-transporting ATPase subunit alpha-1 OS=Homo sapiens OX=9606 GN=ATP1A1 PE=1 SV=1	1	38	38	23	28	36	36	28	36	36	16	22	23	40.5	40.5	28.2	112.89	1023	1023	5.39	3	17	31	40	58	68	45	37	2	1	0	323.31	By MS/MS	By MS/MS	By MS/MS	30.4	40	39.6	24134000000	7019300000	9839200000	7275500000
P05107	P05107	31	31	31	Integrin beta-2	ITGB2	sp|P05107|ITB2_HUMAN Integrin beta-2 OS=Homo sapiens OX=9606 GN=ITGB2 PE=1 SV=2	1	31	31	31	27	26	26	27	26	26	27	26	26	39.8	39.8	39.8	84.781	769	769	5.12	4	7	23	45	45	34	29	20			0	250.07	By MS/MS	By MS/MS	By MS/MS	35.6	38.4	35.9	11473000000	3184600000	4238700000	4050100000
P05114	P05114	1	1	1	Non-histone chromosomal protein HMG-14	HMGN1	sp|P05114|HMGN1_HUMAN Non-histone chromosomal protein HMG-14 OS=Homo sapiens OX=9606 GN=HMGN1 PE=1 SV=3	1	1	1	1	1	1	1	1	1	1	1	1	1	13	13	13	10.659	100	100	1	6										0	18.34	By MS/MS	By MS/MS	By MS/MS	13	13	13	7943400000	2149300000	1724000000	4070200000
P05141;Q9H0C2	P05141	32;4	32;4	16;0	ADP/ATP translocase 2;ADP/ATP translocase 2, N-terminally processed	SLC25A5	sp|P05141|ADT2_HUMAN ADP/ATP translocase 2 OS=Homo sapiens OX=9606 GN=SLC25A5 PE=1 SV=7	2	32	32	16	26	31	30	26	31	30	12	16	15	62.1	62.1	41.6	32.852	298	298;315	5.57	4	10	27	38	52	52	40	55			0	167.66	By MS/MS	By MS/MS	By MS/MS	50	58.1	57	34586000000	7428200000	15851000000	11307000000
P05161	P05161	3	3	3	Ubiquitin-like protein ISG15	ISG15	sp|P05161|ISG15_HUMAN Ubiquitin-like protein ISG15 OS=Homo sapiens OX=9606 GN=ISG15 PE=1 SV=5	1	3	3	3	3	2	2	3	2	2	3	2	2	15.2	15.2	15.2	17.887	165	165	5.9			2	6	10	8	8	8			0	4.3396	By MS/MS	By MS/MS	By MS/MS	15.2	9.7	9.7	2792700000	530680000	1987700000	274280000
P05165	P05165	8	8	8	Propionyl-CoA carboxylase alpha chain, mitochondrial	PCCA	sp|P05165|PCCA_HUMAN Propionyl-CoA carboxylase alpha chain, mitochondrial OS=Homo sapiens OX=9606 GN=PCCA PE=1 SV=4	1	8	8	8	5	6	7	5	6	7	5	6	7	17.6	17.6	17.6	80.058	728	728	4.32		5	11	4	1	2	6	2			0	19.08	By MS/MS	By MS/MS	By MS/MS	11.5	13	16.1	242130000	90773000	70283000	81077000
P05166	P05166	3	3	3	Propionyl-CoA carboxylase beta chain, mitochondrial	PCCB	sp|P05166|PCCB_HUMAN Propionyl-CoA carboxylase beta chain, mitochondrial OS=Homo sapiens OX=9606 GN=PCCB PE=1 SV=3	1	3	3	3	1	2	1	1	2	1	1	2	1	8.2	8.2	8.2	58.215	539	539	4.6			2	1		1	1				0	6.9449	By MS/MS	By MS/MS	By matching	2	6.1	2	32301000	7172700	21004000	4124200
P05198	P05198	30	30	30	Eukaryotic translation initiation factor 2 subunit 1	EIF2S1	sp|P05198|IF2A_HUMAN Eukaryotic translation initiation factor 2 subunit 1 OS=Homo sapiens OX=9606 GN=EIF2S1 PE=1 SV=3	1	30	30	30	21	28	25	21	28	25	21	28	25	89.2	89.2	89.2	36.112	315	315	5.03	8	12	26	43	37	37	41	14	2		0	273.81	By MS/MS	By MS/MS	By MS/MS	75.2	76.5	78.1	17918000000	5591500000	8356900000	3969800000
P05204	P05204	2	1	1	Non-histone chromosomal protein HMG-17	HMGN2	sp|P05204|HMGN2_HUMAN Non-histone chromosomal protein HMG-17 OS=Homo sapiens OX=9606 GN=HMGN2 PE=1 SV=3	1	2	1	1	2	2	2	1	1	1	1	1	1	16.7	12.2	12.2	9.3926	90	90	6.38					4	3	3	3			0	4.4402	By MS/MS	By MS/MS	By MS/MS	16.7	16.7	16.7	106690000	32086000	27879000	46728000
P05362	P05362	5	5	5	Intercellular adhesion molecule 1	ICAM1	sp|P05362|ICAM1_HUMAN Intercellular adhesion molecule 1 OS=Homo sapiens OX=9606 GN=ICAM1 PE=1 SV=2	1	5	5	5	5	5	5	5	5	5	5	5	5	16	16	16	57.825	532	532	3.88	5	2	9	6	3	2	3	2			0	44.152	By MS/MS	By MS/MS	By MS/MS	16	16	16	948540000	189920000	394590000	364030000
P05386	P05386	5	4	4	60S acidic ribosomal protein P1	RPLP1	sp|P05386|RLA1_HUMAN 60S acidic ribosomal protein P1 OS=Homo sapiens OX=9606 GN=RPLP1 PE=1 SV=1	1	5	4	4	4	5	4	4	4	4	4	4	4	99.1	84.2	84.2	11.514	114	114	6.68	1	2		3	8	32	20	29	3	2	0	105.05	By MS/MS	By MS/MS	By MS/MS	84.2	99.1	84.2	56108000000	32485000000	18619000000	5003400000
P05387	P05387	11	11	10	60S acidic ribosomal protein P2	RPLP2	sp|P05387|RLA2_HUMAN 60S acidic ribosomal protein P2 OS=Homo sapiens OX=9606 GN=RPLP2 PE=1 SV=1	1	11	11	10	10	11	9	10	11	9	10	10	9	93	93	78.3	11.665	115	115	5.92		4	8	14	11	4	7	30	2		0	146.17	By MS/MS	By MS/MS	By MS/MS	78.3	93	78.3	15202000000	3395100000	6583400000	5223100000
P05388;Q8NHW5	P05388;Q8NHW5	22;13	22;13	22;13	60S acidic ribosomal protein P0;60S acidic ribosomal protein P0-like	RPLP0;RPLP0P6	sp|P05388|RLA0_HUMAN 60S acidic ribosomal protein P0 OS=Homo sapiens OX=9606 GN=RPLP0 PE=1 SV=1;sp|Q8NHW5|RLA0L_HUMAN 60S acidic ribosomal protein P0-like OS=Homo sapiens OX=9606 GN=RPLP0P6 PE=5 SV=1	2	22	22	22	21	21	21	21	21	21	21	21	21	55.2	55.2	55.2	34.273	317	317;317	6.01	2	6	10	22	37	47	53	47			0	228.24	By MS/MS	By MS/MS	By MS/MS	46.7	46.7	55.2	40968000000	7233300000	15704000000	18031000000
P05412	P05412	1	1	1	Transcription factor AP-1	JUN	sp|P05412|JUN_HUMAN Transcription factor AP-1 OS=Homo sapiens OX=9606 GN=JUN PE=1 SV=2	1	1	1	1	1	1	1	1	1	1	1	1	1	4.5	4.5	4.5	35.675	331	331	2.83		4	6	2							0.00065034	3.4271	By MS/MS	By MS/MS	By MS/MS	4.5	4.5	4.5	144490000	22099000	52552000	69837000
P05423	P05423	4	4	4	DNA-directed RNA polymerase III subunit RPC4	POLR3D	sp|P05423|RPC4_HUMAN DNA-directed RNA polymerase III subunit RPC4 OS=Homo sapiens OX=9606 GN=POLR3D PE=1 SV=2	1	4	4	4	4	4	2	4	4	2	4	4	2	15.8	15.8	15.8	44.395	398	398	3.27	3	2	2	1		2	1				0	12.663	By MS/MS	By MS/MS	By matching	15.8	15.8	7.3	64345000	26349000	33488000	4508100
P05455	P05455	24	24	24	Lupus La protein	SSB	sp|P05455|LA_HUMAN Lupus La protein OS=Homo sapiens OX=9606 GN=SSB PE=1 SV=2	1	24	24	24	18	21	21	18	21	21	18	21	21	53.4	53.4	53.4	46.836	408	408	4.58	9	22	17	22	19	16	19	15			0	142.79	By MS/MS	By MS/MS	By MS/MS	41.4	44.6	45.1	5115300000	709020000	2566100000	1840200000
P05556	P05556	7	7	7	Integrin beta-1	ITGB1	sp|P05556|ITB1_HUMAN Integrin beta-1 OS=Homo sapiens OX=9606 GN=ITGB1 PE=1 SV=2	1	7	7	7	6	5	5	6	5	5	6	5	5	10.5	10.5	10.5	88.414	798	798	4.9			6	3	4	4	3	1			0	13.975	By MS/MS	By MS/MS	By MS/MS	8.6	7.5	8.6	367960000	83197000	118070000	166700000
P05771	P05771	24	24	17	Protein kinase C beta type	PRKCB	sp|P05771|KPCB_HUMAN Protein kinase C beta type OS=Homo sapiens OX=9606 GN=PRKCB PE=1 SV=4	1	24	24	17	20	21	18	20	21	18	13	14	11	46.2	46.2	35.2	76.868	671	671	4.24	8	35	22	17	23	15	10	17			0	125.29	By MS/MS	By MS/MS	By MS/MS	35.2	41.6	32.5	3650600000	1024800000	1565800000	1060000000
P05976;P08590	P05976;P08590	1;1	1;1	1;1	Myosin light chain 1/3, skeletal muscle isoform;Myosin light chain 3	MYL1;MYL3	sp|P05976|MYL1_HUMAN Myosin light chain 1/3, skeletal muscle isoform OS=Homo sapiens OX=9606 GN=MYL1 PE=2 SV=3;sp|P08590|MYL3_HUMAN Myosin light chain 3 OS=Homo sapiens OX=9606 GN=MYL3 PE=1 SV=3	2	1	1	1	0	1	0	0	1	0	0	1	0	8.2	8.2	8.2	21.145	194	194;195	4				1							0.0080614	1.9888		By MS/MS		0	8.2	0	32665000	0	32665000	0
P06127	P06127	22	22	22	T-cell surface glycoprotein CD5	CD5	sp|P06127|CD5_HUMAN T-cell surface glycoprotein CD5 OS=Homo sapiens OX=9606 GN=CD5 PE=1 SV=2	1	22	22	22	19	18	18	19	18	18	19	18	18	44.2	44.2	44.2	54.577	495	495	4.7	1	18	29	35	29	20	15	17			0	101.99	By MS/MS	By MS/MS	By MS/MS	44.2	40.2	40.2	12405000000	4976900000	3792300000	3635600000
P06132	P06132	12	12	11	Uroporphyrinogen decarboxylase	UROD	sp|P06132|DCUP_HUMAN Uroporphyrinogen decarboxylase OS=Homo sapiens OX=9606 GN=UROD PE=1 SV=2	1	12	12	11	7	9	9	7	9	9	7	9	9	38.4	38.4	38.4	40.786	367	367	5.55				11	17	14	7	4			0	85.042	By MS/MS	By MS/MS	By MS/MS	20.7	36	32.7	1828100000	444840000	808140000	575080000
P06239	P06239	20	20	19	Tyrosine-protein kinase Lck	LCK	sp|P06239|LCK_HUMAN Tyrosine-protein kinase Lck OS=Homo sapiens OX=9606 GN=LCK PE=1 SV=6	1	20	20	19	19	16	18	19	16	18	18	15	17	44	44	44	58	509	509	5.2	10	10	21	22	27	40	31	23			0	98.502	By MS/MS	By MS/MS	By MS/MS	40.3	36.7	36.9	14027000000	5048900000	5364300000	3614000000
P06241;P07947	P06241;P07947	4;2	3;1	3;1	Tyrosine-protein kinase Fyn;Tyrosine-protein kinase Yes	FYN;YES1	sp|P06241|FYN_HUMAN Tyrosine-protein kinase Fyn OS=Homo sapiens OX=9606 GN=FYN PE=1 SV=3;sp|P07947|YES_HUMAN Tyrosine-protein kinase Yes OS=Homo sapiens OX=9606 GN=YES1 PE=1 SV=3	2	4	3	3	2	3	4	1	2	3	1	2	3	7.4	5.6	5.6	60.761	537	537;543	4.14	3				1		3				0.0051741	2.3794	By MS/MS	By MS/MS	By MS/MS	3.4	5	7.4	68410000	14091000	32888000	21431000
P06280	P06280	3	3	3	Alpha-galactosidase A	GLA	sp|P06280|AGAL_HUMAN Alpha-galactosidase A OS=Homo sapiens OX=9606 GN=GLA PE=1 SV=1	1	3	3	3	2	2	2	2	2	2	2	2	2	7.7	7.7	7.7	48.766	429	429	6.75						2	6				0.0024475	2.6612	By MS/MS	By MS/MS	By MS/MS	5.4	4.9	4.9	149600000	107200000	21714000	20679000
P06396	P06396	2	1	1	Gelsolin	GSN	sp|P06396|GELS_HUMAN Gelsolin OS=Homo sapiens OX=9606 GN=GSN PE=1 SV=1	1	2	1	1	1	1	0	1	0	0	1	0	0	4.7	2.8	2.8	85.696	782	782	5					1						0	7.563	By MS/MS	By matching		2.8	1.9	0	0	0	0	0
P06400	P06400	6	6	6	Retinoblastoma-associated protein	RB1	sp|P06400|RB_HUMAN Retinoblastoma-associated protein OS=Homo sapiens OX=9606 GN=RB1 PE=1 SV=2	1	6	6	6	4	6	4	4	6	4	4	6	4	8.3	8.3	8.3	106.16	928	928	3.62	6	3	5		2	6	2				0	77.942	By MS/MS	By MS/MS	By MS/MS	4.8	8.3	5.9	1859100000	453800000	760180000	645130000
P06454	P06454	5	5	5	Prothymosin alpha;Prothymosin alpha, N-terminally processed;Thymosin alpha-1	PTMA	sp|P06454|PTMA_HUMAN Prothymosin alpha OS=Homo sapiens OX=9606 GN=PTMA PE=1 SV=2	1	5	5	5	5	5	5	5	5	5	5	5	5	29.7	29.7	29.7	12.203	111	111	1.96	339	475	59	11	7	9	14	8	6	1	0	323.31	By MS/MS	By MS/MS	By MS/MS	29.7	29.7	29.7	54871000000	15435000000	24764000000	14673000000
P06493	P06493	16	16	14	Cyclin-dependent kinase 1	CDK1	sp|P06493|CDK1_HUMAN Cyclin-dependent kinase 1 OS=Homo sapiens OX=9606 GN=CDK1 PE=1 SV=3	1	16	16	14	15	16	14	15	16	14	13	14	12	44.8	44.8	42.1	34.095	297	297	5.11	1	10	19	23	22	32	24	10			0	48.272	By MS/MS	By MS/MS	By MS/MS	44.8	44.8	36.4	7353100000	2142700000	2887800000	2322600000
P06576	P06576	49	49	49	ATP synthase subunit beta, mitochondrial	ATP5B	sp|P06576|ATPB_HUMAN ATP synthase subunit beta, mitochondrial OS=Homo sapiens OX=9606 GN=ATP5B PE=1 SV=3	1	49	49	49	49	44	47	49	44	47	49	44	47	85.1	85.1	85.1	56.559	529	529	6.07	5	8	36	124	214	234	180	146	38	28	0	323.31	By MS/MS	By MS/MS	By MS/MS	85.1	85.1	85.1	270120000000	67428000000	120120000000	82567000000
P06703	P06703	4	4	4	Protein S100-A6	S100A6	sp|P06703|S10A6_HUMAN Protein S100-A6 OS=Homo sapiens OX=9606 GN=S100A6 PE=1 SV=1	1	4	4	4	4	4	4	4	4	4	4	4	4	22.2	22.2	22.2	10.18	90	90	3.86		3	3	12	3		1				0	12.886	By MS/MS	By MS/MS	By MS/MS	22.2	22.2	22.2	812810000	143730000	207100000	461980000
P06729	P06729	15	15	15	T-cell surface antigen CD2	CD2	sp|P06729|CD2_HUMAN T-cell surface antigen CD2 OS=Homo sapiens OX=9606 GN=CD2 PE=1 SV=2	1	15	15	15	15	14	14	15	14	14	15	14	14	39.9	39.9	39.9	39.448	351	351	5.75	12		10	24	22	35	42	36			0	58.573	By MS/MS	By MS/MS	By MS/MS	39.9	39.9	39.9	27998000000	7130200000	8913600000	11955000000
P06730	P06730	12	12	12	Eukaryotic translation initiation factor 4E	EIF4E	sp|P06730|IF4E_HUMAN Eukaryotic translation initiation factor 4E OS=Homo sapiens OX=9606 GN=EIF4E PE=1 SV=2	1	12	12	12	12	12	12	12	12	12	12	12	12	36.4	36.4	36.4	25.097	217	217	6.43				6	17	22	18	24			0	23.935	By MS/MS	By MS/MS	By MS/MS	36.4	36.4	36.4	2417200000	644930000	784080000	988210000
P06733	P06733	81	81	75	Alpha-enolase	ENO1	sp|P06733|ENOA_HUMAN Alpha-enolase OS=Homo sapiens OX=9606 GN=ENO1 PE=1 SV=2	1	81	81	75	77	78	78	77	78	78	71	72	73	98.8	98.8	91.7	47.168	434	434	5.75	45	44	117	483	752	578	525	362	78	56	0	323.31	By MS/MS	By MS/MS	By MS/MS	91.9	98.8	98.8	1945800000000	588760000000	699030000000	658040000000
P06744;Q8N196	P06744	47;1	47;1	39;1	Glucose-6-phosphate isomerase	GPI	sp|P06744|G6PI_HUMAN Glucose-6-phosphate isomerase OS=Homo sapiens OX=9606 GN=GPI PE=1 SV=4	2	47	47	39	40	43	43	40	43	43	35	36	35	76.9	76.9	64.2	63.146	558	558;739	6.01	7	19	27	50	55	68	81	127	5		0	278.42	By MS/MS	By MS/MS	By MS/MS	72.6	76.3	73.8	95067000000	19622000000	39460000000	35985000000
P06746	P06746	9	9	9	DNA polymerase beta	POLB	sp|P06746|DPOLB_HUMAN DNA polymerase beta OS=Homo sapiens OX=9606 GN=POLB PE=1 SV=3	1	9	9	9	6	8	9	6	8	9	6	8	9	32.8	32.8	32.8	38.177	335	335	5.95				5	10	13	12	3			0	29.405	By MS/MS	By MS/MS	By MS/MS	23.3	32.8	32.8	1238100000	584320000	437600000	216140000
P06748	P06748	22	22	22	Nucleophosmin	NPM1	sp|P06748|NPM_HUMAN Nucleophosmin OS=Homo sapiens OX=9606 GN=NPM1 PE=1 SV=2	1	22	22	22	22	19	20	22	19	20	22	19	20	62.6	62.6	62.6	32.575	294	294	5.84	12	13	40	87	119	184	158	90	18	5	0	323.31	By MS/MS	By MS/MS	By MS/MS	62.6	62.6	62.6	337420000000	47755000000	174020000000	115640000000
P06753	P06753	24	10	8	Tropomyosin alpha-3 chain	TPM3	sp|P06753|TPM3_HUMAN Tropomyosin alpha-3 chain OS=Homo sapiens OX=9606 GN=TPM3 PE=1 SV=2	1	24	10	8	23	23	21	9	9	7	7	7	6	55.4	33.3	25.3	32.95	285	285	3.69	6	31	31	19	9	6	6	6		2	0	113.32	By MS/MS	By MS/MS	By MS/MS	53	55.4	50.5	19788000000	4493900000	7772800000	7520900000
P06865	P06865	4	4	4	Beta-hexosaminidase subunit alpha	HEXA	sp|P06865|HEXA_HUMAN Beta-hexosaminidase subunit alpha OS=Homo sapiens OX=9606 GN=HEXA PE=1 SV=2	1	4	4	4	3	4	3	3	4	3	3	4	3	11.5	11.5	11.5	60.702	529	529	3.92			9	11	4		1				0	9.1461	By MS/MS	By MS/MS	By MS/MS	5.7	11.5	5.7	248290000	101760000	81249000	65277000
P07108	P07108	4	4	4	Acyl-CoA-binding protein	DBI	sp|P07108|ACBP_HUMAN Acyl-CoA-binding protein OS=Homo sapiens OX=9606 GN=DBI PE=1 SV=2	1	4	4	4	3	3	4	3	3	4	3	3	4	36.8	36.8	36.8	10.044	87	87	3.83	2	6	8	6	8	3	2				0	27.781	By MS/MS	By MS/MS	By MS/MS	18.4	36.8	36.8	1839200000	569880000	667220000	602070000
P07195;P07864	P07195	29;2	26;0	26;0	L-lactate dehydrogenase B chain	LDHB	sp|P07195|LDHB_HUMAN L-lactate dehydrogenase B chain OS=Homo sapiens OX=9606 GN=LDHB PE=1 SV=2	2	29	26	26	26	25	27	23	22	24	23	22	24	67.4	65.6	65.6	36.638	334	334;332	5.2	16	30	38	58	63	57	63	57	3		0	323.31	By MS/MS	By MS/MS	By MS/MS	62.6	61.4	66.2	272780000000	23855000000	158410000000	90507000000
P07196	P07196	4	3	3	Neurofilament light polypeptide	NEFL	sp|P07196|NFL_HUMAN Neurofilament light polypeptide OS=Homo sapiens OX=9606 GN=NEFL PE=1 SV=3	1	4	3	3	2	3	2	1	2	1	1	2	1	10.1	8.5	8.5	61.516	543	543	3		2	1		1						0	5.7775	By MS/MS	By MS/MS	By MS/MS	4.6	7.2	4.2	34888000	7829000	27059000	0
P07199	P07199	3	3	3	Major centromere autoantigen B	CENPB	sp|P07199|CENPB_HUMAN Major centromere autoantigen B OS=Homo sapiens OX=9606 GN=CENPB PE=1 SV=2	1	3	3	3	3	3	2	3	3	2	3	3	2	7.8	7.8	7.8	65.171	599	599	3.92		3	1	2	6						0	13.884	By MS/MS	By MS/MS	By MS/MS	7.8	7.8	6	57949000	22620000	27109000	8220200
P07203	P07203	6	6	6	Glutathione peroxidase 1	GPX1	sp|P07203|GPX1_HUMAN Glutathione peroxidase 1 OS=Homo sapiens OX=9606 GN=GPX1 PE=1 SV=4	1	6	6	6	5	4	5	5	4	5	5	4	5	39.4	39.4	39.4	22.088	203	203	5.57		1	5	2	1	4	1	7			0	12.237	By MS/MS	By MS/MS	By MS/MS	30.5	23.6	34.5	315970000	74053000	123060000	118850000
P07237	P07237	42	42	42	Protein disulfide-isomerase	P4HB	sp|P07237|PDIA1_HUMAN Protein disulfide-isomerase OS=Homo sapiens OX=9606 GN=P4HB PE=1 SV=3	1	42	42	42	39	38	39	39	38	39	39	38	39	65.6	65.6	65.6	57.116	508	508	5.03	12	36	53	74	83	74	64	46	2		0	286.72	By MS/MS	By MS/MS	By MS/MS	58.1	64.2	63.8	57257000000	13363000000	22568000000	21325000000
P07305	P07305	9	9	9	Histone H1.0;Histone H1.0, N-terminally processed	H1F0	sp|P07305|H10_HUMAN Histone H1.0 OS=Homo sapiens OX=9606 GN=H1F0 PE=1 SV=3	1	9	9	9	9	9	7	9	9	7	9	9	7	41.8	41.8	41.8	20.863	194	194	5.38	3	5	9	6	13	21	14	11			0	37.137	By MS/MS	By MS/MS	By MS/MS	41.8	41.8	35.6	3915200000	1321800000	1952400000	640960000
P07311	P07311	5	5	5	Acylphosphatase-1	ACYP1	sp|P07311|ACYP1_HUMAN Acylphosphatase-1 OS=Homo sapiens OX=9606 GN=ACYP1 PE=1 SV=2	1	5	5	5	3	4	4	3	4	4	3	4	4	63.6	63.6	63.6	11.261	99	99	6.56				1	5	2	3	3	1	1	0	12.241	By MS/MS	By MS/MS	By MS/MS	40.4	56.6	38.4	336540000	102630000	178160000	55747000
P07339	P07339	6	6	6	Cathepsin D;Cathepsin D light chain;Cathepsin D heavy chain	CTSD	sp|P07339|CATD_HUMAN Cathepsin D OS=Homo sapiens OX=9606 GN=CTSD PE=1 SV=1	1	6	6	6	5	5	5	5	5	5	5	5	5	23.8	23.8	23.8	44.552	412	412	5.84				2	8	15	5	1			0	14.505	By MS/MS	By MS/MS	By MS/MS	19.7	20.1	20.1	899490000	213650000	361600000	324240000
P07355;A6NMY6	P07355;A6NMY6	51;38	51;38	51;38	Annexin A2;Putative annexin A2-like protein	ANXA2;ANXA2P2	sp|P07355|ANXA2_HUMAN Annexin A2 OS=Homo sapiens OX=9606 GN=ANXA2 PE=1 SV=2;sp|A6NMY6|AXA2L_HUMAN Putative annexin A2-like protein OS=Homo sapiens OX=9606 GN=ANXA2P2 PE=5 SV=2	2	51	51	51	46	46	48	46	46	48	46	46	48	95.3	95.3	95.3	38.604	339	339;339	5.13	4	31	55	110	112	88	76	52			0	323.31	By MS/MS	By MS/MS	By MS/MS	82.6	88.2	95.3	59519000000	31813000000	16524000000	11182000000
P07384	P07384	25	25	25	Calpain-1 catalytic subunit	CAPN1	sp|P07384|CAN1_HUMAN Calpain-1 catalytic subunit OS=Homo sapiens OX=9606 GN=CAPN1 PE=1 SV=1	1	25	25	25	22	20	20	22	20	20	22	20	20	34.7	34.7	34.7	81.889	714	714	5.43		6	8	40	31	30	30	18			0	110.17	By MS/MS	By MS/MS	By MS/MS	28.2	28.6	33.2	8628400000	2808300000	3265000000	2555100000
P07437;A6NNZ2	P07437	47;10	10;0	9;0	Tubulin beta chain	TUBB	sp|P07437|TBB5_HUMAN Tubulin beta chain OS=Homo sapiens OX=9606 GN=TUBB PE=1 SV=2	2	47	10	9	46	47	46	10	10	10	9	9	9	76.6	23.2	19.8	49.67	444	444;444	5.79		4	27	68	68	60	52	54	10	9	0	229.79	By MS/MS	By MS/MS	By MS/MS	76.6	76.6	75.2	279120000000	49384000000	154130000000	75606000000
P07686	P07686	3	3	3	Beta-hexosaminidase subunit beta;Beta-hexosaminidase subunit beta chain B;Beta-hexosaminidase subunit beta chain A	HEXB	sp|P07686|HEXB_HUMAN Beta-hexosaminidase subunit beta OS=Homo sapiens OX=9606 GN=HEXB PE=1 SV=3	1	3	3	3	3	3	2	3	3	2	3	3	2	8.1	8.1	8.1	63.111	556	556	4.5				10	4	2					0	6.7668	By MS/MS	By MS/MS	By MS/MS	8.1	8.1	4.3	853280000	272910000	338380000	241980000
P07737;CON__P02584	P07737	27;7	27;7	27;7	Profilin-1	PFN1	sp|P07737|PROF1_HUMAN Profilin-1 OS=Homo sapiens OX=9606 GN=PFN1 PE=1 SV=2	2	27	27	27	26	26	26	26	26	26	26	26	26	97.1	97.1	97.1	15.054	140	140;140	5.35	8	12	110	279	281	242	143	112	12	15	0	323.31	By MS/MS	By MS/MS	By MS/MS	97.1	97.1	97.1	337890000000	94137000000	143540000000	100210000000
P07738	P07738	4	4	4	Bisphosphoglycerate mutase	BPGM	sp|P07738|PMGE_HUMAN Bisphosphoglycerate mutase OS=Homo sapiens OX=9606 GN=BPGM PE=1 SV=2	1	4	4	4	4	4	4	4	4	4	4	4	4	20.5	20.5	20.5	30.005	259	259	4.5		3	3		5	3	2				0	9.3748	By MS/MS	By MS/MS	By MS/MS	20.5	20.5	20.5	309870000	97716000	157340000	54820000
P07741	P07741	19	19	19	Adenine phosphoribosyltransferase	APRT	sp|P07741|APT_HUMAN Adenine phosphoribosyltransferase OS=Homo sapiens OX=9606 GN=APRT PE=1 SV=2	1	19	19	19	15	16	16	15	16	16	15	16	16	89.4	89.4	89.4	19.608	180	180	5.21	2	32	10	17	23	29	26	32			0	314.25	By MS/MS	By MS/MS	By MS/MS	81.1	88.9	88.3	24608000000	7373600000	10514000000	6720400000
P07766	P07766	3	3	3	T-cell surface glycoprotein CD3 epsilon chain	CD3E	sp|P07766|CD3E_HUMAN T-cell surface glycoprotein CD3 epsilon chain OS=Homo sapiens OX=9606 GN=CD3E PE=1 SV=2	1	3	3	3	3	3	3	3	3	3	3	3	3	18.4	18.4	18.4	23.147	207	207	4.46			11	7	3	1	5	1			0	6.8145	By MS/MS	By MS/MS	By MS/MS	18.4	18.4	18.4	1536800000	684780000	294350000	557680000
P07814	P07814	83	83	83	Bifunctional glutamate/proline--tRNA ligase;Glutamate--tRNA ligase;Proline--tRNA ligase	EPRS	sp|P07814|SYEP_HUMAN Bifunctional glutamate/proline--tRNA ligase OS=Homo sapiens OX=9606 GN=EPRS PE=1 SV=5	1	83	83	83	60	77	73	60	77	73	60	77	73	57.3	57.3	57.3	170.59	1512	1512	5.56	21	30	57	78	87	96	119	117	5	1	0	323.31	By MS/MS	By MS/MS	By MS/MS	43.9	54.3	54.8	38272000000	7338200000	17716000000	13219000000
P07858	P07858	4	4	4	Cathepsin B;Cathepsin B light chain;Cathepsin B heavy chain	CTSB	sp|P07858|CATB_HUMAN Cathepsin B OS=Homo sapiens OX=9606 GN=CTSB PE=1 SV=3	1	4	4	4	4	2	2	4	2	2	4	2	2	15	15	15	37.821	339	339	5.19				7	10	8	2				0	6.3399	By MS/MS	By MS/MS	By MS/MS	15	9.1	11.2	1841300000	268980000	536240000	1036100000
P07900;Q14568;Q58FG0;Q58FG1	P07900	79;9;3;3	58;2;3;1	58;2;3;1	Heat shock protein HSP 90-alpha	HSP90AA1	sp|P07900|HS90A_HUMAN Heat shock protein HSP 90-alpha OS=Homo sapiens OX=9606 GN=HSP90AA1 PE=1 SV=5	4	79	58	58	72	77	74	51	56	55	51	56	55	69.3	55.2	55.2	84.659	732	732;343;334;418	5.42	22	37	60	314	284	220	191	148	19	11	0	323.31	By MS/MS	By MS/MS	By MS/MS	64.1	67.8	68.3	321850000000	69988000000	142520000000	109340000000
P07902	P07902	5	5	5	Galactose-1-phosphate uridylyltransferase	GALT	sp|P07902|GALT_HUMAN Galactose-1-phosphate uridylyltransferase OS=Homo sapiens OX=9606 GN=GALT PE=1 SV=3	1	5	5	5	5	3	3	5	3	3	5	3	3	12.9	12.9	12.9	43.363	379	379	3.75	3	2	4		2	4	1				0	10.305	By MS/MS	By MS/MS	By MS/MS	12.9	8.4	12.4	177750000	108350000	13387000	56017000
P07910;O60812;B2RXH8;P0DMR1;B7ZW38;Q86SE5	P07910	38;15;15;14;14;2	38;15;15;14;14;2	38;15;15;14;14;2	Heterogeneous nuclear ribonucleoproteins C1/C2	HNRNPC	sp|P07910|HNRPC_HUMAN Heterogeneous nuclear ribonucleoproteins C1/C2 OS=Homo sapiens OX=9606 GN=HNRNPC PE=1 SV=4	6	38	38	38	34	37	36	34	37	36	34	37	36	69	69	69	33.67	306	306;293;293;293;293;291	5.57	9	26	44	93	202	125	104	103	12	3	0	280.4	By MS/MS	By MS/MS	By MS/MS	59.8	69	62.4	309520000000	77267000000	134940000000	97314000000
P07919;A0A096LP55	P07919	7;2	7;2	7;2	Cytochrome b-c1 complex subunit 6, mitochondrial	UQCRH	sp|P07919|QCR6_HUMAN Cytochrome b-c1 complex subunit 6, mitochondrial OS=Homo sapiens OX=9606 GN=UQCRH PE=1 SV=2	2	7	7	7	7	7	6	7	7	6	7	7	6	59.3	59.3	59.3	10.739	91	91;91	3.97	8	11	10	5	10	7	6	3			0	111.43	By MS/MS	By MS/MS	By MS/MS	59.3	59.3	57.1	4766600000	1446800000	1479600000	1840200000
P07954	P07954	19	19	19	Fumarate hydratase, mitochondrial	FH	sp|P07954|FUMH_HUMAN Fumarate hydratase, mitochondrial OS=Homo sapiens OX=9606 GN=FH PE=1 SV=3	1	19	19	19	14	19	15	14	19	15	14	19	15	47.5	47.5	47.5	54.636	510	510	5.75	4	9	4	12	32	31	29	29			0	151.65	By MS/MS	By MS/MS	By MS/MS	30.8	47.5	39.4	16894000000	4620300000	7658000000	4616200000
P08047	P08047	4	4	3	Transcription factor Sp1	SP1	sp|P08047|SP1_HUMAN Transcription factor Sp1 OS=Homo sapiens OX=9606 GN=SP1 PE=1 SV=3	1	4	4	3	4	4	4	4	4	4	3	3	3	5.7	5.7	4.6	80.692	785	785	4.34		8	8	5	2	1	1	7			0	60.458	By MS/MS	By MS/MS	By MS/MS	5.7	5.7	5.7	1658300000	588560000	703670000	366020000
P08048;P17010;Q9Y462	P08048;P17010	4;3;1	4;3;1	4;3;1	Zinc finger Y-chromosomal protein;Zinc finger X-chromosomal protein	ZFY;ZFX	sp|P08048|ZFY_HUMAN Zinc finger Y-chromosomal protein OS=Homo sapiens OX=9606 GN=ZFY PE=1 SV=3;sp|P17010|ZFX_HUMAN Zinc finger X-chromosomal protein OS=Homo sapiens OX=9606 GN=ZFX PE=2 SV=2	3	4	4	4	2	3	1	2	3	1	2	3	1	6.5	6.5	6.5	90.504	801	801;805;761	7.33				1				5			0.00044209	3.7162	By MS/MS	By MS/MS	By MS/MS	4.1	4	1.6	21621000	11421000	7801900	2397300
P08133	P08133	78	78	78	Annexin A6	ANXA6	sp|P08133|ANXA6_HUMAN Annexin A6 OS=Homo sapiens OX=9606 GN=ANXA6 PE=1 SV=3	1	78	78	78	71	69	71	71	69	71	71	69	71	83.4	83.4	83.4	75.872	673	673	5.42	17	54	87	150	201	209	148	141	11	1	0	323.31	By MS/MS	By MS/MS	By MS/MS	73.3	79.5	72.8	219680000000	82602000000	69859000000	67220000000
P08134	P08134	9	3	3	Rho-related GTP-binding protein RhoC	RHOC	sp|P08134|RHOC_HUMAN Rho-related GTP-binding protein RhoC OS=Homo sapiens OX=9606 GN=RHOC PE=1 SV=1	1	9	3	3	9	9	9	3	3	3	3	3	3	29	13.5	13.5	22.006	193	193	5.16			1	8	10	9	3				0	8.2917	By MS/MS	By MS/MS	By MS/MS	29	29	29	1188700000	309070000	513770000	365820000
P08195	P08195	16	16	16	4F2 cell-surface antigen heavy chain	SLC3A2	sp|P08195|4F2_HUMAN 4F2 cell-surface antigen heavy chain OS=Homo sapiens OX=9606 GN=SLC3A2 PE=1 SV=3	1	16	16	16	10	16	15	10	16	15	10	16	15	30.6	30.6	30.6	67.993	630	630	5.58	9	10	3	4	16	17	26	22	1		0	53.361	By MS/MS	By MS/MS	By MS/MS	20.2	30.6	28.7	5137100000	579200000	2973400000	1584500000
P08237	P08237	17	12	12	ATP-dependent 6-phosphofructokinase, muscle type	PFKM	sp|P08237|PFKAM_HUMAN ATP-dependent 6-phosphofructokinase, muscle type OS=Homo sapiens OX=9606 GN=PFKM PE=1 SV=2	1	17	12	12	9	17	16	6	12	12	6	12	12	26.7	21	21	85.182	780	780	6.54	2				13	16	17	22			0	81.666	By MS/MS	By MS/MS	By MS/MS	16.2	26.7	25.6	2421200000	328580000	1331200000	761410000
P08238;Q58FF7	P08238	93;27	93;27	63;13	Heat shock protein HSP 90-beta	HSP90AB1	sp|P08238|HS90B_HUMAN Heat shock protein HSP 90-beta OS=Homo sapiens OX=9606 GN=HSP90AB1 PE=1 SV=4	2	93	93	63	82	90	88	82	90	88	56	61	60	79.7	79.7	62.7	83.263	724	724;597	4.86	42	92	424	934	559	344	276	225	41	14	0	323.31	By MS/MS	By MS/MS	By MS/MS	74.6	79.7	79	574780000000	117070000000	254760000000	202950000000
P08240	P08240	16	16	16	Signal recognition particle receptor subunit alpha	SRPR	sp|P08240|SRPRA_HUMAN Signal recognition particle receptor subunit alpha OS=Homo sapiens OX=9606 GN=SRPRA PE=1 SV=2	1	16	16	16	15	15	16	15	15	16	15	15	16	23.7	23.7	23.7	69.81	638	638	5.7			10	16	24	23	23	15			0	62.182	By MS/MS	By MS/MS	By MS/MS	21.8	21.8	23.7	4895700000	892870000	2231900000	1771000000
P08243	P08243	15	15	15	Asparagine synthetase [glutamine-hydrolyzing]	ASNS	sp|P08243|ASNS_HUMAN Asparagine synthetase [glutamine-hydrolyzing] OS=Homo sapiens OX=9606 GN=ASNS PE=1 SV=4	1	15	15	15	9	14	13	9	14	13	9	14	13	33.2	33.2	33.2	64.369	561	561	5.85		1	7	8	11	12	16	13			0	30.081	By MS/MS	By MS/MS	By MS/MS	21	31.4	30.1	2503700000	287850000	1508300000	707580000
P08397	P08397	12	12	12	Porphobilinogen deaminase	HMBS	sp|P08397|HEM3_HUMAN Porphobilinogen deaminase OS=Homo sapiens OX=9606 GN=HMBS PE=1 SV=2	1	12	12	12	6	11	8	6	11	8	6	11	8	43.5	43.5	43.5	39.33	361	361	5.36	1		3	10	9	14	7	3			0	31.411	By MS/MS	By MS/MS	By MS/MS	23	38.5	32.7	1709700000	289450000	931660000	488580000
P08559;P29803	P08559	21;6	21;6	21;6	Pyruvate dehydrogenase E1 component subunit alpha, somatic form, mitochondrial	PDHA1	sp|P08559|ODPA_HUMAN Pyruvate dehydrogenase E1 component subunit alpha, somatic form, mitochondrial OS=Homo sapiens OX=9606 GN=PDHA1 PE=1 SV=3	2	21	21	21	19	20	21	19	20	21	19	20	21	48.7	48.7	48.7	43.295	390	390;388	5.38	6		8	37	20	20	29	17			0	49.668	By MS/MS	By MS/MS	By MS/MS	46.7	48.7	48.7	10206000000	2390100000	5203400000	2612100000
P08574	P08574	4	4	4	Cytochrome c1, heme protein, mitochondrial	CYC1	sp|P08574|CY1_HUMAN Cytochrome c1, heme protein, mitochondrial OS=Homo sapiens OX=9606 GN=CYC1 PE=1 SV=3	1	4	4	4	3	4	4	3	4	4	3	4	4	16.3	16.3	16.3	35.422	325	325	6.03				2	8	16	7	3			0	15.325	By MS/MS	By MS/MS	By MS/MS	8.9	16.3	16.3	1841400000	520060000	886540000	434770000
P08575	P08575	41	41	41	Receptor-type tyrosine-protein phosphatase C	PTPRC	sp|P08575|PTPRC_HUMAN Receptor-type tyrosine-protein phosphatase C OS=Homo sapiens OX=9606 GN=PTPRC PE=1 SV=2	1	41	41	41	32	36	37	32	36	37	32	36	37	33.2	33.2	33.2	147.25	1304	1304	5.89		2	22	45	58	68	76	50	1	2	0	118.56	By MS/MS	By MS/MS	By MS/MS	25.8	29.8	32	24720000000	4283200000	10659000000	9778000000
P08579	P08579	5	5	5	U2 small nuclear ribonucleoprotein B	SNRPB2	sp|P08579|RU2B_HUMAN U2 small nuclear ribonucleoprotein B OS=Homo sapiens OX=9606 GN=SNRPB2 PE=1 SV=1	1	5	5	5	4	2	4	4	2	4	4	2	4	20.9	20.9	20.9	25.486	225	225	5	2	2	7	7	4	5	6	6			0	12.728	By MS/MS	By MS/MS	By MS/MS	12.4	5.8	20	2543200000	786460000	1288600000	468150000
P08621	P08621	22	22	22	U1 small nuclear ribonucleoprotein 70 kDa	SNRNP70	sp|P08621|RU17_HUMAN U1 small nuclear ribonucleoprotein 70 kDa OS=Homo sapiens OX=9606 GN=SNRNP70 PE=1 SV=2	1	22	22	22	17	19	18	17	19	18	17	19	18	35.2	35.2	35.2	51.556	437	437	4.71	13	14	14	28	19	22	16	18			0	47.514	By MS/MS	By MS/MS	By MS/MS	24.3	35	23.6	18406000000	5084400000	6766800000	6554400000
P08648	P08648	3	3	3	Integrin alpha-5;Integrin alpha-5 heavy chain;Integrin alpha-5 light chain	ITGA5	sp|P08648|ITA5_HUMAN Integrin alpha-5 OS=Homo sapiens OX=9606 GN=ITGA5 PE=1 SV=2	1	3	3	3	2	3	2	2	3	2	2	3	2	3.1	3.1	3.1	114.54	1049	1049	5.08			3	4	1		1	3			0	49.217	By MS/MS	By MS/MS	By MS/MS	2.4	3.1	2.4	111360000	32963000	43457000	34939000
P08670;P41219;P17661;CON__Q9DCV7;CON__Q3KNV1;CON__P08729;P08729;CON__Q9NSB2;CON__Q6ISB0;Q9NSB2;CON__Q61726;CON__O43790;CON__Q6NT21;CON__P78385;CON__Q14533;CON__P78386;CON__Q8VED5;CON__Q8BGZ7;CON__O95678;CON__P50446;CON__P12035;CON__Q01546;O43790;P78385;Q14533;P78386;O95678;P12035;Q01546;P12036	P08670	91;7;5;3;3;3;3;2;2;2;1;1;1;1;1;1;1;1;1;1;1;1;1;1;1;1;1;1;1;1	91;7;5;3;3;3;3;2;2;2;1;1;1;1;1;1;1;1;1;1;1;1;1;1;1;1;1;1;1;1	86;5;1;0;0;0;0;0;0;0;0;0;0;0;0;0;0;0;0;0;0;0;0;0;0;0;0;0;0;0	Vimentin	VIM	sp|P08670|VIME_HUMAN Vimentin OS=Homo sapiens OX=9606 GN=VIM PE=1 SV=4	30	91	91	86	84	91	85	84	91	85	79	86	80	98.1	98.1	95.5	53.651	466	466;470;470;457;469;469;469;600;600;600;479;486;493;493;505;507;531;551;551;553;629;638;486;493;505;507;551;628;638;1026	4.82	81	165	236	263	259	284	205	156	16	6	0	323.31	By MS/MS	By MS/MS	By MS/MS	98.1	98.1	98.1	773790000000	330700000000	238230000000	204860000000
P08708	P08708	16	16	16	40S ribosomal protein S17	RPS17	sp|P08708|RS17_HUMAN 40S ribosomal protein S17 OS=Homo sapiens OX=9606 GN=RPS17 PE=1 SV=2	1	16	16	16	15	16	14	15	16	14	15	16	14	82.2	82.2	82.2	15.55	135	135	5.95		3	15	34	32	33	42	51	1		0	82.751	By MS/MS	By MS/MS	By MS/MS	82.2	82.2	63.7	29318000000	7172700000	13570000000	8575500000
P08754	P08754	22	12	11	Guanine nucleotide-binding protein G(k) subunit alpha	GNAI3	sp|P08754|GNAI3_HUMAN Guanine nucleotide-binding protein G(k) subunit alpha OS=Homo sapiens OX=9606 GN=GNAI3 PE=1 SV=3	1	22	12	11	17	18	20	8	9	10	8	9	9	46.6	32.8	28.8	40.532	354	354	5.35		1	5	14	10	10	9	6			0	46.574	By MS/MS	By MS/MS	By MS/MS	37.3	41.8	42.1	4145300000	1662400000	1078700000	1404300000
P08758	P08758	31	31	31	Annexin A5	ANXA5	sp|P08758|ANXA5_HUMAN Annexin A5 OS=Homo sapiens OX=9606 GN=ANXA5 PE=1 SV=2	1	31	31	31	28	26	29	28	26	29	28	26	29	73.4	73.4	73.4	35.936	320	320	5.21		12	32	54	67	58	46	22			0	220.58	By MS/MS	By MS/MS	By MS/MS	57.8	62.5	73.4	29340000000	10137000000	11121000000	8081900000
P08865	P08865	22	22	22	40S ribosomal protein SA	RPSA	sp|P08865|RSSA_HUMAN 40S ribosomal protein SA OS=Homo sapiens OX=9606 GN=RPSA PE=1 SV=4	1	22	22	22	21	21	21	21	21	21	21	21	21	70.5	70.5	70.5	32.854	295	295	5.81		5	18	49	62	56	46	63	2		0	323.31	By MS/MS	By MS/MS	By MS/MS	70.5	70.5	70.2	101130000000	21877000000	45331000000	33921000000
P09012	P09012	7	7	7	U1 small nuclear ribonucleoprotein A	SNRPA	sp|P09012|SNRPA_HUMAN U1 small nuclear ribonucleoprotein A OS=Homo sapiens OX=9606 GN=SNRPA PE=1 SV=3	1	7	7	7	6	7	7	6	7	7	6	7	7	33	33	33	31.279	282	282	6.31			4	11	6	12	26	19			0	78.214	By MS/MS	By MS/MS	By MS/MS	28.4	33	33	3461500000	1054000000	1318600000	1088800000
P09104;P13929	P09104	34;8	28;2	28;2	Gamma-enolase	ENO2	sp|P09104|ENOG_HUMAN Gamma-enolase OS=Homo sapiens OX=9606 GN=ENO2 PE=1 SV=3	2	34	28	28	26	28	32	20	22	27	20	22	27	74.7	64.1	64.1	47.268	434	434;434	5.28	4	7	29	57	51	53	38	33			0	220.12	By MS/MS	By MS/MS	By MS/MS	65.2	64.1	74.7	41433000000	9242600000	15894000000	16296000000
P09110	P09110	13	13	13	3-ketoacyl-CoA thiolase, peroxisomal	ACAA1	sp|P09110|THIK_HUMAN 3-ketoacyl-CoA thiolase, peroxisomal OS=Homo sapiens OX=9606 GN=ACAA1 PE=1 SV=2	1	13	13	13	9	11	12	9	11	12	9	11	12	40.1	40.1	40.1	44.292	424	424	5.59			5	17	16	10	17	9			0	51.784	By MS/MS	By MS/MS	By MS/MS	29.5	38.2	36.6	3052900000	665100000	1147500000	1240300000
P09132	P09132	9	9	9	Signal recognition particle 19 kDa protein	SRP19	sp|P09132|SRP19_HUMAN Signal recognition particle 19 kDa protein OS=Homo sapiens OX=9606 GN=SRP19 PE=1 SV=3	1	9	9	9	9	8	8	9	8	8	9	8	8	72.2	72.2	72.2	16.156	144	144	5.2	9		1	6	10	18	10	6			0	157.95	By MS/MS	By MS/MS	By MS/MS	72.2	72.2	72.2	2702100000	586840000	1197400000	917800000
P09211	P09211	13	13	13	Glutathione S-transferase P	GSTP1	sp|P09211|GSTP1_HUMAN Glutathione S-transferase P OS=Homo sapiens OX=9606 GN=GSTP1 PE=1 SV=2	1	13	13	13	13	13	9	13	13	9	13	13	9	62.9	62.9	62.9	23.356	210	210	5.72			5	22	43	28	24	18	1		0	248.37	By MS/MS	By MS/MS	By MS/MS	62.9	62.9	52.9	25985000000	5290900000	17597000000	3097200000
P09234	P09234	4	4	4	U1 small nuclear ribonucleoprotein C	SNRPC	sp|P09234|RU1C_HUMAN U1 small nuclear ribonucleoprotein C OS=Homo sapiens OX=9606 GN=SNRPC PE=1 SV=1	1	4	4	4	3	4	4	3	4	4	3	4	4	20.1	20.1	20.1	17.394	159	159	6.02				7	16	12	15	8			0	14.822	By MS/MS	By MS/MS	By MS/MS	13.2	20.1	20.1	9779900000	2800100000	3461700000	3518000000
P09326	P09326	7	7	7	CD48 antigen	CD48	sp|P09326|CD48_HUMAN CD48 antigen OS=Homo sapiens OX=9606 GN=CD48 PE=1 SV=2	1	7	7	7	6	6	4	6	6	4	6	6	4	18.9	18.9	18.9	27.683	243	243	4.87	1	5	3	2	5	8	3	3			0	9.9495	By MS/MS	By MS/MS	By MS/MS	18.9	18.9	17.3	417850000	84739000	257900000	75205000
P09382	P09382	20	20	20	Galectin-1	LGALS1	sp|P09382|LEG1_HUMAN Galectin-1 OS=Homo sapiens OX=9606 GN=LGALS1 PE=1 SV=2	1	20	20	20	16	20	18	16	20	18	16	20	18	95.6	95.6	95.6	14.716	135	135	6.08	5	6	5	31	56	78	83	52	6	1	0	323.31	By MS/MS	By MS/MS	By MS/MS	76.3	95.6	95.6	350150000000	90947000000	129280000000	129920000000
P09417	P09417	10	10	10	Dihydropteridine reductase	QDPR	sp|P09417|DHPR_HUMAN Dihydropteridine reductase OS=Homo sapiens OX=9606 GN=QDPR PE=1 SV=2	1	10	10	10	7	10	10	7	10	10	7	10	10	60.7	60.7	60.7	25.789	244	244	5.97	3	3	1	6	11	11	17	17			0	37.168	By MS/MS	By MS/MS	By MS/MS	36.9	60.7	60.7	3995600000	848260000	2107600000	1039800000
P09429;B2RPK0	P09429;B2RPK0	27;15	19;9	15;5	High mobility group protein B1;Putative high mobility group protein B1-like 1	HMGB1;HMGB1P1	sp|P09429|HMGB1_HUMAN High mobility group protein B1 OS=Homo sapiens OX=9606 GN=HMGB1 PE=1 SV=3;sp|B2RPK0|HGB1A_HUMAN Putative high mobility group protein B1-like 1 OS=Homo sapiens OX=9606 GN=HMGB1P1 PE=5 SV=1	2	27	19	15	27	26	27	19	18	19	15	14	15	64.2	47.4	37.7	24.893	215	215;211	5.27	3	13	55	94	76	62	62	62			0	186.94	By MS/MS	By MS/MS	By MS/MS	64.2	63.7	64.2	118380000000	32289000000	46117000000	39970000000
P09467	P09467	2	2	2	Fructose-1,6-bisphosphatase 1	FBP1	sp|P09467|F16P1_HUMAN Fructose-1,6-bisphosphatase 1 OS=Homo sapiens OX=9606 GN=FBP1 PE=1 SV=5	1	2	2	2	2	1	2	2	1	2	2	1	2	8.6	8.6	8.6	36.842	338	338	3.5		2	3	3	2						0.00022497	3.9482	By MS/MS	By MS/MS	By MS/MS	8.6	4.4	8.6	69152000	35971000	10703000	22479000
P09488	P09488	4	4	2	Glutathione S-transferase Mu 1	GSTM1	sp|P09488|GSTM1_HUMAN Glutathione S-transferase Mu 1 OS=Homo sapiens OX=9606 GN=GSTM1 PE=1 SV=3	1	4	4	2	0	4	1	0	4	1	0	2	0	15.6	15.6	7.8	25.712	218	218	6			1		2	3	1	2			0	5.0585		By MS/MS	By matching	0	15.6	3.2	423420000	0	390190000	33231000
P09496	P09496	11	11	11	Clathrin light chain A	CLTA	sp|P09496|CLCA_HUMAN Clathrin light chain A OS=Homo sapiens OX=9606 GN=CLTA PE=1 SV=1	1	11	11	11	10	9	9	10	9	9	10	9	9	26.6	26.6	26.6	27.076	248	248	4.72	6	2	12	15	13	12	6	8			0	24.753	By MS/MS	By MS/MS	By MS/MS	26.6	25.8	25.8	13829000000	3691300000	5400300000	4737000000
P09497	P09497	6	6	6	Clathrin light chain B	CLTB	sp|P09497|CLCB_HUMAN Clathrin light chain B OS=Homo sapiens OX=9606 GN=CLTB PE=1 SV=1	1	6	6	6	5	5	5	5	5	5	5	5	5	22.7	22.7	22.7	25.19	229	229	4.67	1	2	12	9	8	3	5	5			0	15.574	By MS/MS	By MS/MS	By MS/MS	18.3	18.3	22.7	1620000000	517570000	627090000	475320000
P09525	P09525	20	20	20	Annexin A4	ANXA4	sp|P09525|ANXA4_HUMAN Annexin A4 OS=Homo sapiens OX=9606 GN=ANXA4 PE=1 SV=4	1	20	20	20	18	20	17	18	20	17	18	20	17	58.9	58.9	58.9	35.882	319	319	5.01		6	18	39	35	25	18	11			0	174.35	By MS/MS	By MS/MS	By MS/MS	55.8	58.9	58	8464100000	1910800000	3881300000	2672000000
P09543	P09543	16	16	16	2,3-cyclic-nucleotide 3-phosphodiesterase	CNP	sp|P09543|CN37_HUMAN 2,3-cyclic-nucleotide 3-phosphodiesterase OS=Homo sapiens OX=9606 GN=CNP PE=1 SV=2	1	16	16	16	11	15	13	11	15	13	11	15	13	61.5	61.5	61.5	47.578	421	421	5.34	5	3	4	18	23	24	15	12			0	51.742	By MS/MS	By MS/MS	By MS/MS	38	60.8	47.5	3944700000	1438500000	1527100000	979200000
P09564	P09564	5	5	5	T-cell antigen CD7	CD7	sp|P09564|CD7_HUMAN T-cell antigen CD7 OS=Homo sapiens OX=9606 GN=CD7 PE=1 SV=1	1	5	5	5	4	4	4	4	4	4	4	4	4	34.6	34.6	34.6	25.409	240	240	5.2			7	10	6	13	5	2	1		0	65.843	By MS/MS	By MS/MS	By MS/MS	18.8	32.5	32.5	6298500000	2034100000	2564300000	1700100000
P09622	P09622	26	26	26	Dihydrolipoyl dehydrogenase, mitochondrial	DLD	sp|P09622|DLDH_HUMAN Dihydrolipoyl dehydrogenase, mitochondrial OS=Homo sapiens OX=9606 GN=DLD PE=1 SV=2	1	26	26	26	24	26	26	24	26	26	24	26	26	50.9	50.9	50.9	54.177	509	509	5.62	20	11	13	27	35	52	58	55			0	277.3	By MS/MS	By MS/MS	By MS/MS	47.3	50.9	50.9	23510000000	6280200000	10302000000	6928200000
P09651;Q32P51	P09651	33;16	33;16	31;14	Heterogeneous nuclear ribonucleoprotein A1;Heterogeneous nuclear ribonucleoprotein A1, N-terminally processed	HNRNPA1	sp|P09651|ROA1_HUMAN Heterogeneous nuclear ribonucleoprotein A1 OS=Homo sapiens OX=9606 GN=HNRNPA1 PE=1 SV=5	2	33	33	31	28	29	30	28	29	30	27	28	28	76.1	76.1	74.5	38.746	372	372;320	5.42	25	19	35	80	76	105	91	69	7		0	261.02	By MS/MS	By MS/MS	By MS/MS	59.7	59.7	69.6	195510000000	53753000000	72231000000	69528000000
P09661	P09661	17	17	17	U2 small nuclear ribonucleoprotein A	SNRPA1	sp|P09661|RU2A_HUMAN U2 small nuclear ribonucleoprotein A OS=Homo sapiens OX=9606 GN=SNRPA1 PE=1 SV=2	1	17	17	17	14	15	17	14	15	17	14	15	17	61.6	61.6	61.6	28.415	255	255	5.78		4	18	6	12	16	18	27			0	45.412	By MS/MS	By MS/MS	By MS/MS	44.7	60.8	61.6	1861100000	459350000	739550000	662180000
P09668	P09668	2	2	2	Pro-cathepsin H;Cathepsin H mini chain;Cathepsin H;Cathepsin H heavy chain;Cathepsin H light chain	CTSH	sp|P09668|CATH_HUMAN Pro-cathepsin H OS=Homo sapiens OX=9606 GN=CTSH PE=1 SV=4	1	2	2	2	2	1	1	2	1	1	2	1	1	10.7	10.7	10.7	37.393	335	335	4.5				2	2						0.00022366	3.8662	By MS/MS	By matching	By matching	10.7	5.4	5.4	71298000	45278000	16867000	9153300
P09669	P09669	6	6	6	Cytochrome c oxidase subunit 6C	COX6C	sp|P09669|COX6C_HUMAN Cytochrome c oxidase subunit 6C OS=Homo sapiens OX=9606 GN=COX6C PE=1 SV=2	1	6	6	6	4	5	6	4	5	6	4	5	6	50.7	50.7	50.7	8.7813	75	75	5.09			5	12	13	4	5	4			0	9.5249	By MS/MS	By MS/MS	By MS/MS	41.3	41.3	50.7	1495400000	478090000	505950000	511380000
P09874	P09874	69	69	69	Poly [ADP-ribose] polymerase 1	PARP1	sp|P09874|PARP1_HUMAN Poly [ADP-ribose] polymerase 1 OS=Homo sapiens OX=9606 GN=PARP1 PE=1 SV=4	1	69	69	69	60	62	61	60	62	61	60	62	61	66.2	66.2	66.2	113.08	1014	1014	4.85	40	77	53	73	109	96	78	75			0	323.31	By MS/MS	By MS/MS	By MS/MS	59.7	61.2	64.6	62583000000	19779000000	23418000000	19386000000
P09884	P09884	6	6	6	DNA polymerase alpha catalytic subunit	POLA1	sp|P09884|DPOLA_HUMAN DNA polymerase alpha catalytic subunit OS=Homo sapiens OX=9606 GN=POLA1 PE=1 SV=2	1	6	6	6	6	4	6	6	4	6	6	4	6	8.1	8.1	8.1	165.91	1462	1462	5.5				8	6	8	4	2			0	31.849	By MS/MS	By MS/MS	By MS/MS	8.1	5	8.1	477640000	159220000	114410000	204010000
P09913	P09913	2	2	2	Interferon-induced protein with tetratricopeptide repeats 2	IFIT2	sp|P09913|IFIT2_HUMAN Interferon-induced protein with tetratricopeptide repeats 2 OS=Homo sapiens OX=9606 GN=IFIT2 PE=1 SV=1	1	2	2	2	0	2	0	0	2	0	0	2	0	7	7	7	54.632	472	472	3.5		1			1						0	5.6588		By MS/MS		0	7	0	19724000	0	19724000	0
P09914	P09914	4	4	4	Interferon-induced protein with tetratricopeptide repeats 1	IFIT1	sp|P09914|IFIT1_HUMAN Interferon-induced protein with tetratricopeptide repeats 1 OS=Homo sapiens OX=9606 GN=IFIT1 PE=1 SV=2	1	4	4	4	1	4	0	1	4	0	1	4	0	10	10	10	55.36	478	478	3.43		2	1	3	1						0	6.9333	By matching	By MS/MS		3.3	10	0	43412000	3492000	39920000	0
P09958	P09958	2	2	2	Furin	FURIN	sp|P09958|FURIN_HUMAN Furin OS=Homo sapiens OX=9606 GN=FURIN PE=1 SV=2	1	2	2	2	2	1	1	2	1	1	2	1	1	4.5	4.5	4.5	86.677	794	794	3		3	2			1					0	4.7648	By MS/MS	By MS/MS	By MS/MS	4.5	1.6	1.6	105310000	30175000	45676000	29454000
P09960	P09960	21	21	21	Leukotriene A-4 hydrolase	LTA4H	sp|P09960|LKHA4_HUMAN Leukotriene A-4 hydrolase OS=Homo sapiens OX=9606 GN=LTA4H PE=1 SV=2	1	21	21	21	19	20	21	19	20	21	19	20	21	45.3	45.3	45.3	69.284	611	611	5.3		1	33	39	32	28	31	25			0	323.31	By MS/MS	By MS/MS	By MS/MS	42.7	44.4	45.3	16772000000	3802300000	6351500000	6617800000
P09972	P09972	46	38	38	Fructose-bisphosphate aldolase C	ALDOC	sp|P09972|ALDOC_HUMAN Fructose-bisphosphate aldolase C OS=Homo sapiens OX=9606 GN=ALDOC PE=1 SV=2	1	46	38	38	42	45	45	34	37	37	34	37	37	98.6	83	83	39.455	364	364	5.21	2	45	78	97	88	99	91	77	1		0	323.31	By MS/MS	By MS/MS	By MS/MS	79.9	90.9	92	112510000000	27139000000	40425000000	44944000000
Q71UI9;P0C0S5	Q71UI9;P0C0S5	11;11	9;9	9;9	Histone H2A.V;Histone H2A.Z	H2AFV;H2AFZ	sp|Q71UI9|H2AV_HUMAN Histone H2A.V OS=Homo sapiens OX=9606 GN=H2AFV PE=1 SV=3;sp|P0C0S5|H2AZ_HUMAN Histone H2A.Z OS=Homo sapiens OX=9606 GN=H2AFZ PE=1 SV=2	2	11	9	9	11	10	10	9	8	8	9	8	8	71.1	71.1	71.1	13.509	128	128;128	5.66	1	4	3	31	33	28	19	24	3		0	87.551	By MS/MS	By MS/MS	By MS/MS	71.1	66.4	66.4	12983000000	3013600000	5215300000	4754600000
Q99878;Q96KK5;Q9BTM1;P0C0S8;Q96QV6	Q99878;Q96KK5;Q9BTM1;P0C0S8	14;14;14;14;5	2;2;2;2;1	0;0;0;0;0	Histone H2A type 1-J;Histone H2A type 1-H;Histone H2A.J;Histone H2A type 1	HIST1H2AJ;HIST1H2AH;H2AFJ;HIST1H2AG	sp|Q99878|H2A1J_HUMAN Histone H2A type 1-J OS=Homo sapiens OX=9606 GN=HIST1H2AJ PE=1 SV=3;sp|Q96KK5|H2A1H_HUMAN Histone H2A type 1-H OS=Homo sapiens OX=9606 GN=HIST1H2AH PE=1 SV=3;sp|Q9BTM1|H2AJ_HUMAN Histone H2A.J OS=Homo sapiens OX=9606 GN=H2AFJ PE=1 SV=	5	14	2	0	12	14	13	1	2	2	0	0	0	74.2	30.5	0	13.936	128	128;128;129;130;131	6.55			2	4	5	6	5	4	4	3	0.0018549	2.7979	By MS/MS	By MS/MS	By MS/MS	74.2	74.2	74.2	41251000000	12085000000	16890000000	12276000000
P0C2W1	P0C2W1	3	3	3	F-box/SPRY domain-containing protein 1	FBXO45	sp|P0C2W1|FBSP1_HUMAN F-box/SPRY domain-containing protein 1 OS=Homo sapiens OX=9606 GN=FBXO45 PE=1 SV=1	1	3	3	3	3	0	2	3	0	2	3	0	2	25.5	25.5	25.5	30.632	286	286	6.17						5	1				0	7.1938	By MS/MS		By MS/MS	25.5	0	21	11910000	11910000	0	0
P0C629	P0C629	1	1	1	Olfactory receptor 10J4	OR10J4	sp|P0C629|O10J4_HUMAN Olfactory receptor 10J4 OS=Homo sapiens OX=9606 GN=OR10J4 PE=3 SV=1	1	1	1	1	1	1	1	1	1	1	1	1	1	4.2	4.2	4.2	34.89	311	311	8								3			0.0085763	1.9117	By matching	By MS/MS	By matching	4.2	4.2	4.2	305650000	7238900	141230000	157180000
P0C7P0	P0C7P0	2	2	2	CDGSH iron-sulfur domain-containing protein 3, mitochondrial	CISD3	sp|P0C7P0|CISD3_HUMAN CDGSH iron-sulfur domain-containing protein 3, mitochondrial OS=Homo sapiens OX=9606 GN=CISD3 PE=1 SV=1	1	2	2	2	1	1	2	1	1	2	1	1	2	18.1	18.1	18.1	14.215	127	127	7					1		3	2			0.0018492	2.7518	By matching	By MS/MS	By MS/MS	11.8	11.8	18.1	43577000	1612800	15086000	26877000
P0C870	P0C870	3	3	3	JmjC domain-containing protein 7	JMJD7	sp|P0C870|JMJD7_HUMAN JmjC domain-containing protein 7 OS=Homo sapiens OX=9606 GN=JMJD7 PE=1 SV=1	1	3	3	3	2	3	2	2	3	2	2	3	2	10.8	10.8	10.8	35.932	316	316	4.88		3				3	1	1			0	6.888	By matching	By MS/MS	By MS/MS	6.3	10.8	6.3	44209000	13764000	4202600	26242000
P0CG12	P0CG12	6	6	6	Chromosome transmission fidelity protein 8 homolog isoform 2	CHTF8	sp|P0CG12|CTF8A_HUMAN Chromosome transmission fidelity protein 8 homolog isoform 2 OS=Homo sapiens OX=9606 GN=CHTF8 PE=1 SV=1	1	6	6	6	5	6	6	5	6	6	5	6	6	16.4	16.4	16.4	51.391	524	524	6.12			1	4	3	6	7	5			0	18.51	By MS/MS	By MS/MS	By MS/MS	15.1	16.4	16.4	601370000	236040000	153830000	211500000
P0CG35;P0CG34	P0CG35;P0CG34	1;1	1;1	1;1	Thymosin beta-15B;Thymosin beta-15A	TMSB15B;TMSB15A	sp|P0CG35|TB15B_HUMAN Thymosin beta-15B OS=Homo sapiens OX=9606 GN=TMSB15B PE=1 SV=1;sp|P0CG34|TB15A_HUMAN Thymosin beta-15A OS=Homo sapiens OX=9606 GN=TMSB15A PE=1 SV=1	2	1	1	1	1	1	1	1	1	1	1	1	1	31.1	31.1	31.1	5.2288	45	45;45	2.5		3	3								0.0014812	3.1198	By MS/MS	By MS/MS	By MS/MS	31.1	31.1	31.1	94382000	40969000	24666000	28747000
P0DMV9;P0DMV8	P0DMV9;P0DMV8	53;53	48;48	32;32	Heat shock 70 kDa protein 1B;Heat shock 70 kDa protein 1A	HSPA1B;HSPA1A	sp|P0DMV9|HS71B_HUMAN Heat shock 70 kDa protein 1B OS=Homo sapiens OX=9606 GN=HSPA1B PE=1 SV=1;sp|P0DMV8|HS71A_HUMAN Heat shock 70 kDa protein 1A OS=Homo sapiens OX=9606 GN=HSPA1A PE=1 SV=1	2	53	48	32	42	50	48	37	45	44	25	31	28	73.6	73.6	56.8	70.051	641	641;641	5.86	13	8	16	45	76	123	109	63	2	2	0	275.32	By MS/MS	By MS/MS	By MS/MS	67.2	72.7	67.6	62546000000	15605000000	27868000000	19074000000
P0DN76;Q01081;Q8WU68	P0DN76;Q01081;Q8WU68	7;7;4	7;7;4	7;7;4	Splicing factor U2AF 35 kDa subunit;Splicing factor U2AF 26 kDa subunit	U2AF1;U2AF1L4	sp|P0DN76|U2AF5_HUMAN Splicing factor U2AF 35 kDa subunit-like protein OS=Homo sapiens OX=9606 GN=U2AF1L5 PE=1 SV=1;sp|Q01081|U2AF1_HUMAN Splicing factor U2AF 35 kDa subunit OS=Homo sapiens OX=9606 GN=U2AF1 PE=1 SV=3;sp|Q8WU68|U2AF4_HUMAN Splicing factor U	3	7	7	7	6	6	6	6	6	6	6	6	6	26.2	26.2	26.2	27.872	240	240;240;220	5.4	3	4	3	1	4	12	9	6			0	33.512	By MS/MS	By MS/MS	By MS/MS	26.2	24.2	26.2	4723900000	1008100000	2097500000	1618300000
P0DN79;P35520	P0DN79;P35520	6;6	6;6	6;6	Cystathionine beta-synthase	CBS	sp|P0DN79|CBSL_HUMAN Cystathionine beta-synthase-like protein OS=Homo sapiens OX=9606 GN=CBSL PE=1 SV=1;sp|P35520|CBS_HUMAN Cystathionine beta-synthase OS=Homo sapiens OX=9606 GN=CBS PE=1 SV=2	2	6	6	6	4	6	2	4	6	2	4	6	2	25	25	25	60.586	551	551;551	4.06		3	5	3		3	2				0	21.102	By matching	By MS/MS	By MS/MS	10.9	25	4.4	319700000	43087000	253980000	22630000
P0DP25;P0DP24;P0DP23;P27482;P02585	P0DP25;P0DP24;P0DP23	11;11;11;1;1	11;11;11;1;1	11;11;11;1;1			sp|P0DP25|CALM3_HUMAN Calmodulin-3 OS=Homo sapiens OX=9606 GN=CALM3 PE=1 SV=1;sp|P0DP24|CALM2_HUMAN Calmodulin-2 OS=Homo sapiens OX=9606 GN=CALM2 PE=1 SV=1;sp|P0DP23|CALM1_HUMAN Calmodulin-1 OS=Homo sapiens OX=9606 GN=CALM1 PE=1 SV=1	5	11	11	11	11	10	9	11	10	9	11	10	9	85.9	85.9	85.9	16.837	149	149;149;149;149;160	4.79	2	22	26	24	26	24	21	11	2	2	0	73.264	By MS/MS	By MS/MS	By MS/MS	85.9	85.2	46.3	26120000000	5478100000	10825000000	9817300000
P0DP91;Q03468	P0DP91;Q03468	1;1	1;1	1;1	DNA excision repair protein ERCC-6	ERCC6	sp|P0DP91|ERPG3_HUMAN Chimeric ERCC6-PGBD3 protein OS=Homo sapiens OX=9606 GN=CSB-PGBD3 PE=1 SV=1;sp|Q03468|ERCC6_HUMAN DNA excision repair protein ERCC-6 OS=Homo sapiens OX=9606 GN=ERCC6 PE=1 SV=1	2	1	1	1	1	1	1	1	1	1	1	1	1	1.8	1.8	1.8	119.49	1061	1061;1493	4				4							0.00064781	3.3897	By matching	By MS/MS	By MS/MS	1.8	1.8	1.8	108110000	28740000	62355000	17017000
P0DPB5	P0DPB5	4	4	2			sp|P0DPB5|RPC22_HUMAN Protein POLR1D, isoform 2 OS=Homo sapiens OX=9606 GN=POLR1D PE=1 SV=1	1	4	4	2	3	4	4	3	4	4	1	2	2	24.6	24.6	24.6	14.332	122	122	2.55	9	6	1	3		1	2				0	8.4122	By MS/MS	By MS/MS	By MS/MS	13.9	24.6	24.6	332710000	87961000	148170000	96580000
P0DPB6	P0DPB6	3	1	1			sp|P0DPB6|RPAC2_HUMAN DNA-directed RNA polymerases I and III subunit RPAC2 OS=Homo sapiens OX=9606 GN=POLR1D PE=1 SV=1	1	3	1	1	3	3	3	1	1	1	1	1	1	27.8	20.3	20.3	15.237	133	133	7							3				0	6.5562	By matching	By MS/MS	By MS/MS	27.8	27.8	27.8	60946000	20759000	18323000	21864000
P10109	P10109	3	3	3	Adrenodoxin, mitochondrial	FDX1	sp|P10109|ADX_HUMAN Adrenodoxin, mitochondrial OS=Homo sapiens OX=9606 GN=FDX1 PE=1 SV=1	1	3	3	3	3	3	3	3	3	3	3	3	3	26.1	26.1	26.1	19.393	184	184	5.33			3	5	8	4	5	2			0	8.4251	By MS/MS	By MS/MS	By MS/MS	26.1	26.1	26.1	574340000	126500000	305000000	142840000
P10124	P10124	1	1	1	Serglycin	SRGN	sp|P10124|SRGN_HUMAN Serglycin OS=Homo sapiens OX=9606 GN=SRGN PE=1 SV=3	1	1	1	1	1	1	1	1	1	1	1	1	1	15.2	15.2	15.2	17.652	158	158	3.7		1	3	4	2						0	5.8135	By MS/MS	By MS/MS	By MS/MS	15.2	15.2	15.2	921470000	515150000	76978000	329340000
P10144	P10144	12	12	12	Granzyme B	GZMB	sp|P10144|GRAB_HUMAN Granzyme B OS=Homo sapiens OX=9606 GN=GZMB PE=1 SV=2	1	12	12	12	10	12	11	10	12	11	10	12	11	37.2	37.2	37.2	27.716	247	247	5.42	7	9	4	5	9	14	21	16			0	29.986	By MS/MS	By MS/MS	By MS/MS	36.8	37.2	37.2	7451900000	555940000	5018600000	1877400000
P10147;P16619	P10147	4;1	4;1	4;1	C-C motif chemokine 3;MIP-1-alpha(4-69)	CCL3	sp|P10147|CCL3_HUMAN C-C motif chemokine 3 OS=Homo sapiens OX=9606 GN=CCL3 PE=1 SV=1	2	4	4	4	3	1	3	3	1	3	3	1	3	56.5	56.5	56.5	10.085	92	92;93	5.57			2	1	4	4		3			0	15.302	By MS/MS	By MS/MS	By MS/MS	56.5	26.1	56.5	856750000	709090000	25050000	122620000
P10155	P10155	14	14	14	60 kDa SS-A/Ro ribonucleoprotein	TROVE2	sp|P10155|RO60_HUMAN 60 kDa SS-A/Ro ribonucleoprotein OS=Homo sapiens OX=9606 GN=TROVE2 PE=1 SV=2	1	14	14	14	11	8	13	11	8	13	11	8	13	24.3	24.3	24.3	60.67	538	538	4.51	2	6	8	16	10	11	7	1			0	59.033	By MS/MS	By MS/MS	By MS/MS	21.7	17.8	24.3	3309500000	1395800000	866360000	1047300000
P10253	P10253	3	3	3	Lysosomal alpha-glucosidase;76 kDa lysosomal alpha-glucosidase;70 kDa lysosomal alpha-glucosidase	GAA	sp|P10253|LYAG_HUMAN Lysosomal alpha-glucosidase OS=Homo sapiens OX=9606 GN=GAA PE=1 SV=4	1	3	3	3	3	2	3	3	2	3	3	2	3	6	6	6	105.32	952	952	5.27			2		3	5	1				0	6.3085	By MS/MS	By MS/MS	By MS/MS	6	4.7	6	221680000	13310000	147520000	60848000
P10316	P10316	28	9	0	HLA class I histocompatibility antigen, A-69 alpha chain	HLA-A	sp|P10316|1A69_HUMAN HLA class I histocompatibility antigen, A-69 alpha chain OS=Homo sapiens OX=9606 GN=HLA-A PE=1 SV=2	1	28	9	0	19	26	16	1	9	1	0	0	0	70.4	37	0	40.976	365	365	5.46			5	8	7	10	6	5			0	42.556	By MS/MS	By MS/MS	By MS/MS	47.4	69.6	35.6	3898100000	38790000	3786700000	72634000
P10319	P10319	24	3	1	HLA class I histocompatibility antigen, B-58 alpha chain	HLA-B	sp|P10319|1B58_HUMAN HLA class I histocompatibility antigen, B-58 alpha chain OS=Homo sapiens OX=9606 GN=HLA-B PE=1 SV=1	1	24	3	1	12	19	22	0	1	3	0	0	1	67.7	9.7	5.8	40.337	362	362	5.24		1	4	3	3	4	3	3			0	8.524	By matching	By matching	By MS/MS	38.1	50.3	67.7	2046600000	0	13568000	2033000000
P10321	P10321	16	3	3	HLA class I histocompatibility antigen, Cw-7 alpha chain	HLA-C	sp|P10321|1C07_HUMAN HLA class I histocompatibility antigen, Cw-7 alpha chain OS=Homo sapiens OX=9606 GN=HLA-C PE=1 SV=3	1	16	3	3	9	10	14	1	0	2	1	0	2	50.5	8.7	8.7	40.648	366	366	4.25		1	1	2	3	1					0	8.5269	By MS/MS	By matching	By MS/MS	32.5	31.7	50.5	373790000	7661000	0	366130000
P10398;P15056	P10398	5;1	4;0	4;0	Serine/threonine-protein kinase A-Raf	ARAF	sp|P10398|ARAF_HUMAN Serine/threonine-protein kinase A-Raf OS=Homo sapiens OX=9606 GN=ARAF PE=1 SV=2	2	5	4	4	4	5	4	3	4	3	3	4	3	11.1	9.4	9.4	67.585	606	606;766	4.5		2	4	3		1	3	1			0	5.1893	By MS/MS	By MS/MS	By MS/MS	7.1	11.1	7.1	185790000	43138000	98292000	44359000
P10412	P10412	33	33	6	Histone H1.4	HIST1H1E	sp|P10412|H14_HUMAN Histone H1.4 OS=Homo sapiens OX=9606 GN=HIST1H1E PE=1 SV=2	1	33	33	6	33	30	31	33	30	31	6	5	6	56.2	56.2	20.5	21.865	219	219	5.52	16	42	106	148	143	152	164	159		17	0	323.31	By MS/MS	By MS/MS	By MS/MS	56.2	56.2	56.2	1000400000000	337150000000	365070000000	298130000000
P10415	P10415	3	3	3	Apoptosis regulator Bcl-2	BCL2	sp|P10415|BCL2_HUMAN Apoptosis regulator Bcl-2 OS=Homo sapiens OX=9606 GN=BCL2 PE=1 SV=2	1	3	3	3	3	3	3	3	3	3	3	3	3	24.3	24.3	24.3	26.266	239	239	5.65			2	3	1	6	3	2			0	4.9727	By MS/MS	By MS/MS	By MS/MS	24.3	24.3	24.3	1312700000	497280000	642580000	172830000
P10515	P10515	15	15	15	Dihydrolipoyllysine-residue acetyltransferase component of pyruvate dehydrogenase complex, mitochondrial	DLAT	sp|P10515|ODP2_HUMAN Dihydrolipoyllysine-residue acetyltransferase component of pyruvate dehydrogenase complex, mitochondrial OS=Homo sapiens OX=9606 GN=DLAT PE=1 SV=3	1	15	15	15	9	14	13	9	14	13	9	14	13	28.4	28.4	28.4	68.996	647	647	5.36			10	7	19	7	7	9			0	25.755	By MS/MS	By MS/MS	By MS/MS	13	27.2	23.2	1582500000	239250000	846590000	496660000
P10599	P10599	14	14	14	Thioredoxin	TXN	sp|P10599|THIO_HUMAN Thioredoxin OS=Homo sapiens OX=9606 GN=TXN PE=1 SV=3	1	14	14	14	14	14	11	14	14	11	14	14	11	99	99	99	11.737	105	105	5.26	6	17	9	9	18	11	24	20	2	1	0	36.374	By MS/MS	By MS/MS	By MS/MS	99	99	76.2	20596000000	2352000000	14587000000	3656500000
P10606	P10606	8	8	8	Cytochrome c oxidase subunit 5B, mitochondrial	COX5B	sp|P10606|COX5B_HUMAN Cytochrome c oxidase subunit 5B, mitochondrial OS=Homo sapiens OX=9606 GN=COX5B PE=1 SV=2	1	8	8	8	8	8	8	8	8	8	8	8	8	75.2	75.2	75.2	13.696	129	129	6.03			4	16	24	22	24	19	3		0	44.93	By MS/MS	By MS/MS	By MS/MS	75.2	75.2	75.2	10007000000	3081700000	4057800000	2867200000
P10619	P10619	2	2	2	Lysosomal protective protein;Lysosomal protective protein 32 kDa chain;Lysosomal protective protein 20 kDa chain	CTSA	sp|P10619|PPGB_HUMAN Lysosomal protective protein OS=Homo sapiens OX=9606 GN=CTSA PE=1 SV=2	1	2	2	2	2	2	1	2	2	1	2	2	1	4	4	4	54.465	480	480	5.2				3			2				0.0053296	2.2831	By MS/MS	By matching	By matching	4	4	1.7	86898000	46148000	26606000	14144000
P10644	P10644	19	19	16	cAMP-dependent protein kinase type I-alpha regulatory subunit;cAMP-dependent protein kinase type I-alpha regulatory subunit, N-terminally processed	PRKAR1A	sp|P10644|KAP0_HUMAN cAMP-dependent protein kinase type I-alpha regulatory subunit OS=Homo sapiens OX=9606 GN=PRKAR1A PE=1 SV=1	1	19	19	16	18	17	18	18	17	18	15	15	16	36	36	31.5	42.981	381	381	4.2	14	16	26	31	13	15	11	13			0	65.918	By MS/MS	By MS/MS	By MS/MS	30.2	33.9	33.9	5418200000	1898300000	1981100000	1538800000
P10746	P10746	4	4	4	Uroporphyrinogen-III synthase	UROS	sp|P10746|HEM4_HUMAN Uroporphyrinogen-III synthase OS=Homo sapiens OX=9606 GN=UROS PE=1 SV=1	1	4	4	4	3	2	3	3	2	3	3	2	3	26.4	26.4	26.4	28.627	265	265	5.73			2		3	1	4	1			0	6.5203	By MS/MS	By MS/MS	By MS/MS	26	16.2	18.9	133280000	60450000	57570000	15263000
P10747	P10747	3	3	3	T-cell-specific surface glycoprotein CD28	CD28	sp|P10747|CD28_HUMAN T-cell-specific surface glycoprotein CD28 OS=Homo sapiens OX=9606 GN=CD28 PE=1 SV=1	1	3	3	3	3	3	2	3	3	2	3	3	2	16.4	16.4	16.4	25.066	220	220	5.6					8	5	2				0	4.0196	By MS/MS	By MS/MS	By MS/MS	16.4	16.4	10.9	413390000	199750000	93848000	119790000
P10768	P10768	25	25	25	S-formylglutathione hydrolase	ESD	sp|P10768|ESTD_HUMAN S-formylglutathione hydrolase OS=Homo sapiens OX=9606 GN=ESD PE=1 SV=2	1	25	25	25	20	24	19	20	24	19	20	24	19	95.7	95.7	95.7	31.462	282	282	5.96		3	10	31	29	35	29	41	2	2	0	254.51	By MS/MS	By MS/MS	By MS/MS	84	82.6	95	14751000000	3782800000	7486700000	3481200000
P10809	P10809	74	74	74	60 kDa heat shock protein, mitochondrial	HSPD1	sp|P10809|CH60_HUMAN 60 kDa heat shock protein, mitochondrial OS=Homo sapiens OX=9606 GN=HSPD1 PE=1 SV=2	1	74	74	74	62	73	73	62	73	73	62	73	73	86.7	86.7	86.7	61.054	573	573	4.81	30	325	291	372	448	329	255	195	27	15	0	323.31	By MS/MS	By MS/MS	By MS/MS	78.7	86.7	86.4	415850000000	99782000000	191050000000	125020000000
P11021	P11021	62	61	61	78 kDa glucose-regulated protein	HSPA5	sp|P11021|BIP_HUMAN Endoplasmic reticulum chaperone BiP OS=Homo sapiens OX=9606 GN=HSPA5 PE=1 SV=2	1	62	61	61	55	61	60	54	60	59	54	60	59	64.4	64.4	64.4	72.332	654	654	5.28	8	41	78	187	216	202	147	91		1	0	323.31	By MS/MS	By MS/MS	By MS/MS	63	64.4	64.4	154390000000	37438000000	58152000000	58801000000
P11117	P11117	3	3	3	Lysosomal acid phosphatase	ACP2	sp|P11117|PPAL_HUMAN Lysosomal acid phosphatase OS=Homo sapiens OX=9606 GN=ACP2 PE=1 SV=3	1	3	3	3	3	2	2	3	2	2	3	2	2	8	8	8	48.344	423	423	6.7					1	5		4			0	4.8426	By MS/MS	By MS/MS	By MS/MS	8	5	5	89754000	78576000	11178000	0
P11142	P11142	73	73	55	Heat shock cognate 71 kDa protein	HSPA8	sp|P11142|HSP7C_HUMAN Heat shock cognate 71 kDa protein OS=Homo sapiens OX=9606 GN=HSPA8 PE=1 SV=1	1	73	73	55	65	70	66	65	70	66	49	53	50	72.6	72.6	67.6	70.897	646	646	6.02	20	33	51	147	247	260	268	230	41	24	0	323.31	By MS/MS	By MS/MS	By MS/MS	71.4	72	69.3	478660000000	137460000000	176990000000	164200000000
O75131	O75131	13	13	13	Copine-3	CPNE3	sp|O75131|CPNE3_HUMAN Copine-3 OS=Homo sapiens OX=9606 GN=CPNE3 PE=1 SV=1	1	13	13	13	12	12	10	12	12	10	12	12	10	27.6	27.6	27.6	60.13	537	537	5.06	3	10	11	9	12	9	9	17			0	55.3	By MS/MS	By MS/MS	By MS/MS	23.1	26.8	22.3	3381800000	1024000000	1175200000	1182600000
P11166	P11166	5	5	5	Solute carrier family 2, facilitated glucose transporter member 1	SLC2A1	sp|P11166|GTR1_HUMAN Solute carrier family 2, facilitated glucose transporter member 1 OS=Homo sapiens OX=9606 GN=SLC2A1 PE=1 SV=2	1	5	5	5	5	5	5	5	5	5	5	5	5	13.4	13.4	13.4	54.083	492	492	3.72		10	13	9	5	2	4				0	15.841	By MS/MS	By MS/MS	By MS/MS	13.4	13.4	13.4	2392900000	311000000	934040000	1147900000
P11169;Q8TDB8	P11169;Q8TDB8	7;5	7;5	7;5	Solute carrier family 2, facilitated glucose transporter member 3;Solute carrier family 2, facilitated glucose transporter member 14	SLC2A3;SLC2A14	sp|P11169|GTR3_HUMAN Solute carrier family 2, facilitated glucose transporter member 3 OS=Homo sapiens OX=9606 GN=SLC2A3 PE=1 SV=1;sp|Q8TDB8|GTR14_HUMAN Solute carrier family 2, facilitated glucose transporter member 14 OS=Homo sapiens OX=9606 GN=SLC2A14 P	2	7	7	7	6	6	7	6	6	7	6	6	7	17.7	17.7	17.7	53.924	496	496;520	4.14		10	13	9	6	4	6	2			0	23.98	By MS/MS	By MS/MS	By MS/MS	15.3	15.3	17.7	3926500000	530170000	1376600000	2019700000
P11171;Q9Y2J2	P11171	14;2	14;2	12;0	Protein 4.1	EPB41	sp|P11171|41_HUMAN Protein 4.1 OS=Homo sapiens OX=9606 GN=EPB41 PE=1 SV=4	2	14	14	12	12	12	12	12	12	12	10	10	11	20.4	20.4	18.9	97.016	864	864;1087	4.11	4	7	15	19	11	8	2	4			0	33.374	By MS/MS	By MS/MS	By MS/MS	16.6	19.3	18.9	1594600000	541850000	557360000	495390000
P11172	P11172	15	15	15	Uridine 5-monophosphate synthase;Orotate phosphoribosyltransferase;Orotidine 5-phosphate decarboxylase	UMPS	sp|P11172|UMPS_HUMAN Uridine 5-monophosphate synthase OS=Homo sapiens OX=9606 GN=UMPS PE=1 SV=1	1	15	15	15	13	15	13	13	15	13	13	15	13	39	39	39	52.221	480	480	5.51			5	25	37	24	20	11			0	61.664	By MS/MS	By MS/MS	By MS/MS	27.9	39	35.4	5897400000	1152000000	3185900000	1559500000
P11177	P11177	12	12	12	Pyruvate dehydrogenase E1 component subunit beta, mitochondrial	PDHB	sp|P11177|ODPB_HUMAN Pyruvate dehydrogenase E1 component subunit beta, mitochondrial OS=Homo sapiens OX=9606 GN=PDHB PE=1 SV=3	1	12	12	12	10	10	9	10	10	9	10	10	9	51.8	51.8	51.8	39.233	359	359	5.93		3	5	9	18	18	26	15			0	35.743	By MS/MS	By MS/MS	By MS/MS	42.9	38.4	40.9	5446000000	1245800000	2610900000	1589400000
P11182	P11182	4	4	4	Lipoamide acyltransferase component of branched-chain alpha-keto acid dehydrogenase complex, mitochondrial	DBT	sp|P11182|ODB2_HUMAN Lipoamide acyltransferase component of branched-chain alpha-keto acid dehydrogenase complex, mitochondrial OS=Homo sapiens OX=9606 GN=DBT PE=1 SV=3	1	4	4	4	2	2	2	2	2	2	2	2	2	12.2	12.2	12.2	53.486	482	482	6.14					1	4	2				0	7.1968	By MS/MS	By MS/MS	By MS/MS	5.4	5.4	7.3	38271000	12809000	3820900	21641000
P11216;P06737	P11216	17;2	17;2	15;0	Glycogen phosphorylase, brain form	PYGB	sp|P11216|PYGB_HUMAN Glycogen phosphorylase, brain form OS=Homo sapiens OX=9606 GN=PYGB PE=1 SV=5	2	17	17	15	12	16	14	12	16	14	10	14	12	26.3	26.3	23.6	96.695	843	843;847	4.53	5	9	7	4	13	14	8	2			0	37.767	By MS/MS	By MS/MS	By MS/MS	14.2	22.7	23.6	2759300000	828260000	991740000	939330000
P11233	P11233	11	5	5	Ras-related protein Ral-A	RALA	sp|P11233|RALA_HUMAN Ras-related protein Ral-A OS=Homo sapiens OX=9606 GN=RALA PE=1 SV=1	1	11	5	5	7	9	10	3	3	4	3	3	4	66	31.6	31.6	23.567	206	206	7.18				5			2	6		4	0	20.184	By MS/MS	By MS/MS	By MS/MS	43.2	58.3	51.9	515190000	208130000	254830000	52236000
P11234	P11234	11	11	5	Ras-related protein Ral-B	RALB	sp|P11234|RALB_HUMAN Ras-related protein Ral-B OS=Homo sapiens OX=9606 GN=RALB PE=1 SV=1	1	11	11	5	8	11	11	8	11	11	4	5	5	70.4	70.4	35.9	23.408	206	206	5.73	3	1	9	7	13	20	14	15	2		0	110.08	By MS/MS	By MS/MS	By MS/MS	41.3	70.4	70.4	4148100000	511070000	1883100000	1753900000
P11274	P11274	7	7	7	Breakpoint cluster region protein	BCR	sp|P11274|BCR_HUMAN Breakpoint cluster region protein OS=Homo sapiens OX=9606 GN=BCR PE=1 SV=2	1	7	7	7	7	6	5	7	6	5	7	6	5	6.1	6.1	6.1	142.82	1271	1271	2.56	4	11	6		4						0	13.943	By MS/MS	By MS/MS	By MS/MS	6.1	5.2	4.2	487890000	243580000	191240000	53065000
P11279	P11279	2	2	2	Lysosome-associated membrane glycoprotein 1	LAMP1	sp|P11279|LAMP1_HUMAN Lysosome-associated membrane glycoprotein 1 OS=Homo sapiens OX=9606 GN=LAMP1 PE=1 SV=3	1	2	2	2	2	2	2	2	2	2	2	2	2	3.6	3.6	3.6	44.882	417	417	2.67		3	6								0.00064475	3.3414	By MS/MS	By matching	By MS/MS	3.6	3.6	3.6	138520000	32510000	78130000	27884000
P11310	P11310	19	19	19	Medium-chain specific acyl-CoA dehydrogenase, mitochondrial	ACADM	sp|P11310|ACADM_HUMAN Medium-chain specific acyl-CoA dehydrogenase, mitochondrial OS=Homo sapiens OX=9606 GN=ACADM PE=1 SV=1	1	19	19	19	14	17	16	14	17	16	14	17	16	46.6	46.6	46.6	46.588	421	421	5.3		1	11	37	23	11	11	21			0	323.31	By MS/MS	By MS/MS	By MS/MS	35.4	46.6	43.5	8128000000	1721900000	3309500000	3096600000
P11387	P11387	40	40	36	DNA topoisomerase 1	TOP1	sp|P11387|TOP1_HUMAN DNA topoisomerase 1 OS=Homo sapiens OX=9606 GN=TOP1 PE=1 SV=2	1	40	40	36	31	37	34	31	37	34	28	33	31	43.5	43.5	40.9	90.725	765	765	5.76	2	14	19	46	54	56	56	65	1	1	0	136.94	By MS/MS	By MS/MS	By MS/MS	39	43.5	39	16383000000	4234300000	7568500000	4580400000
P11388	P11388	46	46	37	DNA topoisomerase 2-alpha	TOP2A	sp|P11388|TOP2A_HUMAN DNA topoisomerase 2-alpha OS=Homo sapiens OX=9606 GN=TOP2A PE=1 SV=3	1	46	46	37	25	44	40	25	44	40	21	35	32	29.7	29.7	26.2	174.38	1531	1531	4.93	7	17	32	40	38	43	25	23		1	0	177.73	By MS/MS	By MS/MS	By MS/MS	21.8	27.8	26.8	6492100000	917170000	3088100000	2486800000
P11413	P11413	27	27	27	Glucose-6-phosphate 1-dehydrogenase	G6PD	sp|P11413|G6PD_HUMAN Glucose-6-phosphate 1-dehydrogenase OS=Homo sapiens OX=9606 GN=G6PD PE=1 SV=4	1	27	27	27	24	21	24	24	21	24	24	21	24	49.9	49.9	49.9	59.256	515	515	5.53	3	10	19	16	25	45	29	26	2		0	172.5	By MS/MS	By MS/MS	By MS/MS	48.2	44.9	47	14841000000	5031100000	5412300000	4397800000
P11441	P11441	12	12	12	Ubiquitin-like protein 4A	UBL4A	sp|P11441|UBL4A_HUMAN Ubiquitin-like protein 4A OS=Homo sapiens OX=9606 GN=UBL4A PE=1 SV=1	1	12	12	12	10	11	9	10	11	9	10	11	9	63.1	63.1	63.1	17.776	157	157	4.2	2	5	14	11	4	11	2	2			0	29.971	By MS/MS	By MS/MS	By MS/MS	59.2	59.2	54.1	1256900000	293670000	461200000	502020000
P11473	P11473	2	2	2	Vitamin D3 receptor	VDR	sp|P11473|VDR_HUMAN Vitamin D3 receptor OS=Homo sapiens OX=9606 GN=VDR PE=1 SV=1	1	2	2	2	0	1	2	0	1	2	0	1	2	4.9	4.9	4.9	48.289	427	427	7.25						1	1	2			0.0040331	2.5223		By MS/MS	By MS/MS	0	2.6	4.9	17772000	0	9664900	8106800
P11498	P11498	6	6	6	Pyruvate carboxylase, mitochondrial	PC	sp|P11498|PYC_HUMAN Pyruvate carboxylase, mitochondrial OS=Homo sapiens OX=9606 GN=PC PE=1 SV=2	1	6	6	6	5	4	4	5	4	4	5	4	4	5.9	5.9	5.9	129.63	1178	1178	3		4	7		2						0	6.918	By MS/MS	By MS/MS	By MS/MS	4.8	3.8	3.7	76752000	29637000	22459000	24656000
P11532	P11532	4	3	3	Dystrophin	DMD	sp|P11532|DMD_HUMAN Dystrophin OS=Homo sapiens OX=9606 GN=DMD PE=1 SV=3	1	4	3	3	2	2	2	1	2	2	1	2	2	1.6	1.1	1.1	426.74	3685	3685	5.88	1			1	1	1	1	3			0.0051557	2.3507	By MS/MS	By MS/MS	By MS/MS	0.7	0.6	0.8	93872000	60478000	17485000	15909000
P11586	P11586	70	70	68	C-1-tetrahydrofolate synthase, cytoplasmic;Methylenetetrahydrofolate dehydrogenase;Methenyltetrahydrofolate cyclohydrolase;Formyltetrahydrofolate synthetase;C-1-tetrahydrofolate synthase, cytoplasmic, N-terminally processed	MTHFD1	sp|P11586|C1TC_HUMAN C-1-tetrahydrofolate synthase, cytoplasmic OS=Homo sapiens OX=9606 GN=MTHFD1 PE=1 SV=3	1	70	70	68	61	65	63	61	65	63	59	64	62	67.6	67.6	66.5	101.56	935	935	5.63	11	38	59	93	94	109	119	133	9	1	0	323.31	By MS/MS	By MS/MS	By MS/MS	61.9	61.7	62.5	89050000000	23246000000	33711000000	32093000000
P11717	P11717	14	14	14	Cation-independent mannose-6-phosphate receptor	IGF2R	sp|P11717|MPRI_HUMAN Cation-independent mannose-6-phosphate receptor OS=Homo sapiens OX=9606 GN=IGF2R PE=1 SV=3	1	14	14	14	13	10	8	13	10	8	13	10	8	8.6	8.6	8.6	274.37	2491	2491	4.8		6	5	8	10	9	3	4			0	38.979	By MS/MS	By MS/MS	By MS/MS	7.7	6.8	4.6	1054100000	633840000	280540000	139740000
P11766	P11766	17	17	17	Alcohol dehydrogenase class-3	ADH5	sp|P11766|ADHX_HUMAN Alcohol dehydrogenase class-3 OS=Homo sapiens OX=9606 GN=ADH5 PE=1 SV=4	1	17	17	17	13	16	15	13	16	15	13	16	15	47.3	47.3	47.3	39.724	374	374	5.87		3	8	12	29	29	32	20			0	60.132	By MS/MS	By MS/MS	By MS/MS	30.5	47.3	37.7	13551000000	3881800000	6261700000	3407900000
P11802	P11802	2	1	1	Cyclin-dependent kinase 4	CDK4	sp|P11802|CDK4_HUMAN Cyclin-dependent kinase 4 OS=Homo sapiens OX=9606 GN=CDK4 PE=1 SV=2	1	2	1	1	1	2	2	0	1	1	0	1	1	6.6	4	4	33.729	303	303	4.33				2	1						0.0042245	2.4954	By matching	By MS/MS	By MS/MS	2.6	6.6	6.6	67359000	0	0	67359000
P11908	P11908	16	7	7	Ribose-phosphate pyrophosphokinase 2	PRPS2	sp|P11908|PRPS2_HUMAN Ribose-phosphate pyrophosphokinase 2 OS=Homo sapiens OX=9606 GN=PRPS2 PE=1 SV=2	1	16	7	7	15	16	14	7	7	7	7	7	7	58.8	33.3	33.3	34.769	318	318	6.43				5	20	25	28	18	3		0	28.604	By MS/MS	By MS/MS	By MS/MS	58.8	58.8	56.9	7744300000	1642900000	3539900000	2561500000
P11940;Q9H361;Q4VXU2;Q96DU9	P11940	43;15;8;3	43;15;8;3	28;10;6;3	Polyadenylate-binding protein 1	PABPC1	sp|P11940|PABP1_HUMAN Polyadenylate-binding protein 1 OS=Homo sapiens OX=9606 GN=PABPC1 PE=1 SV=2	4	43	43	28	34	42	40	34	42	40	23	27	26	51.9	51.9	36.8	70.67	636	636;631;614;382	5.53	16	7	15	58	59	64	58	56			0	183.95	By MS/MS	By MS/MS	By MS/MS	44.2	51.9	49.2	43933000000	9562000000	19457000000	14913000000
P12004	P12004	30	30	30	Proliferating cell nuclear antigen	PCNA	sp|P12004|PCNA_HUMAN Proliferating cell nuclear antigen OS=Homo sapiens OX=9606 GN=PCNA PE=1 SV=1	1	30	30	30	26	28	28	26	28	28	26	28	28	96.9	96.9	96.9	28.768	261	261	5.83		8	19	44	74	102	79	53			0	323.31	By MS/MS	By MS/MS	By MS/MS	96.9	96.9	82	75957000000	18201000000	34705000000	23051000000
P12074	P12074	3	3	3	Cytochrome c oxidase subunit 6A1, mitochondrial	COX6A1	sp|P12074|CX6A1_HUMAN Cytochrome c oxidase subunit 6A1, mitochondrial OS=Homo sapiens OX=9606 GN=COX6A1 PE=1 SV=4	1	3	3	3	3	3	3	3	3	3	3	3	3	45	45	45	12.155	109	109	6				4	11	16	7	6			0	5.2192	By MS/MS	By MS/MS	By MS/MS	45	45	45	6134900000	737220000	3423400000	1974300000
P12081	P12081	29	29	27	Histidine--tRNA ligase, cytoplasmic	HARS	sp|P12081|SYHC_HUMAN Histidine--tRNA ligase, cytoplasmic OS=Homo sapiens OX=9606 GN=HARS PE=1 SV=2	1	29	29	27	24	28	26	24	28	26	22	26	24	43.6	43.6	39.9	57.41	509	509	5.02	8	14	25	34	33	41	31	20			0	323.31	By MS/MS	By MS/MS	By MS/MS	38.1	43.6	41.1	11324000000	3277600000	4579900000	3467000000
P12235	P12235	20	2	2	ADP/ATP translocase 1	SLC25A4	sp|P12235|ADT1_HUMAN ADP/ATP translocase 1 OS=Homo sapiens OX=9606 GN=SLC25A4 PE=1 SV=4	1	20	2	2	17	19	18	1	2	1	1	2	1	45	7.4	7.4	33.064	298	298	6.07				3	3	3	2	4			0.00044395	3.7717	By MS/MS	By MS/MS	By MS/MS	31.5	40.9	37.9	276990000	49599000	112030000	115360000
P12236	P12236	30	14	8	ADP/ATP translocase 3;ADP/ATP translocase 3, N-terminally processed	SLC25A6	sp|P12236|ADT3_HUMAN ADP/ATP translocase 3 OS=Homo sapiens OX=9606 GN=SLC25A6 PE=1 SV=4	1	30	14	8	23	28	29	9	13	14	4	7	8	68.5	47.3	30.5	32.866	298	298	5.41	3	5	11	13	19	15	17	18			0	39.506	By MS/MS	By MS/MS	By MS/MS	43	63.4	64.4	6485700000	1057800000	3085500000	2342500000
P12268	P12268	44	44	42	Inosine-5-monophosphate dehydrogenase 2	IMPDH2	sp|P12268|IMDH2_HUMAN Inosine-5-monophosphate dehydrogenase 2 OS=Homo sapiens OX=9606 GN=IMPDH2 PE=1 SV=2	1	44	44	42	37	43	38	37	43	38	35	41	36	66	66	66	55.804	514	514	5.89	6	9	26	75	80	94	79	87	11	9	0	323.31	By MS/MS	By MS/MS	By MS/MS	64.8	65.6	64.4	53786000000	12918000000	23128000000	17740000000
P12270	P12270	112	112	112	Nucleoprotein TPR	TPR	sp|P12270|TPR_HUMAN Nucleoprotein TPR OS=Homo sapiens OX=9606 GN=TPR PE=1 SV=3	1	112	112	112	82	97	94	82	97	94	82	97	94	50.1	50.1	50.1	267.29	2363	2363	4.02	41	76	134	112	83	52	41	25	2		0	323.31	By MS/MS	By MS/MS	By MS/MS	38.9	45.5	42.4	25976000000	6720500000	10587000000	8668200000
P12277	P12277	2	2	2	Creatine kinase B-type	CKB	sp|P12277|KCRB_HUMAN Creatine kinase B-type OS=Homo sapiens OX=9606 GN=CKB PE=1 SV=1	1	2	2	2	1	2	1	1	2	1	1	2	1	8.1	8.1	8.1	42.644	381	381	4.57				3	4						0.00064977	3.4213	By MS/MS	By MS/MS	By MS/MS	2.9	8.1	2.9	115180000	14955000	63461000	36760000
P12429	P12429	12	12	12	Annexin A3	ANXA3	sp|P12429|ANXA3_HUMAN Annexin A3 OS=Homo sapiens OX=9606 GN=ANXA3 PE=1 SV=3	1	12	12	12	4	4	12	4	4	12	4	4	12	35.6	35.6	35.6	36.375	323	323	4.45		2	8	8	5	4	3	1			0	25.597	By MS/MS	By MS/MS	By MS/MS	17.3	13.3	35.6	416670000	22299000	10133000	384230000
P12544	P12544	4	4	4	Granzyme A	GZMA	sp|P12544|GRAA_HUMAN Granzyme A OS=Homo sapiens OX=9606 GN=GZMA PE=1 SV=2	1	4	4	4	4	1	0	4	1	0	4	1	0	22.1	22.1	22.1	28.999	262	262	5.62				3	4	3	1	2			0	7.8278	By MS/MS	By MS/MS		22.1	9.2	0	463620000	390570000	73044000	0
P12643	P12643	1	1	1	Bone morphogenetic protein 2	BMP2	sp|P12643|BMP2_HUMAN Bone morphogenetic protein 2 OS=Homo sapiens OX=9606 GN=BMP2 PE=1 SV=1	1	1	1	1	1	1	1	1	1	1	1	1	1	6.1	6.1	6.1	44.701	396	396	2.67		6	4	2							0.0062317	2.1136	By MS/MS	By matching	By MS/MS	6.1	6.1	6.1	1180700000	786500000	148410000	245790000
P12694	P12694	11	11	11	2-oxoisovalerate dehydrogenase subunit alpha, mitochondrial	BCKDHA	sp|P12694|ODBA_HUMAN 2-oxoisovalerate dehydrogenase subunit alpha, mitochondrial OS=Homo sapiens OX=9606 GN=BCKDHA PE=1 SV=2	1	11	11	11	8	8	9	8	8	9	8	8	9	29	29	29	50.47	445	445	5.18			2	14	16	4	5	4			0	38.779	By MS/MS	By MS/MS	By MS/MS	26.7	28.1	28.1	1534600000	428550000	642340000	463760000
P12814;P35609	P12814	44;10	22;1	22;1	Alpha-actinin-1	ACTN1	sp|P12814|ACTN1_HUMAN Alpha-actinin-1 OS=Homo sapiens OX=9606 GN=ACTN1 PE=1 SV=2	2	44	22	22	33	39	39	12	19	22	12	19	22	49.8	35.7	35.7	103.06	892	892;894	4.83	5	12	26	19	24	24	21	12			0	146.42	By MS/MS	By MS/MS	By MS/MS	35.5	44.5	49.4	7691100000	902490000	2641800000	4146800000
P12883;P13533	P12883	5;2	4;1	4;1	Myosin-7	MYH7	sp|P12883|MYH7_HUMAN Myosin-7 OS=Homo sapiens OX=9606 GN=MYH7 PE=1 SV=5	2	5	4	4	2	2	4	1	2	3	1	2	3	3.4	2.9	2.9	223.09	1935	1935;1939	2.78	1	5	1		1	1					0	4.7134	By matching	By MS/MS	By MS/MS	0.9	1.7	2.2	462240000	73126000	112000000	277110000
P12955	P12955	12	12	12	Xaa-Pro dipeptidase	PEPD	sp|P12955|PEPD_HUMAN Xaa-Pro dipeptidase OS=Homo sapiens OX=9606 GN=PEPD PE=1 SV=3	1	12	12	12	12	12	11	12	12	11	12	12	11	28.2	28.2	28.2	54.548	493	493	4.89	3	8	6	10	9	10	7	9			0	31.589	By MS/MS	By MS/MS	By MS/MS	28.2	28.2	26.2	2322200000	1147300000	764060000	410900000
P12956	P12956	60	60	60	X-ray repair cross-complementing protein 6	XRCC6	sp|P12956|XRCC6_HUMAN X-ray repair cross-complementing protein 6 OS=Homo sapiens OX=9606 GN=XRCC6 PE=1 SV=2	1	60	60	60	51	60	53	51	60	53	51	60	53	76.2	76.2	76.2	69.842	609	609	5.75	3	16	38	104	147	180	158	91	6	1	0	323.31	By MS/MS	By MS/MS	By MS/MS	67.8	76.2	70.9	99050000000	24295000000	39973000000	34782000000
P13010	P13010	45	45	45	X-ray repair cross-complementing protein 5	XRCC5	sp|P13010|XRCC5_HUMAN X-ray repair cross-complementing protein 5 OS=Homo sapiens OX=9606 GN=XRCC5 PE=1 SV=3	1	45	45	45	36	44	42	36	44	42	36	44	42	68	68	68	82.704	732	732	5.79	6	18	44	42	48	84	91	88	3		0	308.62	By MS/MS	By MS/MS	By MS/MS	60.1	67.9	66	52841000000	8917300000	23321000000	20602000000
P13073	P13073	8	8	8	Cytochrome c oxidase subunit 4 isoform 1, mitochondrial	COX4I1	sp|P13073|COX41_HUMAN Cytochrome c oxidase subunit 4 isoform 1, mitochondrial OS=Homo sapiens OX=9606 GN=COX4I1 PE=1 SV=1	1	8	8	8	8	8	7	8	8	7	8	8	7	47.9	47.9	47.9	19.576	169	169	5.27	4	4	9	21	36	31	14	11		2	0	49.326	By MS/MS	By MS/MS	By MS/MS	47.9	47.9	40.8	7661100000	2094400000	2640900000	2925900000
P13164	P13164	1	1	1	Interferon-induced transmembrane protein 1	IFITM1	sp|P13164|IFM1_HUMAN Interferon-induced transmembrane protein 1 OS=Homo sapiens OX=9606 GN=IFITM1 PE=1 SV=3	1	1	1	1	1	1	1	1	1	1	1	1	1	16.8	16.8	16.8	13.964	125	125	6.2				1	2	3	2	2			1	-2	By MS/MS	By MS/MS	By MS/MS	16.8	16.8	16.8	5601700000	1282000000	2700200000	1619500000
P13489	P13489	24	24	24	Ribonuclease inhibitor	RNH1	sp|P13489|RINI_HUMAN Ribonuclease inhibitor OS=Homo sapiens OX=9606 GN=RNH1 PE=1 SV=2	1	24	24	24	19	24	22	19	24	22	19	24	22	68.5	68.5	68.5	49.973	461	461	5.22	6	20	15	27	15	28	28	26	4		0	279.11	By MS/MS	By MS/MS	By MS/MS	54.4	68.5	65.3	22682000000	7593300000	9544900000	5543800000
P13501	P13501	2	2	2	C-C motif chemokine 5;RANTES(3-68);RANTES(4-68)	CCL5	sp|P13501|CCL5_HUMAN C-C motif chemokine 5 OS=Homo sapiens OX=9606 GN=CCL5 PE=1 SV=3	1	2	2	2	1	1	2	1	1	2	1	1	2	25.3	25.3	25.3	9.9896	91	91	5.67				2	3	1	2	1			0.00044356	3.7573	By MS/MS	By matching	By MS/MS	13.2	13.2	25.3	188870000	118090000	44907000	25873000
P13612	P13612	9	9	9	Integrin alpha-4	ITGA4	sp|P13612|ITA4_HUMAN Integrin alpha-4 OS=Homo sapiens OX=9606 GN=ITGA4 PE=1 SV=3	1	9	9	9	8	3	3	8	3	3	8	3	3	8.1	8.1	8.1	114.9	1032	1032	3.7		2	12	4	2	2	1				0	16.02	By MS/MS	By MS/MS	By MS/MS	7.1	3.7	3.7	8408100000	7979600000	257320000	171100000
P13637	P13637	16	1	1	Sodium/potassium-transporting ATPase subunit alpha-3	ATP1A3	sp|P13637|AT1A3_HUMAN Sodium/potassium-transporting ATPase subunit alpha-3 OS=Homo sapiens OX=9606 GN=ATP1A3 PE=1 SV=3	1	16	1	1	13	14	13	1	0	0	1	0	0	15.2	1.3	1.3	111.75	1013	1013	2		1									0.0094643	1.8565	By MS/MS	By matching	By matching	12.8	13.4	13	2387000	2387000	0	0
P13639	P13639	77	77	75	Elongation factor 2	EEF2	sp|P13639|EF2_HUMAN Elongation factor 2 OS=Homo sapiens OX=9606 GN=EEF2 PE=1 SV=4	1	77	77	75	75	76	73	75	76	73	73	74	71	77	77	75.9	95.337	858	858	5.76	16	32	101	193	202	263	249	252	9	2	0	323.31	By MS/MS	By MS/MS	By MS/MS	72.1	77	73.9	313210000000	74746000000	141350000000	97112000000
P13667	P13667	38	38	38	Protein disulfide-isomerase A4	PDIA4	sp|P13667|PDIA4_HUMAN Protein disulfide-isomerase A4 OS=Homo sapiens OX=9606 GN=PDIA4 PE=1 SV=2	1	38	38	38	35	30	33	35	30	33	35	30	33	48.7	48.7	48.7	72.932	645	645	5.18	14	28	18	18	40	49	53	28			0	271.38	By MS/MS	By MS/MS	By MS/MS	44.3	44.5	44.2	19205000000	4954300000	6853100000	7397800000
P13674	P13674	17	17	17	Prolyl 4-hydroxylase subunit alpha-1	P4HA1	sp|P13674|P4HA1_HUMAN Prolyl 4-hydroxylase subunit alpha-1 OS=Homo sapiens OX=9606 GN=P4HA1 PE=1 SV=2	1	17	17	17	11	17	16	11	17	16	11	17	16	36	36	36	61.049	534	534	5.03		13	19	9	18	18	9	13	1	2	0	38.996	By MS/MS	By MS/MS	By MS/MS	26.4	36	35	3999000000	493070000	2202100000	1303900000
P13686	P13686	1	1	1	Tartrate-resistant acid phosphatase type 5	ACP5	sp|P13686|PPA5_HUMAN Tartrate-resistant acid phosphatase type 5 OS=Homo sapiens OX=9606 GN=ACP5 PE=1 SV=3	1	1	1	1	0	1	1	0	1	1	0	1	1	5.8	5.8	5.8	36.598	325	325	8								2			0.0080769	2.0038		By matching	By MS/MS	0	5.8	5.8	96377000	0	22821000	73556000
P13693;Q56UQ5;Q9HAU6	P13693	11;3;1	11;3;1	11;3;1	Translationally-controlled tumor protein	TPT1	sp|P13693|TCTP_HUMAN Translationally-controlled tumor protein OS=Homo sapiens OX=9606 GN=TPT1 PE=1 SV=1	3	11	11	11	10	9	10	10	9	10	10	9	10	35.5	35.5	35.5	19.595	172	172;140;139	5.43		9	11	20	28	30	24	17			0	105.91	By MS/MS	By MS/MS	By MS/MS	35.5	31.4	35.5	15217000000	1872700000	7688200000	5655600000
P13716	P13716	6	6	6	Delta-aminolevulinic acid dehydratase	ALAD	sp|P13716|HEM2_HUMAN Delta-aminolevulinic acid dehydratase OS=Homo sapiens OX=9606 GN=ALAD PE=1 SV=1	1	6	6	6	4	3	4	4	3	4	4	3	4	26.1	26.1	26.1	36.294	330	330	4.76			3	6	4	1	2	1			0	8.028	By MS/MS	By MS/MS	By MS/MS	14.2	10.9	18.2	755430000	201180000	407440000	146810000
P13746;P04439;P30455;P30443	P13746;P04439;P30455;P30443	30;25;17;17	21;16;13;13	3;0;0;0	HLA class I histocompatibility antigen, A-11 alpha chain;HLA class I histocompatibility antigen, A-3 alpha chain;HLA class I histocompatibility antigen, A-36 alpha chain;HLA class I histocompatibility antigen, A-1 alpha chain	HLA-A	sp|P13746|1A11_HUMAN HLA class I histocompatibility antigen, A-11 alpha chain OS=Homo sapiens OX=9606 GN=HLA-A PE=1 SV=1;sp|P04439|1A03_HUMAN HLA class I histocompatibility antigen, A-3 alpha chain OS=Homo sapiens OX=9606 GN=HLA-A PE=1 SV=2;sp|P30455|1A36_	4	30	21	3	13	28	28	4	19	20	0	3	3	69.6	53.7	3.6	40.936	365	365;365;365;365	4.96		3	36	51	29	23	18	22			0	96.036	By MS/MS	By MS/MS	By MS/MS	29.9	64.9	69.6	36604000000	565140000	20868000000	15171000000
P13747	P13747	13	11	11	HLA class I histocompatibility antigen, alpha chain E	HLA-E	sp|P13747|HLAE_HUMAN HLA class I histocompatibility antigen, alpha chain E OS=Homo sapiens OX=9606 GN=HLA-E PE=1 SV=3	1	13	11	11	11	12	9	9	10	7	9	10	7	47.5	47.5	47.5	40.156	358	358	5.31		3	3	10	6	10	10	3			0	19.225	By MS/MS	By MS/MS	By MS/MS	32.4	43.9	30.2	2617000000	1058200000	1141400000	417400000
P13760;Q30167;Q9TQE0;P79483	P13760;Q30167	5;4;2;2	1;0;0;0	1;0;0;0	HLA class II histocompatibility antigen, DRB1-4 beta chain;HLA class II histocompatibility antigen, DRB1-10 beta chain	HLA-DRB1	sp|P13760|2B14_HUMAN HLA class II histocompatibility antigen, DRB1-4 beta chain OS=Homo sapiens OX=9606 GN=HLA-DRB1 PE=1 SV=1;sp|Q30167|2B1A_HUMAN HLA class II histocompatibility antigen, DRB1-10 beta chain OS=Homo sapiens OX=9606 GN=HLA-DRB1 PE=1 SV=2	4	5	1	1	5	1	1	1	1	0	1	1	0	16.9	8.6	8.6	30.112	266	266;266;266;266	5.33					2	1					0	5.5238	By MS/MS	By matching	By matching	16.9	8.6	5.3	75409000	69846000	5562900	0
P13796	P13796	65	65	59	Plastin-2	LCP1	sp|P13796|PLSL_HUMAN Plastin-2 OS=Homo sapiens OX=9606 GN=LCP1 PE=1 SV=6	1	65	65	59	54	57	53	54	57	53	49	52	47	79.4	79.4	76.2	70.288	627	627	5.63	11	29	81	120	142	151	125	149	21	1	0	323.31	By MS/MS	By MS/MS	By MS/MS	74.5	77.5	73.2	304870000000	117160000000	92176000000	95535000000
P13797	P13797	6	1	1	Plastin-3	PLS3	sp|P13797|PLST_HUMAN Plastin-3 OS=Homo sapiens OX=9606 GN=PLS3 PE=1 SV=4	1	6	1	1	5	5	6	1	1	1	1	1	1	8.4	1.6	1.6	70.81	630	630	4				3							1	-2	By MS/MS	By MS/MS	By MS/MS	7.1	7.1	8.4	89512000	30608000	36434000	22470000
P13798	P13798	27	27	27	Acylamino-acid-releasing enzyme	APEH	sp|P13798|ACPH_HUMAN Acylamino-acid-releasing enzyme OS=Homo sapiens OX=9606 GN=APEH PE=1 SV=4	1	27	27	27	23	21	23	23	21	23	23	21	23	45.4	45.4	45.4	81.224	732	732	4.89	7	7	22	40	28	30	25	10	1		0	153.57	By MS/MS	By MS/MS	By MS/MS	38.1	38.5	40.3	9834100000	3074900000	3966500000	2792700000
P13804	P13804	24	24	24	Electron transfer flavoprotein subunit alpha, mitochondrial	ETFA	sp|P13804|ETFA_HUMAN Electron transfer flavoprotein subunit alpha, mitochondrial OS=Homo sapiens OX=9606 GN=ETFA PE=1 SV=1	1	24	24	24	20	24	24	20	24	24	20	24	24	73.6	73.6	73.6	35.079	333	333	5.37	4	13	8	37	29	35	36	23			0	234.75	By MS/MS	By MS/MS	By MS/MS	62.8	73.6	73.6	15241000000	3186600000	7281400000	4772700000
P13807	P13807	14	14	14	Glycogen [starch] synthase, muscle	GYS1	sp|P13807|GYS1_HUMAN Glycogen [starch] synthase, muscle OS=Homo sapiens OX=9606 GN=GYS1 PE=1 SV=2	1	14	14	14	10	11	14	10	11	14	10	11	14	25.2	25.2	25.2	83.785	737	737	5.81		1	4	8	13	10	12	11			0	55.092	By MS/MS	By MS/MS	By MS/MS	19.9	23.2	25.2	1242300000	226220000	710390000	305660000
P13861;P31323	P13861	25;3	25;3	25;3	cAMP-dependent protein kinase type II-alpha regulatory subunit	PRKAR2A	sp|P13861|KAP2_HUMAN cAMP-dependent protein kinase type II-alpha regulatory subunit OS=Homo sapiens OX=9606 GN=PRKAR2A PE=1 SV=2	2	25	25	25	25	22	23	25	22	23	25	22	23	64.4	64.4	64.4	45.518	404	404;418	4.62	18	11	15	16	31	23	17	13			0	323.31	By MS/MS	By MS/MS	By MS/MS	64.4	56.7	57.4	5191900000	1865900000	1896400000	1429600000
P13984	P13984	8	8	8	General transcription factor IIF subunit 2	GTF2F2	sp|P13984|T2FB_HUMAN General transcription factor IIF subunit 2 OS=Homo sapiens OX=9606 GN=GTF2F2 PE=1 SV=2	1	8	8	8	6	7	4	6	7	4	6	7	4	32.5	32.5	32.5	28.38	249	249	4.62		5	9	1	3	3	4	4			0	19.014	By MS/MS	By MS/MS	By MS/MS	32.1	32.5	21.7	2824400000	1011500000	1121600000	691320000
P13987	P13987	5	5	5	CD59 glycoprotein	CD59	sp|P13987|CD59_HUMAN CD59 glycoprotein OS=Homo sapiens OX=9606 GN=CD59 PE=1 SV=1	1	5	5	5	5	4	5	5	4	5	5	4	5	28.1	28.1	28.1	14.177	128	128	5.5			2	6	4	5	4	3			0	8.4433	By MS/MS	By MS/MS	By MS/MS	28.1	28.1	28.1	651170000	210180000	207190000	233800000
P13995;Q9H903	P13995	13;1	13;1	13;1	Bifunctional methylenetetrahydrofolate dehydrogenase/cyclohydrolase, mitochondrial;NAD-dependent methylenetetrahydrofolate dehydrogenase;Methenyltetrahydrofolate cyclohydrolase	MTHFD2	sp|P13995|MTDC_HUMAN Bifunctional methylenetetrahydrofolate dehydrogenase/cyclohydrolase, mitochondrial OS=Homo sapiens OX=9606 GN=MTHFD2 PE=1 SV=2	2	13	13	13	9	11	10	9	11	10	9	11	10	38.9	38.9	38.9	37.895	350	350;347	5.15		6	12	6	8	9	6	12			0	27.48	By MS/MS	By MS/MS	By MS/MS	29.1	38.9	35.4	3486100000	493210000	1668000000	1324900000
P14136	P14136	4	3	3	Glial fibrillary acidic protein	GFAP	sp|P14136|GFAP_HUMAN Glial fibrillary acidic protein OS=Homo sapiens OX=9606 GN=GFAP PE=1 SV=1	1	4	3	3	4	1	1	3	0	0	3	0	0	8.6	6.9	6.9	49.88	432	432	3.86		2	1	1	2	1					0	4.6046	By MS/MS	By matching	By matching	8.6	1.6	1.6	122500000	122500000	0	0
P14151	P14151	3	3	3	L-selectin	SELL	sp|P14151|LYAM1_HUMAN L-selectin OS=Homo sapiens OX=9606 GN=SELL PE=1 SV=2	1	3	3	3	3	1	1	3	1	1	3	1	1	9.1	9.1	9.1	42.187	372	372	5.43			1		2	3	1				0.0020525	2.7366	By MS/MS	By MS/MS	By matching	9.1	2.2	2.2	178770000	128060000	20750000	29959000
P14174	P14174	9	9	9	Macrophage migration inhibitory factor	MIF	sp|P14174|MIF_HUMAN Macrophage migration inhibitory factor OS=Homo sapiens OX=9606 GN=MIF PE=1 SV=4	1	9	9	9	9	8	7	9	8	7	9	8	7	52.2	52.2	52.2	12.476	115	115	7.19				3	19	39	69	46	28	8	0	85.146	By MS/MS	By MS/MS	By MS/MS	52.2	46.1	46.1	270480000000	103630000000	86828000000	80021000000
P14209	P14209	5	5	5	CD99 antigen	CD99	sp|P14209|CD99_HUMAN CD99 antigen OS=Homo sapiens OX=9606 GN=CD99 PE=1 SV=1	1	5	5	5	5	4	4	5	4	4	5	4	4	15.7	15.7	15.7	18.848	185	185	3.69	5	2	7	6	5	1	2	1			0	25.406	By MS/MS	By MS/MS	By MS/MS	15.7	15.7	15.7	2474800000	940940000	1357900000	175940000
P14222	P14222	3	3	3	Perforin-1	PRF1	sp|P14222|PERF_HUMAN Perforin-1 OS=Homo sapiens OX=9606 GN=PRF1 PE=1 SV=1	1	3	3	3	2	0	2	2	0	2	2	0	2	6.5	6.5	6.5	61.377	555	555	4.5			1	2			1				0.0014849	3.1567	By MS/MS		By MS/MS	4.5	0	3.6	17684000	13735000	0	3949300
P14314	P14314	18	18	18	Glucosidase 2 subunit beta	PRKCSH	sp|P14314|GLU2B_HUMAN Glucosidase 2 subunit beta OS=Homo sapiens OX=9606 GN=PRKCSH PE=1 SV=2	1	18	18	18	16	18	17	16	18	17	16	18	17	27.5	27.5	27.5	59.425	528	528	4.6		15	33	31	15	11	10	19			0	143.7	By MS/MS	By MS/MS	By MS/MS	20.3	27.5	27.5	10744000000	3554600000	4008600000	3181000000
P14316	P14316	6	6	6	Interferon regulatory factor 2	IRF2	sp|P14316|IRF2_HUMAN Interferon regulatory factor 2 OS=Homo sapiens OX=9606 GN=IRF2 PE=1 SV=2	1	6	6	6	4	5	2	4	5	2	4	5	2	18.6	18.6	18.6	39.354	349	349	5.29	3			1	2	3	1	4			0	9.7637	By MS/MS	By MS/MS	By MS/MS	13.5	14.6	5.4	965710000	359340000	436670000	169700000
P14317	P14317	42	42	42	Hematopoietic lineage cell-specific protein	HCLS1	sp|P14317|HCLS1_HUMAN Hematopoietic lineage cell-specific protein OS=Homo sapiens OX=9606 GN=HCLS1 PE=1 SV=3	1	42	42	42	39	36	39	39	36	39	39	36	39	57.4	57.4	57.4	54.013	486	486	4.98	17	35	47	89	86	72	64	49			0	205.31	By MS/MS	By MS/MS	By MS/MS	54.9	53.7	56.2	60794000000	18148000000	22976000000	19670000000
P14324	P14324	8	8	8	Farnesyl pyrophosphate synthase	FDPS	sp|P14324|FPPS_HUMAN Farnesyl pyrophosphate synthase OS=Homo sapiens OX=9606 GN=FDPS PE=1 SV=4	1	8	8	8	8	7	7	8	7	7	8	7	7	20.5	20.5	20.5	48.275	419	419	5.05	3	3	6	14	13	7	11	7			0	169.01	By MS/MS	By MS/MS	By MS/MS	20.5	20.5	20.5	6854700000	1826000000	2467200000	2561600000
P14406	P14406	6	6	6	Cytochrome c oxidase subunit 7A2, mitochondrial	COX7A2	sp|P14406|CX7A2_HUMAN Cytochrome c oxidase subunit 7A2, mitochondrial OS=Homo sapiens OX=9606 GN=COX7A2 PE=1 SV=1	1	6	6	6	4	6	5	4	6	5	4	6	5	62.7	62.7	62.7	9.3959	83	83	6.31			1	6	3	5	4	1	4	2	0	19.504	By MS/MS	By MS/MS	By MS/MS	56.6	62.7	59	1076300000	164930000	298130000	613260000
P14550	P14550	21	21	21	Alcohol dehydrogenase [NADP(+)]	AKR1A1	sp|P14550|AK1A1_HUMAN Alcohol dehydrogenase [NADP(+)] OS=Homo sapiens OX=9606 GN=AKR1A1 PE=1 SV=3	1	21	21	21	20	20	21	20	20	21	20	20	21	72.6	72.6	72.6	36.573	325	325	5.7			10	27	28	30	24	23			0	233.3	By MS/MS	By MS/MS	By MS/MS	61.5	71.7	72.6	10072000000	2325200000	4871200000	2875200000
P14618;P30613	P14618	79;2	79;2	79;2	Pyruvate kinase PKM	PKM	sp|P14618|KPYM_HUMAN Pyruvate kinase PKM OS=Homo sapiens OX=9606 GN=PKM PE=1 SV=4	2	79	79	79	72	77	73	72	77	73	72	77	73	94.4	94.4	94.4	57.936	531	531;574	5.61	21	38	105	590	788	525	398	338	71	32	0	323.31	By MS/MS	By MS/MS	By MS/MS	94.4	94.4	94.4	1341900000000	387660000000	495910000000	458380000000
P14625;Q58FF3	P14625	68;10	65;10	65;10	Endoplasmin	HSP90B1	sp|P14625|ENPL_HUMAN Endoplasmin OS=Homo sapiens OX=9606 GN=HSP90B1 PE=1 SV=1	2	68	65	65	56	62	62	54	59	59	54	59	59	61.1	59.4	59.4	92.468	803	803;399	5.36	9	20	57	160	140	141	109	78	6	2	0	323.31	By MS/MS	By MS/MS	By MS/MS	55.7	59	58.2	95802000000	21154000000	39562000000	35086000000
P14635	P14635	3	3	3	G2/mitotic-specific cyclin-B1	CCNB1	sp|P14635|CCNB1_HUMAN G2/mitotic-specific cyclin-B1 OS=Homo sapiens OX=9606 GN=CCNB1 PE=1 SV=1	1	3	3	3	0	2	3	0	2	3	0	2	3	9.5	9.5	9.5	48.337	433	433	4.83			1		4	1					0	10.005		By MS/MS	By MS/MS	0	6.5	9.5	401840000	0	261630000	140200000
P14649	P14649	4	1	1	Myosin light chain 6B	MYL6B	sp|P14649|MYL6B_HUMAN Myosin light chain 6B OS=Homo sapiens OX=9606 GN=MYL6B PE=1 SV=1	1	4	1	1	4	4	4	1	1	1	1	1	1	22.1	7.7	7.7	22.764	208	208	8								3			1	-2	By matching	By MS/MS	By matching	22.1	22.1	22.1	20839000	7977000	7107400	5754800
P63162;P14678	P63162;P14678	11;11	11;11	11;11	Small nuclear ribonucleoprotein-associated protein N;Small nuclear ribonucleoprotein-associated proteins B and B	SNRPN;SNRPB	sp|P63162|RSMN_HUMAN Small nuclear ribonucleoprotein-associated protein N OS=Homo sapiens OX=9606 GN=SNRPN PE=1 SV=1;sp|P14678|RSMB_HUMAN Small nuclear ribonucleoprotein-associated proteins B and B OS=Homo sapiens OX=9606 GN=SNRPB PE=1 SV=2	2	11	11	11	8	9	10	8	9	10	8	9	10	29.6	29.6	29.6	24.614	240	240;240	6		1	3	14	25	32	24	21			0	30.255	By MS/MS	By MS/MS	By MS/MS	17.5	28.8	29.6	36269000000	10298000000	13918000000	12052000000
P14854	P14854	10	10	10	Cytochrome c oxidase subunit 6B1	COX6B1	sp|P14854|CX6B1_HUMAN Cytochrome c oxidase subunit 6B1 OS=Homo sapiens OX=9606 GN=COX6B1 PE=1 SV=2	1	10	10	10	10	10	9	10	10	9	10	10	9	98.8	98.8	98.8	10.192	86	86	5.34	6	4	7	14	17	25	19	12			0	42.261	By MS/MS	By MS/MS	By MS/MS	98.8	98.8	95.3	12609000000	5615900000	4380500000	2613100000
P14859;Q9UKI9	P14859;Q9UKI9	4;2	4;2	3;1	POU domain, class 2, transcription factor 1;POU domain, class 2, transcription factor 3	POU2F1;POU2F3	sp|P14859|PO2F1_HUMAN POU domain, class 2, transcription factor 1 OS=Homo sapiens OX=9606 GN=POU2F1 PE=1 SV=2;sp|Q9UKI9|PO2F3_HUMAN POU domain, class 2, transcription factor 3 OS=Homo sapiens OX=9606 GN=POU2F3 PE=2 SV=3	2	4	4	3	3	2	3	3	2	3	3	2	2	8.1	8.1	6.3	76.471	743	743;436	5.08		1		1	7	3	1				0	11.316	By MS/MS	By MS/MS	By MS/MS	6.3	5.2	7	301110000	45341000	184670000	71100000
P14866	P14866	38	38	37	Heterogeneous nuclear ribonucleoprotein L	HNRNPL	sp|P14866|HNRPL_HUMAN Heterogeneous nuclear ribonucleoprotein L OS=Homo sapiens OX=9606 GN=HNRNPL PE=1 SV=2	1	38	38	37	33	36	36	33	36	36	32	35	35	69.9	69.9	69.9	64.132	589	589	5.67		5	42	76	64	60	85	71	1		0	317.62	By MS/MS	By MS/MS	By MS/MS	68.9	69.6	63	57928000000	11484000000	26578000000	19866000000
P14868	P14868	35	35	35	Aspartate--tRNA ligase, cytoplasmic	DARS	sp|P14868|SYDC_HUMAN Aspartate--tRNA ligase, cytoplasmic OS=Homo sapiens OX=9606 GN=DARS PE=1 SV=2	1	35	35	35	29	31	33	29	31	33	29	31	33	60.9	60.9	60.9	57.136	501	501	5.54		12	26	43	53	48	45	46	1		0	323.31	By MS/MS	By MS/MS	By MS/MS	56.5	55.5	58.3	22634000000	5527400000	9700600000	7406100000
P14927	P14927	11	11	11	Cytochrome b-c1 complex subunit 7	UQCRB	sp|P14927|QCR7_HUMAN Cytochrome b-c1 complex subunit 7 OS=Homo sapiens OX=9606 GN=UQCRB PE=1 SV=2	1	11	11	11	8	10	10	8	10	10	8	10	10	83.8	83.8	83.8	13.53	111	111	4.42	4	8	22	18	6	6	9	10			0	23.533	By MS/MS	By MS/MS	By MS/MS	63.1	83.8	82.9	9598800000	2546600000	3839900000	3212300000
P15104	P15104	11	11	11	Glutamine synthetase	GLUL	sp|P15104|GLNA_HUMAN Glutamine synthetase OS=Homo sapiens OX=9606 GN=GLUL PE=1 SV=4	1	11	11	11	8	8	5	8	8	5	8	8	5	50.7	50.7	50.7	42.064	373	373	5.38		1	7	11	13	16	10	4	1		0	118.17	By MS/MS	By MS/MS	By MS/MS	34.6	44.2	13.4	2865900000	1540600000	778520000	546730000
P15121	P15121	15	15	15	Aldose reductase	AKR1B1	sp|P15121|ALDR_HUMAN Aldose reductase OS=Homo sapiens OX=9606 GN=AKR1B1 PE=1 SV=3	1	15	15	15	14	14	12	14	14	12	14	14	12	61.7	61.7	61.7	35.853	316	316	5.73		3	4	18	19	17	17	18			0	51.501	By MS/MS	By MS/MS	By MS/MS	60.8	59.2	49.7	7115500000	2834700000	2341300000	1939400000
P15153	P15153	19	18	13	Ras-related C3 botulinum toxin substrate 2	RAC2	sp|P15153|RAC2_HUMAN Ras-related C3 botulinum toxin substrate 2 OS=Homo sapiens OX=9606 GN=RAC2 PE=1 SV=1	1	19	18	13	19	17	17	18	16	16	13	11	11	55.7	55.7	41.1	21.429	192	192	5.97	1	5	9	27	35	43	44	45			0	110.5	By MS/MS	By MS/MS	By MS/MS	55.7	55.2	55.2	40879000000	10756000000	15437000000	14686000000
P15170	P15170	21	21	8	Eukaryotic peptide chain release factor GTP-binding subunit ERF3A	GSPT1	sp|P15170|ERF3A_HUMAN Eukaryotic peptide chain release factor GTP-binding subunit ERF3A OS=Homo sapiens OX=9606 GN=GSPT1 PE=1 SV=1	1	21	21	8	19	21	20	19	21	20	6	8	7	48.5	48.5	27.9	55.755	499	499	5.54		15	14	26	38	33	30	32	2	1	0	96.212	By MS/MS	By MS/MS	By MS/MS	43.3	48.5	41.1	14910000000	4082300000	6340700000	4487000000
P15289	P15289	3	3	3	Arylsulfatase A;Arylsulfatase A component B;Arylsulfatase A component C	ARSA	sp|P15289|ARSA_HUMAN Arylsulfatase A OS=Homo sapiens OX=9606 GN=ARSA PE=1 SV=3	1	3	3	3	3	3	1	3	3	1	3	3	1	8.3	8.3	8.3	53.588	507	507	5.27				3	6			2			0.0014737	3.0346	By MS/MS	By MS/MS	By MS/MS	8.3	8.3	2.8	70588000	39789000	23679000	7118900
P15311	P15311	73	60	57	Ezrin	EZR	sp|P15311|EZRI_HUMAN Ezrin OS=Homo sapiens OX=9606 GN=EZR PE=1 SV=4	1	73	60	57	66	68	69	54	56	56	53	53	53	81.7	67.2	66.9	69.412	586	586	4.92	42	55	66	78	99	104	85	74			0	314.79	By MS/MS	By MS/MS	By MS/MS	78.8	80.9	79	94619000000	26295000000	33138000000	35186000000
P15374	P15374	7	7	7	Ubiquitin carboxyl-terminal hydrolase isozyme L3	UCHL3	sp|P15374|UCHL3_HUMAN Ubiquitin carboxyl-terminal hydrolase isozyme L3 OS=Homo sapiens OX=9606 GN=UCHL3 PE=1 SV=1	1	7	7	7	5	6	6	5	6	6	5	6	6	28.3	28.3	28.3	26.182	230	230	4.37		1	13	8	4	3	6				0	14.344	By MS/MS	By MS/MS	By MS/MS	17.8	27.8	22.2	1291200000	177550000	471610000	642060000
P15408	P15408	3	3	3	Fos-related antigen 2	FOSL2	sp|P15408|FOSL2_HUMAN Fos-related antigen 2 OS=Homo sapiens OX=9606 GN=FOSL2 PE=1 SV=1	1	3	3	3	1	3	2	1	3	2	1	3	2	18.1	18.1	18.1	35.193	326	326	3.5		1	6					1			0	119.61	By MS/MS	By MS/MS	By MS/MS	9.2	18.1	10.1	237070000	1779900	219350000	15936000
P15428	P15428	4	4	4	15-hydroxyprostaglandin dehydrogenase [NAD(+)]	HPGD	sp|P15428|PGDH_HUMAN 15-hydroxyprostaglandin dehydrogenase [NAD(+)] OS=Homo sapiens OX=9606 GN=HPGD PE=1 SV=1	1	4	4	4	4	2	2	4	2	2	4	2	2	17.7	17.7	17.7	28.977	266	266	6.94					1	3	8	4			0	6.5026	By MS/MS	By matching	By MS/MS	17.7	10.2	10.2	129620000	111170000	5671300	12778000
P15498	P15498	10	10	10	Proto-oncogene vav	VAV1	sp|P15498|VAV_HUMAN Proto-oncogene vav OS=Homo sapiens OX=9606 GN=VAV1 PE=1 SV=4	1	10	10	10	10	9	8	10	9	8	10	9	8	15.7	15.7	15.7	98.313	845	845	5.14		3	9	6	8	12	8	4			0	22.398	By MS/MS	By MS/MS	By MS/MS	15.7	15.7	14.6	1842100000	332370000	943080000	566620000
P15531	P15531	13	4	4	Nucleoside diphosphate kinase A	NME1	sp|P15531|NDKA_HUMAN Nucleoside diphosphate kinase A OS=Homo sapiens OX=9606 GN=NME1 PE=1 SV=1	1	13	4	4	12	12	12	3	3	3	3	3	3	78.3	50.7	50.7	17.149	152	152	6.71			2	2	2	2	3	13			0	13.273	By MS/MS	By MS/MS	By MS/MS	78.3	75	75	8865500000	600670000	6650900000	1613900000
P15586	P15586	8	8	8	N-acetylglucosamine-6-sulfatase	GNS	sp|P15586|GNS_HUMAN N-acetylglucosamine-6-sulfatase OS=Homo sapiens OX=9606 GN=GNS PE=1 SV=3	1	8	8	8	7	8	7	7	8	7	7	8	7	16.1	16.1	16.1	62.081	552	552	6.19		3	1	1	4	8	10	9			0	33.126	By MS/MS	By MS/MS	By MS/MS	13.6	16.1	13.2	596420000	198550000	254070000	143800000
P15880	P15880	26	26	26	40S ribosomal protein S2	RPS2	sp|P15880|RS2_HUMAN 40S ribosomal protein S2 OS=Homo sapiens OX=9606 GN=RPS2 PE=1 SV=2	1	26	26	26	23	24	25	23	24	25	23	24	25	76.5	76.5	76.5	31.324	293	293	6.06	1	6	13	34	44	72	67	61	3		0	84.396	By MS/MS	By MS/MS	By MS/MS	69.6	63.5	70	41893000000	10200000000	17361000000	14332000000
P15924	P15924	4	4	4	Desmoplakin	DSP	sp|P15924|DESP_HUMAN Desmoplakin OS=Homo sapiens OX=9606 GN=DSP PE=1 SV=3	1	4	4	4	3	2	3	3	2	3	3	2	3	2.3	2.3	2.3	331.77	2871	2871	5.48			2	8	6	4	10	1			0.00107	3.2981	By MS/MS	By MS/MS	By MS/MS	1.6	0.9	1.6	1668900000	639360000	521010000	508480000
P15927	P15927	15	15	15	Replication protein A 32 kDa subunit	RPA2	sp|P15927|RFA2_HUMAN Replication protein A 32 kDa subunit OS=Homo sapiens OX=9606 GN=RPA2 PE=1 SV=1	1	15	15	15	14	14	15	14	14	15	14	14	15	68.1	68.1	68.1	29.247	270	270	5.6		4	9	22	22	24	18	20	1		0	90.769	By MS/MS	By MS/MS	By MS/MS	68.1	68.1	68.1	9833100000	1716200000	3962900000	4154000000
P15954	P15954	3	3	3	Cytochrome c oxidase subunit 7C, mitochondrial	COX7C	sp|P15954|COX7C_HUMAN Cytochrome c oxidase subunit 7C, mitochondrial OS=Homo sapiens OX=9606 GN=COX7C PE=1 SV=1	1	3	3	3	3	3	3	3	3	3	3	3	3	65.1	65.1	65.1	7.2454	63	63	6.45				5	5	6	12	10			0	52.348	By MS/MS	By MS/MS	By MS/MS	65.1	65.1	65.1	2611500000	861180000	1079500000	670820000
P16070	P16070	10	10	10	CD44 antigen	CD44	sp|P16070|CD44_HUMAN CD44 antigen OS=Homo sapiens OX=9606 GN=CD44 PE=1 SV=3	1	10	10	10	10	9	10	10	9	10	10	9	10	11.2	11.2	11.2	81.537	742	742	5.2		2	11	17	13	11	11	9			0	21.523	By MS/MS	By MS/MS	By MS/MS	11.2	9	11.2	11819000000	5034300000	2454800000	4329600000
P16083	P16083	3	3	3	Ribosyldihydronicotinamide dehydrogenase [quinone]	NQO2	sp|P16083|NQO2_HUMAN Ribosyldihydronicotinamide dehydrogenase [quinone] OS=Homo sapiens OX=9606 GN=NQO2 PE=1 SV=5	1	3	3	3	2	1	1	2	1	1	2	1	1	18.6	18.6	18.6	25.918	231	231	4	1		1			2					0	12.937	By MS/MS	By matching	By MS/MS	6.1	12.6	12.6	121370000	9287800	7687500	104400000
P16104	P16104	13	5	5	Histone H2AX	H2AFX	sp|P16104|H2AX_HUMAN Histone H2AX OS=Homo sapiens OX=9606 GN=H2AFX PE=1 SV=2	1	13	5	5	13	13	12	5	5	4	5	5	4	60.1	16.8	16.8	15.144	143	143	5.17	6	2		5	4	4	8	7			0	29.791	By MS/MS	By MS/MS	By MS/MS	60.1	60.1	60.1	14121000000	3529200000	5221900000	5369500000
P16150	P16150	4	4	4	Leukosialin	SPN	sp|P16150|LEUK_HUMAN Leukosialin OS=Homo sapiens OX=9606 GN=SPN PE=1 SV=1	1	4	4	4	4	4	4	4	4	4	4	4	4	16.5	16.5	16.5	40.321	400	400	5.25		4	3	1	3	1	1	7			0	5.4971	By MS/MS	By MS/MS	By MS/MS	16.5	16.5	16.5	298880000	103450000	114050000	81379000
P16152	P16152	25	25	23	Carbonyl reductase [NADPH] 1	CBR1	sp|P16152|CBR1_HUMAN Carbonyl reductase [NADPH] 1 OS=Homo sapiens OX=9606 GN=CBR1 PE=1 SV=3	1	25	25	23	19	24	24	19	24	24	17	22	22	83	83	78.3	30.375	277	277	5.69	3	2	12	43	49	54	39	40			0	263.29	By MS/MS	By MS/MS	By MS/MS	63.5	81.6	72.2	23991000000	6482200000	9712500000	7795900000
P16189	P16189	31	31	0	HLA class I histocompatibility antigen, A-31 alpha chain	HLA-A	sp|P16189|1A31_HUMAN HLA class I histocompatibility antigen, A-31 alpha chain OS=Homo sapiens OX=9606 GN=HLA-A PE=1 SV=2	1	31	31	0	30	12	26	30	12	26	0	0	0	67.4	67.4	0	41.003	365	365	5.69	4	8	26	35	44	105	70	28	2	3	0	148.83	By MS/MS	By MS/MS	By MS/MS	67.4	31.5	58.1	37253000000	12789000000	12599000000	11865000000
P16190	P16190	31	4	0	HLA class I histocompatibility antigen, A-33 alpha chain	HLA-A	sp|P16190|1A33_HUMAN HLA class I histocompatibility antigen, A-33 alpha chain OS=Homo sapiens OX=9606 GN=HLA-A PE=1 SV=3	1	31	4	0	30	12	28	4	1	3	0	0	0	67.4	8.8	0	40.891	365	365	4.69			2	7	2	4	1				0	7.2046	By MS/MS	By MS/MS	By MS/MS	67.4	32.3	59.7	1089700000	470100000	0	619550000
P16219	P16219	5	5	5	Short-chain specific acyl-CoA dehydrogenase, mitochondrial	ACADS	sp|P16219|ACADS_HUMAN Short-chain specific acyl-CoA dehydrogenase, mitochondrial OS=Homo sapiens OX=9606 GN=ACADS PE=1 SV=1	1	5	5	5	3	4	5	3	4	5	3	4	5	13.8	13.8	13.8	44.297	412	412	4.93		3	6	4	5	6	1	5			0	23.508	By MS/MS	By MS/MS	By MS/MS	7.3	11.7	13.8	688980000	177900000	216250000	294830000
P16220	P16220	5	5	2	Cyclic AMP-responsive element-binding protein 1	CREB1	sp|P16220|CREB1_HUMAN Cyclic AMP-responsive element-binding protein 1 OS=Homo sapiens OX=9606 GN=CREB1 PE=1 SV=2	1	5	5	2	5	4	5	5	4	5	2	2	2	22	22	17.3	36.688	341	341	4.57		3	4	8	5	4	3	1			0	28.627	By MS/MS	By MS/MS	By MS/MS	22	22	22	1223100000	474290000	462930000	285910000
P16278	P16278	1	1	1	Beta-galactosidase	GLB1	sp|P16278|BGAL_HUMAN Beta-galactosidase OS=Homo sapiens OX=9606 GN=GLB1 PE=1 SV=2	1	1	1	1	1	0	0	1	0	0	1	0	0	2.1	2.1	2.1	76.074	677	677	5					1						0.00588	2.1811	By MS/MS			2.1	0	0	24477000	24477000	0	0
P16298	P16298	8	8	7	Serine/threonine-protein phosphatase 2B catalytic subunit beta isoform	PPP3CB	sp|P16298|PP2BB_HUMAN Serine/threonine-protein phosphatase 2B catalytic subunit beta isoform OS=Homo sapiens OX=9606 GN=PPP3CB PE=1 SV=2	1	8	8	7	7	6	7	7	6	7	6	6	6	19.7	19.7	16.6	59.024	524	524	4.06	1	7	5	7	6	3		3			0	58.682	By MS/MS	By MS/MS	By MS/MS	16.4	13.4	18.3	449810000	198960000	98055000	152790000
P16333	P16333	5	5	5	Cytoplasmic protein NCK1	NCK1	sp|P16333|NCK1_HUMAN Cytoplasmic protein NCK1 OS=Homo sapiens OX=9606 GN=NCK1 PE=1 SV=1	1	5	5	5	3	4	5	3	4	5	3	4	5	17.8	17.8	17.8	42.864	377	377	5.38		4			2		4	3			0	19.497	By MS/MS	By MS/MS	By MS/MS	14.3	17.8	17.8	116020000	25218000	40076000	50724000
P16401	P16401	33	21	21	Histone H1.5	HIST1H1B	sp|P16401|H15_HUMAN Histone H1.5 OS=Homo sapiens OX=9606 GN=HIST1H1B PE=1 SV=3	1	33	21	21	31	30	28	19	19	17	19	19	17	53.1	40.3	40.3	22.58	226	226	4.56	26	87	77	80	66	68	63	56		1	0	323.31	By MS/MS	By MS/MS	By MS/MS	52.7	52.7	48.7	219140000000	68714000000	80547000000	69884000000
P16402	P16402	32	5	5	Histone H1.3	HIST1H1D	sp|P16402|H13_HUMAN Histone H1.3 OS=Homo sapiens OX=9606 GN=HIST1H1D PE=1 SV=2	1	32	5	5	31	30	29	4	5	4	4	5	4	52	16.7	16.7	22.35	221	221	5.21	1	5	12	24	19	16	17	13			0	34.506	By MS/MS	By MS/MS	By MS/MS	48.9	52	48.9	36923000000	8130300000	18230000000	10562000000
P16403	P16403	29	3	3	Histone H1.2	HIST1H1C	sp|P16403|H12_HUMAN Histone H1.2 OS=Homo sapiens OX=9606 GN=HIST1H1C PE=1 SV=2	1	29	3	3	29	27	27	3	3	3	3	3	3	46	9.9	9.9	21.364	213	213	4.31	3	23	29	17	12	15	12	11			0	39.553	By MS/MS	By MS/MS	By MS/MS	46	46	46	99933000000	50336000000	30640000000	18957000000
P16410	P16410	2	2	2	Cytotoxic T-lymphocyte protein 4	CTLA4	sp|P16410|CTLA4_HUMAN Cytotoxic T-lymphocyte protein 4 OS=Homo sapiens OX=9606 GN=CTLA4 PE=1 SV=3	1	2	2	2	2	2	2	2	2	2	2	2	2	17.5	17.5	17.5	24.656	223	223	5.36					7	4					0	6.0363	By MS/MS	By MS/MS	By MS/MS	17.5	17.5	17.5	200850000	109990000	17455000	73403000
P16435	P16435	4	4	4	NADPH--cytochrome P450 reductase	POR	sp|P16435|NCPR_HUMAN NADPH--cytochrome P450 reductase OS=Homo sapiens OX=9606 GN=POR PE=1 SV=2	1	4	4	4	1	1	4	1	1	4	1	1	4	8.1	8.1	8.1	76.689	677	677	7.29					1	1		5			0	6.0172	By matching	By MS/MS	By MS/MS	1.2	1.2	8.1	116100000	30936000	30637000	54529000
P16455	P16455	9	9	9	Methylated-DNA--protein-cysteine methyltransferase	MGMT	sp|P16455|MGMT_HUMAN Methylated-DNA--protein-cysteine methyltransferase OS=Homo sapiens OX=9606 GN=MGMT PE=1 SV=1	1	9	9	9	9	7	6	9	7	6	9	7	6	51.2	51.2	51.2	21.646	207	207	5.28	6	6	1		1	6	8	11			0	26.715	By MS/MS	By MS/MS	By MS/MS	51.2	44.4	39.1	2641600000	1098900000	851830000	690890000
P16615;O14983	P16615	35;8	35;8	27;3	Sarcoplasmic/endoplasmic reticulum calcium ATPase 2	ATP2A2	sp|P16615|AT2A2_HUMAN Sarcoplasmic/endoplasmic reticulum calcium ATPase 2 OS=Homo sapiens OX=9606 GN=ATP2A2 PE=1 SV=1	2	35	35	27	27	30	32	27	30	32	19	23	25	32.3	32.3	24.9	114.76	1042	1042;1001	5.75		6	18	24	37	47	42	34			0	149.9	By MS/MS	By MS/MS	By MS/MS	29.4	32.1	32.3	11039000000	2592300000	4145400000	4301500000
P16930	P16930	9	9	9	Fumarylacetoacetase	FAH	sp|P16930|FAAA_HUMAN Fumarylacetoacetase OS=Homo sapiens OX=9606 GN=FAH PE=1 SV=2	1	9	9	9	6	8	8	6	8	8	6	8	8	33.2	33.2	33.2	46.374	419	419	6.57	3	1		1	2	9	11	19			0	21.992	By MS/MS	By MS/MS	By MS/MS	22	29.4	28.2	3043900000	602870000	1147100000	1293900000
P16949;Q9H169	P16949	25;1	25;1	20;0	Stathmin	STMN1	sp|P16949|STMN1_HUMAN Stathmin OS=Homo sapiens OX=9606 GN=STMN1 PE=1 SV=3	2	25	25	20	25	24	24	25	24	24	20	19	19	89.3	89.3	76.5	17.302	149	149;189	4.12	39	67	50	44	43	41	31	28	1	1	0	184.22	By MS/MS	By MS/MS	By MS/MS	89.3	89.3	89.3	141090000000	47200000000	40457000000	53430000000
P16989	P16989	3	2	2	Y-box-binding protein 3	YBX3	sp|P16989|YBOX3_HUMAN Y-box-binding protein 3 OS=Homo sapiens OX=9606 GN=YBX3 PE=1 SV=4	1	3	2	2	3	3	2	2	2	1	2	2	1	17.7	14.8	14.8	40.089	372	372	2.2	3	4	1	2							0	32.44	By MS/MS	By MS/MS	By MS/MS	17.7	17.7	8.1	136340000	2556300	111390000	22394000
P17026	P17026	6	6	6	Zinc finger protein 22	ZNF22	sp|P17026|ZNF22_HUMAN Zinc finger protein 22 OS=Homo sapiens OX=9606 GN=ZNF22 PE=1 SV=3	1	6	6	6	6	5	3	6	5	3	6	5	3	26.8	26.8	26.8	25.915	224	224	5.59		1	5	1	1	7	1	6			0	9.3678	By MS/MS	By MS/MS	By MS/MS	26.8	21	17.9	339340000	177130000	87691000	74519000
P17028	P17028	3	3	3	Zinc finger protein 24	ZNF24	sp|P17028|ZNF24_HUMAN Zinc finger protein 24 OS=Homo sapiens OX=9606 GN=ZNF24 PE=1 SV=4	1	3	3	3	1	3	3	1	3	3	1	3	3	12.5	12.5	12.5	42.155	368	368	4.77			1	4	5	3					0	6.9535	By MS/MS	By MS/MS	By MS/MS	2.4	12.5	12.5	173790000	51511000	68146000	54132000
P17050	P17050	4	4	4	Alpha-N-acetylgalactosaminidase	NAGA	sp|P17050|NAGAB_HUMAN Alpha-N-acetylgalactosaminidase OS=Homo sapiens OX=9606 GN=NAGA PE=1 SV=2	1	4	4	4	3	2	2	3	2	2	3	2	2	15.8	15.8	15.8	46.564	411	411	5.5				3	4		1	2			0	7.9847	By MS/MS	By MS/MS	By MS/MS	11.7	5.8	6.8	93557000	34509000	10988000	48060000
P17066;P48741	P17066;P48741	17;9	4;2	4;2	Heat shock 70 kDa protein 6;Putative heat shock 70 kDa protein 7	HSPA6;HSPA7	sp|P17066|HSP76_HUMAN Heat shock 70 kDa protein 6 OS=Homo sapiens OX=9606 GN=HSPA6 PE=1 SV=2;sp|P48741|HSP77_HUMAN Putative heat shock 70 kDa protein 7 OS=Homo sapiens OX=9606 GN=HSPA7 PE=5 SV=2	2	17	4	4	13	16	17	2	4	4	2	4	4	22.9	8.7	8.7	71.027	643	643;367	3.81	3	4	3	8	4	4	1				0	16.203	By MS/MS	By MS/MS	By MS/MS	14.9	22.4	22.9	2613900000	513790000	1195500000	904620000
P17096	P17096	5	5	5	High mobility group protein HMG-I/HMG-Y	HMGA1	sp|P17096|HMGA1_HUMAN High mobility group protein HMG-I/HMG-Y OS=Homo sapiens OX=9606 GN=HMGA1 PE=1 SV=3	1	5	5	5	5	5	5	5	5	5	5	5	5	61.7	61.7	61.7	11.676	107	107	4.02	13	12	2	7	10	7	10	3			0	168.11	By MS/MS	By MS/MS	By MS/MS	61.7	61.7	61.7	6640900000	1034100000	3317000000	2289800000
P17098	P17098	2	2	2	Zinc finger protein 8	ZNF8	sp|P17098|ZNF8_HUMAN Zinc finger protein 8 OS=Homo sapiens OX=9606 GN=ZNF8 PE=1 SV=2	1	2	2	2	2	2	2	2	2	2	2	2	2	5	5	5	64.97	575	575	5.83			1	2				3			0.001275	3.1879	By MS/MS	By MS/MS	By MS/MS	5	5	5	14410000	9271700	3071800	2066500
P17174	P17174	23	23	23	Aspartate aminotransferase, cytoplasmic	GOT1	sp|P17174|AATC_HUMAN Aspartate aminotransferase, cytoplasmic OS=Homo sapiens OX=9606 GN=GOT1 PE=1 SV=3	1	23	23	23	20	20	21	20	20	21	20	20	21	55	55	55	46.247	413	413	5.46		13	14	16	28	35	38	15			0	123.04	By MS/MS	By MS/MS	By MS/MS	52.5	55	54.5	8932500000	1973500000	4140400000	2818600000
P17252;P05129	P17252	22;2	15;1	15;1	Protein kinase C alpha type	PRKCA	sp|P17252|KPCA_HUMAN Protein kinase C alpha type OS=Homo sapiens OX=9606 GN=PRKCA PE=1 SV=4	2	22	15	15	16	18	20	9	11	13	9	11	13	37.2	26.2	26.2	76.749	672	672;697	5.11		10	11	12	20	18	10	12			0	44.594	By MS/MS	By MS/MS	By MS/MS	26.5	30.7	32.7	3915100000	700130000	1835400000	1379600000
P17275	P17275	8	8	8	Transcription factor jun-B	JUNB	sp|P17275|JUNB_HUMAN Transcription factor jun-B OS=Homo sapiens OX=9606 GN=JUNB PE=1 SV=1	1	8	8	8	4	8	7	4	8	7	4	8	7	38.6	38.6	38.6	35.879	347	347	3.51	3	7	10	12	3	2	1	1			0	222.28	By MS/MS	By MS/MS	By MS/MS	22.2	38.6	34.3	921410000	113850000	425940000	381620000
P17480	P17480	23	23	23	Nucleolar transcription factor 1	UBTF	sp|P17480|UBF1_HUMAN Nucleolar transcription factor 1 OS=Homo sapiens OX=9606 GN=UBTF PE=1 SV=1	1	23	23	23	14	21	20	14	21	20	14	21	20	29.7	29.7	29.7	89.405	764	764	4.5	3	11	24	19	17	16	12	6			0	56.152	By MS/MS	By MS/MS	By MS/MS	19.1	27.5	27	4942500000	890030000	2308000000	1744400000
P17535	P17535	4	4	4	Transcription factor jun-D	JUND	sp|P17535|JUND_HUMAN Transcription factor jun-D OS=Homo sapiens OX=9606 GN=JUND PE=1 SV=3	1	4	4	4	4	4	4	4	4	4	4	4	4	22.8	22.8	22.8	35.173	347	347	4.42		3	4	5	6	4	2				0	16.716	By MS/MS	By MS/MS	By MS/MS	22.8	22.8	22.8	652860000	87363000	300900000	264600000
P17544	P17544	2	2	2	Cyclic AMP-dependent transcription factor ATF-7	ATF7	sp|P17544|ATF7_HUMAN Cyclic AMP-dependent transcription factor ATF-7 OS=Homo sapiens OX=9606 GN=ATF7 PE=1 SV=2	1	2	2	2	2	2	2	2	2	2	2	2	2	7.7	7.7	7.7	52.967	494	494	5			2	2		2	2				0	6.0321	By MS/MS	By MS/MS	By MS/MS	7.7	7.7	7.7	65851000	19055000	6604700	40191000
P17568	P17568	8	8	8	NADH dehydrogenase [ubiquinone] 1 beta subcomplex subunit 7	NDUFB7	sp|P17568|NDUB7_HUMAN NADH dehydrogenase [ubiquinone] 1 beta subcomplex subunit 7 OS=Homo sapiens OX=9606 GN=NDUFB7 PE=1 SV=4	1	8	8	8	8	7	7	8	7	7	8	7	7	70.8	70.8	70.8	16.402	137	137	4.81			6	13	5	7	4	1			0	13.613	By MS/MS	By MS/MS	By MS/MS	70.8	67.9	70.8	1039700000	407970000	397630000	234140000
P17612;P22612	P17612	9;1	9;1	4;0	cAMP-dependent protein kinase catalytic subunit alpha	PRKACA	sp|P17612|KAPCA_HUMAN cAMP-dependent protein kinase catalytic subunit alpha OS=Homo sapiens OX=9606 GN=PRKACA PE=1 SV=2	2	9	9	4	7	9	8	7	9	8	4	4	4	23.1	23.1	11.7	40.589	351	351;351	5.58			6	13	14	8	10	11			0	20.305	By MS/MS	By MS/MS	By MS/MS	17.7	23.1	20.5	2149900000	680710000	724230000	744990000
P17655	P17655	9	9	9	Calpain-2 catalytic subunit	CAPN2	sp|P17655|CAN2_HUMAN Calpain-2 catalytic subunit OS=Homo sapiens OX=9606 GN=CAPN2 PE=1 SV=6	1	9	9	9	8	7	7	8	7	7	8	7	7	12.1	12.1	12.1	79.994	700	700	5.18		3	8	8	9	6	12	4			0	20.448	By MS/MS	By MS/MS	By MS/MS	10.9	12.1	11.4	1323000000	662840000	366090000	294070000
P17706	P17706	13	13	13	Tyrosine-protein phosphatase non-receptor type 2	PTPN2	sp|P17706|PTN2_HUMAN Tyrosine-protein phosphatase non-receptor type 2 OS=Homo sapiens OX=9606 GN=PTPN2 PE=1 SV=2	1	13	13	13	12	13	11	12	13	11	12	13	11	30.8	30.8	30.8	48.473	415	415	3.75	2	14	12	10	7	6	3	1			0	34.203	By MS/MS	By MS/MS	By MS/MS	30.8	30.8	27.5	1565000000	468240000	758090000	338640000
P17812	P17812	28	28	27	CTP synthase 1	CTPS1	sp|P17812|PYRG1_HUMAN CTP synthase 1 OS=Homo sapiens OX=9606 GN=CTPS1 PE=1 SV=2	1	28	28	27	22	27	26	22	27	26	21	26	25	52.6	52.6	49.9	66.69	591	591	5.65		12	15	16	16	32	34	27			0	76.011	By MS/MS	By MS/MS	By MS/MS	38.7	52.6	48.7	8730300000	1657500000	3966900000	3105900000
P17844	P17844	46	34	34	Probable ATP-dependent RNA helicase DDX5	DDX5	sp|P17844|DDX5_HUMAN Probable ATP-dependent RNA helicase DDX5 OS=Homo sapiens OX=9606 GN=DDX5 PE=1 SV=1	1	46	34	34	34	45	41	26	33	30	26	33	30	51.3	44.1	44.1	69.147	614	614	5.21	7	17	21	35	47	54	38	26			0	206.17	By MS/MS	By MS/MS	By MS/MS	45.8	51.3	49.3	25971000000	5196500000	11937000000	8837000000
P17858	P17858	31	28	25	ATP-dependent 6-phosphofructokinase, liver type	PFKL	sp|P17858|PFKAL_HUMAN ATP-dependent 6-phosphofructokinase, liver type OS=Homo sapiens OX=9606 GN=PFKL PE=1 SV=6	1	31	28	25	25	25	27	22	22	24	20	19	22	38.6	36.2	34	85.018	780	780	6.2	3	3	6	13	21	39	46	40			0	152.23	By MS/MS	By MS/MS	By MS/MS	29.1	34.1	35.4	11710000000	3110300000	4886100000	3713800000
P17931	P17931	7	7	7	Galectin-3	LGALS3	sp|P17931|LEG3_HUMAN Galectin-3 OS=Homo sapiens OX=9606 GN=LGALS3 PE=1 SV=5	1	7	7	7	7	5	6	7	5	6	7	5	6	30	30	30	26.152	250	250	5.92		1	1	7	9	6	3	12			0	13.03	By MS/MS	By MS/MS	By MS/MS	30	18.8	30	3443700000	2962300000	258960000	222450000
P17980	P17980	37	37	37	26S protease regulatory subunit 6A	PSMC3	sp|P17980|PRS6A_HUMAN 26S proteasome regulatory subunit 6A OS=Homo sapiens OX=9606 GN=PSMC3 PE=1 SV=3	1	37	37	37	34	34	33	34	34	33	34	34	33	80.6	80.6	80.6	49.203	439	439	5.17	9	11	45	76	81	87	55	32	1	1	0	323.31	By MS/MS	By MS/MS	By MS/MS	73.1	70.4	74.9	19438000000	4874600000	9387400000	5175600000
P17987	P17987	60	60	60	T-complex protein 1 subunit alpha	TCP1	sp|P17987|TCPA_HUMAN T-complex protein 1 subunit alpha OS=Homo sapiens OX=9606 GN=TCP1 PE=1 SV=1	1	60	60	60	49	53	57	49	53	57	49	53	57	84.2	84.2	84.2	60.343	556	556	5.62		21	37	85	117	131	100	79	2		0	323.31	By MS/MS	By MS/MS	By MS/MS	66	70	83.8	56419000000	8481600000	24235000000	23702000000
P18031	P18031	15	15	15	Tyrosine-protein phosphatase non-receptor type 1	PTPN1	sp|P18031|PTN1_HUMAN Tyrosine-protein phosphatase non-receptor type 1 OS=Homo sapiens OX=9606 GN=PTPN1 PE=1 SV=1	1	15	15	15	14	14	15	14	14	15	14	14	15	40	40	40	49.966	435	435	4.99		7	15	33	33	25	15	9			0	47.059	By MS/MS	By MS/MS	By MS/MS	40	37.2	40	9054900000	2722400000	2935100000	3397400000
P18077	P18077	14	14	14	60S ribosomal protein L35a	RPL35A	sp|P18077|RL35A_HUMAN 60S ribosomal protein L35a OS=Homo sapiens OX=9606 GN=RPL35A PE=1 SV=2	1	14	14	14	9	12	13	9	12	13	9	12	13	70	70	70	12.538	110	110	6.01			7	17	14	18	18	22		2	0	18.783	By MS/MS	By MS/MS	By MS/MS	61.8	70	70	14656000000	2302400000	6983000000	5370900000
P18085	P18085	4	3	3	ADP-ribosylation factor 4	ARF4	sp|P18085|ARF4_HUMAN ADP-ribosylation factor 4 OS=Homo sapiens OX=9606 GN=ARF4 PE=1 SV=3	1	4	3	3	2	4	3	1	3	2	1	3	2	33.9	22.8	22.8	20.511	180	180	5.12	3						2	3			0	9.2215	By matching	By MS/MS	By MS/MS	16.7	33.9	32.8	310550000	1494700	304820000	4240000
P18124	P18124	26	26	26	60S ribosomal protein L7	RPL7	sp|P18124|RL7_HUMAN 60S ribosomal protein L7 OS=Homo sapiens OX=9606 GN=RPL7 PE=1 SV=1	1	26	26	26	19	24	23	19	24	23	19	24	23	63.7	63.7	63.7	29.225	248	248	5.56	7	15	25	27	31	41	43	50	2		0	140.67	By MS/MS	By MS/MS	By MS/MS	49.6	60.5	58.9	52624000000	18977000000	16733000000	16915000000
P18206	P18206	26	26	26	Vinculin	VCL	sp|P18206|VINC_HUMAN Vinculin OS=Homo sapiens OX=9606 GN=VCL PE=1 SV=4	1	26	26	26	22	25	24	22	25	24	22	25	24	28.5	28.5	28.5	123.8	1134	1134	4.56	6	11	25	25	24	26	11	8			0	98.214	By MS/MS	By MS/MS	By MS/MS	24.8	28.5	28	5669100000	1980100000	1902000000	1787000000
P18433	P18433	5	5	4	Receptor-type tyrosine-protein phosphatase alpha	PTPRA	sp|P18433|PTPRA_HUMAN Receptor-type tyrosine-protein phosphatase alpha OS=Homo sapiens OX=9606 GN=PTPRA PE=1 SV=2	1	5	5	4	4	4	4	4	4	4	3	3	3	7.9	7.9	6.6	90.599	802	802	5.5			1	3	5	2	4	1			0	4.8749	By MS/MS	By MS/MS	By MS/MS	5.7	6.1	5.7	325890000	68435000	103810000	153650000
P18440	P18440	2	2	2	Arylamine N-acetyltransferase 1	NAT1	sp|P18440|ARY1_HUMAN Arylamine N-acetyltransferase 1 OS=Homo sapiens OX=9606 GN=NAT1 PE=1 SV=2	1	2	2	2	2	2	2	2	2	2	2	2	2	9	9	9	33.898	290	290	4.08		1	5	4		1	2				0	9.4446	By MS/MS	By MS/MS	By MS/MS	9	9	9	106320000	14920000	35739000	55664000
P18510	P18510	1	1	1	Interleukin-1 receptor antagonist protein	IL1RN	sp|P18510|IL1RA_HUMAN Interleukin-1 receptor antagonist protein OS=Homo sapiens OX=9606 GN=IL1RN PE=1 SV=1	1	1	1	1	1	1	1	1	1	1	1	1	1	6.8	6.8	6.8	20.055	177	177	7.75							1	3			0.0051875	2.4047	By MS/MS	By MS/MS	By MS/MS	6.8	6.8	6.8	255190000	99151000	16000000	140040000
P18583	P18583	29	29	29	Protein SON	SON	sp|P18583|SON_HUMAN Protein SON OS=Homo sapiens OX=9606 GN=SON PE=1 SV=4	1	29	29	29	19	25	25	19	25	25	19	25	25	18	18	18	263.83	2426	2426	4.3		8	20	36	22	16	2	2			0	111.68	By MS/MS	By MS/MS	By MS/MS	10.3	16.5	16.5	5859100000	2081500000	2221400000	1556200000
P18615	P18615	10	10	10	Negative elongation factor E	NELFE	sp|P18615|NELFE_HUMAN Negative elongation factor E OS=Homo sapiens OX=9606 GN=NELFE PE=1 SV=3	1	10	10	10	9	10	9	9	10	9	9	10	9	41.6	41.6	41.6	43.239	380	380	4.28	3	3	15	21	15	5	4	3			0	60.758	By MS/MS	By MS/MS	By MS/MS	37.1	41.6	37.1	2158900000	751430000	875280000	532210000
P18621	P18621	25	25	25	60S ribosomal protein L17	RPL17	sp|P18621|RL17_HUMAN 60S ribosomal protein L17 OS=Homo sapiens OX=9606 GN=RPL17 PE=1 SV=3	1	25	25	25	24	23	25	24	23	25	24	23	25	79.3	79.3	79.3	21.397	184	184	5.92	3	8	14	44	51	63	71	64	1		0	212.94	By MS/MS	By MS/MS	By MS/MS	79.3	76.6	79.3	37983000000	9818900000	15574000000	12590000000
P18627	P18627	11	11	11	Lymphocyte activation gene 3 protein	LAG3	sp|P18627|LAG3_HUMAN Lymphocyte activation gene 3 protein OS=Homo sapiens OX=9606 GN=LAG3 PE=1 SV=5	1	11	11	11	11	9	10	11	9	10	11	9	10	25	25	25	57.448	525	525	6.52			3	5	7	12	9	24			0	22.307	By MS/MS	By MS/MS	By MS/MS	25	25	25	2348700000	864440000	1062000000	422220000
P18669;Q8N0Y7;P15259	P18669	42;18;11	42;18;11	42;18;11	Phosphoglycerate mutase 1	PGAM1	sp|P18669|PGAM1_HUMAN Phosphoglycerate mutase 1 OS=Homo sapiens OX=9606 GN=PGAM1 PE=1 SV=2	3	42	42	42	38	40	39	38	40	39	38	40	39	90.2	90.2	90.2	28.804	254	254;254;253	5.81	1	9	39	156	226	222	160	149	16		0	323.31	By MS/MS	By MS/MS	By MS/MS	79.5	89	83.1	509060000000	215940000000	168420000000	124700000000
P18754	P18754	17	17	17	Regulator of chromosome condensation	RCC1	sp|P18754|RCC1_HUMAN Regulator of chromosome condensation OS=Homo sapiens OX=9606 GN=RCC1 PE=1 SV=1	1	17	17	17	12	16	13	12	16	13	12	16	13	57.5	57.5	57.5	44.969	421	421	5.49	3	11	7	6	13	36	22	13			0	125.07	By MS/MS	By MS/MS	By MS/MS	41.3	57.5	48.7	6762900000	1107600000	4086100000	1569100000
P18846	P18846	4	1	1	Cyclic AMP-dependent transcription factor ATF-1	ATF1	sp|P18846|ATF1_HUMAN Cyclic AMP-dependent transcription factor ATF-1 OS=Homo sapiens OX=9606 GN=ATF1 PE=1 SV=2	1	4	1	1	4	3	4	1	1	1	1	1	1	18.5	12.5	12.5	29.232	271	271	7.33							2	1			0.005013	2.4524	By MS/MS	By MS/MS	By MS/MS	18.5	18.5	18.5	166240000	64406000	7551200	94283000
P18858	P18858	32	32	32	DNA ligase 1	LIG1	sp|P18858|DNLI1_HUMAN DNA ligase 1 OS=Homo sapiens OX=9606 GN=LIG1 PE=1 SV=1	1	32	32	32	28	28	28	28	28	28	28	28	28	39.7	39.7	39.7	101.73	919	919	5.32	2	13	29	24	17	20	32	33			0	148.37	By MS/MS	By MS/MS	By MS/MS	33.6	36.2	35.7	7148800000	1755500000	3370300000	2023000000
P18859	P18859	7	7	7	ATP synthase-coupling factor 6, mitochondrial	ATP5J	sp|P18859|ATP5J_HUMAN ATP synthase-coupling factor 6, mitochondrial OS=Homo sapiens OX=9606 GN=ATP5J PE=1 SV=1	1	7	7	7	7	6	5	7	6	5	7	6	5	60.2	60.2	60.2	12.587	108	108	5.09		1	8	8	19	9	7	3			0	41.487	By MS/MS	By MS/MS	By MS/MS	60.2	47.2	33.3	3470900000	1134800000	1393200000	942870000
P18887	P18887	14	14	14	DNA repair protein XRCC1	XRCC1	sp|P18887|XRCC1_HUMAN DNA repair protein XRCC1 OS=Homo sapiens OX=9606 GN=XRCC1 PE=1 SV=2	1	14	14	14	10	12	12	10	12	12	10	12	12	30.6	30.6	30.6	69.476	633	633	5.82	3	1	3	6	10	19	14	12			0	60.051	By MS/MS	By MS/MS	By MS/MS	26.2	26.7	29.7	2343900000	484920000	973110000	885880000
P19174	P19174	29	29	29	1-phosphatidylinositol 4,5-bisphosphate phosphodiesterase gamma-1	PLCG1	sp|P19174|PLCG1_HUMAN 1-phosphatidylinositol 4,5-bisphosphate phosphodiesterase gamma-1 OS=Homo sapiens OX=9606 GN=PLCG1 PE=1 SV=1	1	29	29	29	21	26	22	21	26	22	21	26	22	33.6	33.6	33.6	148.53	1290	1290	5.04	6	7	14	16	20	21	17	13			0	51.088	By MS/MS	By MS/MS	By MS/MS	22.7	30.7	24.6	4085800000	977980000	1756600000	1351200000
P19338	P19338	59	59	59	Nucleolin	NCL	sp|P19338|NUCL_HUMAN Nucleolin OS=Homo sapiens OX=9606 GN=NCL PE=1 SV=3	1	59	59	59	51	56	57	51	56	57	51	56	57	52.1	52.1	52.1	76.613	710	710	4.64	17	81	264	294	182	150	118	92	5	4	0	323.31	By MS/MS	By MS/MS	By MS/MS	47	52.1	52.1	180010000000	39102000000	81864000000	59041000000
P19367;Q2TB90;P52790	P19367	55;3;2	55;3;2	52;2;0	Hexokinase-1	HK1	sp|P19367|HXK1_HUMAN Hexokinase-1 OS=Homo sapiens OX=9606 GN=HK1 PE=1 SV=3	3	55	55	52	50	48	50	50	48	50	47	45	47	51.5	51.5	49.4	102.48	917	917;917;923	5.71	4	11	47	57	91	89	83	88	4		0	234.8	By MS/MS	By MS/MS	By MS/MS	45.9	45.8	47.1	31312000000	7691100000	12103000000	11517000000
P19387	P19387	11	11	11	DNA-directed RNA polymerase II subunit RPB3	POLR2C	sp|P19387|RPB3_HUMAN DNA-directed RNA polymerase II subunit RPB3 OS=Homo sapiens OX=9606 GN=POLR2C PE=1 SV=2	1	11	11	11	10	11	10	10	11	10	10	11	10	39.6	39.6	39.6	31.441	275	275	4.77	3	6	7	7	12	8	12	2			0	27.295	By MS/MS	By MS/MS	By MS/MS	38.9	39.6	38.9	2102100000	575200000	783120000	743800000
P19388	P19388	9	9	9	DNA-directed RNA polymerases I, II, and III subunit RPABC1	POLR2E	sp|P19388|RPAB1_HUMAN DNA-directed RNA polymerases I, II, and III subunit RPABC1 OS=Homo sapiens OX=9606 GN=POLR2E PE=1 SV=4	1	9	9	9	6	9	7	6	9	7	6	9	7	52.4	52.4	52.4	24.551	210	210	4.85	3	7	6	13	7	11	7	8			0	24.16	By MS/MS	By MS/MS	By MS/MS	40	52.4	43.8	4428000000	1216500000	1862900000	1348500000
P19404	P19404	8	8	8	NADH dehydrogenase [ubiquinone] flavoprotein 2, mitochondrial	NDUFV2	sp|P19404|NDUV2_HUMAN NADH dehydrogenase [ubiquinone] flavoprotein 2, mitochondrial OS=Homo sapiens OX=9606 GN=NDUFV2 PE=1 SV=2	1	8	8	8	5	7	6	5	7	6	5	7	6	43	43	43	27.391	249	249	5.48		1	6	7	3	11	6	6			0	24.091	By MS/MS	By MS/MS	By MS/MS	29.7	34.9	37.8	1117700000	216510000	497000000	404170000
P19447	P19447	7	7	7	TFIIH basal transcription factor complex helicase XPB subunit	ERCC3	sp|P19447|ERCC3_HUMAN General transcription and DNA repair factor IIH helicase subunit XPB OS=Homo sapiens OX=9606 GN=ERCC3 PE=1 SV=1	1	7	7	7	5	6	6	5	6	6	5	6	6	14.3	14.3	14.3	89.277	782	782	3.73		4	14	18	6	2					0	40.447	By MS/MS	By MS/MS	By MS/MS	10.9	11.5	12.1	455700000	100750000	225290000	129650000
Q7L2E3	Q7L2E3	16	16	16	Putative ATP-dependent RNA helicase DHX30	DHX30	sp|Q7L2E3|DHX30_HUMAN Putative ATP-dependent RNA helicase DHX30 OS=Homo sapiens OX=9606 GN=DHX30 PE=1 SV=1	1	16	16	16	10	12	13	10	12	13	10	12	13	15.2	15.2	15.2	133.94	1194	1194	5.51	1	6	2	5	9	8	11	9			0	18.813	By MS/MS	By MS/MS	By MS/MS	8.7	12.4	13.6	770570000	110800000	338360000	321410000
P19484	P19484	2	1	1	Transcription factor EB	TFEB	sp|P19484|TFEB_HUMAN Transcription factor EB OS=Homo sapiens OX=9606 GN=TFEB PE=1 SV=3	1	2	1	1	1	1	2	0	0	1	0	0	1	4.6	2.7	2.7	52.864	476	476	7							1				1	-2	By matching	By matching	By MS/MS	1.9	1.9	4.6	27302000	0	0	27302000
P19525	P19525	23	23	23	Interferon-induced, double-stranded RNA-activated protein kinase	EIF2AK2	sp|P19525|E2AK2_HUMAN Interferon-induced, double-stranded RNA-activated protein kinase OS=Homo sapiens OX=9606 GN=EIF2AK2 PE=1 SV=2	1	23	23	23	15	22	15	15	22	15	15	22	15	39.7	39.7	39.7	62.094	551	551	5.48			17	21	25	23	25	14			0	123.46	By MS/MS	By MS/MS	By MS/MS	33.2	39.7	37.7	5753600000	768030000	4496800000	488760000
P19623	P19623	18	18	18	Spermidine synthase	SRM	sp|P19623|SPEE_HUMAN Spermidine synthase OS=Homo sapiens OX=9606 GN=SRM PE=1 SV=1	1	18	18	18	13	18	17	13	18	17	13	18	17	68.2	68.2	68.2	33.824	302	302	5.85		1	11	20	18	33	27	24			0	89.933	By MS/MS	By MS/MS	By MS/MS	51.3	68.2	68.2	7049000000	1819400000	2555200000	2674500000
P19634	P19634	1	1	1	Sodium/hydrogen exchanger 1	SLC9A1	sp|P19634|SL9A1_HUMAN Sodium/hydrogen exchanger 1 OS=Homo sapiens OX=9606 GN=SLC9A1 PE=1 SV=2	1	1	1	1	0	1	0	0	1	0	0	1	0	3.1	3.1	3.1	90.762	815	815	3			1								0.0016681	2.9229		By MS/MS		0	3.1	0	8782300	0	8782300	0
P19784	P19784	12	12	12	Casein kinase II subunit alpha	CSNK2A2	sp|P19784|CSK22_HUMAN Casein kinase II subunit alpha OS=Homo sapiens OX=9606 GN=CSNK2A2 PE=1 SV=1	1	12	12	12	10	11	10	10	11	10	10	11	10	44.3	44.3	44.3	41.213	350	350	5.38			1	15	10	13	10	1			0	30.602	By MS/MS	By MS/MS	By MS/MS	38.3	44.3	39.4	1528100000	449660000	479550000	598850000
P19838	P19838	25	25	25	Nuclear factor NF-kappa-B p105 subunit;Nuclear factor NF-kappa-B p50 subunit	NFKB1	sp|P19838|NFKB1_HUMAN Nuclear factor NF-kappa-B p105 subunit OS=Homo sapiens OX=9606 GN=NFKB1 PE=1 SV=2	1	25	25	25	19	23	24	19	23	24	19	23	24	27.6	27.6	27.6	105.35	968	968	5.56		4	17	23	27	19	21	29			0	72.77	By MS/MS	By MS/MS	By MS/MS	21.6	26.7	26.8	7563200000	1598500000	3783200000	2181500000
P19878	P19878	1	1	1	Neutrophil cytosol factor 2	NCF2	sp|P19878|NCF2_HUMAN Neutrophil cytosol factor 2 OS=Homo sapiens OX=9606 GN=NCF2 PE=1 SV=2	1	1	1	1	1	1	1	1	1	1	1	1	1	3.4	3.4	3.4	59.761	526	526	3		3	3	3							0.0085649	1.9014	By MS/MS	By MS/MS	By MS/MS	3.4	3.4	3.4	184400000	49934000	78529000	55938000
P19971	P19971	24	24	24	Thymidine phosphorylase	TYMP	sp|P19971|TYPH_HUMAN Thymidine phosphorylase OS=Homo sapiens OX=9606 GN=TYMP PE=1 SV=2	1	24	24	24	21	22	19	21	22	19	21	22	19	53.7	53.7	53.7	49.955	482	482	4.84	6	22	29	42	35	39	26	21			0	105.32	By MS/MS	By MS/MS	By MS/MS	45.6	53.7	52.5	19191000000	9336000000	6707000000	3147900000
P20039;Q30154;Q29974;P04229;Q5Y7A7;P01911;P01912;Q9GIY3	P20039;Q30154;Q29974;P04229;Q5Y7A7;P01911	6;5;5;5;3;3;2;1	3;3;3;3;0;0;0;0	0;0;0;0;0;0;0;0	HLA class II histocompatibility antigen, DRB1-11 beta chain;HLA class II histocompatibility antigen, DR beta 5 chain;HLA class II histocompatibility antigen, DRB1-16 beta chain;HLA class II histocompatibility antigen, DRB1-1 beta chain;HLA class II histocompatibility antigen, DRB1-13 beta chain;HLA class II histocompatibility antigen, DRB1-15 beta chain	HLA-DRB1;HLA-DRB5	sp|P20039|2B1B_HUMAN HLA class II histocompatibility antigen, DRB1-11 beta chain OS=Homo sapiens OX=9606 GN=HLA-DRB1 PE=1 SV=1;sp|Q30154|DRB5_HUMAN HLA class II histocompatibility antigen, DR beta 5 chain OS=Homo sapiens OX=9606 GN=HLA-DRB5 PE=1 SV=1;sp|Q2	8	6	3	0	6	2	3	3	0	1	0	0	0	20.3	8.3	0	30.16	266	266;266;266;266;266;266;266;266	5				4	6	2	1				0	11.617	By MS/MS	By matching	By MS/MS	20.3	12	17.3	257480000	235310000	0	22174000
P20042	P20042	20	20	20	Eukaryotic translation initiation factor 2 subunit 2	EIF2S2	sp|P20042|IF2B_HUMAN Eukaryotic translation initiation factor 2 subunit 2 OS=Homo sapiens OX=9606 GN=EIF2S2 PE=1 SV=2	1	20	20	20	15	17	18	15	17	18	15	17	18	49.2	49.2	49.2	38.388	333	333	5	12	11	13	15	20	28	20	18			0	71.674	By MS/MS	By MS/MS	By MS/MS	36	47.1	44.7	11107000000	2838200000	4486400000	3782100000
P20073	P20073	27	27	27	Annexin A7	ANXA7	sp|P20073|ANXA7_HUMAN Annexin A7 OS=Homo sapiens OX=9606 GN=ANXA7 PE=1 SV=3	1	27	27	27	24	26	25	24	26	25	24	26	25	44.9	44.9	44.9	52.739	488	488	4.96	9	12	26	32	53	39	29	17			0	242.79	By MS/MS	By MS/MS	By MS/MS	44.9	44.9	42.2	24532000000	7119700000	9144300000	8268000000
P20226;Q6SJ96	P20226;Q6SJ96	2;2	2;2	2;2	TATA-box-binding protein;TATA box-binding protein-like protein 2	TBP;TBPL2	sp|P20226|TBP_HUMAN TATA-box-binding protein OS=Homo sapiens OX=9606 GN=TBP PE=1 SV=2;sp|Q6SJ96|TBPL2_HUMAN TATA box-binding protein-like protein 2 OS=Homo sapiens OX=9606 GN=TBPL2 PE=2 SV=1	2	2	2	2	2	1	1	2	1	1	2	1	1	5.9	5.9	5.9	37.698	339	339;375	6.25	1							3			0.0051536	2.3462	By MS/MS	By MS/MS	By MS/MS	5.9	2.1	2.1	43544000	9898500	16834000	16812000
P20248	P20248	3	3	3	Cyclin-A2	CCNA2	sp|P20248|CCNA2_HUMAN Cyclin-A2 OS=Homo sapiens OX=9606 GN=CCNA2 PE=1 SV=2	1	3	3	3	2	3	3	2	3	3	2	3	3	10.4	10.4	10.4	48.55	432	432	4.89				5	11	3					0	75.682	By MS/MS	By MS/MS	By MS/MS	7.6	10.4	10.4	374130000	84195000	233100000	56836000
P20290	P20290	13	13	13	Transcription factor BTF3	BTF3	sp|P20290|BTF3_HUMAN Transcription factor BTF3 OS=Homo sapiens OX=9606 GN=BTF3 PE=1 SV=1	1	13	13	13	10	13	7	10	13	7	10	13	7	81.1	81.1	81.1	22.168	206	206	4.91		13	17	18	17	10	12	16			0	261.04	By MS/MS	By MS/MS	By MS/MS	68.9	81.1	54.4	9443700000	1952100000	4401300000	3090400000
P20292	P20292	2	2	2	Arachidonate 5-lipoxygenase-activating protein	ALOX5AP	sp|P20292|AL5AP_HUMAN Arachidonate 5-lipoxygenase-activating protein OS=Homo sapiens OX=9606 GN=ALOX5AP PE=1 SV=2	1	2	2	2	2	2	1	2	2	1	2	2	1	7.5	7.5	7.5	18.157	161	161	4.38			3	3			2				0.001667	2.9173	By MS/MS	By MS/MS	By MS/MS	7.5	7.5	5	734840000	244550000	327420000	162870000
P20333	P20333	6	6	6	Tumor necrosis factor receptor superfamily member 1B;Tumor necrosis factor receptor superfamily member 1b, membrane form;Tumor necrosis factor-binding protein 2	TNFRSF1B	sp|P20333|TNR1B_HUMAN Tumor necrosis factor receptor superfamily member 1B OS=Homo sapiens OX=9606 GN=TNFRSF1B PE=1 SV=3	1	6	6	6	6	5	1	6	5	1	6	5	1	23.9	23.9	23.9	48.291	461	461	3.62	5	2		2	4	1	1	1			0	44.594	By MS/MS	By MS/MS	By MS/MS	23.9	17.1	2.8	247050000	133470000	99800000	13779000
P20339	P20339	9	5	5	Ras-related protein Rab-5A	RAB5A	sp|P20339|RAB5A_HUMAN Ras-related protein Rab-5A OS=Homo sapiens OX=9606 GN=RAB5A PE=1 SV=2	1	9	5	5	6	8	9	5	5	5	5	5	5	58.1	43.7	43.7	23.658	215	215	5.66			1	9	8	4	9	4			0	17.498	By MS/MS	By MS/MS	By MS/MS	48.4	53.5	58.1	866370000	122990000	343470000	399900000
P20340	P20340	9	9	4	Ras-related protein Rab-6A	RAB6A	sp|P20340|RAB6A_HUMAN Ras-related protein Rab-6A OS=Homo sapiens OX=9606 GN=RAB6A PE=1 SV=3	1	9	9	4	5	8	8	5	8	8	1	3	4	44.2	44.2	17.3	23.593	208	208	4.81	4	3	5	10	14	6	7	5			0	29.816	By MS/MS	By MS/MS	By MS/MS	23.6	37.5	35.1	2611600000	593060000	1122200000	896290000
P20585	P20585	5	5	5	DNA mismatch repair protein Msh3	MSH3	sp|P20585|MSH3_HUMAN DNA mismatch repair protein Msh3 OS=Homo sapiens OX=9606 GN=MSH3 PE=1 SV=4	1	5	5	5	3	5	4	3	5	4	3	5	4	6.9	6.9	6.9	127.41	1137	1137	4.65	3		2	3	1	3	5				0	10.884	By MS/MS	By MS/MS	By MS/MS	2.7	6.9	4.7	462790000	113050000	205330000	144420000
P20591	P20591	41	41	35	Interferon-induced GTP-binding protein Mx1;Interferon-induced GTP-binding protein Mx1, N-terminally processed	MX1	sp|P20591|MX1_HUMAN Interferon-induced GTP-binding protein Mx1 OS=Homo sapiens OX=9606 GN=MX1 PE=1 SV=4	1	41	41	35	34	40	17	34	40	17	28	35	14	58.5	58.5	48	75.519	662	662	5.64	2	3	21	58	74	68	48	52	2		0	323.31	By MS/MS	By MS/MS	By MS/MS	50.5	58.5	26.6	32513000000	5083100000	27091000000	339730000
P20592	P20592	14	8	8	Interferon-induced GTP-binding protein Mx2	MX2	sp|P20592|MX2_HUMAN Interferon-induced GTP-binding protein Mx2 OS=Homo sapiens OX=9606 GN=MX2 PE=1 SV=1	1	14	8	8	13	11	6	7	6	3	7	6	3	25.7	16.1	16.1	82.088	715	715	5.52		1	4	6			7	5			0	11.157	By MS/MS	By MS/MS	By MS/MS	24.8	20.3	13.4	648420000	201460000	365160000	81805000
P20618	P20618	14	14	14	Proteasome subunit beta type-1	PSMB1	sp|P20618|PSB1_HUMAN Proteasome subunit beta type-1 OS=Homo sapiens OX=9606 GN=PSMB1 PE=1 SV=2	1	14	14	14	12	12	11	12	12	11	12	12	11	66	66	66	26.489	241	241	5.8		2	7	18	30	26	25	22			0	104.17	By MS/MS	By MS/MS	By MS/MS	44.8	58.5	41.9	14376000000	4310200000	6533200000	3532800000
P20645	P20645	4	4	4	Cation-dependent mannose-6-phosphate receptor	M6PR	sp|P20645|MPRD_HUMAN Cation-dependent mannose-6-phosphate receptor OS=Homo sapiens OX=9606 GN=M6PR PE=1 SV=1	1	4	4	4	4	3	2	4	3	2	4	3	2	20.2	20.2	20.2	30.993	277	277	5.11		3		1		2		3			0	5.0541	By MS/MS	By MS/MS	By MS/MS	20.2	17.7	11.2	92502000	67046000	16304000	9152700
P20671	P20671	14	14	0	Histone H2A type 1-D	HIST1H2AD	sp|P20671|H2A1D_HUMAN Histone H2A type 1-D OS=Homo sapiens OX=9606 GN=HIST1H2AD PE=1 SV=2	1	14	14	0	12	13	13	12	13	13	0	0	0	73.1	73.1	0	14.107	130	130	6.16	3	7	26	41	53	69	61	60	29	11	0	323.31	By MS/MS	By MS/MS	By MS/MS	73.1	73.1	73.1	606180000000	112590000000	249110000000	244490000000
P20674	P20674	9	9	9	Cytochrome c oxidase subunit 5A, mitochondrial	COX5A	sp|P20674|COX5A_HUMAN Cytochrome c oxidase subunit 5A, mitochondrial OS=Homo sapiens OX=9606 GN=COX5A PE=1 SV=2	1	9	9	9	9	7	8	9	7	8	9	7	8	40	40	40	16.762	150	150	5.73			10	22	21	20	22	21			0	59.398	By MS/MS	By MS/MS	By MS/MS	40	38	38	17174000000	5469400000	7438400000	4265800000
P20700	P20700	82	82	75	Lamin-B1	LMNB1	sp|P20700|LMNB1_HUMAN Lamin-B1 OS=Homo sapiens OX=9606 GN=LMNB1 PE=1 SV=2	1	82	82	75	69	79	76	69	79	76	64	73	69	80.5	80.5	75.3	66.408	586	586	4.58	37	83	198	217	163	127	104	82			0	323.31	By MS/MS	By MS/MS	By MS/MS	74.4	78.3	80.5	175780000000	61438000000	70439000000	43903000000
P20701	P20701	18	18	18	Integrin alpha-L	ITGAL	sp|P20701|ITAL_HUMAN Integrin alpha-L OS=Homo sapiens OX=9606 GN=ITGAL PE=1 SV=3	1	18	18	18	16	18	17	16	18	17	16	18	17	18.1	18.1	18.1	128.77	1170	1170	5.9		1	9	16	26	22	28	24			0	298.74	By MS/MS	By MS/MS	By MS/MS	14.4	18.1	16.3	5520500000	1170200000	2014300000	2335900000
P20702	P20702	2	2	2	Integrin alpha-X	ITGAX	sp|P20702|ITAX_HUMAN Integrin alpha-X OS=Homo sapiens OX=9606 GN=ITGAX PE=1 SV=3	1	2	2	2	1	1	2	1	1	2	1	1	2	3.1	3.1	3.1	127.83	1163	1163	4.6				3	1	1					0.00022257	3.8113	By MS/MS	By matching	By MS/MS	0.8	0.8	3.1	74176000	17036000	17170000	39970000
P20749	P20749	3	3	3	B-cell lymphoma 3 protein	BCL3	sp|P20749|BCL3_HUMAN B-cell lymphoma 3 protein OS=Homo sapiens OX=9606 GN=BCL3 PE=1 SV=2	1	3	3	3	2	3	3	2	3	3	2	3	3	10.1	10.1	10.1	47.583	454	454	2.67	3		3	3							0.00043611	3.5081	By MS/MS	By MS/MS	By MS/MS	5.7	10.1	10.1	30297000	13767000	11271000	5259200
P20810	P20810	11	11	11	Calpastatin	CAST	sp|P20810|ICAL_HUMAN Calpastatin OS=Homo sapiens OX=9606 GN=CAST PE=1 SV=4	1	11	11	11	8	9	9	8	9	9	8	9	9	23.9	23.9	23.9	76.572	708	708	4.43	7	9	8	10	10	15	7	4			0	41.485	By MS/MS	By MS/MS	By MS/MS	19.2	20.1	20.9	2239700000	807300000	817190000	615170000
P20839	P20839	14	12	12	Inosine-5-monophosphate dehydrogenase 1	IMPDH1	sp|P20839|IMDH1_HUMAN Inosine-5-monophosphate dehydrogenase 1 OS=Homo sapiens OX=9606 GN=IMPDH1 PE=1 SV=2	1	14	12	12	9	13	12	7	11	10	7	11	10	40.9	39.1	39.1	55.405	514	514	4.76		8	11	9	5	7	10	5			0	41.48	By MS/MS	By MS/MS	By MS/MS	23.3	37.2	32.5	2174300000	322890000	820720000	1030700000
P20936	P20936	2	2	2	Ras GTPase-activating protein 1	RASA1	sp|P20936|RASA1_HUMAN Ras GTPase-activating protein 1 OS=Homo sapiens OX=9606 GN=RASA1 PE=1 SV=1	1	2	2	2	2	2	2	2	2	2	2	2	2	4.3	4.3	4.3	116.4	1047	1047	4.25				6	2						0	19.733	By MS/MS	By MS/MS	By MS/MS	4.3	4.3	4.3	108490000	59288000	25631000	23568000
P20962	P20962	5	5	5	Parathymosin	PTMS	sp|P20962|PTMS_HUMAN Parathymosin OS=Homo sapiens OX=9606 GN=PTMS PE=1 SV=2	1	5	5	5	5	5	4	5	5	4	5	5	4	28.4	28.4	28.4	11.53	102	102	2.91	9	18	14	6	2	1	2	2			0	76.045	By MS/MS	By MS/MS	By MS/MS	28.4	28.4	28.4	4248100000	1180300000	1505100000	1562700000
P20963	P20963	4	4	4	T-cell surface glycoprotein CD3 zeta chain	CD247	sp|P20963|CD3Z_HUMAN T-cell surface glycoprotein CD3 zeta chain OS=Homo sapiens OX=9606 GN=CD247 PE=1 SV=2	1	4	4	4	3	2	3	3	2	3	3	2	3	27.4	27.4	27.4	18.696	164	164	4.12			3	3		2					0	5.9693	By MS/MS	By MS/MS	By MS/MS	10.4	25.6	26.8	296600000	90147000	110130000	96322000
Q9UQ88;P21127	Q9UQ88;P21127	14;14	14;14	14;14	Cyclin-dependent kinase 11A;Cyclin-dependent kinase 11B	CDK11A;CDK11B	sp|Q9UQ88|CD11A_HUMAN Cyclin-dependent kinase 11A OS=Homo sapiens OX=9606 GN=CDK11A PE=1 SV=4;sp|P21127|CD11B_HUMAN Cyclin-dependent kinase 11B OS=Homo sapiens OX=9606 GN=CDK11B PE=1 SV=3	2	14	14	14	10	10	12	10	10	12	10	10	12	14	14	14	91.361	783	783;795	4.19	6	14	4	10	12	10	2	6			0	31.165	By MS/MS	By MS/MS	By MS/MS	11.1	13.9	13.9	3500800000	1347600000	1405100000	748190000
P21246	P21246	1	1	1	Pleiotrophin	PTN	sp|P21246|PTN_HUMAN Pleiotrophin OS=Homo sapiens OX=9606 GN=PTN PE=1 SV=1	1	1	1	1	1	0	0	1	0	0	1	0	0	14.3	14.3	14.3	18.942	168	168	6						1					0.00064879	3.4119	By MS/MS			14.3	0	0	6802100	6802100	0	0
P21266	P21266	3	2	2	Glutathione S-transferase Mu 3	GSTM3	sp|P21266|GSTM3_HUMAN Glutathione S-transferase Mu 3 OS=Homo sapiens OX=9606 GN=GSTM3 PE=1 SV=3	1	3	2	2	0	2	2	0	1	1	0	1	1	16.4	12.4	12.4	26.559	225	225	5					2						0.0016691	2.9287		By MS/MS	By MS/MS	0	10.2	10.2	2012600	0	0	2012600
P21281	P21281	21	21	14	V-type proton ATPase subunit B, brain isoform	ATP6V1B2	sp|P21281|VATB2_HUMAN V-type proton ATPase subunit B, brain isoform OS=Homo sapiens OX=9606 GN=ATP6V1B2 PE=1 SV=3	1	21	21	14	15	15	20	15	15	20	9	10	13	44.2	44.2	31.7	56.5	511	511	5.28	1	12	16	13	28	34	21	16			0	73.53	By MS/MS	By MS/MS	By MS/MS	34.1	34.8	44.2	7125000000	1804000000	2756600000	2564400000
P21283	P21283	6	6	6	V-type proton ATPase subunit C 1	ATP6V1C1	sp|P21283|VATC1_HUMAN V-type proton ATPase subunit C 1 OS=Homo sapiens OX=9606 GN=ATP6V1C1 PE=1 SV=4	1	6	6	6	4	5	6	4	5	6	4	5	6	23.3	23.3	23.3	43.941	382	382	4.52		3	4	6	8	3	2	1			0	12.193	By MS/MS	By MS/MS	By MS/MS	14.9	20.9	23.3	528190000	149060000	234730000	144400000
P21291	P21291	11	11	11	Cysteine and glycine-rich protein 1	CSRP1	sp|P21291|CSRP1_HUMAN Cysteine and glycine-rich protein 1 OS=Homo sapiens OX=9606 GN=CSRP1 PE=1 SV=3	1	11	11	11	10	11	10	10	11	10	10	11	10	54.9	54.9	54.9	20.567	193	193	4.73	1	4	16	23	14	9	12	5			0	88.968	By MS/MS	By MS/MS	By MS/MS	54.9	54.9	52.3	4100700000	1585700000	1284300000	1230700000
P21333	P21333	143	143	137	Filamin-A	FLNA	sp|P21333|FLNA_HUMAN Filamin-A OS=Homo sapiens OX=9606 GN=FLNA PE=1 SV=4	1	143	143	137	109	133	137	109	133	137	104	127	132	57.9	57.9	57.6	280.74	2647	2647	5.61	20	47	111	182	225	270	260	212	1		0	323.31	By MS/MS	By MS/MS	By MS/MS	47.2	54.7	57.5	166070000000	26795000000	72005000000	67270000000
P21399	P21399	7	7	7	Cytoplasmic aconitate hydratase	ACO1	sp|P21399|ACOC_HUMAN Cytoplasmic aconitate hydratase OS=Homo sapiens OX=9606 GN=ACO1 PE=1 SV=3	1	7	7	7	5	7	7	5	7	7	5	7	7	10.8	10.8	10.8	98.398	889	889	5.59		6	2		1	9	10	4			0	8.884	By MS/MS	By MS/MS	By MS/MS	6.4	10.8	10.8	1541000000	651230000	516190000	373560000
P21580	P21580	13	13	13	Tumor necrosis factor alpha-induced protein 3;A20p50;A20p37	TNFAIP3	sp|P21580|TNAP3_HUMAN Tumor necrosis factor alpha-induced protein 3 OS=Homo sapiens OX=9606 GN=TNFAIP3 PE=1 SV=1	1	13	13	13	11	11	11	11	11	11	11	11	11	21.1	21.1	21.1	89.613	790	790	5.14			11	5	7	7	10	2			0	23.315	By MS/MS	By MS/MS	By MS/MS	19.5	19.6	16.6	970430000	164520000	230030000	575880000
P21589	P21589	2	2	2	5-nucleotidase	NT5E	sp|P21589|5NTD_HUMAN 5-nucleotidase OS=Homo sapiens OX=9606 GN=NT5E PE=1 SV=1	1	2	2	2	1	0	1	1	0	1	1	0	1	3.8	3.8	3.8	63.367	574	574	5.8			1	1			2	1			0.0032415	2.5747	By MS/MS		By MS/MS	1.6	0	2.3	37162000	4188900	0	32973000
P21675;Q8IZX4	P21675;Q8IZX4	3;2	3;2	3;2	Transcription initiation factor TFIID subunit 1;Transcription initiation factor TFIID subunit 1-like	TAF1;TAF1L	sp|P21675|TAF1_HUMAN Transcription initiation factor TFIID subunit 1 OS=Homo sapiens OX=9606 GN=TAF1 PE=1 SV=2;sp|Q8IZX4|TAF1L_HUMAN Transcription initiation factor TFIID subunit 1-like OS=Homo sapiens OX=9606 GN=TAF1L PE=1 SV=1	2	3	3	3	0	2	2	0	2	2	0	2	2	1.9	1.9	1.9	212.67	1872	1872;1826	2.75		1	3								0	8.0828		By MS/MS	By MS/MS	0	1.8	1.3	13076000	0	3821700	9254400
P21796	P21796	39	39	39	Voltage-dependent anion-selective channel protein 1	VDAC1	sp|P21796|VDAC1_HUMAN Voltage-dependent anion-selective channel protein 1 OS=Homo sapiens OX=9606 GN=VDAC1 PE=1 SV=2	1	39	39	39	30	39	31	30	39	31	30	39	31	97.2	97.2	97.2	30.772	283	283	5.89	3	3	27	73	87	92	93	71	12	5	0	323.31	By MS/MS	By MS/MS	By MS/MS	93.3	97.2	95.1	59052000000	13780000000	28059000000	17214000000
P21912	P21912	15	15	15	Succinate dehydrogenase [ubiquinone] iron-sulfur subunit, mitochondrial	SDHB	sp|P21912|SDHB_HUMAN Succinate dehydrogenase [ubiquinone] iron-sulfur subunit, mitochondrial OS=Homo sapiens OX=9606 GN=SDHB PE=1 SV=3	1	15	15	15	14	14	14	14	14	14	14	14	14	37.9	37.9	37.9	31.629	280	280	5.39	3	7	6	32	27	29	19	22			0	28.439	By MS/MS	By MS/MS	By MS/MS	33.9	33.6	33.6	7050000000	2111700000	2796500000	2141800000
P21953	P21953	7	7	7	2-oxoisovalerate dehydrogenase subunit beta, mitochondrial	BCKDHB	sp|P21953|ODBB_HUMAN 2-oxoisovalerate dehydrogenase subunit beta, mitochondrial OS=Homo sapiens OX=9606 GN=BCKDHB PE=1 SV=2	1	7	7	7	6	7	5	6	7	5	6	7	5	27.3	27.3	27.3	43.122	392	392	5.3			5	5	1	6	2	4			0	24.217	By MS/MS	By MS/MS	By MS/MS	21.7	27.3	18.6	873970000	295560000	318710000	259710000
P21964	P21964	8	8	8	Catechol O-methyltransferase	COMT	sp|P21964|COMT_HUMAN Catechol O-methyltransferase OS=Homo sapiens OX=9606 GN=COMT PE=1 SV=2	1	8	8	8	6	8	8	6	8	8	6	8	8	39.1	39.1	39.1	30.037	271	271	6.08				2	7	15	12	1			0	79.468	By MS/MS	By MS/MS	By MS/MS	33.2	39.1	39.1	2209900000	265530000	1245400000	698930000
P22033	P22033	11	11	11	Methylmalonyl-CoA mutase, mitochondrial	MUT	sp|P22033|MUTA_HUMAN Methylmalonyl-CoA mutase, mitochondrial OS=Homo sapiens OX=9606 GN=MUT PE=1 SV=4	1	11	11	11	7	8	10	7	8	10	7	8	10	23.2	23.2	23.2	83.134	750	750	4.05	3	3	7	11	7	3	1	2			0	27.491	By MS/MS	By MS/MS	By MS/MS	10.7	14.3	21.3	1381500000	227140000	718970000	435340000
P22059	P22059	12	12	12	Oxysterol-binding protein 1	OSBP	sp|P22059|OSBP1_HUMAN Oxysterol-binding protein 1 OS=Homo sapiens OX=9606 GN=OSBP PE=1 SV=1	1	12	12	12	12	10	10	12	10	10	12	10	10	16.7	16.7	16.7	89.42	807	807	4.57		8	11	25	14	8	10	3			0	237.53	By MS/MS	By MS/MS	By MS/MS	16.7	15.1	13.1	3180800000	1271600000	1341400000	567880000
P22061	P22061	10	10	10	Protein-L-isoaspartate(D-aspartate) O-methyltransferase	PCMT1	sp|P22061|PIMT_HUMAN Protein-L-isoaspartate(D-aspartate) O-methyltransferase OS=Homo sapiens OX=9606 GN=PCMT1 PE=1 SV=4	1	10	10	10	9	9	9	9	9	9	9	9	9	72.7	72.7	72.7	24.636	227	227	6.01		2	6	13	14	19	28	15	3		0	57.726	By MS/MS	By MS/MS	By MS/MS	72.7	55.5	72.7	23144000000	6400700000	8933300000	7809900000
P22087;A6NHQ2	P22087	18;1	18;1	18;1	rRNA 2-O-methyltransferase fibrillarin	FBL	sp|P22087|FBRL_HUMAN rRNA 2-O-methyltransferase fibrillarin OS=Homo sapiens OX=9606 GN=FBL PE=1 SV=2	2	18	18	18	16	18	17	16	18	17	16	18	17	55.8	55.8	55.8	33.784	321	321;334	5.3	3	17	26	23	16	27	29	35			0	85.788	By MS/MS	By MS/MS	By MS/MS	52.6	55.8	52.6	28631000000	5103000000	13834000000	9694500000
P22102	P22102	52	52	52	Trifunctional purine biosynthetic protein adenosine-3;Phosphoribosylamine--glycine ligase;Phosphoribosylformylglycinamidine cyclo-ligase;Phosphoribosylglycinamide formyltransferase	GART	sp|P22102|PUR2_HUMAN Trifunctional purine biosynthetic protein adenosine-3 OS=Homo sapiens OX=9606 GN=GART PE=1 SV=1	1	52	52	52	43	50	48	43	50	48	43	50	48	55.8	55.8	55.8	107.77	1010	1010	6.04	8	12	11	46	65	94	114	87	2		0	316.78	By MS/MS	By MS/MS	By MS/MS	48.8	55.8	52.5	34762000000	7940700000	15832000000	10988000000
P22234	P22234	37	37	37	Multifunctional protein ADE2;Phosphoribosylaminoimidazole-succinocarboxamide synthase;Phosphoribosylaminoimidazole carboxylase	PAICS	sp|P22234|PUR6_HUMAN Multifunctional protein ADE2 OS=Homo sapiens OX=9606 GN=PAICS PE=1 SV=3	1	37	37	37	28	34	34	28	34	34	28	34	34	55.3	55.3	55.3	47.079	425	425	5.54	2	16	31	44	62	59	61	52			0	233.89	By MS/MS	By MS/MS	By MS/MS	46.1	55.3	53.9	55172000000	12631000000	24582000000	17958000000
P22307	P22307	16	16	16	Non-specific lipid-transfer protein	SCP2	sp|P22307|NLTP_HUMAN Non-specific lipid-transfer protein OS=Homo sapiens OX=9606 GN=SCP2 PE=1 SV=2	1	16	16	16	12	15	15	12	15	15	12	15	15	31.3	31.3	31.3	58.993	547	547	5.43	1	12	6	7	14	25	18	13			0	68.546	By MS/MS	By MS/MS	By MS/MS	21.2	28	29.8	5016700000	1176700000	2233400000	1606600000
P22314	P22314	62	62	62	Ubiquitin-like modifier-activating enzyme 1	UBA1	sp|P22314|UBA1_HUMAN Ubiquitin-like modifier-activating enzyme 1 OS=Homo sapiens OX=9606 GN=UBA1 PE=1 SV=3	1	62	62	62	52	58	59	52	58	59	52	58	59	62.9	62.9	62.9	117.85	1058	1058	5.51	8	33	68	101	93	112	112	118	2		0	323.31	By MS/MS	By MS/MS	By MS/MS	56.8	60	62.9	103930000000	29157000000	44589000000	30183000000
P22392;O60361	P22392;O60361	18;11	18;11	9;6	Nucleoside diphosphate kinase B;Putative nucleoside diphosphate kinase	NME2;NME2P1	sp|P22392|NDKB_HUMAN Nucleoside diphosphate kinase B OS=Homo sapiens OX=9606 GN=NME2 PE=1 SV=1;sp|O60361|NDK8_HUMAN Putative nucleoside diphosphate kinase OS=Homo sapiens OX=9606 GN=NME2P1 PE=5 SV=1	2	18	18	9	16	17	18	16	17	18	7	8	9	94.1	94.1	66.4	17.298	152	152;137	5.89		5	15	27	33	39	49	40			0	62.062	By MS/MS	By MS/MS	By MS/MS	77.6	94.1	94.1	32588000000	6162800000	15437000000	10989000000
P22415	P22415	3	3	3	Upstream stimulatory factor 1	USF1	sp|P22415|USF1_HUMAN Upstream stimulatory factor 1 OS=Homo sapiens OX=9606 GN=USF1 PE=1 SV=1	1	3	3	3	3	2	2	3	2	2	3	2	2	11	11	11	33.538	310	310	2.9		3	5	2							0.00022411	3.907	By MS/MS	By MS/MS	By MS/MS	11	7.1	6.8	255020000	98045000	43923000	113050000
P22570	P22570	19	19	19	NADPH:adrenodoxin oxidoreductase, mitochondrial	FDXR	sp|P22570|ADRO_HUMAN NADPH:adrenodoxin oxidoreductase, mitochondrial OS=Homo sapiens OX=9606 GN=FDXR PE=1 SV=3	1	19	19	19	12	15	14	12	15	14	12	15	14	43	43	43	53.836	491	491	5.05	5		9	18	12	12	9	10			0	47.01	By MS/MS	By MS/MS	By MS/MS	31.2	38.9	31	4953400000	1601900000	2758200000	593300000
P22626	P22626	45	45	45	Heterogeneous nuclear ribonucleoproteins A2/B1	HNRNPA2B1	sp|P22626|ROA2_HUMAN Heterogeneous nuclear ribonucleoproteins A2/B1 OS=Homo sapiens OX=9606 GN=HNRNPA2B1 PE=1 SV=2	1	45	45	45	42	43	41	42	43	41	42	43	41	79.9	79.9	79.9	37.429	353	353	5.75	12	42	82	132	109	117	182	152	27	16	0	323.31	By MS/MS	By MS/MS	By MS/MS	79.3	79.9	79.3	347380000000	97972000000	148360000000	101050000000
P22670	P22670	5	5	5	MHC class II regulatory factor RFX1	RFX1	sp|P22670|RFX1_HUMAN MHC class II regulatory factor RFX1 OS=Homo sapiens OX=9606 GN=RFX1 PE=1 SV=2	1	5	5	5	3	3	5	3	3	5	3	3	5	10.7	10.7	10.7	104.76	979	979	4.8				7	4	4					0	29.818	By MS/MS	By MS/MS	By MS/MS	7.3	7.3	10.7	225990000	46165000	129010000	50819000
Q8TDB6	Q8TDB6	12	12	12	E3 ubiquitin-protein ligase DTX3L	DTX3L	sp|Q8TDB6|DTX3L_HUMAN E3 ubiquitin-protein ligase DTX3L OS=Homo sapiens OX=9606 GN=DTX3L PE=1 SV=1	1	12	12	12	10	9	6	10	9	6	10	9	6	26.1	26.1	26.1	83.553	740	740	5.06		2	10	7	10	9	6	5			0	30.933	By MS/MS	By MS/MS	By MS/MS	23.4	19.5	14.2	1275700000	502470000	619540000	153650000
P22694	P22694	8	3	3	cAMP-dependent protein kinase catalytic subunit beta	PRKACB	sp|P22694|KAPCB_HUMAN cAMP-dependent protein kinase catalytic subunit beta OS=Homo sapiens OX=9606 GN=PRKACB PE=1 SV=2	1	8	3	3	4	5	6	1	0	2	1	0	2	23.9	10	10	40.622	351	351	4.33		1	1					1			0.0064103	2.0935	By MS/MS	By matching	By MS/MS	11.1	14	18.8	23168000	0	0	23168000
P22695	P22695	25	25	25	Cytochrome b-c1 complex subunit 2, mitochondrial	UQCRC2	sp|P22695|QCR2_HUMAN Cytochrome b-c1 complex subunit 2, mitochondrial OS=Homo sapiens OX=9606 GN=UQCRC2 PE=1 SV=3	1	25	25	25	24	23	22	24	23	22	24	23	22	53.4	53.4	53.4	48.442	453	453	5.77		2	14	32	46	34	46	33			0	192.61	By MS/MS	By MS/MS	By MS/MS	53.2	50.1	41.9	27418000000	7154000000	11564000000	8700200000
P22830	P22830	8	8	8	Ferrochelatase, mitochondrial	FECH	sp|P22830|HEMH_HUMAN Ferrochelatase, mitochondrial OS=Homo sapiens OX=9606 GN=FECH PE=1 SV=2	1	8	8	8	6	8	6	6	8	6	6	8	6	34	34	34	47.862	423	423	5.02		3	10	6	8	8	8	4			0	17.679	By MS/MS	By MS/MS	By MS/MS	26.7	34	26.5	2295300000	672060000	798060000	825210000
P23025	P23025	2	2	2	DNA repair protein complementing XP-A cells	XPA	sp|P23025|XPA_HUMAN DNA repair protein complementing XP-A cells OS=Homo sapiens OX=9606 GN=XPA PE=1 SV=1	1	2	2	2	2	2	2	2	2	2	2	2	2	15.4	15.4	15.4	31.368	273	273	3.81		1	4	8	3						0	10.093	By MS/MS	By MS/MS	By MS/MS	15.4	15.4	15.4	189500000	28443000	120280000	40773000
P23193	P23193	29	29	25	Transcription elongation factor A protein 1	TCEA1	sp|P23193|TCEA1_HUMAN Transcription elongation factor A protein 1 OS=Homo sapiens OX=9606 GN=TCEA1 PE=1 SV=2	1	29	29	25	24	26	23	24	26	23	21	22	20	58.1	58.1	54.2	33.969	301	301	4.66	15	36	45	52	49	37	38	29	2		0	186.68	By MS/MS	By MS/MS	By MS/MS	54.2	57.1	53.5	20170000000	7932300000	6844500000	5392700000
P23246	P23246	50	48	48	Splicing factor, proline- and glutamine-rich	SFPQ	sp|P23246|SFPQ_HUMAN Splicing factor, proline- and glutamine-rich OS=Homo sapiens OX=9606 GN=SFPQ PE=1 SV=2	1	50	48	48	42	44	41	40	42	39	40	42	39	48.8	47.4	47.4	76.149	707	707	4.99	24	40	43	82	101	70	68	57	1		0	252.36	By MS/MS	By MS/MS	By MS/MS	38	46.1	42.7	73356000000	19623000000	29645000000	24088000000
P23258;Q9NRH3	P23258;Q9NRH3	9;8	9;8	9;8	Tubulin gamma-1 chain;Tubulin gamma-2 chain	TUBG1;TUBG2	sp|P23258|TBG1_HUMAN Tubulin gamma-1 chain OS=Homo sapiens OX=9606 GN=TUBG1 PE=1 SV=2;sp|Q9NRH3|TBG2_HUMAN Tubulin gamma-2 chain OS=Homo sapiens OX=9606 GN=TUBG2 PE=2 SV=1	2	9	9	9	8	8	9	8	8	9	8	8	9	23.9	23.9	23.9	51.169	451	451;451	5.63			4	17	12	7	9	13			0	66.618	By MS/MS	By MS/MS	By MS/MS	19.3	22	23.9	2289400000	844020000	846140000	599260000
P23284	P23284	16	16	16	Peptidyl-prolyl cis-trans isomerase B	PPIB	sp|P23284|PPIB_HUMAN Peptidyl-prolyl cis-trans isomerase B OS=Homo sapiens OX=9606 GN=PPIB PE=1 SV=2	1	16	16	16	16	15	14	16	15	14	16	15	14	54.2	54.2	54.2	23.742	216	216	5.92	5	2	9	18	15	26	32	32		1	0	44.976	By MS/MS	By MS/MS	By MS/MS	54.2	49.5	45.8	15588000000	4443200000	6181200000	4963300000
P23368	P23368	21	21	21	NAD-dependent malic enzyme, mitochondrial	ME2	sp|P23368|MAOM_HUMAN NAD-dependent malic enzyme, mitochondrial OS=Homo sapiens OX=9606 GN=ME2 PE=1 SV=1	1	21	21	21	17	20	17	17	20	17	17	20	17	52.4	52.4	52.4	65.443	584	584	5.78		2	7	25	24	29	34	19			0	106.26	By MS/MS	By MS/MS	By MS/MS	40.4	52.4	42.6	6578400000	852550000	3894300000	1831600000
P23381	P23381	24	24	24	Tryptophan--tRNA ligase, cytoplasmic;T1-TrpRS;T2-TrpRS	WARS	sp|P23381|SYWC_HUMAN Tryptophan--tRNA ligase, cytoplasmic OS=Homo sapiens OX=9606 GN=WARS PE=1 SV=2	1	24	24	24	20	22	18	20	22	18	20	22	18	50.7	50.7	50.7	53.165	471	471	5.47	6	12	17	57	67	54	42	52			0	214.77	By MS/MS	By MS/MS	By MS/MS	44.8	44.4	40.6	69862000000	22524000000	27448000000	19890000000
P23396	P23396	42	42	42	40S ribosomal protein S3	RPS3	sp|P23396|RS3_HUMAN 40S ribosomal protein S3 OS=Homo sapiens OX=9606 GN=RPS3 PE=1 SV=2	1	42	42	42	32	38	38	32	38	38	32	38	38	83.5	83.5	83.5	26.688	243	243	5.6	7	21	20	42	54	70	66	56	1		0	206.1	By MS/MS	By MS/MS	By MS/MS	79.4	83.5	83.5	50112000000	9417200000	21139000000	19556000000
P23434	P23434	4	4	4	Glycine cleavage system H protein, mitochondrial	GCSH	sp|P23434|GCSH_HUMAN Glycine cleavage system H protein, mitochondrial OS=Homo sapiens OX=9606 GN=GCSH PE=1 SV=2	1	4	4	4	3	3	4	3	3	4	3	3	4	21.4	21.4	21.4	18.884	173	173	4.5			3	6	3	4					0	14.901	By MS/MS	By MS/MS	By MS/MS	19.1	19.1	21.4	589930000	63770000	416020000	110140000
P23443	P23443	4	4	4	Ribosomal protein S6 kinase beta-1	RPS6KB1	sp|P23443|KS6B1_HUMAN Ribosomal protein S6 kinase beta-1 OS=Homo sapiens OX=9606 GN=RPS6KB1 PE=1 SV=2	1	4	4	4	4	3	4	4	3	4	4	3	4	9.7	9.7	9.7	59.139	525	525	6.5					4	6	3	5			0	15.519	By MS/MS	By MS/MS	By MS/MS	9.7	6.7	9.7	1931400000	1077200000	211920000	642290000
P23458;O60674	P23458	3;1	3;1	3;1	Tyrosine-protein kinase JAK1	JAK1	sp|P23458|JAK1_HUMAN Tyrosine-protein kinase JAK1 OS=Homo sapiens OX=9606 GN=JAK1 PE=1 SV=2	2	3	3	3	3	1	1	3	1	1	3	1	1	2.8	2.8	2.8	133.28	1154	1154;1132	4		1		3		1					0.0012758	3.1948	By MS/MS	By matching	By matching	2.8	0.7	0.7	37759000	21543000	10996000	5220100
P23469	P23469	3	2	2	Receptor-type tyrosine-protein phosphatase epsilon	PTPRE	sp|P23469|PTPRE_HUMAN Receptor-type tyrosine-protein phosphatase epsilon OS=Homo sapiens OX=9606 GN=PTPRE PE=1 SV=1	1	3	2	2	2	2	2	1	1	1	1	1	1	6.9	5.4	5.4	80.641	700	700	5.5					2	2					0.005005	2.4358	By matching	By MS/MS	By MS/MS	3.1	5.1	3.1	173270000	60027000	0	113250000
P23497	P23497	21	17	16	Nuclear autoantigen Sp-100	SP100	sp|P23497|SP100_HUMAN Nuclear autoantigen Sp-100 OS=Homo sapiens OX=9606 GN=SP100 PE=1 SV=3	1	21	17	16	18	19	19	14	15	15	13	14	14	28.9	26.5	25.3	100.42	879	879	4.39	2	13	8	15	14	5	5	7			0	82.755	By MS/MS	By MS/MS	By MS/MS	28.1	26.3	21.7	3297000000	572430000	2004900000	719670000
P23508	P23508	1	1	1	Colorectal mutant cancer protein	MCC	sp|P23508|CRCM_HUMAN Colorectal mutant cancer protein OS=Homo sapiens OX=9606 GN=MCC PE=1 SV=2	1	1	1	1	1	0	0	1	0	0	1	0	0	1.4	1.4	1.4	93.026	829	829	6						1					0.0085812	1.9122	By MS/MS			1.4	0	0	10508000	10508000	0	0
P23511	P23511	2	2	2	Nuclear transcription factor Y subunit alpha	NFYA	sp|P23511|NFYA_HUMAN Nuclear transcription factor Y subunit alpha OS=Homo sapiens OX=9606 GN=NFYA PE=1 SV=2	1	2	2	2	1	2	1	1	2	1	1	2	1	12.7	12.7	12.7	36.876	347	347	4.38			1	3	4						0	6.5941	By MS/MS	By MS/MS	By MS/MS	5.5	12.7	5.5	83256000	3904000	70750000	8602100
P23526	P23526	19	19	19	Adenosylhomocysteinase	AHCY	sp|P23526|SAHH_HUMAN Adenosylhomocysteinase OS=Homo sapiens OX=9606 GN=AHCY PE=1 SV=4	1	19	19	19	17	19	18	17	19	18	17	19	18	38	38	38	47.716	432	432	5.45		3	21	30	38	33	31	22			0	69.952	By MS/MS	By MS/MS	By MS/MS	33.8	38	36.1	15367000000	4219200000	6434800000	4713000000
P23527	P23527	29	6	0	Histone H2B type 1-O	HIST1H2BO	sp|P23527|H2B1O_HUMAN Histone H2B type 1-O OS=Homo sapiens OX=9606 GN=HIST1H2BO PE=1 SV=3	1	29	6	0	26	29	27	6	6	5	0	0	0	83.3	20.6	0	13.906	126	126	6.16			1	11	13	18	18	16			0	15.581	By MS/MS	By MS/MS	By MS/MS	83.3	83.3	83.3	10728000000	1593900000	5203700000	3930300000
P23528	P23528	26	26	14	Cofilin-1	CFL1	sp|P23528|COF1_HUMAN Cofilin-1 OS=Homo sapiens OX=9606 GN=CFL1 PE=1 SV=3	1	26	26	14	25	26	25	25	26	25	13	14	13	97	97	75.9	18.502	166	166	5.91	4	11	31	73	105	152	138	85	7	6	0	323.31	By MS/MS	By MS/MS	By MS/MS	97	97	97	159030000000	40818000000	55787000000	62430000000
P23588	P23588	18	18	18	Eukaryotic translation initiation factor 4B	EIF4B	sp|P23588|IF4B_HUMAN Eukaryotic translation initiation factor 4B OS=Homo sapiens OX=9606 GN=EIF4B PE=1 SV=2	1	18	18	18	15	16	16	15	16	16	15	16	16	34.7	34.7	34.7	69.15	611	611	4.13	23	25	9	21	18	19	14	12			0	77.565	By MS/MS	By MS/MS	By MS/MS	27.5	29.1	27	13090000000	3188600000	4504000000	5397600000
P23610	P23610	4	4	4	Factor VIII intron 22 protein	F8A1	sp|P23610|F8I2_HUMAN Factor VIII intron 22 protein OS=Homo sapiens OX=9606 GN=F8A1 PE=1 SV=2	1	4	4	4	3	4	4	3	4	4	3	4	4	19.9	19.9	19.9	39.103	371	371	5.83				6	5	4	5	4			0	21.353	By MS/MS	By MS/MS	By MS/MS	14.6	19.9	19.9	353990000	187190000	133930000	32873000
P23634;P20020;Q16720;Q01814	P23634	18;4;3;3	18;4;3;3	18;4;3;3	Plasma membrane calcium-transporting ATPase 4	ATP2B4	sp|P23634|AT2B4_HUMAN Plasma membrane calcium-transporting ATPase 4 OS=Homo sapiens OX=9606 GN=ATP2B4 PE=1 SV=2	4	18	18	18	16	12	14	16	12	14	16	12	14	21.8	21.8	21.8	137.92	1241	1241;1258;1220;1243	5.08		5	16	18	20	21	11	10			0	62.827	By MS/MS	By MS/MS	By MS/MS	18.8	13.6	18	4168200000	2030300000	887760000	1250100000
P23743	P23743	21	21	21	Diacylglycerol kinase alpha	DGKA	sp|P23743|DGKA_HUMAN Diacylglycerol kinase alpha OS=Homo sapiens OX=9606 GN=DGKA PE=1 SV=3	1	21	21	21	18	20	18	18	20	18	18	20	18	32.2	32.2	32.2	82.629	735	735	5.63		2	18	20	28	32	25	25			0	45.609	By MS/MS	By MS/MS	By MS/MS	25.2	28.3	28.6	4609000000	1238600000	1846800000	1523600000
P23771	P23771	1	1	1	Trans-acting T-cell-specific transcription factor GATA-3	GATA3	sp|P23771|GATA3_HUMAN Trans-acting T-cell-specific transcription factor GATA-3 OS=Homo sapiens OX=9606 GN=GATA3 PE=1 SV=1	1	1	1	1	1	1	1	1	1	1	1	1	1	2	2	2	47.915	443	443	1.75	1	3									0.0080925	2.0137	By MS/MS	By MS/MS	By MS/MS	2	2	2	27321000	11547000	10021000	5753300
P23786	P23786	8	8	8	Carnitine O-palmitoyltransferase 2, mitochondrial	CPT2	sp|P23786|CPT2_HUMAN Carnitine O-palmitoyltransferase 2, mitochondrial OS=Homo sapiens OX=9606 GN=CPT2 PE=1 SV=2	1	8	8	8	8	7	6	8	7	6	8	7	6	16.7	16.7	16.7	73.776	658	658	5.35		2	5	7	13	5	8	6			0	14.771	By MS/MS	By MS/MS	By MS/MS	16.7	14	10.9	1024100000	200180000	432150000	391770000
P23919	P23919	18	18	18	Thymidylate kinase	DTYMK	sp|P23919|KTHY_HUMAN Thymidylate kinase OS=Homo sapiens OX=9606 GN=DTYMK PE=1 SV=4	1	18	18	18	15	18	16	15	18	16	15	18	16	59.9	59.9	59.9	23.819	212	212	5.3	5	7	9	18	21	16	22	17			0	119.58	By MS/MS	By MS/MS	By MS/MS	51.4	59.9	59	3086100000	542420000	1693000000	850670000
P23921	P23921	22	22	22	Ribonucleoside-diphosphate reductase large subunit	RRM1	sp|P23921|RIR1_HUMAN Ribonucleoside-diphosphate reductase large subunit OS=Homo sapiens OX=9606 GN=RRM1 PE=1 SV=1	1	22	22	22	11	21	19	11	21	19	11	21	19	36.4	36.4	36.4	90.069	792	792	5.95		1	8	23	19	23	28	29			0	123.74	By MS/MS	By MS/MS	By MS/MS	18.2	35.1	25.1	4639000000	493960000	2561100000	1584000000
P24043	P24043	3	3	3	Laminin subunit alpha-2	LAMA2	sp|P24043|LAMA2_HUMAN Laminin subunit alpha-2 OS=Homo sapiens OX=9606 GN=LAMA2 PE=1 SV=4	1	3	3	3	1	2	2	1	2	2	1	2	2	1.7	1.7	1.7	343.9	3122	3122	2.8		4				1					0.007716	2.0205	By matching	By MS/MS	By MS/MS	0.5	1.2	1	109620000	28300000	55135000	26184000
P24534	P24534	10	10	10	Elongation factor 1-beta	EEF1B2	sp|P24534|EF1B_HUMAN Elongation factor 1-beta OS=Homo sapiens OX=9606 GN=EEF1B2 PE=1 SV=3	1	10	10	10	8	9	10	8	9	10	8	9	10	32.9	32.9	32.9	24.763	225	225	5.43	1	7	7	16	22	26	18	12	1		0	133.33	By MS/MS	By MS/MS	By MS/MS	32.9	32.9	32.9	32899000000	8721500000	15830000000	8347400000
P24539	P24539	7	7	7	ATP synthase F(0) complex subunit B1, mitochondrial	ATP5F1	sp|P24539|AT5F1_HUMAN ATP synthase F(0) complex subunit B1, mitochondrial OS=Homo sapiens OX=9606 GN=ATP5F1 PE=1 SV=2	1	7	7	7	7	7	7	7	7	7	7	7	7	32.8	32.8	32.8	28.908	256	256	5.92			6	11	14	15	16	16			0	299.63	By MS/MS	By MS/MS	By MS/MS	32.8	32.8	32.8	5931900000	1205600000	2246300000	2480000000
P24666	P24666	11	11	11	Low molecular weight phosphotyrosine protein phosphatase	ACP1	sp|P24666|PPAC_HUMAN Low molecular weight phosphotyrosine protein phosphatase OS=Homo sapiens OX=9606 GN=ACP1 PE=1 SV=3	1	11	11	11	11	11	10	11	11	10	11	11	10	67.7	67.7	67.7	18.042	158	158	5.87				12	24	23	17	10			0	81.568	By MS/MS	By MS/MS	By MS/MS	67.7	67.7	65.2	8820900000	1600500000	4162600000	3057800000
P24723	P24723	7	7	7	Protein kinase C eta type	PRKCH	sp|P24723|KPCL_HUMAN Protein kinase C eta type OS=Homo sapiens OX=9606 GN=PRKCH PE=1 SV=4	1	7	7	7	6	7	4	6	7	4	6	7	4	13.5	13.5	13.5	77.828	683	683	5		2	3	3	3	5	2	2			0	16.255	By MS/MS	By MS/MS	By MS/MS	13.5	13.5	9.1	305450000	30805000	226590000	48058000
P24752	P24752	20	20	20	Acetyl-CoA acetyltransferase, mitochondrial	ACAT1	sp|P24752|THIL_HUMAN Acetyl-CoA acetyltransferase, mitochondrial OS=Homo sapiens OX=9606 GN=ACAT1 PE=1 SV=1	1	20	20	20	17	19	18	17	19	18	17	19	18	66.5	66.5	66.5	45.199	427	427	6.07		1	18	20	17	29	33	38	6		0	238.1	By MS/MS	By MS/MS	By MS/MS	62.5	58.5	60	11109000000	2355000000	5287900000	3465900000
P24928	P24928	41	41	41	DNA-directed RNA polymerase II subunit RPB1	POLR2A	sp|P24928|RPB1_HUMAN DNA-directed RNA polymerase II subunit RPB1 OS=Homo sapiens OX=9606 GN=POLR2A PE=1 SV=2	1	41	41	41	30	36	35	30	36	35	30	36	35	29.7	29.7	29.7	217.17	1970	1970	5.08		11	16	50	50	36	19	19			0	140.34	By MS/MS	By MS/MS	By MS/MS	20.5	27.3	25.9	6627300000	1669200000	2727800000	2230400000
[truncated: 4,200 more rows]
[truncated: 19 more columns]
