# Supplementary material for: CRISPR-Cas9 screen of E3 ubiquitin ligases identifies TRAF2 and UHRF1 as regulators of HIV latency in primary human T cells
Source: mBio. 2024 Feb 27;15(4):e02222-23. doi: 10.1128/mbio.02222-23 (PMC11005436; doi:10.1128/mbio.02222-23)
Supplement: Table S2 — CRISPR guides used for gene knockout by electroporation with CRISPR-Cas9 ribonucleoproteins (crRNPs). [file mbio.02222-23-s0003.xlsx]

## Sheet: Sheet1
Gene	Guide	Horizon catalogue number	Sequence
NTC	NTC-02	U-007502-01	GTAACGCGAACTACGCGGGT
NTC	NTC-03	U-007503-01	GTCGACGTTATTGCCGGTCG
NTC	NTC-04	U-007504-01	GGAAACCTACGTCGACGAAT
CXCR4	CXCR4	Custom	GAAGCGTGATGACAAAGAGG
CDK9	CDK9	Custom	AGATCGGCCAAGGCACCTTC
LEDGF	LEDGF	Custom	ATGACTCGCGATTTCAAACC
ELOB	ELOB	CM-012376-01	GAACTGAAGCGCATCGTCGA
CHFR	CHFR-01	CM-007018-01	CAGAGGGACCACTTCCTTTA
CHFR	CHFR-02	CM-007018-02	GATTACGTGTGCCCTCTGCA
CHFR	CHFR-03	CM-007018-03	GCAGTCAGGACGGGATGTTA
TRAF2	TRAF2-01	CM-005198-01	TGTGCTGCCTGTGTTCACGA
TRAF2	TRAF2-02	CM-005198-02	GATGGCATCGTCCCGCACGT
TRAF2	TRAF2-03	CM-005198-03	GTTGAAGGGCCACCGCAGCA
TRAF3	TRAF3-01	CM-005252-01	GGAGAAGGCGTGTAAATACC
TRAF3	TRAF3-02	CM-005252-02	CTGGTCATGCCGGCTCAGCT
TRAF3	TRAF3-03	CM-005252-03	AGATTCGCGACTACAAGCGG
PCGF6	PCGF6-01	CM-007084-01	GTGTCTCTCCCGACCATGGA
PCGF6	PCGF6-02	CM-007084-02	GGTATGAAGACATTCTGTGA
PCGF6	PCGF6-03	CM-007084-03	GGTGATGCAGCAATGCAGGT
ZNRF2	ZNRF2-01	CM-007165-01	GACATGGGCGCCAAACAGAG
ZNRF2	ZNRF2-02	CM-007165-02	CTGCTGTTCGGGATGCTGAA
ZNRF2	ZNRF2-03	CM-007165-03	CTACCTTCCAGTAGCAGCGG
RAD18	RAD18-01	CM-004591-01	GATCGCTCCAGATCCCTCAG
RAD18	RAD18-02	CM-004591-02	TTCAAAGTGGATGTCGAGGG
RAD18	RAD18-03	CM-004591-03	AAGGAAAGCCTCAGAAGGTA
WDR59	WDR59-01	CM-022683-01	GAAGTTGGCACAACCTTACA
WDR59	WDR59-02	CM-022683-02	TCACCAGCATCTTGACACGA
WDR59	WDR59-03	CM-022683-03	CCACACTCGTGTCATCAGGT
RANBP2	RANBP2-01	CM-004746-01	GATCTGAAATCACTGTTAAT
RANBP2	RANBP2-02	CM-004746-02	GGTGATAGTGAATATCTGGT
RANBP2	RANBP2-03	CM-004746-03	CAAAGCCGTTGAATGTTACA
TRIM25	TRIM25-01	CM-006585-01	GTCGTGCCTGAATGAGACGT
TRIM25	TRIM25-02	CM-006585-02	GCAGTGGTCGCAGGCCACCT
TRIM25	TRIM25-03	CM-006585-03	CTTGAGGAGAATCTGATAAA
MARCH5	MARCH5-01	CM-007001-01	ATCAGCATGACAGGAATAGT
MARCH5	MARCH5-02	CM-007001-02	TATTGGACAGCTGTGACTTA
MARCH5	MARCH5-03	CM-007001-03	GCACTGAGGACATGCCACTC
NFXL1	NFXL1-01	CM-021465-01	TTAGCCCACTTCTGGATACA
NFXL1	NFXL1-02	CM-021465-02	AACGATCTGAAACACCTAGT
NFXL1	NFXL1-03	CM-021465-03	TAAATTCACGCTCACATACT
TRIM24	TRIM24-01	CM-005387-01	ATGCATCACACCTTGCACGA
TRIM24	TRIM24-02	CM-005387-02	GGTGAGCTCAAATCGATCAT
TRIM24	TRIM24-03	CM-005387-03	GTGTTGGGAACTTGGATAAC
TRAF7	TRAF7-01	CM-007086-01	GATGCGCCTTGAAGTCAGGT
TRAF7	TRAF7-02	CM-007086-02	CCCTGGCACAGGGACCACGA
TRAF7	TRAF7-03	CM-007086-03	GATGACCGCCAGGGCATACA
PML	PML-01	CM-006547-01	ATTGCTGGCAGCGCAGAAAC
PML	PML-02	CM-006547-02	CTGGTTGCGCAGCTCTGCTA
PML	PML-03	CM-006547-03	ACTGGTTGCGCAGCTCTGCT
ZNF598	ZNF598-01	CM-007104-01	CATGTGTCCATTAACGACGA
ZNF598	ZNF598-02	CM-007104-02	GTAGAGCAGCGGTAGCACAC
ZNF598	ZNF598-03	CM-007104-03	CTGCTGCTGTGCGGCCACGG
TRIM65	TRIM65-01	CM-018490-01	TACCCAGCAGCAGGCCACCC
TRIM65	TRIM65-02	CM-018490-02	GTGGAGGCGACACTCGCGCA
TRIM65	TRIM65-03	CM-018490-03	GTTGGCGCTGACTGGATCAA
RNF2	RNF2-01	CM-006556-01	GCAATTGATCCAGTAATGGA
RNF2	RNF2-02	CM-006556-02	TCACTAGCACCATCCATTAC
RNF2	RNF2-03	CM-006556-03	GGTGCGTAATAAAGTTCCAT
UHRF1	UHRF1-01	CM-006977-01	CCTGCAGAGGCTGTTCTACA
UHRF1	UHRF1-02	CM-006977-02	GCCGTGTATGCCAGCCACGT
UHRF1	UHRF1-03	CM-006977-03	GCCAGCCGATGAGGACATGT
UNK	UNK-01	CM-022950-01	GTCATCCAAAGCAGACTCTA
UNK	UNK-02	CM-022950-02	CCCTGTCTACGACATCAGGT
UNK	UNK-03	CM-022950-03	ACTTGGTGCAGTAGACGTCA
VPS8	VPS8-01	CM-023668-01	GCTGGTTGTTGTTTCCAGCA
VPS8	VPS8-02	CM-023668-02	ACCAGCTCCGCAGCTTTACA
VPS8	VPS8-03	CM-023668-03	GTGTTACCTCTAACATTATT
CNOT4	CNOT4-01	CM-020323-01	AGTCTGTAGAGGATGATACT
CNOT4	CNOT4-02	CM-020323-02	GGAAAGGAGGAAGCCCACTT
CNOT4	CNOT4-03	CM-020323-03	AAATGAACCTACCTGCTACA
BRCA1	BRCA1-01	CM-003461-01	CTTCTGGATTCTGGCTTATA
BRCA1	BRCA1-02	CM-003461-02	ATATACCTTCTCAGTCTACT
BRCA1	BRCA1-03	CM-003461-03	ATGGAAGGGTAGCTGTTAGA
NSMCE1	NSMCE1-01	CM-007157-01	CTGATTATTGACTCAGAAAC
NSMCE1	NSMCE1-02	CM-007157-02	GCACTCACCAACGCATAAAT
NSMCE1	NSMCE1-03	CM-007157-03	GTATTGCTCCATCTCCAGGA
MAEA	MAEA-01	CM-012095-01	GCTGACCACGGAGTCCACGG
MAEA	MAEA-02	CM-012095-02	CGCCAGAGCGGCATCGAGGT
MAEA	MAEA-03	CM-012095-03	TAGCCGTAGACGTAGCCGTT
UBE4B	UBE4B-01	CM-007202-01	TCATGTTGTAGATTCGACGG
UBE4B	UBE4B-02	CM-007202-02	GCTTACCTGATGCACCTATT
UBE4B	UBE4B-03	CM-007202-03	TGCGTTTCAAGGCTATTAGA
RNF126	RNF126-01	CM-007015-01	TCGTGGAACAGGTGGTTGCA
RNF126	RNF126-02	CM-007015-02	CCTGGATGCCATCATCACAC
RNF126	RNF126-03	CM-007015-03	CCCGTCACTGAGGAGCACGT
TRIM26	TRIM26-01	CM-006587-01	AGCAGTTTGACTGTGAGCCT
TRIM26	TRIM26-02	CM-006587-02	ACCTGCAGCTGTCAGAGGAC
TRIM26	TRIM26-03	CM-006587-03	AGGCAGCAAGGGCTTCACCT
NFX1	NFX1-01	CM-006541-01	AAAGGAGACTAGACTCTAAT
NFX1	NFX1-02	CM-006541-02	ATGGCCTTCAGAATCAACCT
NFX1	NFX1-03	CM-006541-03	CTCTTGGGCGATTTATTACA
VPS18	VPS18-01	CM-013178-01	ACCCTGGCTGTAGTTCACCA
VPS18	VPS18-02	CM-013178-02	GATTGCCCTGAGCAGCACGG
VPS18	VPS18-03	CM-013178-03	GTGGAACTGGGTCAAGACGA
RNF138	RNF138-01	CM-006991-01	GTAGAAATCATCTTCGGTGT
RNF138	RNF138-02	CM-006991-02	GTGATCCAGTAAACGCTGTC
RNF138	RNF138-03	CM-006991-03	CCACAGGAACTATCTGAAAT
KCMF1	KCMF1-01	CM-017900-01	AGACCGCACGCAACGCAACC
KCMF1	KCMF1-02	CM-017900-02	GTTGTAACTGAGAAGCGGAA
KCMF1	KCMF1-03	CM-017900-03	CCAGGTAACGCTGCACATAT
PRPF19	PRPF19-01	CM-004668-01	GACCCAGACACTCACCACGT
PRPF19	PRPF19-02	CM-004668-02	TGTCATTGCCCGTCTCACCA
PRPF19	PRPF19-03	CM-004668-03	GCCTGTCACAGCACTCTCAT
PPIL2	PPIL2-01	CM-007205-01	GACCTTCCCTGTGGAATAGT
PPIL2	PPIL2-02	CM-007205-02	AGCCCTTCTTCTTCACAAAC
PPIL2	PPIL2-03	CM-007205-03	GACCCTGCAGGAGCTCTACA
HERC4	HERC4-01	CM-021426-01	ACCATTGCTTGTAGTTCATT
HERC4	HERC4-02	CM-021426-02	AGAGTTTGTCGATGCTTATG
HERC4	HERC4-03	CM-021426-03	AGACTCTTCATACCAAGAAT
ARIH2	ARIH2-01	CM-020104-01	GACATAGAGGACTATTACGT
ARIH2	ARIH2-02	CM-020104-02	GGCACCCTCAGATTCCTTGT
ARIH2	ARIH2-03	CM-020104-03	CTATGAGTGCAGTCGTTACA
RNF187	RNF187-01	CM-021939-01	CTCCAGCGCGGTTCCCACTC
RNF187	RNF187-02	CM-021939-02	AATGACGCCCGGGACCTGCA
RNF187	RNF187-03	CM-021939-03	GTGGGAACCGCGCTGGAGGA
RCHY1	RCHY1-01	CM-006966-01	TCCAGCTTGAGCAGTATTAT
RCHY1	RCHY1-02	CM-006966-02	ATCCAGCTGTCTCCAATACC
RCHY1	RCHY1-03	CM-006966-03	ACATATTGGACAATTCTGTC
MIB1	MIB1-01	CM-014033-01	TACACCGGGAAGTGAGAGGT
MIB1	MIB1-02	CM-014033-02	ATTAAGGGCAGCCAGATGTA
MIB1	MIB1-03	CM-014033-03	ACACCGGGAAGTGAGAGGTA
RNF31	RNF31-01	CM-021419-01	CCAGGTTGCTACAGTCACAC
RNF31	RNF31-02	CM-021419-02	GTTGCCATGACGATCCAGCC
RNF31	RNF31-03	CM-021419-03	ACACAGAGGAGCAACCAGAT
ARIH1	ARIH1-01	CM-019984-01	ACATGAGTGTGGCACGACAC
ARIH1	ARIH1-02	CM-019984-02	ATGTATCCGGGAGGTCAACG
ARIH1	ARIH1-03	CM-019984-03	GCATGATCCTGTTAAATGTA
UBR1	UBR1-01	CM-010691-01	ATGTCGTAGAAATGACTATA
UBR1	UBR1-02	CM-010691-02	AATGGCAGTGGTATGCAACT
UBR1	UBR1-03	CM-010691-03	GACACAGGCCGATAATACCA
RBCK1	RBCK1-01	CM-006932-01	CTGCGTCAGTACCAGCAGGT
RBCK1	RBCK1-02	CM-006932-02	TTGTTGATGAAGGTGCACCC
RBCK1	RBCK1-03	CM-006932-03	GGCTGACAGCAGATAGAGGT
ZNF511	ZNF511-01	CM-018086-01	CCTGGGCTTCTCAGGCACGT
ZNF511	ZNF511-02	CM-018086-02	ACAGTGGAGAGCGGTCAGAA
ZNF511	ZNF511-03	CM-018086-03	GTGGTGCTCGTAGTCGTCCA
NOSIP	NOSIP-01	CM-007204-01	GGATGGCCTCACGCTCATAC
NOSIP	NOSIP-02	CM-007204-02	CTTACTTGGAGGACCCACAC
NOSIP	NOSIP-03	CM-007204-03	ACAGCAGTCGAAGTCCTTCA
TRIM32	TRIM32-01	CM-006950-01	GCATTCTAGCACTTCCCGGA
TRIM32	TRIM32-02	CM-006950-02	TGATACAGCTGGGCTCAGCG
TRIM32	TRIM32-03	CM-006950-03	AAGCAGTTCTCCAGGAGTAT
RNF168	RNF168-01	CM-007152-01	ACTGCAGTTTCTTTCGAGTA
RNF168	RNF168-02	CM-007152-02	CTGTGAAATGCTAGGCTGTA
RNF168	RNF168-02	CM-007152-03	TACACAGCGTGTGGTTACAC
BRAP	BRAP-01	CM-006597-01	CTCTACTCCCAACCAATATA
BRAP	BRAP-02	CM-006597-02	TATCAGCACCATATATTGGT
BRAP	BRAP-03	CM-006597-03	TCCAGACACACCGTGCACTT
RNF169	RNF169-01	CM-032290-01	AGAACGCTCTGGCTTATGCA
RNF169	RNF169-02	CM-032290-02	GACTTAGCACACGGCCATCA
RNF169	RNF169-03	CM-032290-03	AGTCTCTTGGGAGGAGTACA
TRAF5	TRAF5-01	CM-006568-01	ATTCTGGGCCGGTACCAGGT
TRAF5	TRAF5-02	CM-006568-02	ACAAACTGGTACTCTATACT
TRAF5	TRAF5-03	CM-006568-03	TCGCATGACCACAAAGTATA
UHRF2	UHRF2-01	CM-007117-01	GTGCTTCAAACCAAGCACCA
UHRF2	UHRF2-02	CM-007117-02	TAAAGTAAAGAAAGCTCCGA
UHRF2	UHRF2-03	CM-007117-03	ATGCCAGCGCCTCTTCTACC
RMND5A	RMND5A-01	CM-015437-01	GTGGAGCACTTCTTTCGACA
RMND5A	RMND5A-02	CM-015437-02	CTTTGTTCCATTGGACAGTA
RMND5A	RMND5A-03	CM-015437-03	TAATGCCTCTCGCTGATTTG
RING1	RING1-01	CM-006554-01	GATAAGCACTCGGTCTTGAT
RING1	RING1-02	CM-006554-02	GAAGAATACGATGACCACCA
RING1	RING1-03	CM-006554-03	GGTCACTTTGGATCCTTGGT
KMT2D	KMT2D-01	CM-004828-01	GATGTTCTCACCGTTCACAG
KMT2D	KMT2D-02	CM-004828-02	AGTGTGCCAAGCCTGCAGGT
KMT2D	KMT2D-03	CM-004828-03	AGTGGCGGCACTGGATTAGT
UBR7	UBR7-01	CM-016489-01	AAGTGCTCCTACTCTCAGGT
UBR7	UBR7-02	CM-016489-02	GCTGCTAAGGGTATCCATTA
UBR7	UBR7-03	CM-016489-03	TTGAGGATGGCCGGAGCCGA
TRIM33	TRIM33-01	CM-005392-01	CATCGGCCACAAAGTCATCC
TRIM33	TRIM33-02	CM-005392-02	CTTGAAGATCAAACGGACAT
TRIM33	TRIM33-03	CM-005392-03	AAACTCTGGCAAAGGTGCGA
ZFP91	ZFP91-01	CM-013429-01	CTGAGACATGCCTTTCTAAG
ZFP91	ZFP91-02	CM-013429-02	GGGTGTTCTCTGTATCACGA
ZFP91	ZFP91-03	CM-013429-03	TTGCCTACTCACTTCCTTGG
UBR2	UBR2-01	CM-006954-01	TCACAGAGATCATCGATATA
UBR2	UBR2-02	CM-006954-02	ATTGCCAGCAGATTTAGAGA
UBR2	UBR2-03	CM-006954-03	GTATTATTGGATATTCAGGT
CBL	CBL-01	CM-003003-01	GTGCTGCTCTCGGTGATAGA
CBL	CBL-02	CM-003003-02	ATGAATAGCAGCCCATTAGT
CBL	CBL-03	CM-003003-03	GATGTATCCAAAGGCCGTAG
MKRN2	MKRN2-01	CM-006960-01	GATGAAGCCGCATTCCTACC
MKRN2	MKRN2-02	CM-006960-02	ATGCCTGTGTCTACCTGCAC
MKRN2	MKRN2-03	CM-006960-03	ATTCGACCCAGAGCAGAGGA
UBR5	UBR5-01	CM-007189-01	TACCAGGATCCATCGCAGGA
UBR5	UBR5-02	CM-007189-02	CTGCTGTACACTTAACTATA
UBR5	UBR5-03	CM-007189-03	CTGGAATCTGAGAGTATACT
TRAF6	TRAF6-01	CM-004712-01	GTGACTGGGTGTTCTCTTGT
TRAF6	TRAF6-02	CM-004712-02	GTTTGCCAGTGTAGAATCCA
TRAF6	TRAF6-03	CM-004712-03	GAAACTATTCACCAGTTAGA
MARCH6	MARCH6-01	CM-006925-01	GCAGCATGCTCCAACCAAAT
MARCH6	MARCH6-02	CM-006925-02	TTGTTGGCAGATTGTTTGCA
MARCH6	MARCH6-03	CM-006925-03	AGACAAGATGGACACCGCGG
RNF20	RNF20-01	CM-007027-01	GGTGAATTCCAAAGGTTATA
RNF20	RNF20-02	CM-007027-02	GGCGCATCTCCCTGTTTATA
RNF20	RNF20-03	CM-007027-03	CATTATACCTGCTTGTTCAT
RBBP6	RBBP6-01	CM-006551-01	ATGATACCGTCACCTTTGAT
RBBP6	RBBP6-02	CM-006551-02	TATGATACCGTCACCTTTGA
RBBP6	RBBP6-03	CM-006551-03	GGTGATCTGCAGGTCGCAGT
HERC1	HERC1-01	CM-007181-01	TTGACATCAACAGGGCAGGT
HERC1	HERC1-02	CM-007181-02	GTGGGATACTATTTCCACCA
HERC1	HERC1-03	CM-007181-03	ACCTAGTCCACCAGACACCA
MKRN1	MKRN1-01	CM-006959-01	CTGCTTCTTTGTCTCCACGG
MKRN1	MKRN1-02	CM-006959-02	TACTTACTACGGCCACAGTA
MKRN1	MKRN1-03	CM-006959-03	TACTTGCACACTACACTATA
TRIP12	TRIP12-01	CM-007182-01	CTATGCTACGGATTTCTACA
TRIP12	TRIP12-02	CM-007182-02	CCACAAGACGACTCAATAGG
TRIP12	TRIP12-03	CM-007182-03	GGTCACTGCGACGTTCACAG
BIRC2	BIRC2-01	CM-004390-01	ATGATGCTATGTCAGAACAC
BIRC2	BIRC2-02	CM-004390-02	TTATATAGGACCTGGAGATA
BIRC2	BIRC2-03	CM-004390-03	AGTTAATGGCCACATATGGT
UBR4	UBR4-01	CM-014021-01	GCATGGATCTCATTGCAGTA
UBR4	UBR4-02	CM-014021-02	GCTGTGTCCAGCAAACTACA
UBR4	UBR4-03	CM-014021-03	GCTCCAGCCTCAGACGACGA
RBX1	RBX1-01	CM-004087-01	GTGGAATGCAGTAGCCCTCT
RBX1	RBX1-02	CM-004087-02	CATCTGCAGGAACCACATTA
RBX1	RBX1-03	CM-004087-03	AGAAGAGTGTACTGTCGCAT
HECTD3	HECTD3-01	CM-027468-01	GGATATCGCACCAGACTAGT
HECTD3	HECTD3-02	CM-027468-02	GGTGCTCTACAAGCTTTACA
HECTD3	HECTD3-03	CM-027468-03	CTGTCCGATCCATTCATACT
HUWE1	HUWE1-01	CM-007185-01	GATGTCAACATGGACATAGA
HUWE1	HUWE1-02	CM-007185-02	GATGAAGACGATGACGACGA
HUWE1	HUWE1-03	CM-007185-03	CTGTACAGTTCCATAGAGGT
CBLL1	CBLL1-01	CM-007069-01	GTGGACCACCATGTTGAGGT
CBLL1	CBLL1-02	CM-007069-02	GGAGGAGGATGATTCATATA
CBLL1	CBLL1-03	CM-007069-03	TCATGTGTAGCATTGTTCAA
HECTD1	HECTD1-01	CM-007188-01	TTGACCTCAAGCTTGCACCA
HECTD1	HECTD1-02	CM-007188-02	GTGATTTCCACTAGTATTGT
HECTD1	HECTD1-03	CM-007188-03	CGTTACTACTACAAGTCCAT
MYCBP2	MYCBP2-01	CM-006951-01	TGCCTGTGTGATGCATTACA
MYCBP2	MYCBP2-02	CM-006951-02	ACAGGTGTTAGAGACGAGGT
MYCBP2	MYCBP2-03	CM-006951-03	TATGCCTTCATGCCAGAGGA
RNF114	RNF114-01	CM-007024-01	TTTGGAACAAGTAGCCACGT
RNF114	RNF114-02	CM-007024-02	TCGTACACCTCTAAGCACAC
RNF114	RNF114-03	CM-007024-03	AAGTTCTTCTCAGGACAGTA
VPS11	VPS11-01	CM-007022-01	ATGGTTCTCCGCCAGATACA
VPS11	VPS11-02	CM-007022-02	GTGTGTCACCCGTAGTTTGT
VPS11	VPS11-03	CM-007022-03	CAGAAACTTGCGGATCACGT
RNF7	RNF7-01	CM-006907-01	TTCCTCTCCGTCTTCCACGT
RNF7	RNF7-02	CM-006907-02	CACCGCGTTCCACTTCTTGA
RNF7	RNF7-03	CM-006907-03	CGATACGTGCGCCATCTGCA
SCAF11	SCAF11-01	CM-019838-01	GGATATGGGAAGATATTCAT
SCAF11	SCAF11-02	CM-019838-02	CTGCAATGACAACTCCTACA
SCAF11	SCAF11-03	CM-019838-03	ATGTAGTTGACTTGTTGGGA
TRIM22	TRIM22-01	CM-006927-01	GTGGTCAAGGAATGTCAGGT
TRIM22	TRIM22-02	CM-006927-02	CTGGGAACCTCCGACCTAAT
TRIM22	TRIM22-03	CM-006927-03	TCATCTCAGATCTCCAGCGG
UBE4A	UBE4A-01	CM-007200-01	CTGCACAGCTGGGATCAAAC
UBE4A	UBE4A-02	CM-007200-02	CCATGGACACCTGCAAGTTT
UBE4A	UBE4A-03	CM-007200-03	TTGATGTTAGAAGCCATCCA
TRIM38	TRIM38-01	CM-006929-01	CTCCGACCCAACAAGCAGCT
TRIM38	TRIM38-02	CM-006929-02	CACCTGTTCTGCGAAGACGA
TRIM38	TRIM38-03	CM-006929-03	GTCCACAGTTGATGCTTACT
BMI1	BMI1-01	CM-005230-01	CCAGACCACTACTGAATATA
BMI1	BMI1-02	CM-005230-02	ACAAAGCACACACATCAGGT
BMI1	BMI1-03	CM-005230-03	GTAGATACCTGGAAAGTATT
STUB1	STUB1-01	CM-007201-01	GTGCCGCGCGGCGCCATGAA
STUB1	STUB1-02	CM-007201-02	CGGCGCCATGAAGGGCAAGG
STUB1	STUB1-03	CM-007201-03	CTGCGCGCTCGGGCTCTTCT
UFL1	UFL1-01	CM-014027-01	GTGTCCTGGAGTAGATGTCA
UFL1	UFL1-02	CM-014027-02	GACTATTCAGTGCTATTACC
UFL1	UFL1-03	CM-014027-03	CTCAATCATCCCACACTGGT
TRIM56	TRIM56-01	CM-007079-01	CCTGCAGCATGGTTTCCCAC
TRIM56	TRIM56-02	CM-007079-02	TACCTACTGCCAAGACTGCC
TRIM56	TRIM56-03	CM-007079-03	AAATCTGCCTGGAGCAGCTG
RNF181	RNF181-01	CM-006985-01	TCATAAGTGTCGTCATCAGT
RNF181	RNF181-02	CM-006985-02	AGCAGTACCTTGCTTAGCCA
RNF181	RNF181-03	CM-006985-03	GAGGTTCTCAACCACAGTCT
RNF113A	RNF113A-01	CM-006590-01	CTGGTAATCCCAGCGCACGG
RNF113A	RNF113A-02	CM-006590-02	AGCGGCAGCAGTAGCGACGA
RNF113A	RNF113A-03	CM-006590-03	TGTAATCTGAACGGTCATGG
RNF5	RNF5-01	CM-006558-01	CCAAATGGCTGGAATCCCTA
RNF5	RNF5-02	CM-006558-02	GTGTGTGTGGCCACCTGTAC
RNF5	RNF5-03	CM-006558-03	CTCATGGGCATTGAAGACGG
RNF213	RNF213-01	CM-023324-01	TTTCAGACACACAGTCAGGT
RNF213	RNF213-02	CM-023324-02	GTAGCAGACTAAACCAGGAC
RNF213	RNF213-03	CM-023324-03	TATGGAGGTCAGGATTGAAT
DTX3L	DTX3L-01	CM-007143-01	ATGCAGTTCGCTGTATTCCA
DTX3L	DTX3L-02	CM-007143-02	CGCCTCCTTTCTCCTTTATA
DTX3L	DTX3L-03	CM-007143-03	TAATGTCTCCACTGAAGCTA
IRF2BP2	IRF2BP2-01	CM-007177-01	TTGTGGGCGCCCAGATCGGT
IRF2BP2	IRF2BP2-02	CM-007177-02	TTCATGAGCGGCACCAGGGT
IRF2BP2	IRF2BP2-03	CM-007177-03	ATGTCCTTGGCGGAGAGCGG
MNAT1	MNAT1-01	CM-003281-01	CCATATGTCTCTATCTGCAG
MNAT1	MNAT1-02	CM-003281-02	GAAACCGCCATGGACGATCA
MNAT1	MNAT1-03	CM-003281-03	GCAACCCTGATCGTCCATGG
LRSAM1	LRSAM1-01	CM-007103-01	TTTCTGCAGCCTTACCTGGA
LRSAM1	LRSAM1-02	CM-007103-02	TCAGGTTCCCAATGGAACGT
LRSAM1	LRSAM1-03	CM-007103-03	TCCCTTGAGAATCTGTCCGT
TRIM5	TRIM5-01	CM-007100-01	AATACGGCTACTGGGTTATA
TRIM5	TRIM5-02	CM-007100-02	GTGAATTTCAATTATTGTAC
TRIM5	TRIM5-03	CM-007100-03	ATTATTTGTCCTGATCGTGT
NEDD4L	NEDD4L-01	CM-007187-01	ACATGAGGTCCAGCTCAGTA
NEDD4L	NEDD4L-02	CM-007187-02	CATGACCTCAACCTTGAGGA
NEDD4L	NEDD4L-03	CM-007187-03	CTGTGACAAACTGCAGTAAC
ITCH	ITCH-01	CM-007196-01	GTAGTTGTGACTTTGCAGCT
ITCH	ITCH-02	CM-007196-02	GTTGTGACTTTGCAGCTTGG
ITCH	ITCH-03	CM-007196-03	GGATCACAACTTGGTTCAAT
RNF214	RNF214-01	CM-026520-01	TTGCTGGAGACACTACAGGT
RNF214	RNF214-02	CM-026520-02	GATAGACTCAAGAATCAGGA
RNF214	RNF214-03	CM-026520-03	CTGGTAACGCTCTTTCAACA
IRF2BP1	IRF2BP1-01	CM-006969-01	CAATGGGCGAGGGCACACCA
IRF2BP1	IRF2BP1-02	CM-006969-02	CTTGGTGGCCGGGTGCTTAA
IRF2BP1	IRF2BP1-03	CM-006969-03	GGCTTCGGCCACATTCTTCA
SYVN1	SYVN1-01	CM-007090-01	GTACTGGTTGATCTGCAGCA
SYVN1	SYVN1-02	CM-007090-02	GGCAGCAGCAACAACTGTAG
SYVN1	SYVN1-03	CM-007090-03	AAATGGAAAGGCCTCCAGGT
IRF2BPL	IRF2BPL-01	CM-007044-01	GCTTGCTGGAACCATCAACG
IRF2BPL	IRF2BPL-02	CM-007044-02	TCTGTGCTCGACACCGAGCC
IRF2BPL	IRF2BPL-03	CM-007044-03	GTGGCTGCCCAGTGGTTCAA
UBE3C	UBE3C-01	CM-007183-01	GAGGTGGTGAATGTCCACGT
UBE3C	UBE3C-02	CM-007183-02	CTCCAGAAGACCTTAATAAC
UBE3C	UBE3C-03	CM-007183-03	AGAGAACTCACCGTCCAGGG
RNF219	RNF219-01	CM-016380-01	ACTGAGCTGAAGGCAACTAA
RNF219	RNF219-02	CM-016380-02	CTGACCGTATGGCTTAGCAT
RNF219	RNF219-03	CM-016380-03	CTAAGGGACAAAGGAGTACA
RNF115	RNF115-01	CM-006974-01	TAACTCAGGAACAAGTTGGT
RNF115	RNF115-02	CM-006974-02	GTGTAATCTTCTTTGCATAC
RNF115	RNF115-03	CM-006974-03	TAAATGGTGAGGACTCTACT
RNF40	RNF40-01	CM-006913-01	AGTGACATCGGCAGAGACCA
RNF40	RNF40-02	CM-006913-02	GCAGAGGCCTTAGAGCAGGT
RNF40	RNF40-03	CM-006913-03	CCTCATCGTCAATCGCTACT
UBE3A	UBE3A-01	CM-005137-01	GTTGTCTACAGGAAGCTAAT
UBE3A	UBE3A-02	CM-005137-02	AGGATAGGTGATAGCTCACA
UBE3A	UBE3A-03	CM-005137-03	CTAACTTTGAGTCTCAAATA
HERC5	HERC5-01	CM-005174-01	TCACAGTGCCCTACTCACAC
HERC5	HERC5-02	CM-005174-02	AGTGCCCTACTCACACAGGT
HERC5	HERC5-03	CM-005174-03	AGCATGAAACATCTAAGGTA
XIAP	XIAP-01	CM-004098-01	TGTACCTGCAGACATCAATA
XIAP	XIAP-02	CM-004098-02	CATCAACACTGGCACGAGCA
XIAP	XIAP-03	CM-004098-03	GCTGTAGATAGATGGCAATA
CBX4	CBX4-01	CM-008356-01	GATGACCTCGGGCTGCGGGA
CBX4	CBX4-02	CM-008356-02	ATGTACGACCTGCAGTACCA
CBX4	CBX4-03	CM-008356-03	TACGACCTGCAGTACCAGGG
EGR1	EGR1-01	CM-006526-01	GTGGGTGCCGCTGAGTAAAT
EGR1	EGR1-02	CM-006526-02	GATGGATAAGAGGTAGTAAC
EGR1	EGR1-03	CM-006526-03	GATGTGGCGGGTGAGCTCGT
EGR2	EGR2-01	CM-006527-01	CTGTGCAGGAGACCTCTACC
EGR2	EGR2-02	CM-006527-02	GCTGTCTGACAACATCTACC
EGR2	EGR2-03	CM-006527-03	CAGTGCCAGAGAGACCTACA
EGR3	EGR3-01	CM-006528-01	GACCAACGAGAAGCCCAACC
EGR3	EGR3-02	CM-006528-02	ATGCAGATCCGGCACTGGAA
EGR3	EGR3-03	CM-006528-03	GAGTAAGAGAGTTCCGGGTT
NSMCE2	NSMCE2-01	CM-018070-01	TGTGGCTACAGCCAATTTGA
NSMCE2	NSMCE2-02	CM-018070-02	AACAATGGCGTCCTCTTCAT
NSMCE2	NSMCE2-03	CM-018070-03	GCAACTAAACCATTATGTAA
PIAS1	PIAS1-01	CM-008167-01	GACATAGTAGAGAAACCCTT
PIAS1	PIAS1-02	CM-008167-02	CTTTCACACAAAGATTGGGT
PIAS1	PIAS1-03	CM-008167-03	GTGAGGTGATATTAATTGGT
PIAS2	PIAS2-01	CM-009428-01	GATGTGTACAAGTCACTGCA
PIAS2	PIAS2-02	CM-009428-02	TCTGAACTACAAGTATTACT
PIAS2	PIAS2-03	CM-009428-03	GCTGAATACTGCTTTGAACT
BIRC3	BIRC3-01	CM-004099-01	CTCTGAACGAATCTGCAGCT
BIRC3	BIRC3-02	CM-004099-02	GTGGTAGGAACTTCTCATCA
BIRC3	BIRC3-03	CM-004099-03	GGATTAACTAGAACACTAGA
