# Supplementary material for: CRISPR-Cas9 screen of E3 ubiquitin ligases identifies TRAF2 and UHRF1 as regulators of HIV latency in primary human T cells
Source: mBio. 2024 Feb 27;15(4):e02222-23. doi: 10.1128/mbio.02222-23 (PMC11005436; doi:10.1128/mbio.02222-23)
Supplement: Table S3 — Raw and analyzed data from CRISPR-Cas9 knockout spreading HIV-1 infection assay. [file mbio.02222-23-s0004.xlsx]

## Sheet: Raw data
Sample	filename	well	pcLymphos	ctLymphos	pcGFP	ctGFP	pcAutofluor	ctAutofluor	plate	shortWell	day	cr	dnr	guide	targetgene
9: B10.fcs	B10.fcs	B10	73.214	63096	4.40857	2130	0.206548	100	747	B10	Day 2	PEH10	AI	MIB1-01	MIB1
9: B10.fcs	B10.fcs	B10	59.331	40814	3.64972	899	1.23496	308	748	B10	Day 2	PEH10	AI	MIB1-01	MIB1
9: B10.fcs	B10.fcs	B10	74.003	66188	2.07422	1048	0.234974	119	749	B10	Day 2	PEH10	AI	MIB1-01	MIB1
9: B10.fcs	B10.fcs	B10	70.658	60217	1.19801	608	0.261379	133	750	B10	Day 2	PEH10	AJ	MIB1-01	MIB1
9: B10.fcs	B10.fcs	B10	56.367	16045	0.955299	106	1.33381	150	751	B10	Day 2	PEH10	AJ	MIB1-01	MIB1
9: B10.fcs	B10.fcs	B10	72.506	67135	0.346168	195	0.325577	184	752	B10	Day 2	PEH10	AJ	MIB1-01	MIB1
9: B10.fcs	B10.fcs	B10	58.131	28485	5.99705	1018	1.03772	178	759	B10	Day 4	PEH10	AI	MIB1-01	MIB1
9: B10.fcs	B10.fcs	B10	73.859	53377	5.73643	2206	0.316242	122	760	B10	Day 4	PEH10	AI	MIB1-01	MIB1
9: B10.fcs	B10.fcs	B10	72.641	51812	3.32264	1212	0.423127	155	761	B10	Day 4	PEH10	AI	MIB1-01	MIB1
9: B10.fcs	B10.fcs	B10	75.042	71570	1.47818	747	0.802842	409	762	B10	Day 4	PEH10	AJ	MIB1-01	MIB1
9: B10.fcs	B10.fcs	B10	64.88	30648	1.40349	271	0.877823	171	763	B10	Day 4	PEH10	AJ	MIB1-01	MIB1
9: B10.fcs	B10.fcs	B10	66.8	32657	0.777392	170	0.888325	196	764	B10	Day 4	PEH10	AJ	MIB1-01	MIB1
9: B10.fcs	B10.fcs	B10	65.055	69184	6.21319	2743	2.89887	1318	771	B10	Day 6	PEH10	AI	MIB1-01	MIB1
9: B10.fcs	B10.fcs	B10	66.806	61846	6.08358	2552	2.82385	1219	772	B10	Day 6	PEH10	AI	MIB1-01	MIB1
9: B10.fcs	B10.fcs	B10	69.779	78387	4.01241	1952	2.628	1313	773	B10	Day 6	PEH10	AI	MIB1-01	MIB1
9: B10.fcs	B10.fcs	B10	74.52	89534	1.5386	870	1.27628	731	774	B10	Day 6	PEH10	AJ	MIB1-01	MIB1
9: B10.fcs	B10.fcs	B10	73.908	94694	1.8653	1063	1.23568	713	775	B10	Day 6	PEH10	AJ	MIB1-01	MIB1
9: B10.fcs	B10.fcs	B10	77.18	90315	0.903914	546	1.5949	979	776	B10	Day 6	PEH10	AJ	MIB1-01	MIB1
9: B10.fcs	B10.fcs	B10	70.197	43358	2.0995	660	0.522135	165	753	B10	Day 2	PEH11	AI	TRIM33-02	TRIM33
9: B10.fcs	B10.fcs	B10	76.596	72022	1.43063	805	0.380639	215	754	B10	Day 2	PEH11	AI	TRIM33-02	TRIM33
9: B10.fcs	B10.fcs	B10	76.861	69512	0.560042	301	0.3227	174	755	B10	Day 2	PEH11	AI	TRIM33-02	TRIM33
9: B10.fcs	B10.fcs	B10	74.476	57249	1.75935	852	0.329306	160	756	B10	Day 2	PEH11	AJ	TRIM33-02	TRIM33
9: B10.fcs	B10.fcs	B10	75.403	60885	1.31465	681	0.399931	208	757	B10	Day 2	PEH11	AJ	TRIM33-02	TRIM33
9: B10.fcs	B10.fcs	B10	75.098	58920	0.818394	425	0.337767	176	758	B10	Day 2	PEH11	AJ	TRIM33-02	TRIM33
9: B10.fcs	B10.fcs	B10	69.925	46406	3.62801	1106	0.926227	285	765	B10	Day 4	PEH11	AI	TRIM33-02	TRIM33
9: B10.fcs	B10.fcs	B10	74.827	69987	2.88716	1311	0.974812	447	766	B10	Day 4	PEH11	AI	TRIM33-02	TRIM33
9: B10.fcs	B10.fcs	B10	76.764	69943	1.19734	575	1.19334	580	767	B10	Day 4	PEH11	AI	TRIM33-02	TRIM33
9: B10.fcs	B10.fcs	B10	76.392	73468	2.13063	1128	1.06703	571	768	B10	Day 4	PEH11	AJ	TRIM33-02	TRIM33
9: B10.fcs	B10.fcs	B10	76.586	78052	1.66703	919	1.21315	677	769	B10	Day 4	PEH11	AJ	TRIM33-02	TRIM33
9: B10.fcs	B10.fcs	B10	77.813	72227	0.914756	502	1.7861	998	770	B10	Day 4	PEH11	AJ	TRIM33-02	TRIM33
9: B10.fcs	B10.fcs	B10	70.517	69976	3.94834	1865	1.70433	819	777	B10	Day 6	PEH11	AI	TRIM33-02	TRIM33
9: B10.fcs	B10.fcs	B10	68.633	77028	3.65395	1643	2.30097	1059	778	B10	Day 6	PEH11	AI	TRIM33-02	TRIM33
9: B10.fcs	B10.fcs	B10	72.496	54511	1.54112	633	1.74624	730	779	B10	Day 6	PEH11	AI	TRIM33-02	TRIM33
9: B10.fcs	B10.fcs	B10	73.495	83581	2.37135	1253	1.25766	673	780	B10	Day 6	PEH11	AJ	TRIM33-02	TRIM33
9: B10.fcs	B10.fcs	B10	74.469	85788	2.13527	1152	1.39092	761	781	B10	Day 6	PEH11	AJ	TRIM33-02	TRIM33
9: B10.fcs	B10.fcs	B10	76.124	77707	1.1885	646	1.80478	999	782	B10	Day 6	PEH11	AJ	TRIM33-02	TRIM33
9: B10.fcs	B10.fcs	B10	64.352	65283	3.00608	1316	0.640036	282	813	B10	Day 2	PEH12	AK	HUWE1-03	HUWE1
9: B10.fcs	B10.fcs	B10	65.819	68579	1.91382	934	0.602864	296	814	B10	Day 2	PEH12	AK	HUWE1-03	HUWE1
9: B10.fcs	B10.fcs	B10	66.775	67695	1.04377	522	0.54885	276	815	B10	Day 2	PEH12	AK	HUWE1-03	HUWE1
9: B10.fcs	B10.fcs	B10	53.913	29919	8.42167	2018	0.987563	239	816	B10	Day 2	PEH12	AN	HUWE1-03	HUWE1
9: B10.fcs	B10.fcs	B10	52.639	32978	6.78596	1771	1.01271	267	817	B10	Day 2	PEH12	AN	HUWE1-03	HUWE1
9: B10.fcs	B10.fcs	B10	52.447	30535	5.14283	1244	0.844435	206	818	B10	Day 2	PEH12	AN	HUWE1-03	HUWE1
9: B10.fcs	B10.fcs	B10	67.235	57288	4.79195	1823	0.426635	163	831	B10	Day 4	PEH12	AK	HUWE1-03	HUWE1
9: B10.fcs	B10.fcs	B10	67.809	62894	3.14944	1337	0.426889	182	832	B10	Day 4	PEH12	AK	HUWE1-03	HUWE1
9: B10.fcs	B10.fcs	B10	67.046	62507	2.09466	863	0.43018	178	833	B10	Day 4	PEH12	AK	HUWE1-03	HUWE1
9: B10.fcs	B10.fcs	B10	40.177	16329	12.1071	1633	0.954619	130	834	B10	Day 4	PEH12	AN	HUWE1-03	HUWE1
9: B10.fcs	B10.fcs	B10	41.109	17800	11.0591	1584	1.25474	182	835	B10	Day 4	PEH12	AN	HUWE1-03	HUWE1
9: B10.fcs	B10.fcs	B10	43.724	17826	9.1274	1296	1.81856	263	836	B10	Day 4	PEH12	AN	HUWE1-03	HUWE1
9: B10.fcs	B10.fcs	B10	56.177	52663	5.64343	1941	0.344798	119	849	B10	Day 6	PEH12	AK	HUWE1-03	HUWE1
9: B10.fcs	B10.fcs	B10	57.398	61274	4.33948	1582	0.42337	155	850	B10	Day 6	PEH12	AK	HUWE1-03	HUWE1
9: B10.fcs	B10.fcs	B10	60.96	60859	3.01771	1198	0.411409	164	851	B10	Day 6	PEH12	AK	HUWE1-03	HUWE1
9: B10.fcs	B10.fcs	B10	19.864	8077	11.6773	731	2.09572	134	852	B10	Day 6	PEH12	AN	HUWE1-03	HUWE1
9: B10.fcs	B10.fcs	B10	21.349	9540	11.0173	822	2.83891	218	853	B10	Day 6	PEH12	AN	HUWE1-03	HUWE1
9: B10.fcs	B10.fcs	B10	22.345	9874	9.22476	708	2.97092	235	854	B10	Day 6	PEH12	AN	HUWE1-03	HUWE1
9: B10.fcs	B10.fcs	B10	66.966	72913	1.65172	858	0.515178	269	819	B10	Day 2	PEH13	AK	RNF213-01	RNF213
9: B10.fcs	B10.fcs	B10	66.821	68888	0.943082	481	0.598324	307	820	B10	Day 2	PEH13	AK	RNF213-01	RNF213
9: B10.fcs	B10.fcs	B10	67.425	70639	0.633844	327	0.534058	277	821	B10	Day 2	PEH13	AK	RNF213-01	RNF213
9: B10.fcs	B10.fcs	B10	58.731	39677	6.62615	2028	0.633096	195	822	B10	Day 2	PEH13	AN	RNF213-01	RNF213
9: B10.fcs	B10.fcs	B10	58.246	43930	5.30727	1697	0.806577	260	823	B10	Day 2	PEH13	AN	RNF213-01	RNF213
9: B10.fcs	B10.fcs	B10	58.518	46817	4.19053	1383	0.632283	210	824	B10	Day 2	PEH13	AN	RNF213-01	RNF213
9: B10.fcs	B10.fcs	B10	69.45	67272	2.96761	1314	0.445184	198	837	B10	Day 4	PEH13	AK	RNF213-01	RNF213
9: B10.fcs	B10.fcs	B10	71.397	61661	1.98423	863	0.327711	143	838	B10	Day 4	PEH13	AK	RNF213-01	RNF213
9: B10.fcs	B10.fcs	B10	71.557	66322	1.30362	606	0.332326	155	839	B10	Day 4	PEH13	AK	RNF213-01	RNF213
9: B10.fcs	B10.fcs	B10	52.546	28371	10.0929	2380	0.606955	144	840	B10	Day 4	PEH13	AN	RNF213-01	RNF213
9: B10.fcs	B10.fcs	B10	54.951	33667	9.12137	2477	0.531116	145	841	B10	Day 4	PEH13	AN	RNF213-01	RNF213
9: B10.fcs	B10.fcs	B10	56.338	29766	8.27944	1997	0.482733	117	842	B10	Day 4	PEH13	AN	RNF213-01	RNF213
9: B10.fcs	B10.fcs	B10	64.566	75696	3.45987	1472	0.379329	162	855	B10	Day 6	PEH13	AK	RNF213-01	RNF213
9: B10.fcs	B10.fcs	B10	66.889	84006	2.71809	1313	0.4	194	856	B10	Day 6	PEH13	AK	RNF213-01	RNF213
9: B10.fcs	B10.fcs	B10	67.099	89983	2.05453	1018	0.412027	205	857	B10	Day 6	PEH13	AK	RNF213-01	RNF213
9: B10.fcs	B10.fcs	B10	39.067	24491	9.79145	1939	0.816388	163	858	B10	Day 6	PEH13	AN	RNF213-01	RNF213
9: B10.fcs	B10.fcs	B10	40.896	25708	10.3284	2129	0.784559	163	859	B10	Day 6	PEH13	AN	RNF213-01	RNF213
9: B10.fcs	B10.fcs	B10	41.691	28615	9.78006	2210	0.620107	141	860	B10	Day 6	PEH13	AN	RNF213-01	RNF213
9: B10.fcs	B10.fcs	B10	68.97	71544	1.88577	909	0.591875	287	825	B10	Day 2	PEH14	AK	HERC5-02	HERC5
9: B10.fcs	B10.fcs	B10	68.569	76095	1.3951	680	0.690695	339	826	B10	Day 2	PEH14	AK	HERC5-02	HERC5
9: B10.fcs	B10.fcs	B10	69.346	73796	0.742328	350	0.550517	261	827	B10	Day 2	PEH14	AK	HERC5-02	HERC5
9: B10.fcs	B10.fcs	B10	54.659	42120	6.59068	2076	0.65914	209	828	B10	Day 2	PEH14	AN	HERC5-02	HERC5
9: B10.fcs	B10.fcs	B10	57.149	40874	5.96478	1890	0.605414	193	829	B10	Day 2	PEH14	AN	HERC5-02	HERC5
9: B10.fcs	B10.fcs	B10	58.087	39287	4.08143	1257	0.526469	163	830	B10	Day 2	PEH14	AN	HERC5-02	HERC5
9: B10.fcs	B10.fcs	B10	70.048	71047	3.52968	1543	0.593506	261	843	B10	Day 4	PEH14	AK	HERC5-02	HERC5
9: B10.fcs	B10.fcs	B10	71.223	69937	2.43688	1082	0.617768	276	844	B10	Day 4	PEH14	AK	HERC5-02	HERC5
9: B10.fcs	B10.fcs	B10	72.307	69456	1.55266	705	0.431989	197	845	B10	Day 4	PEH14	AK	HERC5-02	HERC5
9: B10.fcs	B10.fcs	B10	49.382	26517	11.9549	2632	0.533116	118	846	B10	Day 4	PEH14	AN	HERC5-02	HERC5
9: B10.fcs	B10.fcs	B10	50.795	28161	11.2671	2616	0.697147	163	847	B10	Day 4	PEH14	AN	HERC5-02	HERC5
9: B10.fcs	B10.fcs	B10	52.948	27779	8.88753	2034	0.655467	151	848	B10	Day 4	PEH14	AN	HERC5-02	HERC5
9: B10.fcs	B10.fcs	B10	67.226	80412	4.24732	1955	0.467077	216	861	B10	Day 6	PEH14	AK	HERC5-02	HERC5
9: B10.fcs	B10.fcs	B10	67.329	72435	3.19176	1361	0.371495	159	862	B10	Day 6	PEH14	AK	HERC5-02	HERC5
9: B10.fcs	B10.fcs	B10	68.444	73424	2.41587	1023	0.390487	166	863	B10	Day 6	PEH14	AK	HERC5-02	HERC5
9: B10.fcs	B10.fcs	B10	32.162	17424	11.3362	1634	0.873392	127	864	B10	Day 6	PEH14	AN	HERC5-02	HERC5
9: B10.fcs	B10.fcs	B10	31.56	19590	9.89943	1575	0.909317	146	865	B10	Day 6	PEH14	AN	HERC5-02	HERC5
9: B10.fcs	B10.fcs	B10	34.56	22432	9.58667	1663	1.05521	185	866	B10	Day 6	PEH14	AN	HERC5-02	HERC5
9: B10.fcs	B10.fcs	B10	54.748	31022	2.60258	737	0.274687	78	607	B10	Day 2	PEH8	AC	TRAF3-02	TRAF3
9: B10.fcs	B10.fcs	B10	55.188	29196	3.9949	1066	0.23927	64	608	B10	Day 2	PEH8	AC	TRAF3-02	TRAF3
9: B10.fcs	B10.fcs	B10	55.909	33909	0.938377	291	0.263725	82	609	B10	Day 2	PEH8	AC	TRAF3-02	TRAF3
9: B10.fcs	B10.fcs	B10	60.696	31100	8.81357	2551	0.120777	35	610	B10	Day 2	PEH8	AD	TRAF3-02	TRAF3
9: B10.fcs	B10.fcs	B10	62.304	34322	6.6471	2129	0.112272	36	611	B10	Day 2	PEH8	AD	TRAF3-02	TRAF3
9: B10.fcs	B10.fcs	B10	63.589	33432	6.06245	1893	0.115159	36	612	B10	Day 2	PEH8	AD	TRAF3-02	TRAF3
9: B10.fcs	B10.fcs	B10	68.889	45936	1.38001	583	0.174858	74	619	B10	Day 4	PEH8	AC	TRAF3-02	TRAF3
9: B10.fcs	B10.fcs	B10	67.873	45145	2.28324	948	0.146702	61	620	B10	Day 4	PEH8	AC	TRAF3-02	TRAF3
9: B10.fcs	B10.fcs	B10	70.507	48310	0.407551	182	0.149808	67	621	B10	Day 4	PEH8	AC	TRAF3-02	TRAF3
9: B10.fcs	B10.fcs	B10	56.02	25155	21.7538	5031	0.16835	39	622	B10	Day 4	PEH8	AD	TRAF3-02	TRAF3
9: B10.fcs	B10.fcs	B10	59.254	37281	17.8388	5933	0.126122	42	623	B10	Day 4	PEH8	AD	TRAF3-02	TRAF3
9: B10.fcs	B10.fcs	B10	64.517	29294	16.9321	4603	0.121243	33	624	B10	Day 4	PEH8	AD	TRAF3-02	TRAF3
9: B10.fcs	B10.fcs	B10	60.565	76633	2.49077	1322	0.253707	135	631	B10	Day 6	PEH8	AC	TRAF3-02	TRAF3
9: B10.fcs	B10.fcs	B10	61.682	82521	3.31166	1951	0.24721	146	632	B10	Day 6	PEH8	AC	TRAF3-02	TRAF3
9: B10.fcs	B10.fcs	B10	66.02	111816	0.65091	534	0.2165	178	633	B10	Day 6	PEH8	AC	TRAF3-02	TRAF3
9: B10.fcs	B10.fcs	B10	37.363	21908	18.2088	3318	0.240885	44	634	B10	Day 6	PEH8	AD	TRAF3-02	TRAF3
9: B10.fcs	B10.fcs	B10	42.43	35159	16.6015	4756	0.236802	68	635	B10	Day 6	PEH8	AD	TRAF3-02	TRAF3
9: B10.fcs	B10.fcs	B10	45.629	36758	16.5252	5060	0.221585	68	636	B10	Day 6	PEH8	AD	TRAF3-02	TRAF3
9: B10.fcs	B10.fcs	B10	75.008	66834	1.89828	1104	0.774585	454	709	B10	Day 2	PEH9	AI	VPS8-03	VPS8
9: B10.fcs	B10.fcs	B10	74.411	70151	2.77622	1632	0.739577	438	710	B10	Day 2	PEH9	AI	VPS8-03	VPS8
9: B10.fcs	B10.fcs	B10	74.496	73193	2.2607	1401	0.687489	429	711	B10	Day 2	PEH9	AI	VPS8-03	VPS8
9: B10.fcs	B10.fcs	B10	65.867	54971	0.434035	217	0.884184	446	712	B10	Day 2	PEH9	AJ	VPS8-03	VPS8
9: B10.fcs	B10.fcs	B10	66.629	45204	1.14139	480	0.897844	381	713	B10	Day 2	PEH9	AJ	VPS8-03	VPS8
9: B10.fcs	B10.fcs	B10	55.461	28950	0.972283	221	2.16502	503	714	B10	Day 2	PEH9	AJ	VPS8-03	VPS8
9: B10.fcs	B10.fcs	B10	63.238	35184	2.17644	486	4.40106	1028	715	B10	Day 4	PEH9	AI	VPS8-03	VPS8
9: B10.fcs	B10.fcs	B10	75.874	62415	3.27905	1639	2.99643	1544	716	B10	Day 4	PEH9	AI	VPS8-03	VPS8
9: B10.fcs	B10.fcs	B10	68.663	48945	2.66119	913	2.95316	1044	717	B10	Day 4	PEH9	AI	VPS8-03	VPS8
9: B10.fcs	B10.fcs	B10	59.494	14097	0.621751	61	2.31979	233	718	B10	Day 4	PEH9	AJ	VPS8-03	VPS8
9: B10.fcs	B10.fcs	B10	76.383	59610	0.918498	474	1.99408	1050	719	B10	Day 4	PEH9	AJ	VPS8-03	VPS8
9: B10.fcs	B10.fcs	B10	76.729	61710	0.84126	459	2.19238	1223	720	B10	Day 4	PEH9	AJ	VPS8-03	VPS8
9: B10.fcs	B10.fcs	B10	70.253	70259	2.32213	1096	7.95304	4078	721	B10	Day 6	PEH9	AI	VPS8-03	VPS8
9: B10.fcs	B10.fcs	B10	57.915	35995	4.99536	915	8.19007	1634	722	B10	Day 6	PEH9	AI	VPS8-03	VPS8
9: B10.fcs	B10.fcs	B10	67.142	65053	2.95428	1200	8.3589	3705	723	B10	Day 6	PEH9	AI	VPS8-03	VPS8
9: B10.fcs	B10.fcs	B10	62.925	51857	0.79243	237	4.93325	1552	724	B10	Day 6	PEH9	AJ	VPS8-03	VPS8
9: B10.fcs	B10.fcs	B10	74.277	89869	1.22973	715	4.10035	2486	725	B10	Day 6	PEH9	AJ	VPS8-03	VPS8
9: B10.fcs	B10.fcs	B10	74.673	89926	1.12869	682	4.03862	2543	726	B10	Day 6	PEH9	AJ	VPS8-03	VPS8
10: B11.fcs	B11.fcs	B11	75.129	60634	3.83596	1737	0.187361	85	747	B11	Day 2	PEH10	AI	MIB1-02	MIB1
10: B11.fcs	B11.fcs	B11	74.182	69676	2.99393	1519	0.226151	115	748	B11	Day 2	PEH10	AI	MIB1-02	MIB1
10: B11.fcs	B11.fcs	B11	74.291	67459	2.09648	1040	0.273405	136	749	B11	Day 2	PEH10	AI	MIB1-02	MIB1
10: B11.fcs	B11.fcs	B11	72.121	63483	1.09113	583	0.171889	92	750	B11	Day 2	PEH10	AJ	MIB1-02	MIB1
10: B11.fcs	B11.fcs	B11	63.583	49181	0.828682	291	0.889052	315	751	B11	Day 2	PEH10	AJ	MIB1-02	MIB1
10: B11.fcs	B11.fcs	B11	73.538	67080	0.346245	192	0.294879	164	752	B11	Day 2	PEH10	AJ	MIB1-02	MIB1
10: B11.fcs	B11.fcs	B11	73.994	51876	4.97028	1923	0.26037	101	759	B11	Day 4	PEH10	AI	MIB1-02	MIB1
10: B11.fcs	B11.fcs	B11	69.973	50695	4.99469	1551	0.956846	300	760	B11	Day 4	PEH10	AI	MIB1-02	MIB1
10: B11.fcs	B11.fcs	B11	70.163	44524	3.80665	1123	0.923563	275	761	B11	Day 4	PEH10	AI	MIB1-02	MIB1
10: B11.fcs	B11.fcs	B11	77.962	66336	1.21185	631	0.29298	153	762	B11	Day 4	PEH10	AJ	MIB1-02	MIB1
10: B11.fcs	B11.fcs	B11	77.922	61903	0.826021	417	0.300188	152	763	B11	Day 4	PEH10	AJ	MIB1-02	MIB1
10: B11.fcs	B11.fcs	B11	78.504	63025	0.445339	230	0.283822	147	764	B11	Day 4	PEH10	AJ	MIB1-02	MIB1
10: B11.fcs	B11.fcs	B11	67.668	61418	5.47784	2279	2.3747	1012	771	B11	Day 6	PEH10	AI	MIB1-02	MIB1
10: B11.fcs	B11.fcs	B11	69.396	58413	4.96323	2011	2.6618	1108	772	B11	Day 6	PEH10	AI	MIB1-02	MIB1
10: B11.fcs	B11.fcs	B11	71.245	64446	4.20988	1859	2.71425	1232	773	B11	Day 6	PEH10	AI	MIB1-02	MIB1
10: B11.fcs	B11.fcs	B11	77.05	80715	1.5074	822	1.21375	670	774	B11	Day 6	PEH10	AJ	MIB1-02	MIB1
10: B11.fcs	B11.fcs	B11	75.681	90875	1.34584	762	1.42245	817	775	B11	Day 6	PEH10	AJ	MIB1-02	MIB1
10: B11.fcs	B11.fcs	B11	78.504	81249	0.752476	427	1.09112	626	776	B11	Day 6	PEH10	AJ	MIB1-02	MIB1
10: B11.fcs	B11.fcs	B11	73.694	62444	2.3084	1181	0.33895	174	753	B11	Day 2	PEH11	AI	TRIM33-03	TRIM33
10: B11.fcs	B11.fcs	B11	73.937	67996	1.40073	759	0.265047	144	754	B11	Day 2	PEH11	AI	TRIM33-03	TRIM33
10: B11.fcs	B11.fcs	B11	74.504	72218	0.887492	511	0.311645	180	755	B11	Day 2	PEH11	AI	TRIM33-03	TRIM33
10: B11.fcs	B11.fcs	B11	76.281	60182	2.09242	1070	0.278861	143	756	B11	Day 2	PEH11	AJ	TRIM33-03	TRIM33
10: B11.fcs	B11.fcs	B11	62.219	31598	1.67817	367	0.901758	199	757	B11	Day 2	PEH11	AJ	TRIM33-03	TRIM33
10: B11.fcs	B11.fcs	B11	77.065	58127	1.08209	551	0.324942	166	758	B11	Day 2	PEH11	AJ	TRIM33-03	TRIM33
10: B11.fcs	B11.fcs	B11	75.927	60892	3.99288	1930	0.282632	137	765	B11	Day 4	PEH11	AI	TRIM33-03	TRIM33
10: B11.fcs	B11.fcs	B11	74.916	80165	2.93604	1529	0.733865	385	766	B11	Day 4	PEH11	AI	TRIM33-03	TRIM33
10: B11.fcs	B11.fcs	B11	76.506	76917	1.93365	1031	0.759395	408	767	B11	Day 4	PEH11	AI	TRIM33-03	TRIM33
10: B11.fcs	B11.fcs	B11	76.796	66811	2.57451	1275	1.23447	619	768	B11	Day 4	PEH11	AJ	TRIM33-03	TRIM33
10: B11.fcs	B11.fcs	B11	77.482	70719	2.41444	1267	1.5201	810	769	B11	Day 4	PEH11	AJ	TRIM33-03	TRIM33
10: B11.fcs	B11.fcs	B11	77.954	67079	1.66231	872	2.51803	1355	770	B11	Day 4	PEH11	AJ	TRIM33-03	TRIM33
10: B11.fcs	B11.fcs	B11	69.561	71970	4.73764	2259	1.35099	653	777	B11	Day 6	PEH11	AI	TRIM33-03	TRIM33
10: B11.fcs	B11.fcs	B11	70.296	78004	3.63963	1765	1.32064	649	778	B11	Day 6	PEH11	AI	TRIM33-03	TRIM33
10: B11.fcs	B11.fcs	B11	72.41	78988	2.76597	1438	1.45199	766	779	B11	Day 6	PEH11	AI	TRIM33-03	TRIM33
10: B11.fcs	B11.fcs	B11	72.711	74412	2.9969	1528	1.34479	695	780	B11	Day 6	PEH11	AJ	TRIM33-03	TRIM33
10: B11.fcs	B11.fcs	B11	74.576	66973	2.55983	1243	1.6746	827	781	B11	Day 6	PEH11	AJ	TRIM33-03	TRIM33
10: B11.fcs	B11.fcs	B11	75.143	62507	2.11097	1017	1.93177	949	782	B11	Day 6	PEH11	AJ	TRIM33-03	TRIM33
10: B11.fcs	B11.fcs	B11	66.808	77547	1.68236	924	0.436879	241	813	B11	Day 2	PEH12	AK	CBLL1-01	CBLL1
10: B11.fcs	B11.fcs	B11	66.068	66798	1.04769	511	0.436842	214	814	B11	Day 2	PEH12	AK	CBLL1-01	CBLL1
10: B11.fcs	B11.fcs	B11	69.174	69628	0.670625	358	0.389984	209	815	B11	Day 2	PEH12	AK	CBLL1-01	CBLL1
10: B11.fcs	B11.fcs	B11	62.48	40659	7.1022	2321	0.719993	237	816	B11	Day 2	PEH12	AN	CBLL1-01	CBLL1
10: B11.fcs	B11.fcs	B11	61.038	48400	6.00102	2234	0.799424	300	817	B11	Day 2	PEH12	AN	CBLL1-01	CBLL1
10: B11.fcs	B11.fcs	B11	61.001	40873	4.90012	1511	0.657216	204	818	B11	Day 2	PEH12	AN	CBLL1-01	CBLL1
10: B11.fcs	B11.fcs	B11	71.111	63315	2.73789	1163	0.375252	160	831	B11	Day 4	PEH12	AK	CBLL1-01	CBLL1
10: B11.fcs	B11.fcs	B11	71.251	69597	2.00756	951	0.338719	161	832	B11	Day 4	PEH12	AK	CBLL1-01	CBLL1
10: B11.fcs	B11.fcs	B11	70.205	64570	1.40832	596	0.315636	134	833	B11	Day 4	PEH12	AK	CBLL1-01	CBLL1
10: B11.fcs	B11.fcs	B11	51.838	30079	10.9422	2656	0.508259	124	834	B11	Day 4	PEH12	AN	CBLL1-01	CBLL1
10: B11.fcs	B11.fcs	B11	54.187	33063	9.46665	2437	0.521679	135	835	B11	Day 4	PEH12	AN	CBLL1-01	CBLL1
10: B11.fcs	B11.fcs	B11	55.271	30411	8.85558	2186	0.671978	167	836	B11	Day 4	PEH12	AN	CBLL1-01	CBLL1
10: B11.fcs	B11.fcs	B11	66.444	73665	3.35687	1507	0.386092	174	849	B11	Day 6	PEH12	AK	CBLL1-01	CBLL1
10: B11.fcs	B11.fcs	B11	66.178	87964	2.75865	1354	0.424013	209	850	B11	Day 6	PEH12	AK	CBLL1-01	CBLL1
10: B11.fcs	B11.fcs	B11	69.506	81675	2.02154	1006	0.386332	193	851	B11	Day 6	PEH12	AK	CBLL1-01	CBLL1
10: B11.fcs	B11.fcs	B11	39.641	24216	9.19129	1773	0.57726	112	852	B11	Day 6	PEH12	AN	CBLL1-01	CBLL1
10: B11.fcs	B11.fcs	B11	41.416	30334	9.01442	2100	0.627053	147	853	B11	Day 6	PEH12	AN	CBLL1-01	CBLL1
10: B11.fcs	B11.fcs	B11	41.714	28000	8.49402	1881	0.646059	144	854	B11	Day 6	PEH12	AN	CBLL1-01	CBLL1
10: B11.fcs	B11.fcs	B11	66.847	67124	1.81727	867	0.41538	199	819	B11	Day 2	PEH13	AK	RNF213-02	RNF213
10: B11.fcs	B11.fcs	B11	67.002	73227	1.05922	560	0.521206	277	820	B11	Day 2	PEH13	AK	RNF213-02	RNF213
10: B11.fcs	B11.fcs	B11	67.694	73424	0.638703	342	0.373974	201	821	B11	Day 2	PEH13	AK	RNF213-02	RNF213
10: B11.fcs	B11.fcs	B11	59.373	41736	7.51397	2447	0.458491	150	822	B11	Day 2	PEH13	AN	RNF213-02	RNF213
10: B11.fcs	B11.fcs	B11	4.3779	2696	2.27273	5	0.452489	1	823	B11	Day 2	PEH13	AN	RNF213-02	RNF213
10: B11.fcs	B11.fcs	B11	4.0787	2712	0.50505	1	0	0	824	B11	Day 2	PEH13	AN	RNF213-02	RNF213
10: B11.fcs	B11.fcs	B11	69.889	65462	3.49708	1522	0.393647	172	837	B11	Day 4	PEH13	AK	RNF213-02	RNF213
10: B11.fcs	B11.fcs	B11	71.923	63294	1.85864	817	0.306178	135	838	B11	Day 4	PEH13	AK	RNF213-02	RNF213
10: B11.fcs	B11.fcs	B11	71.853	65410	1.32823	611	0.31422	145	839	B11	Day 4	PEH13	AK	RNF213-02	RNF213
10: B11.fcs	B11.fcs	B11	52.335	25885	11.2318	2440	0.334908	73	840	B11	Day 4	PEH13	AN	RNF213-02	RNF213
10: B11.fcs	B11.fcs	B11	53.061	27221	10.2324	2307	0.349171	79	841	B11	Day 4	PEH13	AN	RNF213-02	RNF213
10: B11.fcs	B11.fcs	B11	57.514	29140	8.33743	2033	0.375878	92	842	B11	Day 4	PEH13	AN	RNF213-02	RNF213
10: B11.fcs	B11.fcs	B11	64.356	67145	4.26301	1687	0.382631	152	855	B11	Day 6	PEH13	AK	RNF213-02	RNF213
10: B11.fcs	B11.fcs	B11	68.118	79240	2.7221	1286	0.274418	130	856	B11	Day 6	PEH13	AK	RNF213-02	RNF213
10: B11.fcs	B11.fcs	B11	69.1	78867	2.267	1052	0.317917	148	857	B11	Day 6	PEH13	AK	RNF213-02	RNF213
10: B11.fcs	B11.fcs	B11	35.688	20100	10.9547	1821	0.752284	126	858	B11	Day 6	PEH13	AN	RNF213-02	RNF213
10: B11.fcs	B11.fcs	B11	37.15	21483	10.9634	1914	0.586527	103	859	B11	Day 6	PEH13	AN	RNF213-02	RNF213
10: B11.fcs	B11.fcs	B11	41.065	24741	9.28218	1875	0.551398	112	860	B11	Day 6	PEH13	AN	RNF213-02	RNF213
10: B11.fcs	B11.fcs	B11	69.037	65601	1.69305	768	0.674403	308	825	B11	Day 2	PEH14	AK	HERC5-03	HERC5
10: B11.fcs	B11.fcs	B11	68.457	72066	1.2931	626	0.679086	331	826	B11	Day 2	PEH14	AK	HERC5-03	HERC5
10: B11.fcs	B11.fcs	B11	70.024	75379	0.753198	378	0.531177	268	827	B11	Day 2	PEH14	AK	HERC5-03	HERC5
10: B11.fcs	B11.fcs	B11	56.101	41865	6.50292	2073	0.787402	253	828	B11	Day 2	PEH14	AN	HERC5-03	HERC5
10: B11.fcs	B11.fcs	B11	58.039	41209	6.18054	2002	0.802352	262	829	B11	Day 2	PEH14	AN	HERC5-03	HERC5
10: B11.fcs	B11.fcs	B11	59.426	38859	4.29992	1323	0.526979	163	830	B11	Day 2	PEH14	AN	HERC5-03	HERC5
10: B11.fcs	B11.fcs	B11	70.538	69629	2.9756	1340	0.620117	281	843	B11	Day 4	PEH14	AK	HERC5-03	HERC5
10: B11.fcs	B11.fcs	B11	71.023	63354	2.3714	981	0.631741	263	844	B11	Day 4	PEH14	AK	HERC5-03	HERC5
10: B11.fcs	B11.fcs	B11	73.506	67390	1.46244	649	0.470979	210	845	B11	Day 4	PEH14	AK	HERC5-03	HERC5
10: B11.fcs	B11.fcs	B11	50.721	26448	10.9483	2383	0.774982	170	846	B11	Day 4	PEH14	AN	HERC5-03	HERC5
10: B11.fcs	B11.fcs	B11	51.664	24928	10.5197	2178	0.633519	132	847	B11	Day 4	PEH14	AN	HERC5-03	HERC5
10: B11.fcs	B11.fcs	B11	54.418	26394	8.5891	1889	0.62356	138	848	B11	Day 4	PEH14	AN	HERC5-03	HERC5
10: B11.fcs	B11.fcs	B11	67.422	72533	3.74376	1627	0.453535	198	861	B11	Day 6	PEH14	AK	HERC5-03	HERC5
10: B11.fcs	B11.fcs	B11	69.474	69516	3.00524	1308	0.359424	157	862	B11	Day 6	PEH14	AK	HERC5-03	HERC5
10: B11.fcs	B11.fcs	B11	71.232	80231	2.1564	1052	0.398122	195	863	B11	Day 6	PEH14	AK	HERC5-03	HERC5
10: B11.fcs	B11.fcs	B11	33.979	19468	10.0652	1621	0.825174	134	864	B11	Day 6	PEH14	AN	HERC5-03	HERC5
10: B11.fcs	B11.fcs	B11	35.42	18648	9.5466	1476	0.827453	129	865	B11	Day 6	PEH14	AN	HERC5-03	HERC5
10: B11.fcs	B11.fcs	B11	38.614	22927	8.50198	1588	0.938743	177	866	B11	Day 6	PEH14	AN	HERC5-03	HERC5
10: B11.fcs	B11.fcs	B11	53.822	28167	2.47377	632	0.218716	56	607	B11	Day 2	PEH8	AC	TRAF3-03	TRAF3
10: B11.fcs	B11.fcs	B11	52.585	24282	3.96822	864	0.270246	59	608	B11	Day 2	PEH8	AC	TRAF3-03	TRAF3
10: B11.fcs	B11.fcs	B11	57.662	30541	1.03341	288	0.18624	52	609	B11	Day 2	PEH8	AC	TRAF3-03	TRAF3
10: B11.fcs	B11.fcs	B11	60.449	28683	8.41631	2223	0.113452	30	610	B11	Day 2	PEH8	AD	TRAF3-03	TRAF3
10: B11.fcs	B11.fcs	B11	59.319	30622	6.17105	1744	0.166031	47	611	B11	Day 2	PEH8	AD	TRAF3-03	TRAF3
10: B11.fcs	B11.fcs	B11	61.229	32724	5.27339	1600	0.154666	47	612	B11	Day 2	PEH8	AD	TRAF3-03	TRAF3
10: B11.fcs	B11.fcs	B11	67.827	37166	1.2371	428	0.0924081	32	619	B11	Day 4	PEH8	AC	TRAF3-03	TRAF3
10: B11.fcs	B11.fcs	B11	67.828	37858	2.03423	712	0.119853	42	620	B11	Day 4	PEH8	AC	TRAF3-03	TRAF3
10: B11.fcs	B11.fcs	B11	69.63	41849	0.647943	251	0.121181	47	621	B11	Day 4	PEH8	AC	TRAF3-03	TRAF3
10: B11.fcs	B11.fcs	B11	55.74	24101	22.5474	5015	0.0988142	22	622	B11	Day 4	PEH8	AD	TRAF3-03	TRAF3
10: B11.fcs	B11.fcs	B11	58.75	34250	19.077	5969	0.130865	41	623	B11	Day 4	PEH8	AD	TRAF3-03	TRAF3
10: B11.fcs	B11.fcs	B11	64.121	29432	16.2721	4427	0.0991444	27	624	B11	Day 4	PEH8	AD	TRAF3-03	TRAF3
10: B11.fcs	B11.fcs	B11	59.066	65491	2.14645	1028	0.193806	93	631	B11	Day 6	PEH8	AC	TRAF3-03	TRAF3
10: B11.fcs	B11.fcs	B11	60.23	68475	3.27629	1679	0.161699	83	632	B11	Day 6	PEH8	AC	TRAF3-03	TRAF3
10: B11.fcs	B11.fcs	B11	63.94	99979	1.13012	839	0.16809	125	633	B11	Day 6	PEH8	AC	TRAF3-03	TRAF3
10: B11.fcs	B11.fcs	B11	33.268	16009	20.3332	2722	0.3276	44	634	B11	Day 6	PEH8	AD	TRAF3-03	TRAF3
10: B11.fcs	B11.fcs	B11	36.101	25476	18.7224	3980	0.31886	68	635	B11	Day 6	PEH8	AD	TRAF3-03	TRAF3
10: B11.fcs	B11.fcs	B11	41.431	32835	18.0999	4919	0.256909	70	636	B11	Day 6	PEH8	AD	TRAF3-03	TRAF3
10: B11.fcs	B11.fcs	B11	74.011	66121	1.979	1084	1.34186	745	709	B11	Day 2	PEH9	AI	CNOT4-01	CNOT4
10: B11.fcs	B11.fcs	B11	74.415	65584	2.18427	1142	1.14393	605	710	B11	Day 2	PEH9	AI	CNOT4-01	CNOT4
10: B11.fcs	B11.fcs	B11	73.232	69261	2.012	1100	1.24099	687	711	B11	Day 2	PEH9	AI	CNOT4-01	CNOT4
10: B11.fcs	B11.fcs	B11	55.164	30718	0.48329	106	2.3377	525	712	B11	Day 2	PEH9	AJ	CNOT4-01	CNOT4
10: B11.fcs	B11.fcs	B11	68.695	64861	0.76079	434	1.1403	658	713	B11	Day 2	PEH9	AJ	CNOT4-01	CNOT4
10: B11.fcs	B11.fcs	B11	70.561	23633	1.02165	226	1.21025	271	714	B11	Day 2	PEH9	AJ	CNOT4-01	CNOT4
10: B11.fcs	B11.fcs	B11	62.023	33257	2.70612	557	6.10374	1338	715	B11	Day 4	PEH9	AI	CNOT4-01	CNOT4
10: B11.fcs	B11.fcs	B11	62.173	28114	3.05241	523	5.9966	1093	716	B11	Day 4	PEH9	AI	CNOT4-01	CNOT4
10: B11.fcs	B11.fcs	B11	66.281	44997	2.3614	696	6.0859	1910	717	B11	Day 4	PEH9	AI	CNOT4-01	CNOT4
10: B11.fcs	B11.fcs	B11	59.567	26522	0.656416	111	3.06678	535	718	B11	Day 4	PEH9	AJ	CNOT4-01	CNOT4
10: B11.fcs	B11.fcs	B11	77.706	62902	1.07648	572	2.42039	1318	719	B11	Day 4	PEH9	AJ	CNOT4-01	CNOT4
10: B11.fcs	B11.fcs	B11	77.977	55868	1.03027	499	3.20363	1603	720	B11	Day 4	PEH9	AJ	CNOT4-01	CNOT4
10: B11.fcs	B11.fcs	B11	67.915	58673	3.06155	1229	10.321	4620	721	B11	Day 6	PEH9	AI	CNOT4-01	CNOT4
10: B11.fcs	B11.fcs	B11	67.152	64250	3.35273	1331	10.2036	4511	722	B11	Day 6	PEH9	AI	CNOT4-01	CNOT4
10: B11.fcs	B11.fcs	B11	68.308	58888	2.4031	930	11.267	4914	723	B11	Day 6	PEH9	AI	CNOT4-01	CNOT4
10: B11.fcs	B11.fcs	B11	74.05	81168	0.706112	369	5.38627	2975	724	B11	Day 6	PEH9	AJ	CNOT4-01	CNOT4
10: B11.fcs	B11.fcs	B11	74.672	85010	1.16982	648	4.88186	2843	725	B11	Day 6	PEH9	AJ	CNOT4-01	CNOT4
10: B11.fcs	B11.fcs	B11	68.659	65951	1.4387	566	5.34838	2223	726	B11	Day 6	PEH9	AJ	CNOT4-01	CNOT4
1: B2.fcs	B2.fcs	B02	57.701	45367	4.48283	1282	1.44738	420	747	B2	Day 2	PEH10	AI	ARIH2-03	ARIH2
1: B2.fcs	B2.fcs	B02	58.471	50578	3.10515	968	1.39491	441	748	B2	Day 2	PEH10	AI	ARIH2-03	ARIH2
1: B2.fcs	B2.fcs	B02	68.794	73652	2.23889	1188	0.358665	191	749	B2	Day 2	PEH10	AI	ARIH2-03	ARIH2
1: B2.fcs	B2.fcs	B02	64.493	64780	1.36558	725	0.30608	163	750	B2	Day 2	PEH10	AJ	ARIH2-03	ARIH2
1: B2.fcs	B2.fcs	B02	51.105	19744	1.00239	130	1.34642	177	751	B2	Day 2	PEH10	AJ	ARIH2-03	ARIH2
1: B2.fcs	B2.fcs	B02	67.234	66248	0.372945	206	0.344597	191	752	B2	Day 2	PEH10	AJ	ARIH2-03	ARIH2
1: B2.fcs	B2.fcs	B02	68.253	65884	5.7454	2369	0.473098	196	759	B2	Day 4	PEH10	AI	ARIH2-03	ARIH2
1: B2.fcs	B2.fcs	B02	62.733	54417	4.64619	1390	1.44617	439	760	B2	Day 4	PEH10	AI	ARIH2-03	ARIH2
1: B2.fcs	B2.fcs	B02	60.984	39947	4.03007	863	1.25426	272	761	B2	Day 4	PEH10	AI	ARIH2-03	ARIH2
1: B2.fcs	B2.fcs	B02	61.782	28329	1.80919	311	1.04766	182	762	B2	Day 4	PEH10	AJ	ARIH2-03	ARIH2
1: B2.fcs	B2.fcs	B02	68.284	62263	1.22092	497	0.866961	356	763	B2	Day 4	PEH10	AJ	ARIH2-03	ARIH2
1: B2.fcs	B2.fcs	B02	73.148	75160	0.561272	312	0.447724	250	764	B2	Day 4	PEH10	AJ	ARIH2-03	ARIH2
1: B2.fcs	B2.fcs	B02	62.653	80537	5.90389	2596	1.53615	686	771	B2	Day 6	PEH10	AI	ARIH2-03	ARIH2
1: B2.fcs	B2.fcs	B02	62.206	82453	4.94278	2125	1.69213	740	772	B2	Day 6	PEH10	AI	ARIH2-03	ARIH2
1: B2.fcs	B2.fcs	B02	65.608	82369	4.3818	1918	1.63596	728	773	B2	Day 6	PEH10	AI	ARIH2-03	ARIH2
1: B2.fcs	B2.fcs	B02	70.609	101805	2.17811	1264	1.42515	839	774	B2	Day 6	PEH10	AJ	ARIH2-03	ARIH2
1: B2.fcs	B2.fcs	B02	70.115	89801	1.76638	902	1.35036	699	775	B2	Day 6	PEH10	AJ	ARIH2-03	ARIH2
1: B2.fcs	B2.fcs	B02	71.754	98504	1.11611	632	1.5748	906	776	B2	Day 6	PEH10	AJ	ARIH2-03	ARIH2
1: B2.fcs	B2.fcs	B02	60.177	44556	3.25603	966	0.825673	247	753	B2	Day 2	PEH11	AI	KMT2D-01	KMT2D
1: B2.fcs	B2.fcs	B02	60.559	45106	1.83133	537	0.721154	213	754	B2	Day 2	PEH11	AI	KMT2D-01	KMT2D
1: B2.fcs	B2.fcs	B02	58.299	40130	1.00851	243	1.11626	272	755	B2	Day 2	PEH11	AI	KMT2D-01	KMT2D
1: B2.fcs	B2.fcs	B02	57.798	35296	3.56764	908	0.756483	194	756	B2	Day 2	PEH11	AJ	KMT2D-01	KMT2D
1: B2.fcs	B2.fcs	B02	62.94	31052	2.94004	683	0.743431	174	757	B2	Day 2	PEH11	AJ	KMT2D-01	KMT2D
1: B2.fcs	B2.fcs	B02	54.438	20841	2.41725	333	1.13392	158	758	B2	Day 2	PEH11	AJ	KMT2D-01	KMT2D
1: B2.fcs	B2.fcs	B02	53.719	21838	5.1743	662	1.07477	139	765	B2	Day 4	PEH11	AI	KMT2D-01	KMT2D
1: B2.fcs	B2.fcs	B02	65.753	60276	3.35054	1259	0.836566	317	766	B2	Day 4	PEH11	AI	KMT2D-01	KMT2D
1: B2.fcs	B2.fcs	B02	69	69294	2.14434	982	1.04155	482	767	B2	Day 4	PEH11	AI	KMT2D-01	KMT2D
1: B2.fcs	B2.fcs	B02	64.074	58971	4.43593	1817	0.890416	368	768	B2	Day 4	PEH11	AJ	KMT2D-01	KMT2D
1: B2.fcs	B2.fcs	B02	65.055	64222	3.81162	1698	1.36829	618	769	B2	Day 4	PEH11	AJ	KMT2D-01	KMT2D
1: B2.fcs	B2.fcs	B02	66.472	62607	3.11167	1437	2.22105	1049	770	B2	Day 4	PEH11	AJ	KMT2D-01	KMT2D
1: B2.fcs	B2.fcs	B02	55.987	61544	5.42952	2008	4.47372	1732	777	B2	Day 6	PEH11	AI	KMT2D-01	KMT2D
1: B2.fcs	B2.fcs	B02	57.405	68554	4.31108	1622	3.77986	1478	778	B2	Day 6	PEH11	AI	KMT2D-01	KMT2D
1: B2.fcs	B2.fcs	B02	61.488	73039	2.85	1232	3.39248	1518	779	B2	Day 6	PEH11	AI	KMT2D-01	KMT2D
1: B2.fcs	B2.fcs	B02	60.203	43794	4.09378	1348	2.61446	884	780	B2	Day 6	PEH11	AJ	KMT2D-01	KMT2D
1: B2.fcs	B2.fcs	B02	58.072	70877	4.5728	1824	3.49133	1443	781	B2	Day 6	PEH11	AJ	KMT2D-01	KMT2D
1: B2.fcs	B2.fcs	B02	59.469	69735	3.90581	1521	4.2135	1713	782	B2	Day 6	PEH11	AJ	KMT2D-01	KMT2D
1: B2.fcs	B2.fcs	B02	57.088	59920	1.76356	614	0.47453	166	813	B2	Day 2	PEH12	AK	RBX1-02	RBX1
1: B2.fcs	B2.fcs	B02	57.74	61056	1.03521	386	0.546783	205	814	B2	Day 2	PEH12	AK	RBX1-02	RBX1
1: B2.fcs	B2.fcs	B02	59.434	60315	0.656513	250	0.410597	157	815	B2	Day 2	PEH12	AK	RBX1-02	RBX1
1: B2.fcs	B2.fcs	B02	50.802	40630	9.15268	2694	0.550732	163	816	B2	Day 2	PEH12	AN	RBX1-02	RBX1
1: B2.fcs	B2.fcs	B02	48.97	43298	8.3556	2564	0.567059	175	817	B2	Day 2	PEH12	AN	RBX1-02	RBX1
1: B2.fcs	B2.fcs	B02	48.059	36092	6.98309	1739	0.622531	156	818	B2	Day 2	PEH12	AN	RBX1-02	RBX1
1: B2.fcs	B2.fcs	B02	60.94	61106	2.798	953	0.531511	182	831	B2	Day 4	PEH12	AK	RBX1-02	RBX1
1: B2.fcs	B2.fcs	B02	62.526	59387	1.80772	647	0.361905	130	832	B2	Day 4	PEH12	AK	RBX1-02	RBX1
1: B2.fcs	B2.fcs	B02	61.774	60672	1.24993	423	0.409052	139	833	B2	Day 4	PEH12	AK	RBX1-02	RBX1
1: B2.fcs	B2.fcs	B02	43.146	28164	13.7045	2927	0.410333	88	834	B2	Day 4	PEH12	AN	RBX1-02	RBX1
1: B2.fcs	B2.fcs	B02	43.381	27915	12.7611	2682	0.383923	81	835	B2	Day 4	PEH12	AN	RBX1-02	RBX1
1: B2.fcs	B2.fcs	B02	44.775	24135	11.5985	2208	0.553727	106	836	B2	Day 4	PEH12	AN	RBX1-02	RBX1
1: B2.fcs	B2.fcs	B02	58.391	75959	3.40161	1380	0.326765	133	849	B2	Day 6	PEH12	AK	RBX1-02	RBX1
1: B2.fcs	B2.fcs	B02	61.19	76252	2.22352	950	0.361474	155	850	B2	Day 6	PEH12	AK	RBX1-02	RBX1
1: B2.fcs	B2.fcs	B02	60.894	82488	1.91717	843	0.418969	185	851	B2	Day 6	PEH12	AK	RBX1-02	RBX1
1: B2.fcs	B2.fcs	B02	31.778	23455	9.06645	1651	0.312038	57	852	B2	Day 6	PEH12	AN	RBX1-02	RBX1
1: B2.fcs	B2.fcs	B02	32.589	23494	9.53555	1741	0.398232	73	853	B2	Day 6	PEH12	AN	RBX1-02	RBX1
1: B2.fcs	B2.fcs	B02	30.821	23734	8.75131	1586	0.505078	92	854	B2	Day 6	PEH12	AN	RBX1-02	RBX1
1: B2.fcs	B2.fcs	B02	66.375	79363	1.59222	833	0.445282	234	819	B2	Day 2	PEH13	AK	RNF181-03	RNF181
1: B2.fcs	B2.fcs	B02	66.922	78790	1.02195	543	0.397406	212	820	B2	Day 2	PEH13	AK	RNF181-03	RNF181
1: B2.fcs	B2.fcs	B02	66.01	81200	0.646356	342	0.438423	233	821	B2	Day 2	PEH13	AK	RNF181-03	RNF181
1: B2.fcs	B2.fcs	B02	53.382	44206	7.4293	2325	0.521313	164	822	B2	Day 2	PEH13	AN	RNF181-03	RNF181
1: B2.fcs	B2.fcs	B02	52.78	43068	6.65451	2007	0.455476	138	823	B2	Day 2	PEH13	AN	RNF181-03	RNF181
1: B2.fcs	B2.fcs	B02	54.933	45433	5.08786	1607	0.447568	142	824	B2	Day 2	PEH13	AN	RNF181-03	RNF181
1: B2.fcs	B2.fcs	B02	69.381	71465	2.92597	1256	0.357474	154	837	B2	Day 4	PEH13	AK	RNF181-03	RNF181
1: B2.fcs	B2.fcs	B02	69.287	78989	2.13328	1002	0.388098	183	838	B2	Day 4	PEH13	AK	RNF181-03	RNF181
1: B2.fcs	B2.fcs	B02	69.575	73107	1.4289	613	0.410892	177	839	B2	Day 4	PEH13	AK	RNF181-03	RNF181
1: B2.fcs	B2.fcs	B02	45.092	29761	11.4281	2620	0.455907	105	840	B2	Day 4	PEH13	AN	RNF181-03	RNF181
1: B2.fcs	B2.fcs	B02	47.816	31162	11.5772	2793	0.342862	83	841	B2	Day 4	PEH13	AN	RNF181-03	RNF181
1: B2.fcs	B2.fcs	B02	50.566	31231	9.58927	2316	0.482096	117	842	B2	Day 4	PEH13	AN	RNF181-03	RNF181
1: B2.fcs	B2.fcs	B02	66.677	94712	3.62375	1823	0.332838	168	855	B2	Day 6	PEH13	AK	RNF181-03	RNF181
1: B2.fcs	B2.fcs	B02	65.653	94636	3.00678	1464	0.307125	150	856	B2	Day 6	PEH13	AK	RNF181-03	RNF181
1: B2.fcs	B2.fcs	B02	70.331	84759	1.99276	986	0.217799	108	857	B2	Day 6	PEH13	AK	RNF181-03	RNF181
1: B2.fcs	B2.fcs	B02	32.224	28241	9.94683	2114	0.88607	190	858	B2	Day 6	PEH13	AN	RNF181-03	RNF181
1: B2.fcs	B2.fcs	B02	33.749	26565	10.1354	2089	0.578843	120	859	B2	Day 6	PEH13	AN	RNF181-03	RNF181
1: B2.fcs	B2.fcs	B02	36.733	30898	10.1617	2376	0.645874	152	860	B2	Day 6	PEH13	AN	RNF181-03	RNF181
1: B2.fcs	B2.fcs	B02	67.003	77828	2.15475	1061	0.517213	256	825	B2	Day 2	PEH14	AK	RNF40-01	RNF40
1: B2.fcs	B2.fcs	B02	66.54	73666	1.30502	604	0.434549	202	826	B2	Day 2	PEH14	AK	RNF40-01	RNF40
1: B2.fcs	B2.fcs	B02	66.547	81717	0.746952	367	0.502217	248	827	B2	Day 2	PEH14	AK	RNF40-01	RNF40
1: B2.fcs	B2.fcs	B02	48.21	36472	8.29986	2314	0.481885	135	828	B2	Day 2	PEH14	AN	RNF40-01	RNF40
1: B2.fcs	B2.fcs	B02	47.212	35526	8.21627	2205	0.518961	140	829	B2	Day 2	PEH14	AN	RNF40-01	RNF40
1: B2.fcs	B2.fcs	B02	49.531	37823	5.29044	1531	0.430085	125	830	B2	Day 2	PEH14	AN	RNF40-01	RNF40
1: B2.fcs	B2.fcs	B02	67.183	69062	3.83986	1573	0.510018	210	843	B2	Day 4	PEH14	AK	RNF40-01	RNF40
1: B2.fcs	B2.fcs	B02	67.773	73077	2.56555	1094	0.485414	208	844	B2	Day 4	PEH14	AK	RNF40-01	RNF40
1: B2.fcs	B2.fcs	B02	68.575	76014	1.72196	763	0.538721	240	845	B2	Day 4	PEH14	AK	RNF40-01	RNF40
1: B2.fcs	B2.fcs	B02	41.08	23467	13.1032	2528	0.536165	104	846	B2	Day 4	PEH14	AN	RNF40-01	RNF40
1: B2.fcs	B2.fcs	B02	41.225	22883	13.2326	2506	0.614012	117	847	B2	Day 4	PEH14	AN	RNF40-01	RNF40
1: B2.fcs	B2.fcs	B02	46.374	26492	11.3436	2467	0.598748	131	848	B2	Day 4	PEH14	AN	RNF40-01	RNF40
1: B2.fcs	B2.fcs	B02	62.362	77388	4.75823	1976	0.438733	183	861	B2	Day 6	PEH14	AK	RNF40-01	RNF40
1: B2.fcs	B2.fcs	B02	65.505	88319	3.58776	1758	0.357898	176	862	B2	Day 6	PEH14	AK	RNF40-01	RNF40
1: B2.fcs	B2.fcs	B02	65.46	89897	2.57839	1217	0.409334	194	863	B2	Day 6	PEH14	AK	RNF40-01	RNF40
1: B2.fcs	B2.fcs	B02	28.627	17158	8.56857	1199	0.934513	132	864	B2	Day 6	PEH14	AN	RNF40-01	RNF40
1: B2.fcs	B2.fcs	B02	27.005	17013	8.52057	1187	0.78342	110	865	B2	Day 6	PEH14	AN	RNF40-01	RNF40
1: B2.fcs	B2.fcs	B02	30.382	19202	9.1084	1373	0.855038	130	866	B2	Day 6	PEH14	AN	RNF40-01	RNF40
1: B2.fcs	B2.fcs	B02	63.805	57692	1.68881	854	0.211149	107	607	B2	Day 2	PEH8	AC	CHFR-01	CHFR
1: B2.fcs	B2.fcs	B02	63.783	56031	2.08224	1034	0.253093	126	608	B2	Day 2	PEH8	AC	CHFR-01	CHFR
1: B2.fcs	B2.fcs	B02	65.228	58232	0.953396	492	0.247424	128	609	B2	Day 2	PEH8	AC	CHFR-01	CHFR
1: B2.fcs	B2.fcs	B02	63.596	47211	4.97649	2053	0.229752	95	610	B2	Day 2	PEH8	AD	CHFR-01	CHFR
1: B2.fcs	B2.fcs	B02	64.439	51038	3.82292	1690	0.261715	116	611	B2	Day 2	PEH8	AD	CHFR-01	CHFR
1: B2.fcs	B2.fcs	B02	65.097	52874	2.49631	1132	0.285859	130	612	B2	Day 2	PEH8	AD	CHFR-01	CHFR
1: B2.fcs	B2.fcs	B02	68.662	72325	2.86093	1489	0.323662	169	619	B2	Day 4	PEH8	AC	CHFR-01	CHFR
1: B2.fcs	B2.fcs	B02	69.114	69332	2.95488	1478	0.322831	162	620	B2	Day 4	PEH8	AC	CHFR-01	CHFR
1: B2.fcs	B2.fcs	B02	70.795	72251	1.38493	749	0.248999	135	621	B2	Day 4	PEH8	AC	CHFR-01	CHFR
1: B2.fcs	B2.fcs	B02	69.057	53225	5.73965	2515	0.211792	93	622	B2	Day 4	PEH8	AD	CHFR-01	CHFR
1: B2.fcs	B2.fcs	B02	69.425	64110	4.86252	2490	0.177391	91	623	B2	Day 4	PEH8	AD	CHFR-01	CHFR
1: B2.fcs	B2.fcs	B02	69.98	57442	3.62086	1656	0.231234	106	624	B2	Day 4	PEH8	AD	CHFR-01	CHFR
1: B2.fcs	B2.fcs	B02	62.011	91838	3.86531	1940	0.406786	205	631	B2	Day 6	PEH8	AC	CHFR-01	CHFR
1: B2.fcs	B2.fcs	B02	63.527	96005	4.1644	2300	0.380585	211	632	B2	Day 6	PEH8	AC	CHFR-01	CHFR
1: B2.fcs	B2.fcs	B02	66.329	126273	2.19152	1642	0.345814	260	633	B2	Day 6	PEH8	AC	CHFR-01	CHFR
1: B2.fcs	B2.fcs	B02	64.953	78652	5.37734	3148	0.275961	162	634	B2	Day 6	PEH8	AD	CHFR-01	CHFR
1: B2.fcs	B2.fcs	B02	65.718	101780	4.78222	3632	0.239065	182	635	B2	Day 6	PEH8	AD	CHFR-01	CHFR
1: B2.fcs	B2.fcs	B02	66.869	107455	3.79193	2975	0.27836	219	636	B2	Day 6	PEH8	AD	CHFR-01	CHFR
1: B2.fcs	B2.fcs	B02	50.441	14125	2.9398	251	1.78304	155	709	B2	Day 2	PEH9	AI	UHRF1-02	UHRF1
1: B2.fcs	B2.fcs	B02	56.99	29334	3.7336	680	2.20683	411	710	B2	Day 2	PEH9	AI	UHRF1-02	UHRF1
1: B2.fcs	B2.fcs	B02	68.535	61820	2.87132	1285	1.32731	602	711	B2	Day 2	PEH9	AI	UHRF1-02	UHRF1
1: B2.fcs	B2.fcs	B02	65.947	62792	0.624803	356	1.23589	713	712	B2	Day 2	PEH9	AJ	UHRF1-02	UHRF1
1: B2.fcs	B2.fcs	B02	55.711	34665	1.1863	308	2.34701	624	713	B2	Day 2	PEH9	AJ	UHRF1-02	UHRF1
1: B2.fcs	B2.fcs	B02	63.124	60657	1.2726	701	1.12545	627	714	B2	Day 2	PEH9	AJ	UHRF1-02	UHRF1
1: B2.fcs	B2.fcs	B02	59.205	31371	4.39391	771	4.87369	899	715	B2	Day 4	PEH9	AI	UHRF1-02	UHRF1
1: B2.fcs	B2.fcs	B02	59.615	37860	5.58912	1249	4.23809	989	716	B2	Day 4	PEH9	AI	UHRF1-02	UHRF1
1: B2.fcs	B2.fcs	B02	66.829	51057	4.6991	1532	3.94791	1340	717	B2	Day 4	PEH9	AI	UHRF1-02	UHRF1
1: B2.fcs	B2.fcs	B02	54.242	16412	0.861504	92	2.35004	257	718	B2	Day 4	PEH9	AJ	UHRF1-02	UHRF1
1: B2.fcs	B2.fcs	B02	71.718	73784	1.07713	609	2.71019	1575	719	B2	Day 4	PEH9	AJ	UHRF1-02	UHRF1
1: B2.fcs	B2.fcs	B02	74.602	69375	1.43773	841	2.86288	1724	720	B2	Day 4	PEH9	AJ	UHRF1-02	UHRF1
1: B2.fcs	B2.fcs	B02	65.393	45504	4.4899	1440	8.00298	2790	721	B2	Day 6	PEH9	AI	UHRF1-02	UHRF1
1: B2.fcs	B2.fcs	B02	56.469	32474	7.61609	1253	7.75959	1384	722	B2	Day 6	PEH9	AI	UHRF1-02	UHRF1
1: B2.fcs	B2.fcs	B02	65.191	80913	6.24877	2852	8.89838	4458	723	B2	Day 6	PEH9	AI	UHRF1-02	UHRF1
1: B2.fcs	B2.fcs	B02	58.326	43774	1.63639	381	4.28759	1043	724	B2	Day 6	PEH9	AJ	UHRF1-02	UHRF1
1: B2.fcs	B2.fcs	B02	61.948	57975	1.90723	588	4.66619	1509	725	B2	Day 6	PEH9	AJ	UHRF1-02	UHRF1
1: B2.fcs	B2.fcs	B02	72.315	103323	2.30361	1429	5.16717	3380	726	B2	Day 6	PEH9	AJ	UHRF1-02	UHRF1
2: B3.fcs	B3.fcs	B03	69.653	71759	4.49142	2316	0.290051	150	747	B3	Day 2	PEH10	AI	NTC-02	NTC
2: B3.fcs	B3.fcs	B03	64.388	61326	3.62222	1416	0.816969	322	748	B3	Day 2	PEH10	AI	NTC-02	NTC
2: B3.fcs	B3.fcs	B03	63.208	54657	2.39952	843	0.975252	346	749	B3	Day 2	PEH10	AI	NTC-02	NTC
2: B3.fcs	B3.fcs	B03	66.967	63978	1.47779	781	0.299955	159	750	B3	Day 2	PEH10	AJ	NTC-02	NTC
2: B3.fcs	B3.fcs	B03	63.012	59161	1.05016	469	0.91849	414	751	B3	Day 2	PEH10	AJ	NTC-02	NTC
2: B3.fcs	B3.fcs	B03	57.87	34238	0.606268	142	1.21884	289	752	B3	Day 2	PEH10	AJ	NTC-02	NTC
2: B3.fcs	B3.fcs	B03	55.06	20027	6.17549	720	0.867273	102	759	B3	Day 4	PEH10	AI	NTC-02	NTC
2: B3.fcs	B3.fcs	B03	71.262	67368	5.71989	2479	0.386136	168	760	B3	Day 4	PEH10	AI	NTC-02	NTC
2: B3.fcs	B3.fcs	B03	72.685	71354	3.65038	1671	0.450166	207	761	B3	Day 4	PEH10	AI	NTC-02	NTC
2: B3.fcs	B3.fcs	B03	69.968	70109	1.96607	897	0.7613	350	762	B3	Day 4	PEH10	AJ	NTC-02	NTC
2: B3.fcs	B3.fcs	B03	57.144	28107	1.53532	263	1.00555	174	763	B3	Day 4	PEH10	AJ	NTC-02	NTC
2: B3.fcs	B3.fcs	B03	57.634	31438	0.725682	136	0.987954	187	764	B3	Day 4	PEH10	AJ	NTC-02	NTC
2: B3.fcs	B3.fcs	B03	60.645	73423	6.94899	2760	2.16277	878	771	B3	Day 6	PEH10	AI	NTC-02	NTC
2: B3.fcs	B3.fcs	B03	62.44	76904	6.72928	2744	2.40301	1004	772	B3	Day 6	PEH10	AI	NTC-02	NTC
2: B3.fcs	B3.fcs	B03	65.487	81052	4.62185	1969	2.11837	922	773	B3	Day 6	PEH10	AI	NTC-02	NTC
2: B3.fcs	B3.fcs	B03	71.031	96930	2.35694	1311	1.30942	738	774	B3	Day 6	PEH10	AJ	NTC-02	NTC
2: B3.fcs	B3.fcs	B03	72.696	90429	2.00008	1059	1.16848	626	775	B3	Day 6	PEH10	AJ	NTC-02	NTC
2: B3.fcs	B3.fcs	B03	71.949	95849	1.31557	721	1.79547	1002	776	B3	Day 6	PEH10	AJ	NTC-02	NTC
2: B3.fcs	B3.fcs	B03	66.938	65060	3.11951	1402	0.849365	385	753	B3	Day 2	PEH11	AI	NTC-02	NTC
2: B3.fcs	B3.fcs	B03	72.784	77385	2.09469	1226	0.39821	234	754	B3	Day 2	PEH11	AI	NTC-02	NTC
2: B3.fcs	B3.fcs	B03	73.532	77603	0.754361	448	0.457585	273	755	B3	Day 2	PEH11	AI	NTC-02	NTC
2: B3.fcs	B3.fcs	B03	70.393	56692	1.78703	847	0.380428	181	756	B3	Day 2	PEH11	AJ	NTC-02	NTC
2: B3.fcs	B3.fcs	B03	72.99	62570	1.4578	788	0.374145	203	757	B3	Day 2	PEH11	AJ	NTC-02	NTC
2: B3.fcs	B3.fcs	B03	63.821	41989	0.978752	316	0.999632	326	758	B3	Day 2	PEH11	AJ	NTC-02	NTC
2: B3.fcs	B3.fcs	B03	59.293	33396	5.49584	1084	0.969021	193	765	B3	Day 4	PEH11	AI	NTC-02	NTC
2: B3.fcs	B3.fcs	B03	73.521	75193	4.04978	1959	0.720384	351	766	B3	Day 4	PEH11	AI	NTC-02	NTC
2: B3.fcs	B3.fcs	B03	73.843	75716	2.07912	1027	0.861013	429	767	B3	Day 4	PEH11	AI	NTC-02	NTC
2: B3.fcs	B3.fcs	B03	73.772	74063	1.96247	1029	0.734542	388	768	B3	Day 4	PEH11	AJ	NTC-02	NTC
2: B3.fcs	B3.fcs	B03	73.971	80759	1.95442	1089	0.8876	499	769	B3	Day 4	PEH11	AJ	NTC-02	NTC
2: B3.fcs	B3.fcs	B03	74.228	75877	1.05413	570	1.22931	673	770	B3	Day 4	PEH11	AJ	NTC-02	NTC
2: B3.fcs	B3.fcs	B03	62.923	76265	6.51745	2903	1.70801	774	777	B3	Day 6	PEH11	AI	NTC-02	NTC
2: B3.fcs	B3.fcs	B03	65.372	81913	4.93409	2272	1.94212	912	778	B3	Day 6	PEH11	AI	NTC-02	NTC
2: B3.fcs	B3.fcs	B03	67.512	88953	3.1509	1547	2.0626	1034	779	B3	Day 6	PEH11	AI	NTC-02	NTC
2: B3.fcs	B3.fcs	B03	71.054	91762	2.53601	1384	1.22174	675	780	B3	Day 6	PEH11	AJ	NTC-02	NTC
2: B3.fcs	B3.fcs	B03	69.172	94300	2.62001	1383	1.50947	809	781	B3	Day 6	PEH11	AJ	NTC-02	NTC
2: B3.fcs	B3.fcs	B03	71.313	97684	1.53171	876	1.74718	1017	782	B3	Day 6	PEH11	AJ	NTC-02	NTC
2: B3.fcs	B3.fcs	B03	64.466	72084	2.13935	1063	0.400898	200	813	B3	Day 2	PEH12	AK	NTC-02	NTC
2: B3.fcs	B3.fcs	B03	66.019	72128	1.25923	645	0.379252	195	814	B3	Day 2	PEH12	AK	NTC-02	NTC
2: B3.fcs	B3.fcs	B03	66.357	76256	0.677214	363	0.423556	228	815	B3	Day 2	PEH12	AK	NTC-02	NTC
2: B3.fcs	B3.fcs	B03	55.859	47157	7.021	2387	0.255244	87	816	B3	Day 2	PEH12	AN	NTC-02	NTC
2: B3.fcs	B3.fcs	B03	54.785	48873	6.67372	2335	0.233818	82	817	B3	Day 2	PEH12	AN	NTC-02	NTC
2: B3.fcs	B3.fcs	B03	55.237	45145	5.56425	1778	0.255962	82	818	B3	Day 2	PEH12	AN	NTC-02	NTC
2: B3.fcs	B3.fcs	B03	68.603	70549	3.35448	1470	0.311654	137	831	B3	Day 4	PEH12	AK	NTC-02	NTC
2: B3.fcs	B3.fcs	B03	70.398	73549	2.38969	1146	0.338743	163	832	B3	Day 4	PEH12	AK	NTC-02	NTC
2: B3.fcs	B3.fcs	B03	70.11	78457	1.40295	658	0.348454	164	833	B3	Day 4	PEH12	AK	NTC-02	NTC
2: B3.fcs	B3.fcs	B03	48.087	30380	11.8559	2706	0.179313	41	834	B3	Day 4	PEH12	AN	NTC-02	NTC
2: B3.fcs	B3.fcs	B03	48.012	32071	11.5804	2769	0.171176	41	835	B3	Day 4	PEH12	AN	NTC-02	NTC
2: B3.fcs	B3.fcs	B03	50.224	32134	10.2444	2502	0.25729	63	836	B3	Day 4	PEH12	AN	NTC-02	NTC
2: B3.fcs	B3.fcs	B03	64.761	86745	4.10973	1946	0.374508	178	849	B3	Day 6	PEH12	AK	NTC-02	NTC
2: B3.fcs	B3.fcs	B03	65.894	85312	3.32201	1585	0.350877	168	850	B3	Day 6	PEH12	AK	NTC-02	NTC
2: B3.fcs	B3.fcs	B03	67.213	91572	2.25649	1124	0.374007	187	851	B3	Day 6	PEH12	AK	NTC-02	NTC
2: B3.fcs	B3.fcs	B03	31.997	22094	11.2917	1813	0.347567	56	852	B3	Day 6	PEH12	AN	NTC-02	NTC
2: B3.fcs	B3.fcs	B03	33.209	22951	8.53231	1508	0.383271	68	853	B3	Day 6	PEH12	AN	NTC-02	NTC
2: B3.fcs	B3.fcs	B03	33.86	26941	10.4866	2071	0.373304	74	854	B3	Day 6	PEH12	AN	NTC-02	NTC
2: B3.fcs	B3.fcs	B03	64.887	73832	1.64663	823	0.648021	326	819	B3	Day 2	PEH13	AK	NTC-02	NTC
2: B3.fcs	B3.fcs	B03	66.728	77742	1.16075	647	0.50515	283	820	B3	Day 2	PEH13	AK	NTC-02	NTC
2: B3.fcs	B3.fcs	B03	65.758	78070	0.594239	322	0.587081	320	821	B3	Day 2	PEH13	AK	NTC-02	NTC
2: B3.fcs	B3.fcs	B03	54.339	47266	8.35291	2774	0.464559	155	822	B3	Day 2	PEH13	AN	NTC-02	NTC
2: B3.fcs	B3.fcs	B03	55.373	48137	6.69027	2230	0.474754	159	823	B3	Day 2	PEH13	AN	NTC-02	NTC
2: B3.fcs	B3.fcs	B03	55.916	48564	5.21293	1726	0.522774	174	824	B3	Day 2	PEH13	AN	NTC-02	NTC
2: B3.fcs	B3.fcs	B03	69.755	69380	2.73721	1205	0.461257	204	837	B3	Day 4	PEH13	AK	NTC-02	NTC
2: B3.fcs	B3.fcs	B03	66.601	67428	2.08497	850	0.561003	230	838	B3	Day 4	PEH13	AK	NTC-02	NTC
2: B3.fcs	B3.fcs	B03	69.852	74191	1.24424	589	0.466779	222	839	B3	Day 4	PEH13	AK	NTC-02	NTC
2: B3.fcs	B3.fcs	B03	46.635	30281	12.5881	2892	0.489453	113	840	B3	Day 4	PEH13	AN	NTC-02	NTC
2: B3.fcs	B3.fcs	B03	49.34	32741	10.7574	2710	0.430813	109	841	B3	Day 4	PEH13	AN	NTC-02	NTC
2: B3.fcs	B3.fcs	B03	51.673	34154	9.68315	2509	0.399769	104	842	B3	Day 4	PEH13	AN	NTC-02	NTC
2: B3.fcs	B3.fcs	B03	67.14	83205	3.36493	1601	0.345593	165	855	B3	Day 6	PEH13	AK	NTC-02	NTC
2: B3.fcs	B3.fcs	B03	66.576	82975	2.82816	1330	0.417161	197	856	B3	Day 6	PEH13	AK	NTC-02	NTC
2: B3.fcs	B3.fcs	B03	69.447	94678	2.20704	1192	0.341366	185	857	B3	Day 6	PEH13	AK	NTC-02	NTC
2: B3.fcs	B3.fcs	B03	33.094	25944	11.2332	2177	0.712127	139	858	B3	Day 6	PEH13	AN	NTC-02	NTC
2: B3.fcs	B3.fcs	B03	37.108	30073	10.3067	2376	0.43621	101	859	B3	Day 6	PEH13	AN	NTC-02	NTC
2: B3.fcs	B3.fcs	B03	37.837	31921	9.96304	2345	0.662615	157	860	B3	Day 6	PEH13	AN	NTC-02	NTC
2: B3.fcs	B3.fcs	B03	66.524	79770	1.92623	976	0.576889	294	825	B3	Day 2	PEH14	AK	NTC-02	NTC
2: B3.fcs	B3.fcs	B03	67.675	73712	1.32592	625	0.460353	218	826	B3	Day 2	PEH14	AK	NTC-02	NTC
2: B3.fcs	B3.fcs	B03	67.133	79761	0.739805	369	0.453049	227	827	B3	Day 2	PEH14	AK	NTC-02	NTC
2: B3.fcs	B3.fcs	B03	52.666	42928	7.6208	2361	0.363414	113	828	B3	Day 2	PEH14	AN	NTC-02	NTC
2: B3.fcs	B3.fcs	B03	52.642	45788	6.49163	2114	0.501085	164	829	B3	Day 2	PEH14	AN	NTC-02	NTC
2: B3.fcs	B3.fcs	B03	53.629	43116	4.5877	1402	0.436567	134	830	B3	Day 2	PEH14	AN	NTC-02	NTC
2: B3.fcs	B3.fcs	B03	69.315	74092	3.43455	1570	0.435616	200	843	B3	Day 4	PEH14	AK	NTC-02	NTC
2: B3.fcs	B3.fcs	B03	68.794	73349	2.68101	1166	0.496477	217	844	B3	Day 4	PEH14	AK	NTC-02	NTC
2: B3.fcs	B3.fcs	B03	69.308	71836	1.69444	727	0.489378	211	845	B3	Day 4	PEH14	AK	NTC-02	NTC
2: B3.fcs	B3.fcs	B03	44.981	27033	12.3382	2592	0.51146	108	846	B3	Day 4	PEH14	AN	NTC-02	NTC
2: B3.fcs	B3.fcs	B03	48.333	31293	10.6437	2596	0.501775	123	847	B3	Day 4	PEH14	AN	NTC-02	NTC
2: B3.fcs	B3.fcs	B03	49.298	31226	9.27827	2269	0.480202	118	848	B3	Day 4	PEH14	AN	NTC-02	NTC
2: B3.fcs	B3.fcs	B03	64.693	82784	4.36426	1986	0.352552	161	861	B3	Day 6	PEH14	AK	NTC-02	NTC
2: B3.fcs	B3.fcs	B03	67.767	89886	3.18832	1561	0.382518	188	862	B3	Day 6	PEH14	AK	NTC-02	NTC
2: B3.fcs	B3.fcs	B03	65.02	81861	2.55529	1078	0.502359	213	863	B3	Day 6	PEH14	AK	NTC-02	NTC
2: B3.fcs	B3.fcs	B03	31.303	20975	10.0434	1641	0.523592	86	864	B3	Day 6	PEH14	AN	NTC-02	NTC
2: B3.fcs	B3.fcs	B03	30.956	20979	10.4623	1668	0.567544	91	865	B3	Day 6	PEH14	AN	NTC-02	NTC
2: B3.fcs	B3.fcs	B03	35.318	25170	8.96898	1732	0.597107	116	866	B3	Day 6	PEH14	AN	NTC-02	NTC
2: B3.fcs	B3.fcs	B03	64.407	55103	1.63076	819	0.200704	101	607	B3	Day 2	PEH8	AC	NTC-02	NTC
2: B3.fcs	B3.fcs	B03	64.369	55329	2.29171	1166	0.160907	82	608	B3	Day 2	PEH8	AC	NTC-02	NTC
2: B3.fcs	B3.fcs	B03	66.111	58944	0.946728	512	0.199302	108	609	B3	Day 2	PEH8	AC	NTC-02	NTC
2: B3.fcs	B3.fcs	B03	64.322	45839	4.3171	1796	0.244581	102	610	B3	Day 2	PEH8	AD	NTC-02	NTC
2: B3.fcs	B3.fcs	B03	64.073	45735	4.20814	1742	0.219346	91	611	B3	Day 2	PEH8	AD	NTC-02	NTC
2: B3.fcs	B3.fcs	B03	64.568	48105	3.37844	1463	0.274048	119	612	B3	Day 2	PEH8	AD	NTC-02	NTC
2: B3.fcs	B3.fcs	B03	70.12	68227	2.06201	1092	0.274932	146	619	B3	Day 4	PEH8	AC	NTC-02	NTC
2: B3.fcs	B3.fcs	B03	70.985	71407	2.93247	1644	0.217144	122	620	B3	Day 4	PEH8	AC	NTC-02	NTC
2: B3.fcs	B3.fcs	B03	70.796	71008	1.49424	825	0.238508	132	621	B3	Day 4	PEH8	AC	NTC-02	NTC
2: B3.fcs	B3.fcs	B03	70.833	49545	4.75548	2044	0.232116	100	622	B3	Day 4	PEH8	AD	NTC-02	NTC
2: B3.fcs	B3.fcs	B03	70.022	61151	5.06844	2640	0.16675	87	623	B3	Day 4	PEH8	AD	NTC-02	NTC
2: B3.fcs	B3.fcs	B03	70.644	54440	3.82292	1778	0.197421	92	624	B3	Day 4	PEH8	AD	NTC-02	NTC
2: B3.fcs	B3.fcs	B03	63.708	92308	3.21145	1797	0.309995	174	631	B3	Day 6	PEH8	AC	NTC-02	NTC
2: B3.fcs	B3.fcs	B03	65.132	101379	3.84627	2459	0.251198	161	632	B3	Day 6	PEH8	AC	NTC-02	NTC
2: B3.fcs	B3.fcs	B03	67.225	127110	2.31278	1912	0.253375	210	633	B3	Day 6	PEH8	AC	NTC-02	NTC
2: B3.fcs	B3.fcs	B03	66.478	76607	4.34965	2593	0.180838	108	634	B3	Day 6	PEH8	AD	NTC-02	NTC
2: B3.fcs	B3.fcs	B03	66.154	98671	4.39295	3416	0.239903	187	635	B3	Day 6	PEH8	AD	NTC-02	NTC
2: B3.fcs	B3.fcs	B03	66.996	100469	3.8659	3034	0.266867	210	636	B3	Day 6	PEH8	AD	NTC-02	NTC
2: B3.fcs	B3.fcs	B03	51.421	17602	3.2064	373	1.7649	209	709	B3	Day 2	PEH9	AI	NTC-02	NTC
2: B3.fcs	B3.fcs	B03	72.579	68143	4.48873	2500	0.930307	523	710	B3	Day 2	PEH9	AI	NTC-02	NTC
2: B3.fcs	B3.fcs	B03	72.916	76102	4.31486	2652	1.20714	751	711	B3	Day 2	PEH9	AI	NTC-02	NTC
2: B3.fcs	B3.fcs	B03	66.462	57017	0.687858	359	1.25253	662	712	B3	Day 2	PEH9	AJ	NTC-02	NTC
2: B3.fcs	B3.fcs	B03	51.959	25258	1.32757	249	2.45983	473	713	B3	Day 2	PEH9	AJ	NTC-02	NTC
2: B3.fcs	B3.fcs	B03	55.789	35470	1.4589	415	1.93402	561	714	B3	Day 2	PEH9	AJ	NTC-02	NTC
2: B3.fcs	B3.fcs	B03	56.286	27388	5.60669	865	3.49055	558	715	B3	Day 4	PEH9	AI	NTC-02	NTC
2: B3.fcs	B3.fcs	B03	57.134	33877	8.0146	1603	4.11333	858	716	B3	Day 4	PEH9	AI	NTC-02	NTC
2: B3.fcs	B3.fcs	B03	63.892	45001	6.54915	1932	3.266	996	717	B3	Day 4	PEH9	AI	NTC-02	NTC
2: B3.fcs	B3.fcs	B03	55.19	20221	0.874963	117	2.32286	318	718	B3	Day 4	PEH9	AJ	NTC-02	NTC
2: B3.fcs	B3.fcs	B03	74.518	38118	1.20537	426	2.11328	763	719	B3	Day 4	PEH9	AJ	NTC-02	NTC
2: B3.fcs	B3.fcs	B03	74.153	69167	1.43239	847	2.3725	1437	720	B3	Day 4	PEH9	AJ	NTC-02	NTC
2: B3.fcs	B3.fcs	B03	63.222	75993	7.49029	3240	7.43222	3473	721	B3	Day 6	PEH9	AI	NTC-02	NTC
2: B3.fcs	B3.fcs	B03	58.798	53682	9.41346	2685	8.63284	2695	722	B3	Day 6	PEH9	AI	NTC-02	NTC
2: B3.fcs	B3.fcs	B03	63.444	73187	8.06047	3370	8.9664	4118	723	B3	Day 6	PEH9	AI	NTC-02	NTC
2: B3.fcs	B3.fcs	B03	72.334	101444	1.25261	756	3.85357	2419	724	B3	Day 6	PEH9	AJ	NTC-02	NTC
2: B3.fcs	B3.fcs	B03	61.513	67040	2.15104	779	4.49883	1706	725	B3	Day 6	PEH9	AJ	NTC-02	NTC
2: B3.fcs	B3.fcs	B03	74.419	77673	1.8221	1032	4.16906	2464	726	B3	Day 6	PEH9	AJ	NTC-02	NTC
3: B4.fcs	B4.fcs	B04	70.476	72530	4.4076	2302	0.341557	179	747	B4	Day 2	PEH10	AI	RNF187-01	RNF187
3: B4.fcs	B4.fcs	B04	70.349	73515	3.31474	1711	0.389811	202	748	B4	Day 2	PEH10	AI	RNF187-01	RNF187
3: B4.fcs	B4.fcs	B04	69.202	69252	2.31512	1127	0.411203	201	749	B4	Day 2	PEH10	AI	RNF187-01	RNF187
3: B4.fcs	B4.fcs	B04	67.771	68691	2.0849	1134	0.401025	219	750	B4	Day 2	PEH10	AJ	RNF187-01	RNF187
3: B4.fcs	B4.fcs	B04	64.037	61495	1.11009	496	1.13948	515	751	B4	Day 2	PEH10	AJ	RNF187-01	RNF187
3: B4.fcs	B4.fcs	B04	70.454	66219	0.43841	237	0.423658	230	752	B4	Day 2	PEH10	AJ	RNF187-01	RNF187
3: B4.fcs	B4.fcs	B04	66.098	48818	7.06395	1976	1.29847	368	759	B4	Day 4	PEH10	AI	RNF187-01	RNF187
3: B4.fcs	B4.fcs	B04	57.712	29597	5.25227	863	1.27381	212	760	B4	Day 4	PEH10	AI	RNF187-01	RNF187
3: B4.fcs	B4.fcs	B04	71.07	72435	4.37859	1949	0.551844	247	761	B4	Day 4	PEH10	AI	RNF187-01	RNF187
3: B4.fcs	B4.fcs	B04	73.216	70110	3.07468	1537	0.477812	240	762	B4	Day 4	PEH10	AJ	RNF187-01	RNF187
3: B4.fcs	B4.fcs	B04	72.974	64735	1.65431	752	0.466389	213	763	B4	Day 4	PEH10	AJ	RNF187-01	RNF187
3: B4.fcs	B4.fcs	B04	67.54	50230	0.836437	265	0.925636	296	764	B4	Day 4	PEH10	AJ	RNF187-01	RNF187
3: B4.fcs	B4.fcs	B04	61.344	73036	7.15846	2950	2.57223	1088	771	B4	Day 6	PEH10	AI	RNF187-01	RNF187
3: B4.fcs	B4.fcs	B04	63.219	68287	5.86289	2250	2.80859	1109	772	B4	Day 6	PEH10	AI	RNF187-01	RNF187
3: B4.fcs	B4.fcs	B04	64.452	82065	4.97712	2197	2.4594	1113	773	B4	Day 6	PEH10	AI	RNF187-01	RNF187
3: B4.fcs	B4.fcs	B04	69.491	85051	3.57627	1742	1.32085	652	774	B4	Day 6	PEH10	AJ	RNF187-01	RNF187
3: B4.fcs	B4.fcs	B04	69.306	83431	2.2615	1035	1.14694	531	775	B4	Day 6	PEH10	AJ	RNF187-01	RNF187
3: B4.fcs	B4.fcs	B04	72.743	94361	1.14435	622	1.71245	947	776	B4	Day 6	PEH10	AJ	RNF187-01	RNF187
3: B4.fcs	B4.fcs	B04	73.144	74747	2.91455	1645	0.41288	234	753	B4	Day 2	PEH11	AI	KMT2D-02	KMT2D
3: B4.fcs	B4.fcs	B04	73.461	73867	2.49126	1382	0.357444	199	754	B4	Day 2	PEH11	AI	KMT2D-02	KMT2D
3: B4.fcs	B4.fcs	B04	74.499	74695	0.907058	511	0.380188	215	755	B4	Day 2	PEH11	AI	KMT2D-02	KMT2D
3: B4.fcs	B4.fcs	B04	70.22	63261	2.28468	1212	0.390559	208	756	B4	Day 2	PEH11	AJ	KMT2D-02	KMT2D
3: B4.fcs	B4.fcs	B04	56.107	24409	2.31363	387	1.24572	211	757	B4	Day 2	PEH11	AJ	KMT2D-02	KMT2D
3: B4.fcs	B4.fcs	B04	70.727	60456	1.1821	627	0.310115	165	758	B4	Day 2	PEH11	AJ	KMT2D-02	KMT2D
3: B4.fcs	B4.fcs	B04	71.704	62832	5.1183	2133	0.36341	152	765	B4	Day 4	PEH11	AI	KMT2D-02	KMT2D
3: B4.fcs	B4.fcs	B04	72.492	68776	4.92586	2083	0.606417	258	766	B4	Day 4	PEH11	AI	KMT2D-02	KMT2D
3: B4.fcs	B4.fcs	B04	74.648	77401	2.26526	1096	0.972205	475	767	B4	Day 4	PEH11	AI	KMT2D-02	KMT2D
3: B4.fcs	B4.fcs	B04	71.59	62836	3.15284	1430	0.791811	362	768	B4	Day 4	PEH11	AJ	KMT2D-02	KMT2D
3: B4.fcs	B4.fcs	B04	71.765	75235	3.0934	1655	1.06149	574	769	B4	Day 4	PEH11	AJ	KMT2D-02	KMT2D
3: B4.fcs	B4.fcs	B04	73.159	69760	1.82503	955	1.30517	692	770	B4	Day 4	PEH11	AJ	KMT2D-02	KMT2D
3: B4.fcs	B4.fcs	B04	64.359	78411	5.7963	2615	1.58159	725	777	B4	Day 6	PEH11	AI	KMT2D-02	KMT2D
3: B4.fcs	B4.fcs	B04	63.416	80334	6.05696	2614	2.15829	952	778	B4	Day 6	PEH11	AI	KMT2D-02	KMT2D
3: B4.fcs	B4.fcs	B04	68.022	84149	3.48019	1568	2.00748	923	779	B4	Day 6	PEH11	AI	KMT2D-02	KMT2D
3: B4.fcs	B4.fcs	B04	67.386	85275	3.59304	1805	1.49997	765	780	B4	Day 6	PEH11	AJ	KMT2D-02	KMT2D
3: B4.fcs	B4.fcs	B04	66.096	80426	3.64763	1684	1.80994	851	781	B4	Day 6	PEH11	AJ	KMT2D-02	KMT2D
3: B4.fcs	B4.fcs	B04	69.498	92016	2.67469	1471	2.08482	1171	782	B4	Day 6	PEH11	AJ	KMT2D-02	KMT2D
3: B4.fcs	B4.fcs	B04	64.369	69409	1.98713	942	0.441038	210	813	B4	Day 2	PEH12	AK	RBX1-03	RBX1
3: B4.fcs	B4.fcs	B04	66.443	75421	1.30179	707	0.394315	215	814	B4	Day 2	PEH12	AK	RBX1-03	RBX1
3: B4.fcs	B4.fcs	B04	67.308	77882	0.631207	354	0.376588	212	815	B4	Day 2	PEH12	AK	RBX1-03	RBX1
3: B4.fcs	B4.fcs	B04	56.017	47741	8.36677	2878	0.509053	176	816	B4	Day 2	PEH12	AN	RBX1-03	RBX1
3: B4.fcs	B4.fcs	B04	54.666	49859	7.76346	2795	0.596388	216	817	B4	Day 2	PEH12	AN	RBX1-03	RBX1
3: B4.fcs	B4.fcs	B04	56.016	45419	6.00364	1948	0.451003	147	818	B4	Day 2	PEH12	AN	RBX1-03	RBX1
3: B4.fcs	B4.fcs	B04	68.735	72523	3.57916	1621	0.389293	177	831	B4	Day 4	PEH12	AK	RBX1-03	RBX1
3: B4.fcs	B4.fcs	B04	69.798	74706	2.20898	1060	0.353019	170	832	B4	Day 4	PEH12	AK	RBX1-03	RBX1
3: B4.fcs	B4.fcs	B04	70.278	75965	1.17473	549	0.349695	164	833	B4	Day 4	PEH12	AK	RBX1-03	RBX1
3: B4.fcs	B4.fcs	B04	48.6	32431	12.4944	3047	0.375832	92	834	B4	Day 4	PEH12	AN	RBX1-03	RBX1
3: B4.fcs	B4.fcs	B04	48.228	31088	11.6363	2777	0.325774	78	835	B4	Day 4	PEH12	AN	RBX1-03	RBX1
3: B4.fcs	B4.fcs	B04	50.829	31775	10.6468	2614	0.336919	83	836	B4	Day 4	PEH12	AN	RBX1-03	RBX1
3: B4.fcs	B4.fcs	B04	65.346	87406	4.09612	1996	0.347655	170	849	B4	Day 6	PEH12	AK	RBX1-03	RBX1
3: B4.fcs	B4.fcs	B04	65.884	77155	3.16435	1382	0.360467	158	850	B4	Day 6	PEH12	AK	RBX1-03	RBX1
3: B4.fcs	B4.fcs	B04	68.354	90465	2.01405	1049	0.369187	193	851	B4	Day 6	PEH12	AK	RBX1-03	RBX1
3: B4.fcs	B4.fcs	B04	34.581	27072	10.6321	2190	0.348331	72	852	B4	Day 6	PEH12	AN	RBX1-03	RBX1
3: B4.fcs	B4.fcs	B04	34.102	21994	11.1449	1908	0.355043	61	853	B4	Day 6	PEH12	AN	RBX1-03	RBX1
3: B4.fcs	B4.fcs	B04	32.368	25788	9.62128	1852	0.578483	112	854	B4	Day 6	PEH12	AN	RBX1-03	RBX1
3: B4.fcs	B4.fcs	B04	35.881	27675	1.1972	248	0.528211	110	819	B4	Day 2	PEH13	AK	RNF113A-01	RNF113A
3: B4.fcs	B4.fcs	B04	36.749	26642	0.696352	142	0.51227	105	820	B4	Day 2	PEH13	AK	RNF113A-01	RNF113A
3: B4.fcs	B4.fcs	B04	35.9	28095	0.345072	73	0.418942	89	821	B4	Day 2	PEH13	AK	RNF113A-01	RNF113A
3: B4.fcs	B4.fcs	B04	13.757	5104	4.07552	177	5.42247	249	822	B4	Day 2	PEH13	AN	RNF113A-01	RNF113A
3: B4.fcs	B4.fcs	B04	13.66	5095	4.07685	174	5.82524	264	823	B4	Day 2	PEH13	AN	RNF113A-01	RNF113A
3: B4.fcs	B4.fcs	B04	13.611	4960	3.5045	144	5.73526	250	824	B4	Day 2	PEH13	AN	RNF113A-01	RNF113A
3: B4.fcs	B4.fcs	B04	45.952	29397	1.18866	272	0.339707	78	837	B4	Day 4	PEH13	AK	RNF113A-01	RNF113A
3: B4.fcs	B4.fcs	B04	45.066	28670	0.640639	138	0.314684	68	838	B4	Day 4	PEH13	AK	RNF113A-01	RNF113A
3: B4.fcs	B4.fcs	B04	45.18	28914	0.352256	78	0.283707	63	839	B4	Day 4	PEH13	AK	RNF113A-01	RNF113A
3: B4.fcs	B4.fcs	B04	9.8884	2872	10.0474	233	9.09447	232	840	B4	Day 4	PEH13	AN	RNF113A-01	RNF113A
3: B4.fcs	B4.fcs	B04	10.299	2913	7.74677	186	7.72483	201	841	B4	Day 4	PEH13	AN	RNF113A-01	RNF113A
3: B4.fcs	B4.fcs	B04	9.7479	2281	7.90929	143	8.77901	174	842	B4	Day 4	PEH13	AN	RNF113A-01	RNF113A
3: B4.fcs	B4.fcs	B04	50.329	52235	0.822535	292	0.339687	121	855	B4	Day 6	PEH13	AK	RNF113A-01	RNF113A
3: B4.fcs	B4.fcs	B04	50.936	49233	0.478455	159	0.350835	117	856	B4	Day 6	PEH13	AK	RNF113A-01	RNF113A
3: B4.fcs	B4.fcs	B04	53.305	49335	0.423778	146	0.220111	76	857	B4	Day 6	PEH13	AK	RNF113A-01	RNF113A
3: B4.fcs	B4.fcs	B04	4.778	1508	8.08889	91	13.2614	172	858	B4	Day 6	PEH13	AN	RNF113A-01	RNF113A
3: B4.fcs	B4.fcs	B04	6.2938	1978	5.95238	90	10.8491	184	859	B4	Day 6	PEH13	AN	RNF113A-01	RNF113A
3: B4.fcs	B4.fcs	B04	5.3256	1477	4.35177	48	10.4708	129	860	B4	Day 6	PEH13	AN	RNF113A-01	RNF113A
3: B4.fcs	B4.fcs	B04	62.401	61687	2.29634	926	0.488611	198	825	B4	Day 2	PEH14	AK	RNF40-01	RNF40
3: B4.fcs	B4.fcs	B04	64.59	67026	1.78432	802	0.489284	221	826	B4	Day 2	PEH14	AK	RNF40-01	RNF40
3: B4.fcs	B4.fcs	B04	63.78	69006	0.790784	359	0.506257	231	827	B4	Day 2	PEH14	AK	RNF40-01	RNF40
3: B4.fcs	B4.fcs	B04	44.875	30833	9.05618	2181	0.819537	199	828	B4	Day 2	PEH14	AN	RNF40-01	RNF40
3: B4.fcs	B4.fcs	B04	45.562	31056	8.03902	1953	0.95805	235	829	B4	Day 2	PEH14	AN	RNF40-01	RNF40
3: B4.fcs	B4.fcs	B04	47.888	31202	5.89165	1416	0.726972	176	830	B4	Day 2	PEH14	AN	RNF40-01	RNF40
3: B4.fcs	B4.fcs	B04	63.28	56240	3.74962	1367	0.439675	161	843	B4	Day 4	PEH14	AK	RNF40-01	RNF40
3: B4.fcs	B4.fcs	B04	64.114	53714	3.13407	1091	0.409109	143	844	B4	Day 4	PEH14	AK	RNF40-01	RNF40
3: B4.fcs	B4.fcs	B04	65.229	56702	1.708	624	0.433325	159	845	B4	Day 4	PEH14	AK	RNF40-01	RNF40
3: B4.fcs	B4.fcs	B04	36.774	17992	14.5339	2158	0.834836	125	846	B4	Day 4	PEH14	AN	RNF40-01	RNF40
3: B4.fcs	B4.fcs	B04	37.88	18309	13.1372	1992	1.17317	180	847	B4	Day 4	PEH14	AN	RNF40-01	RNF40
3: B4.fcs	B4.fcs	B04	41.876	22305	11.6799	2156	0.742055	138	848	B4	Day 4	PEH14	AN	RNF40-01	RNF40
3: B4.fcs	B4.fcs	B04	55.857	59368	4.28639	1447	0.44531	151	861	B4	Day 6	PEH14	AK	RNF40-01	RNF40
3: B4.fcs	B4.fcs	B04	59.65	66216	3.97821	1570	0.298108	118	862	B4	Day 6	PEH14	AK	RNF40-01	RNF40
3: B4.fcs	B4.fcs	B04	61.73	73078	2.37456	1026	0.327566	142	863	B4	Day 6	PEH14	AK	RNF40-01	RNF40
3: B4.fcs	B4.fcs	B04	21.36	12408	9.30725	923	1.9284	195	864	B4	Day 6	PEH14	AN	RNF40-01	RNF40
3: B4.fcs	B4.fcs	B04	21.797	12630	8.44874	848	1.56909	160	865	B4	Day 6	PEH14	AN	RNF40-01	RNF40
3: B4.fcs	B4.fcs	B04	24.079	15325	9.31816	1122	1.50511	184	866	B4	Day 6	PEH14	AN	RNF40-01	RNF40
3: B4.fcs	B4.fcs	B04	62.986	52303	2.0044	957	0.309022	148	607	B4	Day 2	PEH8	AC	CHFR-02	CHFR
3: B4.fcs	B4.fcs	B04	62.9	50263	2.14942	992	0.244245	113	608	B4	Day 2	PEH8	AC	CHFR-02	CHFR
3: B4.fcs	B4.fcs	B04	64.577	50382	0.888122	412	0.270875	126	609	B4	Day 2	PEH8	AC	CHFR-02	CHFR
3: B4.fcs	B4.fcs	B04	62.9	43373	4.56615	1815	0.243437	97	610	B4	Day 2	PEH8	AD	CHFR-02	CHFR
3: B4.fcs	B4.fcs	B04	62.908	44035	3.66853	1464	0.252449	101	611	B4	Day 2	PEH8	AD	CHFR-02	CHFR
3: B4.fcs	B4.fcs	B04	62.84	44143	3.08959	1227	0.291238	116	612	B4	Day 2	PEH8	AD	CHFR-02	CHFR
3: B4.fcs	B4.fcs	B04	70.109	69467	2.60923	1429	0.274955	151	619	B4	Day 4	PEH8	AC	CHFR-02	CHFR
3: B4.fcs	B4.fcs	B04	69.94	66245	2.29071	1193	0.264277	138	620	B4	Day 4	PEH8	AC	CHFR-02	CHFR
3: B4.fcs	B4.fcs	B04	72.082	65892	1.21298	645	0.195199	104	621	B4	Day 4	PEH8	AC	CHFR-02	CHFR
3: B4.fcs	B4.fcs	B04	70.744	50852	4.75518	2120	0.172414	77	622	B4	Day 4	PEH8	AD	CHFR-02	CHFR
3: B4.fcs	B4.fcs	B04	70.462	63302	4.51169	2448	0.183962	100	623	B4	Day 4	PEH8	AD	CHFR-02	CHFR
3: B4.fcs	B4.fcs	B04	71.401	52368	4.04181	1833	0.176091	80	624	B4	Day 4	PEH8	AD	CHFR-02	CHFR
3: B4.fcs	B4.fcs	B04	62.312	92818	3.25575	1785	0.341731	188	631	B4	Day 6	PEH8	AC	CHFR-02	CHFR
3: B4.fcs	B4.fcs	B04	64.818	97217	2.95982	1802	0.343744	210	632	B4	Day 6	PEH8	AC	CHFR-02	CHFR
3: B4.fcs	B4.fcs	B04	66.058	126469	1.96652	1588	0.361528	293	633	B4	Day 6	PEH8	AC	CHFR-02	CHFR
3: B4.fcs	B4.fcs	B04	65.963	76270	4.2707	2516	0.235386	139	634	B4	Day 6	PEH8	AD	CHFR-02	CHFR
3: B4.fcs	B4.fcs	B04	66.303	97632	4.12791	3155	0.249276	191	635	B4	Day 6	PEH8	AD	CHFR-02	CHFR
3: B4.fcs	B4.fcs	B04	67.469	101887	3.82992	3039	0.255179	203	636	B4	Day 6	PEH8	AD	CHFR-02	CHFR
3: B4.fcs	B4.fcs	B04	69.588	68308	2.50859	1431	1.04774	604	709	B4	Day 2	PEH9	AI	UHRF1-03	UHRF1
3: B4.fcs	B4.fcs	B04	70.018	65498	3.4263	1855	1.09067	597	710	B4	Day 2	PEH9	AI	UHRF1-03	UHRF1
3: B4.fcs	B4.fcs	B04	67.671	58478	2.83033	1327	1.23652	587	711	B4	Day 2	PEH9	AI	UHRF1-03	UHRF1
3: B4.fcs	B4.fcs	B04	49.685	26860	1.12668	222	2.54229	514	712	B4	Day 2	PEH9	AJ	UHRF1-03	UHRF1
3: B4.fcs	B4.fcs	B04	53.125	30041	1.67433	404	2.41446	597	713	B4	Day 2	PEH9	AJ	UHRF1-03	UHRF1
3: B4.fcs	B4.fcs	B04	50.619	24559	1.70987	314	2.81541	532	714	B4	Day 2	PEH9	AJ	UHRF1-03	UHRF1
3: B4.fcs	B4.fcs	B04	58.489	43122	4.26555	1206	3.68263	1081	715	B4	Day 4	PEH9	AI	UHRF1-03	UHRF1
3: B4.fcs	B4.fcs	B04	57.812	35031	4.8114	1097	3.63075	859	716	B4	Day 4	PEH9	AI	UHRF1-03	UHRF1
3: B4.fcs	B4.fcs	B04	57.483	28418	4.54292	732	4.26025	717	717	B4	Day 4	PEH9	AI	UHRF1-03	UHRF1
3: B4.fcs	B4.fcs	B04	52.291	16477	1.25495	133	2.87757	314	718	B4	Day 4	PEH9	AJ	UHRF1-03	UHRF1
3: B4.fcs	B4.fcs	B04	56.185	24176	1.88783	308	3.10032	522	719	B4	Day 4	PEH9	AJ	UHRF1-03	UHRF1
3: B4.fcs	B4.fcs	B04	70.885	60319	1.5143	779	2.96154	1570	720	B4	Day 4	PEH9	AJ	UHRF1-03	UHRF1
3: B4.fcs	B4.fcs	B04	52.579	46800	4.76857	1227	7.65504	2133	721	B4	Day 6	PEH9	AI	UHRF1-03	UHRF1
3: B4.fcs	B4.fcs	B04	57.011	62006	4.92201	1764	8.26742	3230	722	B4	Day 6	PEH9	AI	UHRF1-03	UHRF1
3: B4.fcs	B4.fcs	B04	52.077	33147	5.30162	914	9.12445	1731	723	B4	Day 6	PEH9	AI	UHRF1-03	UHRF1
3: B4.fcs	B4.fcs	B04	69.24	88898	1.40323	772	5.88155	3438	724	B4	Day 6	PEH9	AJ	UHRF1-03	UHRF1
3: B4.fcs	B4.fcs	B04	69.255	89909	2.19224	1217	5.63818	3317	725	B4	Day 6	PEH9	AJ	UHRF1-03	UHRF1
3: B4.fcs	B4.fcs	B04	69.063	89297	2.05033	1148	5.43339	3217	726	B4	Day 6	PEH9	AJ	UHRF1-03	UHRF1
4: B5.fcs	B5.fcs	B05	69.887	69206	4.56765	2226	0.367993	180	747	B5	Day 2	PEH10	AI	RNF187-02	RNF187
4: B5.fcs	B5.fcs	B05	70.25	69301	3.82685	1868	0.304318	149	748	B5	Day 2	PEH10	AI	RNF187-02	RNF187
4: B5.fcs	B5.fcs	B05	71.962	42448	2.22834	793	0.313734	112	749	B5	Day 2	PEH10	AI	RNF187-02	RNF187
4: B5.fcs	B5.fcs	B05	69.219	38125	2.32245	810	0.308704	108	750	B5	Day 2	PEH10	AJ	RNF187-02	RNF187
4: B5.fcs	B5.fcs	B05	68.676	66726	1.37253	732	0.314019	168	751	B5	Day 2	PEH10	AJ	RNF187-02	RNF187
4: B5.fcs	B5.fcs	B05	70.344	67357	0.55083	305	0.420825	234	752	B5	Day 2	PEH10	AJ	RNF187-02	RNF187
4: B5.fcs	B5.fcs	B05	69.741	65691	7.05885	2989	0.388153	165	759	B5	Day 4	PEH10	AI	RNF187-02	RNF187
4: B5.fcs	B5.fcs	B05	63.465	41997	6.49619	1509	1.14898	270	760	B5	Day 4	PEH10	AI	RNF187-02	RNF187
4: B5.fcs	B5.fcs	B05	56.963	25675	4.62497	698	1.12683	172	761	B5	Day 4	PEH10	AI	RNF187-02	RNF187
4: B5.fcs	B5.fcs	B05	73.15	70417	3.71164	1888	0.436485	223	762	B5	Day 4	PEH10	AJ	RNF187-02	RNF187
4: B5.fcs	B5.fcs	B05	73.677	72384	2.25311	1201	0.411031	220	763	B5	Day 4	PEH10	AJ	RNF187-02	RNF187
4: B5.fcs	B5.fcs	B05	74.065	76478	1.34752	751	0.418111	234	764	B5	Day 4	PEH10	AJ	RNF187-02	RNF187
4: B5.fcs	B5.fcs	B05	59.996	70444	7.49742	2912	2.47332	985	771	B5	Day 6	PEH10	AI	RNF187-02	RNF187
4: B5.fcs	B5.fcs	B05	61.577	74000	6.88761	2816	2.77051	1165	772	B5	Day 6	PEH10	AI	RNF187-02	RNF187
4: B5.fcs	B5.fcs	B05	63.869	74063	5.59538	2209	3.22114	1314	773	B5	Day 6	PEH10	AI	RNF187-02	RNF187
4: B5.fcs	B5.fcs	B05	68.105	87851	4.35543	2215	1.55633	804	774	B5	Day 6	PEH10	AJ	RNF187-02	RNF187
4: B5.fcs	B5.fcs	B05	70.28	80568	2.92825	1386	0.906522	433	775	B5	Day 6	PEH10	AJ	RNF187-02	RNF187
4: B5.fcs	B5.fcs	B05	71.576	91393	2.21989	1206	1.36173	750	776	B5	Day 6	PEH10	AJ	RNF187-02	RNF187
4: B5.fcs	B5.fcs	B05	73.779	74383	2.59497	1416	0.441533	242	753	B5	Day 2	PEH11	AI	KMT2D-03	KMT2D
4: B5.fcs	B5.fcs	B05	74.376	72606	2.11343	1131	0.400149	215	754	B5	Day 2	PEH11	AI	KMT2D-03	KMT2D
4: B5.fcs	B5.fcs	B05	73.62	72014	0.777237	401	0.418838	217	755	B5	Day 2	PEH11	AI	KMT2D-03	KMT2D
4: B5.fcs	B5.fcs	B05	69.744	60974	2.40269	1213	0.264723	134	756	B5	Day 2	PEH11	AJ	KMT2D-03	KMT2D
4: B5.fcs	B5.fcs	B05	62.854	39751	2.04813	600	0.79916	236	757	B5	Day 2	PEH11	AJ	KMT2D-03	KMT2D
4: B5.fcs	B5.fcs	B05	57.238	32246	1.92775	428	0.954675	214	758	B5	Day 2	PEH11	AJ	KMT2D-03	KMT2D
4: B5.fcs	B5.fcs	B05	73.125	62553	3.8837	1691	0.411701	180	765	B5	Day 4	PEH11	AI	KMT2D-03	KMT2D
4: B5.fcs	B5.fcs	B05	72.279	70876	3.96346	1757	0.898686	402	766	B5	Day 4	PEH11	AI	KMT2D-03	KMT2D
4: B5.fcs	B5.fcs	B05	74.511	71868	1.91972	881	1.16725	542	767	B5	Day 4	PEH11	AI	KMT2D-03	KMT2D
4: B5.fcs	B5.fcs	B05	70.165	65585	3.23336	1491	0.830125	386	768	B5	Day 4	PEH11	AJ	KMT2D-03	KMT2D
4: B5.fcs	B5.fcs	B05	71.433	69979	2.7219	1318	1.01192	495	769	B5	Day 4	PEH11	AJ	KMT2D-03	KMT2D
4: B5.fcs	B5.fcs	B05	70.951	65220	2.91694	1370	1.23854	589	770	B5	Day 4	PEH11	AJ	KMT2D-03	KMT2D
4: B5.fcs	B5.fcs	B05	66.139	73456	4.49027	1964	2.25266	1008	777	B5	Day 6	PEH11	AI	KMT2D-03	KMT2D
4: B5.fcs	B5.fcs	B05	64.347	78197	4.82663	2063	3.07057	1354	778	B5	Day 6	PEH11	AI	KMT2D-03	KMT2D
4: B5.fcs	B5.fcs	B05	69.147	83490	2.71057	1276	2.82394	1368	779	B5	Day 6	PEH11	AI	KMT2D-03	KMT2D
4: B5.fcs	B5.fcs	B05	66.581	82671	3.50933	1645	1.68422	803	780	B5	Day 6	PEH11	AJ	KMT2D-03	KMT2D
4: B5.fcs	B5.fcs	B05	66.403	85643	3.2746	1561	1.97006	958	781	B5	Day 6	PEH11	AJ	KMT2D-03	KMT2D
4: B5.fcs	B5.fcs	B05	66.281	78821	3.81342	1770	2.61225	1245	782	B5	Day 6	PEH11	AJ	KMT2D-03	KMT2D
4: B5.fcs	B5.fcs	B05	63.567	68570	1.92811	914	0.413857	197	813	B5	Day 2	PEH12	AK	HECTD3-01	HECTD3
4: B5.fcs	B5.fcs	B05	65.951	74887	1.33356	714	0.424036	228	814	B5	Day 2	PEH12	AK	HECTD3-01	HECTD3
4: B5.fcs	B5.fcs	B05	66.471	70576	0.548597	279	0.35659	182	815	B5	Day 2	PEH12	AK	HECTD3-01	HECTD3
4: B5.fcs	B5.fcs	B05	55.082	40918	7.44716	2283	0.279748	86	816	B5	Day 2	PEH12	AN	HECTD3-01	HECTD3
4: B5.fcs	B5.fcs	B05	51.187	42638	7.50986	2343	0.316314	99	817	B5	Day 2	PEH12	AN	HECTD3-01	HECTD3
4: B5.fcs	B5.fcs	B05	53.549	41044	5.84012	1749	0.296301	89	818	B5	Day 2	PEH12	AN	HECTD3-01	HECTD3
4: B5.fcs	B5.fcs	B05	67.865	68980	3.03762	1308	0.363283	157	831	B5	Day 4	PEH12	AK	HECTD3-01	HECTD3
4: B5.fcs	B5.fcs	B05	69.107	66963	2.25119	967	0.3711	160	832	B5	Day 4	PEH12	AK	HECTD3-01	HECTD3
4: B5.fcs	B5.fcs	B05	68.973	74961	1.19518	544	0.374286	171	833	B5	Day 4	PEH12	AK	HECTD3-01	HECTD3
4: B5.fcs	B5.fcs	B05	46.435	28302	12.892	2808	0.279278	61	834	B5	Day 4	PEH12	AN	HECTD3-01	HECTD3
4: B5.fcs	B5.fcs	B05	45.294	27587	12.5421	2684	0.298174	64	835	B5	Day 4	PEH12	AN	HECTD3-01	HECTD3
4: B5.fcs	B5.fcs	B05	48.373	27831	11.4717	2510	0.264381	58	836	B5	Day 4	PEH12	AN	HECTD3-01	HECTD3
4: B5.fcs	B5.fcs	B05	64.914	90498	3.68901	1888	0.369873	190	849	B5	Day 6	PEH12	AK	HECTD3-01	HECTD3
4: B5.fcs	B5.fcs	B05	66.679	89312	2.96415	1495	0.345775	175	850	B5	Day 6	PEH12	AK	HECTD3-01	HECTD3
4: B5.fcs	B5.fcs	B05	67.433	89574	1.92048	981	0.323921	166	851	B5	Day 6	PEH12	AK	HECTD3-01	HECTD3
4: B5.fcs	B5.fcs	B05	31.771	23954	11.794	2086	0.343701	61	852	B5	Day 6	PEH12	AN	HECTD3-01	HECTD3
4: B5.fcs	B5.fcs	B05	30.524	20938	11.7084	1897	0.540209	88	853	B5	Day 6	PEH12	AN	HECTD3-01	HECTD3
4: B5.fcs	B5.fcs	B05	30.763	22872	12.0548	2068	0.614101	106	854	B5	Day 6	PEH12	AN	HECTD3-01	HECTD3
4: B5.fcs	B5.fcs	B05	60.747	62843	1.10495	482	0.52676	231	819	B5	Day 2	PEH13	AK	RNF113A-02	RNF113A
4: B5.fcs	B5.fcs	B05	60.835	55806	0.742998	295	0.471272	188	820	B5	Day 2	PEH13	AK	RNF113A-02	RNF113A
4: B5.fcs	B5.fcs	B05	61.841	66484	0.396065	184	0.475589	222	821	B5	Day 2	PEH13	AK	RNF113A-02	RNF113A
4: B5.fcs	B5.fcs	B05	48.409	32388	7.7841	1957	0.549842	139	822	B5	Day 2	PEH13	AN	RNF113A-02	RNF113A
4: B5.fcs	B5.fcs	B05	48.778	34563	5.90296	1584	0.673675	182	823	B5	Day 2	PEH13	AN	RNF113A-02	RNF113A
4: B5.fcs	B5.fcs	B05	48.326	35009	4.70716	1261	0.604779	163	824	B5	Day 2	PEH13	AN	RNF113A-02	RNF113A
4: B5.fcs	B5.fcs	B05	66.515	65653	1.66417	688	0.426311	177	837	B5	Day 4	PEH13	AK	RNF113A-02	RNF113A
4: B5.fcs	B5.fcs	B05	66.377	66984	1.1313	467	0.431752	179	838	B5	Day 4	PEH13	AK	RNF113A-02	RNF113A
4: B5.fcs	B5.fcs	B05	68.01	65723	0.646552	273	0.339879	144	839	B5	Day 4	PEH13	AK	RNF113A-02	RNF113A
4: B5.fcs	B5.fcs	B05	41.85	22583	12.1606	2262	0.561317	105	840	B5	Day 4	PEH13	AN	RNF113A-02	RNF113A
4: B5.fcs	B5.fcs	B05	44.749	24959	11.1578	2309	0.638594	133	841	B5	Day 4	PEH13	AN	RNF113A-02	RNF113A
4: B5.fcs	B5.fcs	B05	45.725	24796	10.6006	2171	0.568044	117	842	B5	Day 4	PEH13	AN	RNF113A-02	RNF113A
4: B5.fcs	B5.fcs	B05	63.959	79527	1.9129	860	0.376706	170	855	B5	Day 6	PEH13	AK	RNF113A-02	RNF113A
4: B5.fcs	B5.fcs	B05	64.773	83098	1.44636	677	0.431823	203	856	B5	Day 6	PEH13	AK	RNF113A-02	RNF113A
4: B5.fcs	B5.fcs	B05	66.862	83435	0.926121	440	0.316821	151	857	B5	Day 6	PEH13	AK	RNF113A-02	RNF113A
4: B5.fcs	B5.fcs	B05	27.878	18320	7.20432	1013	1.34709	192	858	B5	Day 6	PEH13	AN	RNF113A-02	RNF113A
4: B5.fcs	B5.fcs	B05	27.174	18005	9.50684	1307	1.32778	185	859	B5	Day 6	PEH13	AN	RNF113A-02	RNF113A
4: B5.fcs	B5.fcs	B05	27.615	18059	8.98178	1272	1.01349	145	860	B5	Day 6	PEH13	AN	RNF113A-02	RNF113A
4: B5.fcs	B5.fcs	B05	64.461	66353	2.05994	908	0.584149	259	825	B5	Day 2	PEH14	AK	RNF40-01	RNF40
4: B5.fcs	B5.fcs	B05	66.165	68622	1.59702	733	0.520179	240	826	B5	Day 2	PEH14	AK	RNF40-01	RNF40
4: B5.fcs	B5.fcs	B05	65.962	75168	0.793972	393	0.548512	273	827	B5	Day 2	PEH14	AK	RNF40-01	RNF40
4: B5.fcs	B5.fcs	B05	42.072	28202	9.43032	2099	1.25987	284	828	B5	Day 2	PEH14	AN	RNF40-01	RNF40
4: B5.fcs	B5.fcs	B05	43.229	29137	8.04623	1859	1.34927	316	829	B5	Day 2	PEH14	AN	RNF40-01	RNF40
4: B5.fcs	B5.fcs	B05	44.874	28173	5.7026	1269	0.987764	222	830	B5	Day 2	PEH14	AN	RNF40-01	RNF40
4: B5.fcs	B5.fcs	B05	65.404	65070	3.16904	1320	0.563394	236	843	B5	Day 4	PEH14	AK	RNF40-01	RNF40
4: B5.fcs	B5.fcs	B05	66.193	63958	3.02855	1256	0.369961	154	844	B5	Day 4	PEH14	AK	RNF40-01	RNF40
4: B5.fcs	B5.fcs	B05	67.615	59345	1.61911	623	0.483642	187	845	B5	Day 4	PEH14	AK	RNF40-01	RNF40
4: B5.fcs	B5.fcs	B05	34.907	15822	12.9032	1688	1.20828	160	846	B5	Day 4	PEH14	AN	RNF40-01	RNF40
4: B5.fcs	B5.fcs	B05	36.376	16105	12.7293	1721	1.41461	194	847	B5	Day 4	PEH14	AN	RNF40-01	RNF40
4: B5.fcs	B5.fcs	B05	39.298	17173	10.8818	1550	1.33001	192	848	B5	Day 4	PEH14	AN	RNF40-01	RNF40
4: B5.fcs	B5.fcs	B05	60.872	69165	4.19127	1718	0.374295	154	861	B5	Day 6	PEH14	AK	RNF40-01	RNF40
4: B5.fcs	B5.fcs	B05	61.315	67326	3.91679	1559	0.320553	128	862	B5	Day 6	PEH14	AK	RNF40-01	RNF40
4: B5.fcs	B5.fcs	B05	64.032	74228	2.61325	1163	0.389453	174	863	B5	Day 6	PEH14	AK	RNF40-01	RNF40
4: B5.fcs	B5.fcs	B05	21.202	10797	6.78891	585	1.74458	153	864	B5	Day 6	PEH14	AN	RNF40-01	RNF40
4: B5.fcs	B5.fcs	B05	20.288	11419	7.22022	660	2.24575	210	865	B5	Day 6	PEH14	AN	RNF40-01	RNF40
4: B5.fcs	B5.fcs	B05	24.737	14191	6.11442	699	2.10652	246	866	B5	Day 6	PEH14	AN	RNF40-01	RNF40
4: B5.fcs	B5.fcs	B05	61.608	48693	1.74372	769	0.300674	133	607	B5	Day 2	PEH8	AC	CHFR-03	CHFR
4: B5.fcs	B5.fcs	B05	62.791	46556	2.78692	1194	0.274668	118	608	B5	Day 2	PEH8	AC	CHFR-03	CHFR
4: B5.fcs	B5.fcs	B05	63.241	49654	1.10967	505	0.276104	126	609	B5	Day 2	PEH8	AC	CHFR-03	CHFR
4: B5.fcs	B5.fcs	B05	62.008	40499	4.97099	1842	0.196617	73	610	B5	Day 2	PEH8	AD	CHFR-03	CHFR
4: B5.fcs	B5.fcs	B05	62.612	42221	3.80771	1463	0.179263	69	611	B5	Day 2	PEH8	AD	CHFR-03	CHFR
4: B5.fcs	B5.fcs	B05	63.168	41988	3.29538	1256	0.222519	85	612	B5	Day 2	PEH8	AD	CHFR-03	CHFR
4: B5.fcs	B5.fcs	B05	69.78	65767	1.51305	764	0.372906	189	619	B5	Day 4	PEH8	AC	CHFR-03	CHFR
4: B5.fcs	B5.fcs	B05	69.496	67278	2.89296	1500	0.296131	154	620	B5	Day 4	PEH8	AC	CHFR-03	CHFR
4: B5.fcs	B5.fcs	B05	71.01	69048	1.33579	725	0.255449	139	621	B5	Day 4	PEH8	AC	CHFR-03	CHFR
4: B5.fcs	B5.fcs	B05	69.959	49083	5.2607	2258	0.123328	53	622	B5	Day 4	PEH8	AD	CHFR-03	CHFR
4: B5.fcs	B5.fcs	B05	69.776	58631	4.37436	2186	0.113932	57	623	B5	Day 4	PEH8	AD	CHFR-03	CHFR
4: B5.fcs	B5.fcs	B05	71.127	53017	3.76042	1714	0.153341	70	624	B5	Day 4	PEH8	AD	CHFR-03	CHFR
4: B5.fcs	B5.fcs	B05	62.991	96835	2.05067	1155	0.46302	262	631	B5	Day 6	PEH8	AC	CHFR-03	CHFR
4: B5.fcs	B5.fcs	B05	63.857	94214	3.83598	2219	0.353132	205	632	B5	Day 6	PEH8	AC	CHFR-03	CHFR
4: B5.fcs	B5.fcs	B05	65.667	123098	2.01073	1563	0.379346	296	633	B5	Day 6	PEH8	AC	CHFR-03	CHFR
4: B5.fcs	B5.fcs	B05	65.422	74463	4.60231	2642	0.220743	127	634	B5	Day 6	PEH8	AD	CHFR-03	CHFR
4: B5.fcs	B5.fcs	B05	65.598	94581	4.13881	3052	0.194898	144	635	B5	Day 6	PEH8	AD	CHFR-03	CHFR
4: B5.fcs	B5.fcs	B05	66.755	99589	3.66317	2822	0.236985	183	636	B5	Day 6	PEH8	AD	CHFR-03	CHFR
4: B5.fcs	B5.fcs	B05	50.6	17950	3.05718	355	1.72647	204	709	B5	Day 2	PEH9	AI	UNK-01	UNK
4: B5.fcs	B5.fcs	B05	65.158	54103	3.59126	1429	1.74819	708	710	B5	Day 2	PEH9	AI	UNK-01	UNK
4: B5.fcs	B5.fcs	B05	66.802	37949	3.01653	949	1.05051	334	711	B5	Day 2	PEH9	AI	UNK-01	UNK
4: B5.fcs	B5.fcs	B05	64.718	54948	1.01778	509	1.2499	633	712	B5	Day 2	PEH9	AJ	UNK-01	UNK
4: B5.fcs	B5.fcs	B05	57.145	39340	1.55934	516	1.79255	604	713	B5	Day 2	PEH9	AJ	UNK-01	UNK
4: B5.fcs	B5.fcs	B05	54.72	36227	1.7202	490	2.50539	732	714	B5	Day 2	PEH9	AJ	UNK-01	UNK
4: B5.fcs	B5.fcs	B05	54.384	26447	5.76332	937	3.30102	555	715	B5	Day 4	PEH9	AI	UNK-01	UNK
4: B5.fcs	B5.fcs	B05	62.037	50693	6.58889	1954	3.84852	1187	716	B5	Day 4	PEH9	AI	UNK-01	UNK
4: B5.fcs	B5.fcs	B05	72.226	71714	4.58219	2478	2.8928	1611	717	B5	Day 4	PEH9	AI	UNK-01	UNK
4: B5.fcs	B5.fcs	B05	53.425	15364	1.11361	124	1.88563	214	718	B5	Day 4	PEH9	AJ	UNK-01	UNK
4: B5.fcs	B5.fcs	B05	58.738	34724	1.74614	394	2.98809	695	719	B5	Day 4	PEH9	AJ	UNK-01	UNK
4: B5.fcs	B5.fcs	B05	74.765	39398	1.95	713	2.26926	849	720	B5	Day 4	PEH9	AJ	UNK-01	UNK
4: B5.fcs	B5.fcs	B05	56.01	51289	7.59508	2013	6.3926	1810	721	B5	Day 6	PEH9	AI	UNK-01	UNK
4: B5.fcs	B5.fcs	B05	62.221	76924	8.09276	3462	7.65661	3547	722	B5	Day 6	PEH9	AI	UNK-01	UNK
4: B5.fcs	B5.fcs	B05	64.751	77333	6.32818	2742	8.25552	3899	723	B5	Day 6	PEH9	AI	UNK-01	UNK
4: B5.fcs	B5.fcs	B05	72.717	105289	1.65962	1071	4.46632	3017	724	B5	Day 6	PEH9	AJ	UNK-01	UNK
4: B5.fcs	B5.fcs	B05	72.471	98795	2.19581	1330	4.35057	2755	725	B5	Day 6	PEH9	AJ	UNK-01	UNK
4: B5.fcs	B5.fcs	B05	71.238	99396	2.75082	1701	4.76513	3094	726	B5	Day 6	PEH9	AJ	UNK-01	UNK
5: B6.fcs	B6.fcs	B06	70.811	67570	4.25984	2086	0.242422	119	747	B6	Day 2	PEH10	AI	RNF187-03	RNF187
5: B6.fcs	B6.fcs	B06	69.559	72469	3.15277	1618	0.316609	163	748	B6	Day 2	PEH10	AI	RNF187-03	RNF187
5: B6.fcs	B6.fcs	B06	15.443	5636	1.52672	2	0	0	749	B6	Day 2	PEH10	AI	RNF187-03	RNF187
5: B6.fcs	B6.fcs	B06	69.209	68426	1.91046	1016	0.236367	126	750	B6	Day 2	PEH10	AJ	RNF187-03	RNF187
5: B6.fcs	B6.fcs	B06	51.943	20426	0.998336	126	0.840666	107	751	B6	Day 2	PEH10	AJ	RNF187-03	RNF187
5: B6.fcs	B6.fcs	B06	61.544	43759	0.469484	140	0.699301	210	752	B6	Day 2	PEH10	AJ	RNF187-03	RNF187
5: B6.fcs	B6.fcs	B06	61.639	32438	6.81282	1299	0.924916	178	759	B6	Day 4	PEH10	AI	RNF187-03	RNF187
5: B6.fcs	B6.fcs	B06	71.365	58080	4.85573	1868	0.499185	193	760	B6	Day 4	PEH10	AI	RNF187-03	RNF187
5: B6.fcs	B6.fcs	B06	64.683	51325	3.85861	1120	0.925009	271	761	B6	Day 4	PEH10	AI	RNF187-03	RNF187
5: B6.fcs	B6.fcs	B06	56.511	23713	2.55438	357	0.823162	116	762	B6	Day 4	PEH10	AJ	RNF187-03	RNF187
5: B6.fcs	B6.fcs	B06	58.943	29838	1.60229	285	0.924636	166	763	B6	Day 4	PEH10	AJ	RNF187-03	RNF187
5: B6.fcs	B6.fcs	B06	62.581	37533	1.33585	290	0.903821	198	764	B6	Day 4	PEH10	AJ	RNF187-03	RNF187
5: B6.fcs	B6.fcs	B06	60.788	73337	7.1198	2978	2.77539	1194	771	B6	Day 6	PEH10	AI	RNF187-03	RNF187
5: B6.fcs	B6.fcs	B06	62.927	66155	5.6883	2183	3.2228	1278	772	B6	Day 6	PEH10	AI	RNF187-03	RNF187
5: B6.fcs	B6.fcs	B06	64.729	73994	4.584	1935	3.05007	1328	773	B6	Day 6	PEH10	AI	RNF187-03	RNF187
5: B6.fcs	B6.fcs	B06	69.59	87574	3.11181	1512	1.48216	731	774	B6	Day 6	PEH10	AJ	RNF187-03	RNF187
5: B6.fcs	B6.fcs	B06	70.017	76522	1.84947	792	1.01246	438	775	B6	Day 6	PEH10	AJ	RNF187-03	RNF187
5: B6.fcs	B6.fcs	B06	72.802	94326	1.60864	882	1.35475	753	776	B6	Day 6	PEH10	AJ	RNF187-03	RNF187
5: B6.fcs	B6.fcs	B06	59.181	31333	2.13766	423	1.05011	210	753	B6	Day 2	PEH11	AI	UBR7-01	UBR7
5: B6.fcs	B6.fcs	B06	58.598	28139	1.54551	280	0.848293	155	754	B6	Day 2	PEH11	AI	UBR7-01	UBR7
5: B6.fcs	B6.fcs	B06	67.708	68688	0.825424	387	0.963224	456	755	B6	Day 2	PEH11	AI	UBR7-01	UBR7
5: B6.fcs	B6.fcs	B06	59.782	36893	1.77947	448	1.20085	306	756	B6	Day 2	PEH11	AJ	UBR7-01	UBR7
5: B6.fcs	B6.fcs	B06	72.929	61378	1.22252	635	0.356814	186	757	B6	Day 2	PEH11	AJ	UBR7-01	UBR7
5: B6.fcs	B6.fcs	B06	61.072	35962	0.981308	252	1.04046	270	758	B6	Day 2	PEH11	AJ	UBR7-01	UBR7
5: B6.fcs	B6.fcs	B06	58.814	30057	3.53256	633	0.945274	171	765	B6	Day 4	PEH11	AI	UBR7-01	UBR7
5: B6.fcs	B6.fcs	B06	71.897	70259	3.21737	1464	0.626774	287	766	B6	Day 4	PEH11	AI	UBR7-01	UBR7
5: B6.fcs	B6.fcs	B06	72.827	73010	1.86614	936	0.836299	423	767	B6	Day 4	PEH11	AI	UBR7-01	UBR7
5: B6.fcs	B6.fcs	B06	73.666	69773	1.99049	1009	0.87992	450	768	B6	Day 4	PEH11	AJ	UBR7-01	UBR7
5: B6.fcs	B6.fcs	B06	73.367	72323	1.90504	987	1.08631	569	769	B6	Day 4	PEH11	AJ	UBR7-01	UBR7
5: B6.fcs	B6.fcs	B06	73.906	73628	1.18526	638	1.3326	727	770	B6	Day 4	PEH11	AJ	UBR7-01	UBR7
5: B6.fcs	B6.fcs	B06	65.08	76259	3.81359	1833	1.65125	807	777	B6	Day 6	PEH11	AI	UBR7-01	UBR7
5: B6.fcs	B6.fcs	B06	64.615	76197	3.75476	1686	2.11667	971	778	B6	Day 6	PEH11	AI	UBR7-01	UBR7
5: B6.fcs	B6.fcs	B06	66.85	75527	2.56544	1177	2.04539	958	779	B6	Day 6	PEH11	AI	UBR7-01	UBR7
5: B6.fcs	B6.fcs	B06	67.503	77801	2.42926	1116	1.47973	690	780	B6	Day 6	PEH11	AJ	UBR7-01	UBR7
5: B6.fcs	B6.fcs	B06	68.273	80985	2.07149	1020	1.55347	777	781	B6	Day 6	PEH11	AJ	UBR7-01	UBR7
5: B6.fcs	B6.fcs	B06	69.648	78408	1.60146	792	1.80291	908	782	B6	Day 6	PEH11	AJ	UBR7-01	UBR7
5: B6.fcs	B6.fcs	B06	64.034	78642	1.64699	851	0.69	359	813	B6	Day 2	PEH12	AK	HECTD3-02	HECTD3
5: B6.fcs	B6.fcs	B06	66.268	75978	1.13283	605	0.66033	355	814	B6	Day 2	PEH12	AK	HECTD3-02	HECTD3
5: B6.fcs	B6.fcs	B06	66.894	68552	0.544545	269	0.573625	285	815	B6	Day 2	PEH12	AK	HECTD3-02	HECTD3
5: B6.fcs	B6.fcs	B06	57.443	41088	7.1694	2238	0.807118	254	816	B6	Day 2	PEH12	AN	HECTD3-02	HECTD3
5: B6.fcs	B6.fcs	B06	55.318	47764	6.12197	2098	0.77883	269	817	B6	Day 2	PEH12	AN	HECTD3-02	HECTD3
5: B6.fcs	B6.fcs	B06	55.669	40498	4.97234	1474	0.803105	240	818	B6	Day 2	PEH12	AN	HECTD3-02	HECTD3
5: B6.fcs	B6.fcs	B06	68.716	73289	2.95147	1333	0.55706	253	831	B6	Day 4	PEH12	AK	HECTD3-02	HECTD3
5: B6.fcs	B6.fcs	B06	69.892	75100	2.05705	1001	0.553818	271	832	B6	Day 4	PEH12	AK	HECTD3-02	HECTD3
5: B6.fcs	B6.fcs	B06	69.889	76635	0.953025	451	0.469019	223	833	B6	Day 4	PEH12	AK	HECTD3-02	HECTD3
5: B6.fcs	B6.fcs	B06	49.125	29995	10.6001	2450	0.542192	126	834	B6	Day 4	PEH12	AN	HECTD3-02	HECTD3
5: B6.fcs	B6.fcs	B06	49.923	30107	10.1529	2378	0.560414	132	835	B6	Day 4	PEH12	AN	HECTD3-02	HECTD3
5: B6.fcs	B6.fcs	B06	53.017	32200	8.58685	2196	0.579248	149	836	B6	Day 4	PEH12	AN	HECTD3-02	HECTD3
5: B6.fcs	B6.fcs	B06	65.573	87486	3.62125	1747	0.476544	231	849	B6	Day 6	PEH12	AK	HECTD3-02	HECTD3
5: B6.fcs	B6.fcs	B06	66.572	82345	2.58546	1189	0.469646	217	850	B6	Day 6	PEH12	AK	HECTD3-02	HECTD3
5: B6.fcs	B6.fcs	B06	67.993	87852	1.75525	854	0.535612	262	851	B6	Day 6	PEH12	AK	HECTD3-02	HECTD3
5: B6.fcs	B6.fcs	B06	34.79	25643	10.303	1996	0.579904	113	852	B6	Day 6	PEH12	AN	HECTD3-02	HECTD3
5: B6.fcs	B6.fcs	B06	35.492	24162	10.041	1839	0.69403	128	853	B6	Day 6	PEH12	AN	HECTD3-02	HECTD3
5: B6.fcs	B6.fcs	B06	37.57	27798	8.19137	1707	0.539328	113	854	B6	Day 6	PEH12	AN	HECTD3-02	HECTD3
5: B6.fcs	B6.fcs	B06	49.916	42873	1.37104	431	0.506393	160	819	B6	Day 2	PEH13	AK	RNF113A-03	RNF113A
5: B6.fcs	B6.fcs	B06	50.983	42347	0.775242	248	0.361303	116	820	B6	Day 2	PEH13	AK	RNF113A-03	RNF113A
5: B6.fcs	B6.fcs	B06	49.536	41354	0.534138	161	0.445883	135	821	B6	Day 2	PEH13	AK	RNF113A-03	RNF113A
5: B6.fcs	B6.fcs	B06	23.062	9876	3.39953	291	1.8236	159	822	B6	Day 2	PEH13	AN	RNF113A-03	RNF113A
5: B6.fcs	B6.fcs	B06	21.762	9578	3.03104	251	1.49875	126	823	B6	Day 2	PEH13	AN	RNF113A-03	RNF113A
5: B6.fcs	B6.fcs	B06	22.972	11103	2.12811	202	1.86104	180	824	B6	Day 2	PEH13	AN	RNF113A-03	RNF113A
5: B6.fcs	B6.fcs	B06	47.036	29426	1.85126	403	0.284	62	837	B6	Day 4	PEH13	AK	RNF113A-03	RNF113A
5: B6.fcs	B6.fcs	B06	45.878	31731	1.19924	267	0.402612	90	838	B6	Day 4	PEH13	AK	RNF113A-03	RNF113A
5: B6.fcs	B6.fcs	B06	47.409	31303	0.823462	187	0.45588	104	839	B6	Day 4	PEH13	AK	RNF113A-03	RNF113A
5: B6.fcs	B6.fcs	B06	16.705	5849	6.20968	308	4.15459	215	840	B6	Day 4	PEH13	AN	RNF113A-03	RNF113A
5: B6.fcs	B6.fcs	B06	16.616	5293	6.4502	294	3.92074	186	841	B6	Day 4	PEH13	AN	RNF113A-03	RNF113A
5: B6.fcs	B6.fcs	B06	16.916	5797	4.80288	240	3.42095	177	842	B6	Day 4	PEH13	AN	RNF113A-03	RNF113A
5: B6.fcs	B6.fcs	B06	39.203	30680	2.28732	481	0.355383	75	855	B6	Day 6	PEH13	AK	RNF113A-03	RNF113A
5: B6.fcs	B6.fcs	B06	38.764	31140	1.61837	339	0.413616	87	856	B6	Day 6	PEH13	AK	RNF113A-03	RNF113A
5: B6.fcs	B6.fcs	B06	41.843	32691	1.00742	224	0.385287	86	857	B6	Day 6	PEH13	AK	RNF113A-03	RNF113A
5: B6.fcs	B6.fcs	B06	8.1406	3111	2.51317	62	5.83969	153	858	B6	Day 6	PEH13	AN	RNF113A-03	RNF113A
5: B6.fcs	B6.fcs	B06	8.61	3063	5.87768	148	5.40947	144	859	B6	Day 6	PEH13	AN	RNF113A-03	RNF113A
5: B6.fcs	B6.fcs	B06	9.4208	3432	2.88051	81	4.80704	142	860	B6	Day 6	PEH13	AN	RNF113A-03	RNF113A
5: B6.fcs	B6.fcs	B06	67.403	71881	1.67704	773	0.680902	316	825	B6	Day 2	PEH14	AK	UBE3A-01	UBE3A
5: B6.fcs	B6.fcs	B06	68.751	78113	1.39914	715	0.674441	347	826	B6	Day 2	PEH14	AK	UBE3A-01	UBE3A
5: B6.fcs	B6.fcs	B06	67.879	79714	0.727165	367	0.649606	330	827	B6	Day 2	PEH14	AK	UBE3A-01	UBE3A
5: B6.fcs	B6.fcs	B06	54.132	44298	7.33442	2341	0.789506	254	828	B6	Day 2	PEH14	AN	UBE3A-01	UBE3A
5: B6.fcs	B6.fcs	B06	54.617	42430	5.97863	1830	0.777983	240	829	B6	Day 2	PEH14	AN	UBE3A-01	UBE3A
5: B6.fcs	B6.fcs	B06	55.858	41062	4.2469	1277	0.709946	215	830	B6	Day 2	PEH14	AN	UBE3A-01	UBE3A
5: B6.fcs	B6.fcs	B06	68.545	71943	3.19136	1351	0.685044	292	843	B6	Day 4	PEH14	AK	UBE3A-01	UBE3A
5: B6.fcs	B6.fcs	B06	69.974	77248	2.65112	1228	0.622184	290	844	B6	Day 4	PEH14	AK	UBE3A-01	UBE3A
5: B6.fcs	B6.fcs	B06	71.3	68982	1.5503	661	0.520299	223	845	B6	Day 4	PEH14	AK	UBE3A-01	UBE3A
5: B6.fcs	B6.fcs	B06	47.998	29566	12.0228	2825	0.588086	139	846	B6	Day 4	PEH14	AN	UBE3A-01	UBE3A
5: B6.fcs	B6.fcs	B06	50.79	32502	10.8601	2803	0.684932	178	847	B6	Day 4	PEH14	AN	UBE3A-01	UBE3A
5: B6.fcs	B6.fcs	B06	51.889	29537	8.98986	2119	0.5485	130	848	B6	Day 4	PEH14	AN	UBE3A-01	UBE3A
5: B6.fcs	B6.fcs	B06	64.889	83536	4.04946	1834	0.538048	245	861	B6	Day 6	PEH14	AK	UBE3A-01	UBE3A
5: B6.fcs	B6.fcs	B06	67.849	85102	3.55385	1682	0.450119	214	862	B6	Day 6	PEH14	AK	UBE3A-01	UBE3A
5: B6.fcs	B6.fcs	B06	68.949	88563	2.28912	1120	0.520505	256	863	B6	Day 6	PEH14	AK	UBE3A-01	UBE3A
5: B6.fcs	B6.fcs	B06	31.194	19316	11.4478	1734	0.792507	121	864	B6	Day 6	PEH14	AN	UBE3A-01	UBE3A
5: B6.fcs	B6.fcs	B06	31.532	22377	11.228	1911	1.02349	176	865	B6	Day 6	PEH14	AN	UBE3A-01	UBE3A
5: B6.fcs	B6.fcs	B06	35.794	23394	10.526	1939	1.03685	193	866	B6	Day 6	PEH14	AN	UBE3A-01	UBE3A
5: B6.fcs	B6.fcs	B06	57.523	38264	2.37577	840	0.163772	58	607	B6	Day 2	PEH8	AC	TRAF2-01	TRAF2
5: B6.fcs	B6.fcs	B06	57.105	32399	3.61583	1082	0.130161	39	608	B6	Day 2	PEH8	AC	TRAF2-01	TRAF2
5: B6.fcs	B6.fcs	B06	60.188	37185	1.73362	596	0.171322	59	609	B6	Day 2	PEH8	AC	TRAF2-01	TRAF2
5: B6.fcs	B6.fcs	B06	58.412	31614	9.26463	2715	0.17713	52	610	B6	Day 2	PEH8	AD	TRAF2-01	TRAF2
5: B6.fcs	B6.fcs	B06	58.945	33335	7.98787	2476	0.202833	63	611	B6	Day 2	PEH8	AD	TRAF2-01	TRAF2
5: B6.fcs	B6.fcs	B06	58.749	33849	7.24638	2275	0.216127	68	612	B6	Day 2	PEH8	AD	TRAF2-01	TRAF2
5: B6.fcs	B6.fcs	B06	68.513	54132	2.55746	1195	0.160253	75	619	B6	Day 4	PEH8	AC	TRAF2-01	TRAF2
5: B6.fcs	B6.fcs	B06	67.465	50356	2.8452	1246	0.152759	67	620	B6	Day 4	PEH8	AC	TRAF2-01	TRAF2
5: B6.fcs	B6.fcs	B06	70.219	53546	2.04583	966	0.10578	50	621	B6	Day 4	PEH8	AC	TRAF2-01	TRAF2
5: B6.fcs	B6.fcs	B06	56.031	27464	19.938	5016	0.10324	26	622	B6	Day 4	PEH8	AD	TRAF2-01	TRAF2
5: B6.fcs	B6.fcs	B06	56.068	33366	17.1136	5163	0.122492	37	623	B6	Day 4	PEH8	AD	TRAF2-01	TRAF2
5: B6.fcs	B6.fcs	B06	60.649	32575	16.7465	4964	0.114571	34	624	B6	Day 4	PEH8	AD	TRAF2-01	TRAF2
5: B6.fcs	B6.fcs	B06	59.951	81970	4.43982	2302	0.27696	144	631	B6	Day 6	PEH8	AC	TRAF2-01	TRAF2
5: B6.fcs	B6.fcs	B06	62.068	83846	3.80822	2166	0.219291	125	632	B6	Day 6	PEH8	AC	TRAF2-01	TRAF2
5: B6.fcs	B6.fcs	B06	63.8	112420	3.71275	2828	0.192618	147	633	B6	Day 6	PEH8	AC	TRAF2-01	TRAF2
5: B6.fcs	B6.fcs	B06	45.684	34846	14.3666	4086	0.252516	72	634	B6	Day 6	PEH8	AD	TRAF2-01	TRAF2
5: B6.fcs	B6.fcs	B06	46.978	44996	13.1624	4866	0.205156	76	635	B6	Day 6	PEH8	AD	TRAF2-01	TRAF2
5: B6.fcs	B6.fcs	B06	50.85	52979	14.1354	6020	0.220233	94	636	B6	Day 6	PEH8	AD	TRAF2-01	TRAF2
5: B6.fcs	B6.fcs	B06	67.201	60290	3.64885	1695	1.45945	688	709	B6	Day 2	PEH9	AI	UNK-02	UNK
5: B6.fcs	B6.fcs	B06	56.607	36810	4.27215	1026	1.97551	484	710	B6	Day 2	PEH9	AI	UNK-02	UNK
5: B6.fcs	B6.fcs	B06	58.984	39122	3.11675	815	1.89465	505	711	B6	Day 2	PEH9	AI	UNK-02	UNK
5: B6.fcs	B6.fcs	B06	65.003	56084	1.01375	519	1.37736	715	712	B6	Day 2	PEH9	AJ	UNK-02	UNK
5: B6.fcs	B6.fcs	B06	48.706	21499	1.58892	249	2.6525	427	713	B6	Day 2	PEH9	AJ	UNK-02	UNK
5: B6.fcs	B6.fcs	B06	50.587	22835	1.53522	262	2.19497	383	714	B6	Day 2	PEH9	AJ	UNK-02	UNK
5: B6.fcs	B6.fcs	B06	57.845	30301	6.04261	1058	3.68557	670	715	B6	Day 4	PEH9	AI	UNK-02	UNK
5: B6.fcs	B6.fcs	B06	58.179	33657	6.33621	1300	3.95113	844	716	B6	Day 4	PEH9	AI	UNK-02	UNK
5: B6.fcs	B6.fcs	B06	60.276	37680	5.45423	1259	4.39843	1062	717	B6	Day 4	PEH9	AI	UNK-02	UNK
5: B6.fcs	B6.fcs	B06	56.268	26150	1.18708	208	2.43332	437	718	B6	Day 4	PEH9	AJ	UNK-02	UNK
5: B6.fcs	B6.fcs	B06	72.266	66606	1.52223	863	2.03387	1177	719	B6	Day 4	PEH9	AJ	UNK-02	UNK
5: B6.fcs	B6.fcs	B06	73.449	67561	1.40835	823	2.33153	1395	720	B6	Day 4	PEH9	AJ	UNK-02	UNK
5: B6.fcs	B6.fcs	B06	62.192	71235	7.54544	3122	7.50866	3359	721	B6	Day 6	PEH9	AI	UNK-02	UNK
5: B6.fcs	B6.fcs	B06	53.23	43931	7.93333	1704	7.63309	1775	722	B6	Day 6	PEH9	AI	UNK-02	UNK
5: B6.fcs	B6.fcs	B06	62.724	69509	7.05052	2738	8.66242	3683	723	B6	Day 6	PEH9	AI	UNK-02	UNK
5: B6.fcs	B6.fcs	B06	73.546	77921	1.4223	752	3.85685	2121	724	B6	Day 6	PEH9	AJ	UNK-02	UNK
5: B6.fcs	B6.fcs	B06	68.569	83127	2.30342	1112	3.94747	1984	725	B6	Day 6	PEH9	AJ	UNK-02	UNK
5: B6.fcs	B6.fcs	B06	73.739	76822	1.80361	1022	4.04877	2391	726	B6	Day 6	PEH9	AJ	UNK-02	UNK
6: B7.fcs	B7.fcs	B07	72.412	71804	4.12305	2139	0.454755	237	747	B7	Day 2	PEH10	AI	RCHY1-01	RCHY1
6: B7.fcs	B7.fcs	B07	71.218	72748	3.39699	1745	0.447674	231	748	B7	Day 2	PEH10	AI	RCHY1-01	RCHY1
6: B7.fcs	B7.fcs	B07	71.247	65837	2.27885	1058	0.571808	267	749	B7	Day 2	PEH10	AI	RCHY1-01	RCHY1
6: B7.fcs	B7.fcs	B07	68.178	60412	1.48571	747	0.372521	188	750	B7	Day 2	PEH10	AJ	RCHY1-01	RCHY1
6: B7.fcs	B7.fcs	B07	55.845	28255	0.989088	184	1.2265	231	751	B7	Day 2	PEH10	AJ	RCHY1-01	RCHY1
6: B7.fcs	B7.fcs	B07	70.68	68030	0.43761	247	0.418137	237	752	B7	Day 2	PEH10	AJ	RCHY1-01	RCHY1
6: B7.fcs	B7.fcs	B07	62.675	39148	6.53154	1434	1.48966	332	759	B7	Day 4	PEH10	AI	RCHY1-01	RCHY1
6: B7.fcs	B7.fcs	B07	62.79	32101	5.88011	1081	1.39455	260	760	B7	Day 4	PEH10	AI	RCHY1-01	RCHY1
6: B7.fcs	B7.fcs	B07	72.966	45988	3.56236	1248	0.587401	207	761	B7	Day 4	PEH10	AI	RCHY1-01	RCHY1
6: B7.fcs	B7.fcs	B07	75.954	70251	1.81621	938	0.42801	222	762	B7	Day 4	PEH10	AJ	RCHY1-01	RCHY1
6: B7.fcs	B7.fcs	B07	66.862	40324	1.68192	432	0.887517	230	763	B7	Day 4	PEH10	AJ	RCHY1-01	RCHY1
6: B7.fcs	B7.fcs	B07	70.97	54013	0.807503	291	0.975489	355	764	B7	Day 4	PEH10	AJ	RCHY1-01	RCHY1
6: B7.fcs	B7.fcs	B07	62.269	70215	6.87606	2765	2.70506	1118	771	B7	Day 6	PEH10	AI	RCHY1-01	RCHY1
6: B7.fcs	B7.fcs	B07	64.629	67924	6.16692	2496	3.03539	1267	772	B7	Day 6	PEH10	AI	RCHY1-01	RCHY1
6: B7.fcs	B7.fcs	B07	66.281	77313	4.72368	2042	2.67465	1188	773	B7	Day 6	PEH10	AI	RCHY1-01	RCHY1
6: B7.fcs	B7.fcs	B07	72.357	97197	2.1764	1200	1.38081	772	774	B7	Day 6	PEH10	AJ	RCHY1-01	RCHY1
6: B7.fcs	B7.fcs	B07	72.038	96070	2.13065	1151	1.08399	592	775	B7	Day 6	PEH10	AJ	RCHY1-01	RCHY1
6: B7.fcs	B7.fcs	B07	74.769	100077	1.16103	699	1.69007	1035	776	B7	Day 6	PEH10	AJ	RCHY1-01	RCHY1
6: B7.fcs	B7.fcs	B07	74.986	67297	2.70179	1435	0.345235	184	753	B7	Day 2	PEH11	AI	UBR7-02	UBR7
6: B7.fcs	B7.fcs	B07	75.273	71151	1.66813	933	0.322569	181	754	B7	Day 2	PEH11	AI	UBR7-02	UBR7
6: B7.fcs	B7.fcs	B07	74.355	70258	0.807063	426	0.409426	217	755	B7	Day 2	PEH11	AI	UBR7-02	UBR7
6: B7.fcs	B7.fcs	B07	71.964	61557	1.72009	902	0.366697	193	756	B7	Day 2	PEH11	AJ	UBR7-02	UBR7
6: B7.fcs	B7.fcs	B07	56.245	23674	1.33912	210	1.43926	229	757	B7	Day 2	PEH11	AJ	UBR7-02	UBR7
6: B7.fcs	B7.fcs	B07	72.375	63320	0.911947	508	0.316739	177	758	B7	Day 2	PEH11	AJ	UBR7-02	UBR7
6: B7.fcs	B7.fcs	B07	74.012	67329	4.39089	2168	0.312942	155	765	B7	Day 4	PEH11	AI	UBR7-02	UBR7
6: B7.fcs	B7.fcs	B07	73.403	77805	3.05398	1509	0.733285	365	766	B7	Day 4	PEH11	AI	UBR7-02	UBR7
6: B7.fcs	B7.fcs	B07	74.493	70993	1.84237	867	0.953443	453	767	B7	Day 4	PEH11	AI	UBR7-02	UBR7
6: B7.fcs	B7.fcs	B07	74.074	72170	1.83467	953	0.822912	431	768	B7	Day 4	PEH11	AJ	UBR7-02	UBR7
6: B7.fcs	B7.fcs	B07	74.389	78006	1.50724	828	0.980551	544	769	B7	Day 4	PEH11	AJ	UBR7-02	UBR7
6: B7.fcs	B7.fcs	B07	75.02	73982	1.37163	753	1.18261	657	770	B7	Day 4	PEH11	AJ	UBR7-02	UBR7
6: B7.fcs	B7.fcs	B07	65.771	72474	5.50908	2496	1.59209	733	777	B7	Day 6	PEH11	AI	UBR7-02	UBR7
6: B7.fcs	B7.fcs	B07	66.178	80772	3.84382	1713	1.89755	862	778	B7	Day 6	PEH11	AI	UBR7-02	UBR7
6: B7.fcs	B7.fcs	B07	68.745	81019	2.84028	1323	1.81902	863	779	B7	Day 6	PEH11	AI	UBR7-02	UBR7
6: B7.fcs	B7.fcs	B07	71.415	87165	2.34157	1223	1.25534	664	780	B7	Day 6	PEH11	AJ	UBR7-02	UBR7
6: B7.fcs	B7.fcs	B07	71.879	90489	1.84902	992	1.24616	677	781	B7	Day 6	PEH11	AJ	UBR7-02	UBR7
6: B7.fcs	B7.fcs	B07	71.893	84471	1.8245	956	1.62217	864	782	B7	Day 6	PEH11	AJ	UBR7-02	UBR7
6: B7.fcs	B7.fcs	B07	65.141	78725	1.74605	933	0.510157	274	813	B7	Day 2	PEH12	AK	HECTD3-03	HECTD3
6: B7.fcs	B7.fcs	B07	66.835	74682	1.11381	605	0.441724	241	814	B7	Day 2	PEH12	AK	HECTD3-03	HECTD3
6: B7.fcs	B7.fcs	B07	67.728	67811	0.579807	295	0.407149	208	815	B7	Day 2	PEH12	AK	HECTD3-03	HECTD3
6: B7.fcs	B7.fcs	B07	56.656	40190	7.74922	2367	1.06242	328	816	B7	Day 2	PEH12	AN	HECTD3-03	HECTD3
6: B7.fcs	B7.fcs	B07	55.112	47692	6.6225	2349	1.09859	394	817	B7	Day 2	PEH12	AN	HECTD3-03	HECTD3
6: B7.fcs	B7.fcs	B07	56.247	40852	6.0587	1829	0.857171	261	818	B7	Day 2	PEH12	AN	HECTD3-03	HECTD3
6: B7.fcs	B7.fcs	B07	68.881	70008	2.70494	1209	0.427731	192	831	B7	Day 4	PEH12	AK	HECTD3-03	HECTD3
6: B7.fcs	B7.fcs	B07	69.795	73838	1.98769	972	0.4499	221	832	B7	Day 4	PEH12	AK	HECTD3-03	HECTD3
6: B7.fcs	B7.fcs	B07	69.775	70748	1.18297	529	0.396472	178	833	B7	Day 4	PEH12	AK	HECTD3-03	HECTD3
6: B7.fcs	B7.fcs	B07	47.079	29226	11.9108	2628	0.880503	196	834	B7	Day 4	PEH12	AN	HECTD3-03	HECTD3
6: B7.fcs	B7.fcs	B07	48.37	28080	11.3275	2472	0.564998	124	835	B7	Day 4	PEH12	AN	HECTD3-03	HECTD3
6: B7.fcs	B7.fcs	B07	50.028	31186	10.3779	2524	0.588596	144	836	B7	Day 4	PEH12	AN	HECTD3-03	HECTD3
6: B7.fcs	B7.fcs	B07	66.357	90805	3.31496	1720	0.435592	227	849	B7	Day 6	PEH12	AK	HECTD3-03	HECTD3
6: B7.fcs	B7.fcs	B07	65.84	84712	2.65975	1262	0.469878	224	850	B7	Day 6	PEH12	AK	HECTD3-03	HECTD3
6: B7.fcs	B7.fcs	B07	67.65	92014	1.91109	990	0.44968	234	851	B7	Day 6	PEH12	AK	HECTD3-03	HECTD3
6: B7.fcs	B7.fcs	B07	31.671	23300	11.8187	2097	0.694017	124	852	B7	Day 6	PEH12	AN	HECTD3-03	HECTD3
6: B7.fcs	B7.fcs	B07	33.214	24021	10.517	1957	0.646057	121	853	B7	Day 6	PEH12	AN	HECTD3-03	HECTD3
6: B7.fcs	B7.fcs	B07	34.687	25409	10.1648	1967	0.784455	153	854	B7	Day 6	PEH12	AN	HECTD3-03	HECTD3
6: B7.fcs	B7.fcs	B07	62.119	65421	1.67074	718	0.750577	325	819	B7	Day 2	PEH13	AK	RNF5-01	RNF5
6: B7.fcs	B7.fcs	B07	66.175	68023	1.10679	529	0.741387	357	820	B7	Day 2	PEH13	AK	RNF5-01	RNF5
6: B7.fcs	B7.fcs	B07	66.634	73199	0.580543	293	0.651562	331	821	B7	Day 2	PEH13	AK	RNF5-01	RNF5
6: B7.fcs	B7.fcs	B07	58.262	46276	7.21011	2420	1.02618	348	822	B7	Day 2	PEH13	AN	RNF5-01	RNF5
6: B7.fcs	B7.fcs	B07	57.815	42840	5.64563	1741	0.77225	240	823	B7	Day 2	PEH13	AN	RNF5-01	RNF5
6: B7.fcs	B7.fcs	B07	56.658	46084	5.02841	1602	0.926703	298	824	B7	Day 2	PEH13	AN	RNF5-01	RNF5
6: B7.fcs	B7.fcs	B07	70.214	70722	2.88004	1319	0.575299	265	837	B7	Day 4	PEH13	AK	RNF5-01	RNF5
6: B7.fcs	B7.fcs	B07	69.47	79143	1.86931	912	0.52198	256	838	B7	Day 4	PEH13	AK	RNF5-01	RNF5
6: B7.fcs	B7.fcs	B07	70.719	71515	1.18225	544	0.542527	251	839	B7	Day 4	PEH13	AK	RNF5-01	RNF5
6: B7.fcs	B7.fcs	B07	49.567	31961	10.9825	2723	0.677002	169	840	B7	Day 4	PEH13	AN	RNF5-01	RNF5
6: B7.fcs	B7.fcs	B07	52.182	32562	9.28196	2385	0.538051	139	841	B7	Day 4	PEH13	AN	RNF5-01	RNF5
6: B7.fcs	B7.fcs	B07	53.145	29332	9.03159	2104	0.503972	118	842	B7	Day 4	PEH13	AN	RNF5-01	RNF5
6: B7.fcs	B7.fcs	B07	66.544	83050	3.60099	1649	0.4738	218	855	B7	Day 6	PEH13	AK	RNF5-01	RNF5
6: B7.fcs	B7.fcs	B07	65.892	84056	2.99516	1343	0.583123	263	856	B7	Day 6	PEH13	AK	RNF5-01	RNF5
6: B7.fcs	B7.fcs	B07	69.343	90873	1.80446	885	0.505132	249	857	B7	Day 6	PEH13	AK	RNF5-01	RNF5
6: B7.fcs	B7.fcs	B07	36.683	28446	10.4469	2244	0.899654	195	858	B7	Day 6	PEH13	AN	RNF5-01	RNF5
6: B7.fcs	B7.fcs	B07	39.486	27509	9.71129	2072	0.638011	137	859	B7	Day 6	PEH13	AN	RNF5-01	RNF5
6: B7.fcs	B7.fcs	B07	37.757	29968	9.49602	2148	0.789474	180	860	B7	Day 6	PEH13	AN	RNF5-01	RNF5
6: B7.fcs	B7.fcs	B07	67.666	74130	1.55373	794	0.668649	344	825	B7	Day 2	PEH14	AK	UBE3A-02	UBE3A
6: B7.fcs	B7.fcs	B07	67.76	74690	1.30728	667	0.683238	351	826	B7	Day 2	PEH14	AK	UBE3A-02	UBE3A
6: B7.fcs	B7.fcs	B07	66.406	73208	0.640973	312	0.647031	317	827	B7	Day 2	PEH14	AK	UBE3A-02	UBE3A
6: B7.fcs	B7.fcs	B07	51.886	37360	7.05725	1902	0.889935	242	828	B7	Day 2	PEH14	AN	UBE3A-02	UBE3A
6: B7.fcs	B7.fcs	B07	54.373	41434	6.23937	1908	0.878416	271	829	B7	Day 2	PEH14	AN	UBE3A-02	UBE3A
6: B7.fcs	B7.fcs	B07	55.827	41813	4.68765	1458	0.756222	237	830	B7	Day 2	PEH14	AN	UBE3A-02	UBE3A
6: B7.fcs	B7.fcs	B07	68.011	69339	2.99146	1251	0.679254	286	843	B7	Day 4	PEH14	AK	UBE3A-02	UBE3A
6: B7.fcs	B7.fcs	B07	70.685	73903	2.26776	1069	0.54224	257	844	B7	Day 4	PEH14	AK	UBE3A-02	UBE3A
6: B7.fcs	B7.fcs	B07	72.203	69121	1.28819	586	0.535695	245	845	B7	Day 4	PEH14	AK	UBE3A-02	UBE3A
6: B7.fcs	B7.fcs	B07	47.783	27537	11.8447	2623	0.82404	184	846	B7	Day 4	PEH14	AN	UBE3A-02	UBE3A
6: B7.fcs	B7.fcs	B07	49.317	29179	11.3762	2689	0.676527	161	847	B7	Day 4	PEH14	AN	UBE3A-02	UBE3A
6: B7.fcs	B7.fcs	B07	50.238	30376	9.82154	2328	0.670494	160	848	B7	Day 4	PEH14	AN	UBE3A-02	UBE3A
6: B7.fcs	B7.fcs	B07	64.961	86715	3.66687	1718	0.553987	261	861	B7	Day 6	PEH14	AK	UBE3A-02	UBE3A
6: B7.fcs	B7.fcs	B07	67.847	87579	3.05538	1532	0.47637	240	862	B7	Day 6	PEH14	AK	UBE3A-02	UBE3A
6: B7.fcs	B7.fcs	B07	67.651	81779	2.33327	1038	0.516571	231	863	B7	Day 6	PEH14	AK	UBE3A-02	UBE3A
6: B7.fcs	B7.fcs	B07	30.855	20994	10.1136	1665	0.885009	147	864	B7	Day 6	PEH14	AN	UBE3A-02	UBE3A
6: B7.fcs	B7.fcs	B07	31.833	22693	10.3943	1827	1.05826	188	865	B7	Day 6	PEH14	AN	UBE3A-02	UBE3A
6: B7.fcs	B7.fcs	B07	32.167	22587	9.95716	1743	0.87769	155	866	B7	Day 6	PEH14	AN	UBE3A-02	UBE3A
6: B7.fcs	B7.fcs	B07	60.199	38729	2.39982	863	0.271777	98	607	B7	Day 2	PEH8	AC	TRAF2-02	TRAF2
6: B7.fcs	B7.fcs	B07	60.132	37367	3.15253	1095	0.232658	81	608	B7	Day 2	PEH8	AC	TRAF2-02	TRAF2
6: B7.fcs	B7.fcs	B07	62.101	40751	1.88998	715	0.234705	89	609	B7	Day 2	PEH8	AC	TRAF2-02	TRAF2
6: B7.fcs	B7.fcs	B07	60.286	32253	8.00907	2402	0.183053	55	610	B7	Day 2	PEH8	AD	TRAF2-02	TRAF2
6: B7.fcs	B7.fcs	B07	60.534	34265	6.63072	2115	0.253299	81	611	B7	Day 2	PEH8	AD	TRAF2-02	TRAF2
6: B7.fcs	B7.fcs	B07	61.413	35708	5.02308	1676	0.230242	77	612	B7	Day 2	PEH8	AD	TRAF2-02	TRAF2
6: B7.fcs	B7.fcs	B07	69.522	55674	2.49587	1194	0.154447	74	619	B7	Day 4	PEH8	AC	TRAF2-02	TRAF2
6: B7.fcs	B7.fcs	B07	68.837	55034	3.5362	1656	0.19607	92	620	B7	Day 4	PEH8	AC	TRAF2-02	TRAF2
6: B7.fcs	B7.fcs	B07	70.974	56663	2.43529	1193	0.13251	65	621	B7	Day 4	PEH8	AC	TRAF2-02	TRAF2
6: B7.fcs	B7.fcs	B07	60.681	31664	14.0659	4049	0.12837	37	622	B7	Day 4	PEH8	AD	TRAF2-02	TRAF2
6: B7.fcs	B7.fcs	B07	61.579	42999	13.0672	5034	0.16068	62	623	B7	Day 4	PEH8	AD	TRAF2-02	TRAF2
6: B7.fcs	B7.fcs	B07	67.118	39719	9.88548	3565	0.160571	58	624	B7	Day 4	PEH8	AD	TRAF2-02	TRAF2
6: B7.fcs	B7.fcs	B07	61.081	82037	3.71695	1944	0.242237	127	631	B7	Day 6	PEH8	AC	TRAF2-02	TRAF2
6: B7.fcs	B7.fcs	B07	62.578	81343	4.87566	2690	0.244092	135	632	B7	Day 6	PEH8	AC	TRAF2-02	TRAF2
6: B7.fcs	B7.fcs	B07	64.154	109591	3.78511	2833	0.18537	139	633	B7	Day 6	PEH8	AC	TRAF2-02	TRAF2
6: B7.fcs	B7.fcs	B07	54.755	45880	11.3856	4189	0.284576	105	634	B7	Day 6	PEH8	AD	TRAF2-02	TRAF2
6: B7.fcs	B7.fcs	B07	55.25	62421	10.7164	5378	0.222677	112	635	B7	Day 6	PEH8	AD	TRAF2-02	TRAF2
6: B7.fcs	B7.fcs	B07	59.048	71134	9.57796	5424	0.199144	113	636	B7	Day 6	PEH8	AD	TRAF2-02	TRAF2
6: B7.fcs	B7.fcs	B07	72.284	72449	3.24012	2008	0.83368	521	709	B7	Day 2	PEH9	AI	UNK-03	UNK
6: B7.fcs	B7.fcs	B07	71.749	66510	4.16494	2308	0.885351	495	710	B7	Day 2	PEH9	AI	UNK-03	UNK
6: B7.fcs	B7.fcs	B07	72.285	77724	2.89509	1868	1.15659	755	711	B7	Day 2	PEH9	AI	UNK-03	UNK
6: B7.fcs	B7.fcs	B07	48.149	20163	0.804517	114	2.89865	423	712	B7	Day 2	PEH9	AJ	UNK-03	UNK
6: B7.fcs	B7.fcs	B07	57.586	35600	1.36757	417	1.83504	570	713	B7	Day 2	PEH9	AJ	UNK-03	UNK
6: B7.fcs	B7.fcs	B07	58.154	40298	1.25875	435	1.84059	648	714	B7	Day 2	PEH9	AJ	UNK-03	UNK
6: B7.fcs	B7.fcs	B07	59.147	37909	6.09952	1363	3.764	874	715	B7	Day 4	PEH9	AI	UNK-03	UNK
6: B7.fcs	B7.fcs	B07	60.09	38343	6.93065	1598	3.66827	878	716	B7	Day 4	PEH9	AI	UNK-03	UNK
6: B7.fcs	B7.fcs	B07	68.365	60395	4.76001	1915	3.80882	1593	717	B7	Day 4	PEH9	AI	UNK-03	UNK
6: B7.fcs	B7.fcs	B07	54.47	21160	0.792843	109	2.48262	350	718	B7	Day 4	PEH9	AJ	UNK-03	UNK
6: B7.fcs	B7.fcs	B07	73.38	66648	1.29048	730	2.1941	1269	719	B7	Day 4	PEH9	AJ	UNK-03	UNK
6: B7.fcs	B7.fcs	B07	74.57	66414	1.27378	734	2.62269	1552	720	B7	Day 4	PEH9	AJ	UNK-03	UNK
6: B7.fcs	B7.fcs	B07	63.072	65866	6.95447	2795	6.60005	2840	721	B7	Day 6	PEH9	AI	UNK-03	UNK
6: B7.fcs	B7.fcs	B07	60.159	68546	8.81967	3290	7.55143	3047	722	B7	Day 6	PEH9	AI	UNK-03	UNK
6: B7.fcs	B7.fcs	B07	66.482	76366	5.88559	2671	8.34511	4132	723	B7	Day 6	PEH9	AI	UNK-03	UNK
6: B7.fcs	B7.fcs	B07	73.223	103592	1.36249	871	3.91974	2608	724	B7	Day 6	PEH9	AJ	UNK-03	UNK
6: B7.fcs	B7.fcs	B07	73.617	99574	1.9502	1247	3.84517	2557	725	B7	Day 6	PEH9	AJ	UNK-03	UNK
6: B7.fcs	B7.fcs	B07	65.832	68720	2.16599	856	4.4626	1846	726	B7	Day 6	PEH9	AJ	UNK-03	UNK
7: B8.fcs	B8.fcs	B08	72.184	66806	4.28841	2137	0.371866	186	747	B8	Day 2	PEH10	AI	RCHY1-02	RCHY1
7: B8.fcs	B8.fcs	B08	71.063	73370	3.61233	1943	0.4921	266	748	B8	Day 2	PEH10	AI	RCHY1-02	RCHY1
7: B8.fcs	B8.fcs	B08	72.127	72408	2.47658	1335	0.426703	231	749	B8	Day 2	PEH10	AI	RCHY1-02	RCHY1
7: B8.fcs	B8.fcs	B08	69.849	64897	1.53878	820	0.368321	197	750	B8	Day 2	PEH10	AJ	RCHY1-02	RCHY1
7: B8.fcs	B8.fcs	B08	55.524	30442	1.13048	227	1.31708	268	751	B8	Day 2	PEH10	AJ	RCHY1-02	RCHY1
7: B8.fcs	B8.fcs	B08	69.694	60538	0.309796	150	0.489138	238	752	B8	Day 2	PEH10	AJ	RCHY1-02	RCHY1
7: B8.fcs	B8.fcs	B08	71.093	65615	6.26436	2753	0.50712	224	759	B8	Day 4	PEH10	AI	RCHY1-02	RCHY1
7: B8.fcs	B8.fcs	B08	56.476	24675	6.5346	917	1.33586	190	760	B8	Day 4	PEH10	AI	RCHY1-02	RCHY1
7: B8.fcs	B8.fcs	B08	58.962	24087	4.6415	659	1.34112	193	761	B8	Day 4	PEH10	AI	RCHY1-02	RCHY1
7: B8.fcs	B8.fcs	B08	75.598	71438	1.7313	904	0.455637	239	762	B8	Day 4	PEH10	AJ	RCHY1-02	RCHY1
7: B8.fcs	B8.fcs	B08	75.788	70174	1.54972	809	0.425362	223	763	B8	Day 4	PEH10	AJ	RCHY1-02	RCHY1
7: B8.fcs	B8.fcs	B08	76.86	71372	0.456798	248	0.429161	234	764	B8	Day 4	PEH10	AJ	RCHY1-02	RCHY1
7: B8.fcs	B8.fcs	B08	62.879	68171	6.75807	2721	2.80038	1160	771	B8	Day 6	PEH10	AI	RCHY1-02	RCHY1
7: B8.fcs	B8.fcs	B08	64.838	71614	6.21009	2665	2.88533	1275	772	B8	Day 6	PEH10	AI	RCHY1-02	RCHY1
7: B8.fcs	B8.fcs	B08	66.642	75040	5.21486	2296	2.444	1103	773	B8	Day 6	PEH10	AI	RCHY1-02	RCHY1
7: B8.fcs	B8.fcs	B08	72.681	94239	2.01121	1087	1.50709	827	774	B8	Day 6	PEH10	AJ	RCHY1-02	RCHY1
7: B8.fcs	B8.fcs	B08	72.955	84228	1.907	933	1.1696	579	775	B8	Day 6	PEH10	AJ	RCHY1-02	RCHY1
7: B8.fcs	B8.fcs	B08	75.423	94142	0.757602	443	1.74253	1037	776	B8	Day 6	PEH10	AJ	RCHY1-02	RCHY1
7: B8.fcs	B8.fcs	B08	73.674	71294	2.0202	1144	0.320366	182	753	B8	Day 2	PEH11	AI	UBR7-03	UBR7
7: B8.fcs	B8.fcs	B08	74.643	70604	1.26165	712	0.300332	170	754	B8	Day 2	PEH11	AI	UBR7-03	UBR7
7: B8.fcs	B8.fcs	B08	73.655	70897	0.579566	315	0.331915	181	755	B8	Day 2	PEH11	AI	UBR7-03	UBR7
7: B8.fcs	B8.fcs	B08	72.106	61401	1.33579	697	0.33807	177	756	B8	Day 2	PEH11	AJ	UBR7-03	UBR7
7: B8.fcs	B8.fcs	B08	62.727	28487	1.38175	293	0.744243	159	757	B8	Day 2	PEH11	AJ	UBR7-03	UBR7
7: B8.fcs	B8.fcs	B08	72.7	56562	0.809717	406	0.280418	141	758	B8	Day 2	PEH11	AJ	UBR7-03	UBR7
7: B8.fcs	B8.fcs	B08	74.281	61583	3.15399	1472	0.379944	178	765	B8	Day 4	PEH11	AI	UBR7-03	UBR7
7: B8.fcs	B8.fcs	B08	73.373	73816	2.71184	1307	0.774108	376	766	B8	Day 4	PEH11	AI	UBR7-03	UBR7
7: B8.fcs	B8.fcs	B08	73.835	71517	1.53419	730	1.0687	514	767	B8	Day 4	PEH11	AI	UBR7-03	UBR7
7: B8.fcs	B8.fcs	B08	73.828	70179	1.61798	832	0.852229	442	768	B8	Day 4	PEH11	AJ	UBR7-03	UBR7
7: B8.fcs	B8.fcs	B08	73.563	69585	1.852	929	1.03382	524	769	B8	Day 4	PEH11	AJ	UBR7-03	UBR7
7: B8.fcs	B8.fcs	B08	74.923	73589	0.946024	523	1.18682	664	770	B8	Day 4	PEH11	AJ	UBR7-03	UBR7
7: B8.fcs	B8.fcs	B08	67.708	72492	3.72729	1744	1.6645	792	777	B8	Day 6	PEH11	AI	UBR7-03	UBR7
7: B8.fcs	B8.fcs	B08	66.51	73029	3.39931	1441	1.84997	799	778	B8	Day 6	PEH11	AI	UBR7-03	UBR7
7: B8.fcs	B8.fcs	B08	69.092	75393	2.18629	968	2.02474	915	779	B8	Day 6	PEH11	AI	UBR7-03	UBR7
7: B8.fcs	B8.fcs	B08	70.618	84893	2.02111	1059	1.40932	749	780	B8	Day 6	PEH11	AJ	UBR7-03	UBR7
7: B8.fcs	B8.fcs	B08	69.399	84034	2.32728	1181	1.64742	850	781	B8	Day 6	PEH11	AJ	UBR7-03	UBR7
7: B8.fcs	B8.fcs	B08	72.884	88708	1.31995	755	1.70135	990	782	B8	Day 6	PEH11	AJ	UBR7-03	UBR7
7: B8.fcs	B8.fcs	B08	61.302	65379	3.14925	1384	0.493603	218	813	B8	Day 2	PEH12	AK	HUWE1-01	HUWE1
7: B8.fcs	B8.fcs	B08	63.982	65629	2.06892	969	0.401914	189	814	B8	Day 2	PEH12	AK	HUWE1-01	HUWE1
7: B8.fcs	B8.fcs	B08	65.194	58388	1.13444	490	0.336879	146	815	B8	Day 2	PEH12	AK	HUWE1-01	HUWE1
7: B8.fcs	B8.fcs	B08	51.284	27122	8.93764	1919	0.583414	126	816	B8	Day 2	PEH12	AN	HUWE1-01	HUWE1
7: B8.fcs	B8.fcs	B08	50.738	34619	7.99985	2147	0.699301	189	817	B8	Day 2	PEH12	AN	HUWE1-01	HUWE1
7: B8.fcs	B8.fcs	B08	51.526	30715	5.66181	1347	0.489376	117	818	B8	Day 2	PEH12	AN	HUWE1-01	HUWE1
7: B8.fcs	B8.fcs	B08	65.214	59223	5.24951	2024	0.377242	146	831	B8	Day 4	PEH12	AK	HUWE1-01	HUWE1
7: B8.fcs	B8.fcs	B08	66.404	61214	3.52485	1427	0.302903	123	832	B8	Day 4	PEH12	AK	HUWE1-01	HUWE1
7: B8.fcs	B8.fcs	B08	66.59	66517	2.26749	964	0.293159	125	833	B8	Day 4	PEH12	AK	HUWE1-01	HUWE1
7: B8.fcs	B8.fcs	B08	37.139	17706	12.6564	1780	0.62182	88	834	B8	Day 4	PEH12	AN	HUWE1-01	HUWE1
7: B8.fcs	B8.fcs	B08	38.618	18111	12.3731	1804	0.910697	134	835	B8	Day 4	PEH12	AN	HUWE1-01	HUWE1
7: B8.fcs	B8.fcs	B08	42.079	18678	11.3564	1739	1.07881	167	836	B8	Day 4	PEH12	AN	HUWE1-01	HUWE1
7: B8.fcs	B8.fcs	B08	55.359	57747	6.32586	2267	0.256061	92	849	B8	Day 6	PEH12	AK	HUWE1-01	HUWE1
7: B8.fcs	B8.fcs	B08	55.838	62892	4.57522	1726	0.290736	110	850	B8	Day 6	PEH12	AK	HUWE1-01	HUWE1
7: B8.fcs	B8.fcs	B08	60.331	66731	3.03234	1261	0.247074	103	851	B8	Day 6	PEH12	AK	HUWE1-01	HUWE1
7: B8.fcs	B8.fcs	B08	17.228	7501	11.185	656	1.37885	82	852	B8	Day 6	PEH12	AN	HUWE1-01	HUWE1
7: B8.fcs	B8.fcs	B08	17.719	8613	9.71582	653	2.26843	156	853	B8	Day 6	PEH12	AN	HUWE1-01	HUWE1
7: B8.fcs	B8.fcs	B08	17.946	8132	11.0437	692	2.58085	166	854	B8	Day 6	PEH12	AN	HUWE1-01	HUWE1
7: B8.fcs	B8.fcs	B08	66.999	75229	1.85208	907	0.723712	357	819	B8	Day 2	PEH13	AK	RNF5-02	RNF5
7: B8.fcs	B8.fcs	B08	68.884	74563	0.967503	496	0.770362	398	820	B8	Day 2	PEH13	AK	RNF5-02	RNF5
7: B8.fcs	B8.fcs	B08	68.084	77610	0.673907	345	0.859832	444	821	B8	Day 2	PEH13	AK	RNF5-02	RNF5
7: B8.fcs	B8.fcs	B08	56.669	42060	6.23955	1940	0.97143	305	822	B8	Day 2	PEH13	AN	RNF5-02	RNF5
7: B8.fcs	B8.fcs	B08	56.799	47315	4.88864	1655	1.13022	387	823	B8	Day 2	PEH13	AN	RNF5-02	RNF5
7: B8.fcs	B8.fcs	B08	55.28	47708	4.0693	1320	0.976861	320	824	B8	Day 2	PEH13	AN	RNF5-02	RNF5
7: B8.fcs	B8.fcs	B08	70.303	70314	2.90972	1276	0.643451	284	837	B8	Day 4	PEH13	AK	RNF5-02	RNF5
7: B8.fcs	B8.fcs	B08	72.076	75289	1.8048	873	0.534638	260	838	B8	Day 4	PEH13	AK	RNF5-02	RNF5
7: B8.fcs	B8.fcs	B08	71.716	68334	1.20685	537	0.560931	251	839	B8	Day 4	PEH13	AK	RNF5-02	RNF5
7: B8.fcs	B8.fcs	B08	48.483	26038	10.1548	2060	0.797105	163	840	B8	Day 4	PEH13	AN	RNF5-02	RNF5
7: B8.fcs	B8.fcs	B08	52.811	32657	8.41276	2189	0.751421	197	841	B8	Day 4	PEH13	AN	RNF5-02	RNF5
7: B8.fcs	B8.fcs	B08	52.833	30196	7.78031	1911	0.787656	195	842	B8	Day 4	PEH13	AN	RNF5-02	RNF5
7: B8.fcs	B8.fcs	B08	66.512	86756	3.70735	1771	0.553751	266	855	B8	Day 6	PEH13	AK	RNF5-02	RNF5
7: B8.fcs	B8.fcs	B08	67.977	90035	2.50143	1223	0.514803	253	856	B8	Day 6	PEH13	AK	RNF5-02	RNF5
7: B8.fcs	B8.fcs	B08	69.372	88823	1.91938	909	0.550177	262	857	B8	Day 6	PEH13	AK	RNF5-02	RNF5
7: B8.fcs	B8.fcs	B08	38.514	27356	8.31659	1780	0.925797	200	858	B8	Day 6	PEH13	AN	RNF5-02	RNF5
7: B8.fcs	B8.fcs	B08	41.104	29758	7.96673	1858	0.808098	190	859	B8	Day 6	PEH13	AN	RNF5-02	RNF5
7: B8.fcs	B8.fcs	B08	40.41	28283	8.32647	1819	1.1001	243	860	B8	Day 6	PEH13	AN	RNF5-02	RNF5
7: B8.fcs	B8.fcs	B08	66.955	73040	1.81104	922	0.642089	329	825	B8	Day 2	PEH14	AK	UBE3A-03	UBE3A
7: B8.fcs	B8.fcs	B08	67.267	68792	1.38949	669	0.635641	308	826	B8	Day 2	PEH14	AK	UBE3A-03	UBE3A
7: B8.fcs	B8.fcs	B08	67.277	79724	0.636468	342	0.575446	311	827	B8	Day 2	PEH14	AK	UBE3A-03	UBE3A
7: B8.fcs	B8.fcs	B08	53.142	39831	7.4411	2135	1.12003	325	828	B8	Day 2	PEH14	AN	UBE3A-03	UBE3A
7: B8.fcs	B8.fcs	B08	54.947	43967	5.73534	1845	1.18265	385	829	B8	Day 2	PEH14	AN	UBE3A-03	UBE3A
7: B8.fcs	B8.fcs	B08	56.617	42093	4.87813	1543	0.94573	302	830	B8	Day 2	PEH14	AN	UBE3A-03	UBE3A
7: B8.fcs	B8.fcs	B08	68.408	70694	3.21613	1405	0.600683	264	843	B8	Day 4	PEH14	AK	UBE3A-03	UBE3A
7: B8.fcs	B8.fcs	B08	70.328	71719	2.4568	1146	0.622097	292	844	B8	Day 4	PEH14	AK	UBE3A-03	UBE3A
7: B8.fcs	B8.fcs	B08	71.578	71706	1.49238	701	0.50413	238	845	B8	Day 4	PEH14	AK	UBE3A-03	UBE3A
7: B8.fcs	B8.fcs	B08	47.901	28480	11.6896	2645	1.16624	267	846	B8	Day 4	PEH14	AN	UBE3A-03	UBE3A
7: B8.fcs	B8.fcs	B08	50.836	30857	10.3464	2542	0.847492	210	847	B8	Day 4	PEH14	AN	UBE3A-03	UBE3A
7: B8.fcs	B8.fcs	B08	50.433	27225	10.1453	2158	0.968388	208	848	B8	Day 4	PEH14	AN	UBE3A-03	UBE3A
7: B8.fcs	B8.fcs	B08	65.272	79578	3.95157	1733	0.530733	234	861	B8	Day 6	PEH14	AK	UBE3A-03	UBE3A
7: B8.fcs	B8.fcs	B08	66.603	80410	3.37701	1536	0.477003	218	862	B8	Day 6	PEH14	AK	UBE3A-03	UBE3A
7: B8.fcs	B8.fcs	B08	66.809	76891	2.2576	963	0.543263	233	863	B8	Day 6	PEH14	AK	UBE3A-03	UBE3A
7: B8.fcs	B8.fcs	B08	33.056	22344	6.97057	1234	1.03974	186	864	B8	Day 6	PEH14	AN	UBE3A-03	UBE3A
7: B8.fcs	B8.fcs	B08	34.852	22966	8.75428	1558	1.01229	182	865	B8	Day 6	PEH14	AN	UBE3A-03	UBE3A
7: B8.fcs	B8.fcs	B08	33.486	23078	9.17108	1643	1.21312	220	866	B8	Day 6	PEH14	AN	UBE3A-03	UBE3A
7: B8.fcs	B8.fcs	B08	57.207	35859	3.13766	1038	0.223187	74	607	B8	Day 2	PEH8	AC	TRAF3-03	TRAF2
7: B8.fcs	B8.fcs	B08	57.133	34245	3.82018	1205	0.278208	88	608	B8	Day 2	PEH8	AC	TRAF3-03	TRAF2
7: B8.fcs	B8.fcs	B08	61.201	37961	1.64274	578	0.218365	77	609	B8	Day 2	PEH8	AC	TRAF3-03	TRAF2
7: B8.fcs	B8.fcs	B08	58.81	30177	11.7783	3309	0.152824	43	610	B8	Day 2	PEH8	AD	TRAF3-03	TRAF2
7: B8.fcs	B8.fcs	B08	60.698	33793	9.54287	3004	0.209225	66	611	B8	Day 2	PEH8	AD	TRAF3-03	TRAF2
7: B8.fcs	B8.fcs	B08	61.179	35390	8.30632	2742	0.241758	80	612	B8	Day 2	PEH8	AD	TRAF3-03	TRAF2
7: B8.fcs	B8.fcs	B08	69.986	50062	1.94831	873	0.129274	58	619	B8	Day 4	PEH8	AC	TRAF3-03	TRAF2
7: B8.fcs	B8.fcs	B08	68.347	50460	2.83419	1270	0.164869	74	620	B8	Day 4	PEH8	AC	TRAF3-03	TRAF2
7: B8.fcs	B8.fcs	B08	70.784	54910	2.11253	1034	0.128548	63	621	B8	Day 4	PEH8	AC	TRAF3-03	TRAF2
7: B8.fcs	B8.fcs	B08	51.29	22988	22.3158	4716	0.151193	32	622	B8	Day 4	PEH8	AD	TRAF3-03	TRAF2
7: B8.fcs	B8.fcs	B08	53.834	34027	20.2664	6238	0.113581	35	623	B8	Day 4	PEH8	AD	TRAF3-03	TRAF2
7: B8.fcs	B8.fcs	B08	58.476	31287	19.4593	5557	0.15035	43	624	B8	Day 4	PEH8	AD	TRAF3-03	TRAF2
7: B8.fcs	B8.fcs	B08	61.472	79838	3.14853	1681	0.250355	134	631	B8	Day 6	PEH8	AC	TRAF3-03	TRAF2
7: B8.fcs	B8.fcs	B08	62.955	84932	3.87986	2280	0.241058	142	632	B8	Day 6	PEH8	AC	TRAF3-03	TRAF2
7: B8.fcs	B8.fcs	B08	64.448	110169	4.00646	3077	0.209194	161	633	B8	Day 6	PEH8	AC	TRAF3-03	TRAF2
7: B8.fcs	B8.fcs	B08	41.593	25609	15.9146	3428	0.208478	45	634	B8	Day 6	PEH8	AD	TRAF3-03	TRAF2
7: B8.fcs	B8.fcs	B08	45.94	42121	14.8258	5180	0.2142	75	635	B8	Day 6	PEH8	AD	TRAF3-03	TRAF2
7: B8.fcs	B8.fcs	B08	46.229	44029	15.1837	5522	0.192107	70	636	B8	Day 6	PEH8	AD	TRAF3-03	TRAF2
7: B8.fcs	B8.fcs	B08	72.036	73879	2.59325	1647	0.946692	607	709	B8	Day 2	PEH9	AI	VPS8-01	VPS8
7: B8.fcs	B8.fcs	B08	71.866	69047	4.0096	2323	0.987798	578	710	B8	Day 2	PEH9	AI	VPS8-01	VPS8
7: B8.fcs	B8.fcs	B08	70.634	68141	3.70239	2085	1.10112	627	711	B8	Day 2	PEH9	AI	VPS8-01	VPS8
7: B8.fcs	B8.fcs	B08	65.915	54201	0.687874	341	1.31191	659	712	B8	Day 2	PEH9	AJ	VPS8-01	VPS8
7: B8.fcs	B8.fcs	B08	58.193	37526	1.32198	416	1.95663	628	713	B8	Day 2	PEH9	AJ	VPS8-01	VPS8
7: B8.fcs	B8.fcs	B08	66.104	53766	1.52451	763	1.16706	591	714	B8	Day 2	PEH9	AJ	VPS8-01	VPS8
7: B8.fcs	B8.fcs	B08	57.127	27988	4.33389	757	3.04191	548	715	B8	Day 4	PEH9	AI	VPS8-01	VPS8
7: B8.fcs	B8.fcs	B08	62.245	44808	6.31349	1790	2.73756	798	716	B8	Day 4	PEH9	AI	VPS8-01	VPS8
7: B8.fcs	B8.fcs	B08	63.994	44066	6.65041	1827	3.41384	971	717	B8	Day 4	PEH9	AI	VPS8-01	VPS8
7: B8.fcs	B8.fcs	B08	53.326	12812	0.904558	78	2.0225	178	718	B8	Day 4	PEH9	AJ	VPS8-01	VPS8
7: B8.fcs	B8.fcs	B08	56.503	24838	1.05836	177	2.52375	433	719	B8	Day 4	PEH9	AJ	VPS8-01	VPS8
7: B8.fcs	B8.fcs	B08	59.885	32603	1.52471	353	3.05264	729	720	B8	Day 4	PEH9	AJ	VPS8-01	VPS8
7: B8.fcs	B8.fcs	B08	58.767	39410	5.66219	1239	6.2508	1459	721	B8	Day 6	PEH9	AI	VPS8-01	VPS8
7: B8.fcs	B8.fcs	B08	64.189	83569	8.28852	3838	6.89655	3430	722	B8	Day 6	PEH9	AI	VPS8-01	VPS8
7: B8.fcs	B8.fcs	B08	55.421	39033	8.33414	1726	7.77931	1747	723	B8	Day 6	PEH9	AI	VPS8-01	VPS8
7: B8.fcs	B8.fcs	B08	73.542	104596	1.10557	729	3.48648	2382	724	B8	Day 6	PEH9	AJ	VPS8-01	VPS8
7: B8.fcs	B8.fcs	B08	72.329	95618	1.71122	1005	3.73867	2281	725	B8	Day 6	PEH9	AJ	VPS8-01	VPS8
7: B8.fcs	B8.fcs	B08	73.65	102382	2.15674	1406	4.03774	2743	726	B8	Day 6	PEH9	AJ	VPS8-01	VPS8
8: B9.fcs	B9.fcs	B09	65.497	46644	4.8971	1561	0.861506	277	747	B9	Day 2	PEH10	AI	RCHY1-03	RCHY1
8: B9.fcs	B9.fcs	B09	66.004	57794	3.89845	1554	0.57864	232	748	B9	Day 2	PEH10	AI	RCHY1-03	RCHY1
8: B9.fcs	B9.fcs	B09	72.507	71440	2.76419	1475	0.373406	200	749	B9	Day 2	PEH10	AI	RCHY1-03	RCHY1
8: B9.fcs	B9.fcs	B09	69.417	64202	1.82393	975	0.303997	163	750	B9	Day 2	PEH10	AJ	RCHY1-03	RCHY1
8: B9.fcs	B9.fcs	B09	58.812	41271	1.28205	367	1.085	314	751	B9	Day 2	PEH10	AJ	RCHY1-03	RCHY1
8: B9.fcs	B9.fcs	B09	71.558	67889	0.452228	259	0.358398	206	752	B9	Day 2	PEH10	AJ	RCHY1-03	RCHY1
8: B9.fcs	B9.fcs	B09	68.928	46494	7.28804	2137	0.992707	294	759	B9	Day 4	PEH10	AI	RCHY1-03	RCHY1
8: B9.fcs	B9.fcs	B09	72.522	62018	5.95331	2527	0.457296	195	760	B9	Day 4	PEH10	AI	RCHY1-03	RCHY1
8: B9.fcs	B9.fcs	B09	68.095	45858	5.03339	1417	1.11002	316	761	B9	Day 4	PEH10	AI	RCHY1-03	RCHY1
8: B9.fcs	B9.fcs	B09	58.753	28025	2.51651	442	1.00327	178	762	B9	Day 4	PEH10	AJ	RCHY1-03	RCHY1
8: B9.fcs	B9.fcs	B09	60.938	32576	2.17687	432	0.938452	188	763	B9	Day 4	PEH10	AJ	RCHY1-03	RCHY1
8: B9.fcs	B9.fcs	B09	65.909	42060	0.846374	225	0.975937	262	764	B9	Day 4	PEH10	AJ	RCHY1-03	RCHY1
8: B9.fcs	B9.fcs	B09	62.226	67760	7.29638	2933	2.83297	1172	771	B9	Day 6	PEH10	AI	RCHY1-03	RCHY1
8: B9.fcs	B9.fcs	B09	66.779	66325	6.3539	2752	2.46802	1096	772	B9	Day 6	PEH10	AI	RCHY1-03	RCHY1
8: B9.fcs	B9.fcs	B09	67.319	74283	5.51001	2460	2.48984	1140	773	B9	Day 6	PEH10	AI	RCHY1-03	RCHY1
8: B9.fcs	B9.fcs	B09	71.674	86285	2.76811	1439	1.38855	732	774	B9	Day 6	PEH10	AJ	RCHY1-03	RCHY1
8: B9.fcs	B9.fcs	B09	73.499	88265	2.24801	1201	1.15268	623	775	B9	Day 6	PEH10	AJ	RCHY1-03	RCHY1
8: B9.fcs	B9.fcs	B09	75.95	95045	1.17956	722	1.33946	831	776	B9	Day 6	PEH10	AJ	RCHY1-03	RCHY1
8: B9.fcs	B9.fcs	B09	76.334	70119	2.66499	1501	0.306216	173	753	B9	Day 2	PEH11	AI	TRIM33-01	TRIM33
8: B9.fcs	B9.fcs	B09	58.041	28168	1.81901	318	1.00793	178	754	B9	Day 2	PEH11	AI	TRIM33-01	TRIM33
8: B9.fcs	B9.fcs	B09	59.77	37608	0.929111	208	1.0738	243	755	B9	Day 2	PEH11	AI	TRIM33-01	TRIM33
8: B9.fcs	B9.fcs	B09	63.566	47036	2.16454	718	0.967309	324	756	B9	Day 2	PEH11	AJ	TRIM33-01	TRIM33
8: B9.fcs	B9.fcs	B09	74.015	65158	1.67402	930	0.312225	174	757	B9	Day 2	PEH11	AJ	TRIM33-01	TRIM33
8: B9.fcs	B9.fcs	B09	60.321	21187	1.1565	186	0.734477	119	758	B9	Day 2	PEH11	AJ	TRIM33-01	TRIM33
8: B9.fcs	B9.fcs	B09	63.538	33175	4.5667	977	0.930771	201	765	B9	Day 4	PEH11	AI	TRIM33-01	TRIM33
8: B9.fcs	B9.fcs	B09	74.068	75863	3.54086	1700	0.809867	392	766	B9	Day 4	PEH11	AI	TRIM33-01	TRIM33
8: B9.fcs	B9.fcs	B09	76.52	77043	2.32626	1205	0.931398	487	767	B9	Day 4	PEH11	AI	TRIM33-01	TRIM33
8: B9.fcs	B9.fcs	B09	75.489	71824	2.6022	1352	0.881377	462	768	B9	Day 4	PEH11	AJ	TRIM33-01	TRIM33
8: B9.fcs	B9.fcs	B09	75.681	70782	2.56903	1309	0.925548	476	769	B9	Day 4	PEH11	AJ	TRIM33-01	TRIM33
8: B9.fcs	B9.fcs	B09	76.474	76229	1.31112	757	1.22323	715	770	B9	Day 4	PEH11	AJ	TRIM33-01	TRIM33
8: B9.fcs	B9.fcs	B09	67.728	71269	5.14809	2317	1.59178	728	777	B9	Day 6	PEH11	AI	TRIM33-01	TRIM33
8: B9.fcs	B9.fcs	B09	67.576	72084	4.56736	1914	2.00865	859	778	B9	Day 6	PEH11	AI	TRIM33-01	TRIM33
8: B9.fcs	B9.fcs	B09	70.555	74300	3.0746	1365	2.09068	948	779	B9	Day 6	PEH11	AI	TRIM33-01	TRIM33
8: B9.fcs	B9.fcs	B09	72.651	87339	2.82494	1519	1.28509	700	780	B9	Day 6	PEH11	AJ	TRIM33-01	TRIM33
8: B9.fcs	B9.fcs	B09	73.09	78057	3.01398	1500	1.24025	625	781	B9	Day 6	PEH11	AJ	TRIM33-01	TRIM33
8: B9.fcs	B9.fcs	B09	76.02	84069	1.68652	967	1.59948	932	782	B9	Day 6	PEH11	AJ	TRIM33-01	TRIM33
8: B9.fcs	B9.fcs	B09	64.446	73286	2.26437	1078	0.657318	315	813	B9	Day 2	PEH12	AK	HUWE1-02	HUWE1
8: B9.fcs	B9.fcs	B09	66.267	71285	1.3977	696	0.699942	351	814	B9	Day 2	PEH12	AK	HUWE1-02	HUWE1
8: B9.fcs	B9.fcs	B09	67.327	68780	0.702417	342	0.636722	312	815	B9	Day 2	PEH12	AK	HUWE1-02	HUWE1
8: B9.fcs	B9.fcs	B09	56.753	39513	9.10572	2795	0.521779	161	816	B9	Day 2	PEH12	AN	HUWE1-02	HUWE1
8: B9.fcs	B9.fcs	B09	56.193	45042	7.37594	2518	0.683676	235	817	B9	Day 2	PEH12	AN	HUWE1-02	HUWE1
8: B9.fcs	B9.fcs	B09	57.008	39789	6.00961	1814	0.517435	157	818	B9	Day 2	PEH12	AN	HUWE1-02	HUWE1
8: B9.fcs	B9.fcs	B09	68.858	65761	3.50347	1425	0.530679	217	831	B9	Day 4	PEH12	AK	HUWE1-02	HUWE1
8: B9.fcs	B9.fcs	B09	69.21	70917	2.73942	1212	0.528351	235	832	B9	Day 4	PEH12	AK	HUWE1-02	HUWE1
8: B9.fcs	B9.fcs	B09	69.949	69618	1.40413	600	0.484408	208	833	B9	Day 4	PEH12	AK	HUWE1-02	HUWE1
8: B9.fcs	B9.fcs	B09	45.297	25918	13.4222	2760	0.368235	76	834	B9	Day 4	PEH12	AN	HUWE1-02	HUWE1
8: B9.fcs	B9.fcs	B09	45.586	26002	12.1393	2419	0.434696	87	835	B9	Day 4	PEH12	AN	HUWE1-02	HUWE1
8: B9.fcs	B9.fcs	B09	48.572	26651	10.9935	2337	0.575277	123	836	B9	Day 4	PEH12	AN	HUWE1-02	HUWE1
8: B9.fcs	B9.fcs	B09	64.061	78416	4.25381	1861	0.468661	206	849	B9	Day 6	PEH12	AK	HUWE1-02	HUWE1
8: B9.fcs	B9.fcs	B09	63.22	82956	3.93815	1709	0.499839	218	850	B9	Day 6	PEH12	AK	HUWE1-02	HUWE1
8: B9.fcs	B9.fcs	B09	67.014	80291	2.25154	1029	0.470404	216	851	B9	Day 6	PEH12	AK	HUWE1-02	HUWE1
8: B9.fcs	B9.fcs	B09	27.597	16479	9.18043	1212	0.482436	64	852	B9	Day 6	PEH12	AN	HUWE1-02	HUWE1
8: B9.fcs	B9.fcs	B09	28.804	19144	8.45881	1264	0.915059	138	853	B9	Day 6	PEH12	AN	HUWE1-02	HUWE1
8: B9.fcs	B9.fcs	B09	28.837	18139	9.42434	1331	0.821629	117	854	B9	Day 6	PEH12	AN	HUWE1-02	HUWE1
8: B9.fcs	B9.fcs	B09	66.738	70797	1.75903	831	0.647739	308	819	B9	Day 2	PEH13	AK	RNF5-03	RNF5
8: B9.fcs	B9.fcs	B09	68.231	72513	1.00238	519	0.556975	290	820	B9	Day 2	PEH13	AK	RNF5-03	RNF5
8: B9.fcs	B9.fcs	B09	67.985	77941	0.515717	273	0.634456	338	821	B9	Day 2	PEH13	AK	RNF5-03	RNF5
8: B9.fcs	B9.fcs	B09	57.36	40017	6.29877	1897	0.386982	117	822	B9	Day 2	PEH13	AN	RNF5-03	RNF5
8: B9.fcs	B9.fcs	B09	56.874	44344	5.20849	1695	0.431404	141	823	B9	Day 2	PEH13	AN	RNF5-03	RNF5
8: B9.fcs	B9.fcs	B09	56.671	47790	3.97323	1342	0.48907	166	824	B9	Day 2	PEH13	AN	RNF5-03	RNF5
8: B9.fcs	B9.fcs	B09	70.192	66882	2.92834	1295	0.530826	236	837	B9	Day 4	PEH13	AK	RNF5-03	RNF5
8: B9.fcs	B9.fcs	B09	71.615	68772	1.91688	886	0.454428	211	838	B9	Day 4	PEH13	AK	RNF5-03	RNF5
8: B9.fcs	B9.fcs	B09	72.178	70427	1.11963	514	0.440242	203	839	B9	Day 4	PEH13	AK	RNF5-03	RNF5
8: B9.fcs	B9.fcs	B09	49.002	25803	9.68317	2011	0.417166	87	840	B9	Day 4	PEH13	AN	RNF5-03	RNF5
8: B9.fcs	B9.fcs	B09	51.861	29827	8.89246	2159	0.483666	118	841	B9	Day 4	PEH13	AN	RNF5-03	RNF5
8: B9.fcs	B9.fcs	B09	53.743	31829	7.70793	1973	0.362009	93	842	B9	Day 4	PEH13	AN	RNF5-03	RNF5
8: B9.fcs	B9.fcs	B09	65.978	86142	3.59513	1701	0.435597	207	855	B9	Day 6	PEH13	AK	RNF5-03	RNF5
8: B9.fcs	B9.fcs	B09	67.975	92007	2.78955	1376	0.530349	263	856	B9	Day 6	PEH13	AK	RNF5-03	RNF5
8: B9.fcs	B9.fcs	B09	69.747	87862	1.96228	950	0.384774	187	857	B9	Day 6	PEH13	AK	RNF5-03	RNF5
8: B9.fcs	B9.fcs	B09	35.173	24721	8.49835	1648	0.919681	180	858	B9	Day 6	PEH13	AN	RNF5-03	RNF5
8: B9.fcs	B9.fcs	B09	37.748	24234	8.74373	1621	0.882164	165	859	B9	Day 6	PEH13	AN	RNF5-03	RNF5
8: B9.fcs	B9.fcs	B09	39.175	26209	7.82535	1561	0.94349	190	860	B9	Day 6	PEH13	AN	RNF5-03	RNF5
8: B9.fcs	B9.fcs	B09	68.058	71302	1.93515	949	0.652324	322	825	B9	Day 2	PEH14	AK	HERC5-01	HERC5
8: B9.fcs	B9.fcs	B09	67.975	72293	1.43118	691	0.748263	364	826	B9	Day 2	PEH14	AK	HERC5-01	HERC5
8: B9.fcs	B9.fcs	B09	68.233	77745	0.661884	346	0.708479	373	827	B9	Day 2	PEH14	AK	HERC5-01	HERC5
8: B9.fcs	B9.fcs	B09	54.358	39469	7.65827	2215	1.0232	299	828	B9	Day 2	PEH14	AN	HERC5-01	HERC5
8: B9.fcs	B9.fcs	B09	55.858	44409	6.13875	2014	0.986872	327	829	B9	Day 2	PEH14	AN	HERC5-01	HERC5
8: B9.fcs	B9.fcs	B09	57.156	40484	4.88447	1503	0.761119	236	830	B9	Day 2	PEH14	AN	HERC5-01	HERC5
8: B9.fcs	B9.fcs	B09	69.804	70201	3.19839	1411	0.673196	299	843	B9	Day 4	PEH14	AK	HERC5-01	HERC5
8: B9.fcs	B9.fcs	B09	70.678	70850	2.76984	1222	0.599315	266	844	B9	Day 4	PEH14	AK	HERC5-01	HERC5
8: B9.fcs	B9.fcs	B09	72.893	74195	1.39132	677	0.663482	325	845	B9	Day 4	PEH14	AK	HERC5-01	HERC5
8: B9.fcs	B9.fcs	B09	47.606	28264	12.0749	2720	0.888772	202	846	B9	Day 4	PEH14	AN	HERC5-01	HERC5
8: B9.fcs	B9.fcs	B09	50.366	28801	11.0812	2594	0.855533	202	847	B9	Day 4	PEH14	AN	HERC5-01	HERC5
8: B9.fcs	B9.fcs	B09	52.631	27554	10.6598	2370	0.758827	170	848	B9	Day 4	PEH14	AN	HERC5-01	HERC5
8: B9.fcs	B9.fcs	B09	66.356	84468	4.11753	1924	0.587197	276	861	B9	Day 6	PEH14	AK	HERC5-01	HERC5
8: B9.fcs	B9.fcs	B09	68.165	86639	3.52893	1732	0.539051	266	862	B9	Day 6	PEH14	AK	HERC5-01	HERC5
8: B9.fcs	B9.fcs	B09	67.108	74102	2.54909	1045	0.591673	244	863	B9	Day 6	PEH14	AK	HERC5-01	HERC5
8: B9.fcs	B9.fcs	B09	32.968	20730	10.8312	1806	0.997506	168	864	B9	Day 6	PEH14	AN	HERC5-01	HERC5
8: B9.fcs	B9.fcs	B09	34.156	22873	10.8802	1885	1.08479	190	865	B9	Day 6	PEH14	AN	HERC5-01	HERC5
8: B9.fcs	B9.fcs	B09	35.747	24253	11.4037	2139	1.08633	206	866	B9	Day 6	PEH14	AN	HERC5-01	HERC5
8: B9.fcs	B9.fcs	B09	56.158	33091	2.56764	782	0.314218	96	607	B9	Day 2	PEH8	AC	TRAF3-01	TRAF3
8: B9.fcs	B9.fcs	B09	56.156	31942	4.09567	1197	0.232129	68	608	B9	Day 2	PEH8	AC	TRAF3-01	TRAF3
8: B9.fcs	B9.fcs	B09	57.705	34152	1.0284	323	0.269901	85	609	B9	Day 2	PEH8	AC	TRAF3-01	TRAF3
8: B9.fcs	B9.fcs	B09	61.083	33743	8.27051	2600	0.22534	71	610	B9	Day 2	PEH8	AD	TRAF3-01	TRAF3
8: B9.fcs	B9.fcs	B09	61.828	36406	7.17974	2433	0.206143	70	611	B9	Day 2	PEH8	AD	TRAF3-01	TRAF3
8: B9.fcs	B9.fcs	B09	62.666	35666	5.91013	1965	0.216086	72	612	B9	Day 2	PEH8	AD	TRAF3-01	TRAF3
8: B9.fcs	B9.fcs	B09	69.699	47335	1.29804	561	0.110939	48	619	B9	Day 4	PEH8	AC	TRAF3-01	TRAF3
8: B9.fcs	B9.fcs	B09	68.526	47324	3.42889	1476	0.0997935	43	620	B9	Day 4	PEH8	AC	TRAF3-01	TRAF3
8: B9.fcs	B9.fcs	B09	70.933	48497	0.531654	238	0.0981924	44	621	B9	Day 4	PEH8	AC	TRAF3-01	TRAF3
8: B9.fcs	B9.fcs	B09	60.377	29772	18.579	5052	0.0661522	18	622	B9	Day 4	PEH8	AD	TRAF3-01	TRAF3
8: B9.fcs	B9.fcs	B09	59.168	38445	17.7648	6123	0.150642	52	623	B9	Day 4	PEH8	AD	TRAF3-01	TRAF3
8: B9.fcs	B9.fcs	B09	65.012	35574	14.9517	4833	0.142107	46	624	B9	Day 4	PEH8	AD	TRAF3-01	TRAF3
8: B9.fcs	B9.fcs	B09	61.879	84152	1.96419	1121	0.181894	104	631	B9	Day 6	PEH8	AC	TRAF3-01	TRAF3
8: B9.fcs	B9.fcs	B09	60.883	75959	5.32281	2832	0.21755	116	632	B9	Day 6	PEH8	AC	TRAF3-01	TRAF3
8: B9.fcs	B9.fcs	B09	65.492	114185	0.992559	811	0.196656	161	633	B9	Day 6	PEH8	AC	TRAF3-01	TRAF3
8: B9.fcs	B9.fcs	B09	43.275	29586	16.2745	3852	0.244447	58	634	B9	Day 6	PEH8	AD	TRAF3-01	TRAF3
8: B9.fcs	B9.fcs	B09	43.403	38974	16.4095	5084	0.254338	79	635	B9	Day 6	PEH8	AD	TRAF3-01	TRAF3
8: B9.fcs	B9.fcs	B09	48.469	45155	15.6082	5707	0.207424	76	636	B9	Day 6	PEH8	AD	TRAF3-01	TRAF3
8: B9.fcs	B9.fcs	B09	54.807	13904	3.02964	276	1.17162	108	709	B9	Day 2	PEH9	AI	VPS8-02	VPS8
8: B9.fcs	B9.fcs	B09	63.861	43958	3.79102	1169	1.15083	359	710	B9	Day 2	PEH9	AI	VPS8-02	VPS8
8: B9.fcs	B9.fcs	B09	62.061	37328	3.20832	799	1.63132	413	711	B9	Day 2	PEH9	AI	VPS8-02	VPS8
8: B9.fcs	B9.fcs	B09	65.301	52817	0.442413	212	1.45598	708	712	B9	Day 2	PEH9	AJ	VPS8-02	VPS8
8: B9.fcs	B9.fcs	B09	54.723	34551	1.34157	367	2.25811	632	713	B9	Day 2	PEH9	AJ	VPS8-02	VPS8
8: B9.fcs	B9.fcs	B09	51.78	24377	1.59125	288	2.62549	488	714	B9	Day 2	PEH9	AJ	VPS8-02	VPS8
8: B9.fcs	B9.fcs	B09	62.988	44191	4.97443	1352	3.19145	896	715	B9	Day 4	PEH9	AI	VPS8-02	VPS8
8: B9.fcs	B9.fcs	B09	60.252	22818	5.62312	786	3.66644	532	716	B9	Day 4	PEH9	AI	VPS8-02	VPS8
8: B9.fcs	B9.fcs	B09	64.721	40675	5.30778	1321	3.96666	1028	717	B9	Day 4	PEH9	AI	VPS8-02	VPS8
8: B9.fcs	B9.fcs	B09	57.858	17049	0.736602	87	2.2511	272	718	B9	Day 4	PEH9	AJ	VPS8-02	VPS8
8: B9.fcs	B9.fcs	B09	72.443	60633	1.42442	736	1.92841	1016	719	B9	Day 4	PEH9	AJ	VPS8-02	VPS8
8: B9.fcs	B9.fcs	B09	74.668	62770	1.32697	728	2.49182	1402	720	B9	Day 4	PEH9	AJ	VPS8-02	VPS8
8: B9.fcs	B9.fcs	B09	64.166	62463	6.19923	2259	7.32452	2880	721	B9	Day 6	PEH9	AI	VPS8-02	VPS8
8: B9.fcs	B9.fcs	B09	65.113	68967	7.00729	2817	8.3111	3644	722	B9	Day 6	PEH9	AI	VPS8-02	VPS8
8: B9.fcs	B9.fcs	B09	67.483	66772	6.44543	2624	8.67878	3869	723	B9	Day 6	PEH9	AI	VPS8-02	VPS8
8: B9.fcs	B9.fcs	B09	75.594	101516	0.802717	527	3.76147	2566	724	B9	Day 6	PEH9	AJ	VPS8-02	VPS8
8: B9.fcs	B9.fcs	B09	59.944	50518	2.26825	657	4.26692	1291	725	B9	Day 6	PEH9	AJ	VPS8-02	VPS8
8: B9.fcs	B9.fcs	B09	75.44	97322	1.90017	1225	4.4083	2973	726	B9	Day 6	PEH9	AJ	VPS8-02	VPS8
19: C10.fcs	C10.fcs	C10	72.802	67020	4.87684	2566	0.276714	146	747	C10	Day 2	PEH10	AI	NTC-03	NTC
19: C10.fcs	C10.fcs	C10	72.471	68884	3.12689	1654	0.335381	178	748	C10	Day 2	PEH10	AI	NTC-03	NTC
19: C10.fcs	C10.fcs	C10	69.571	64565	1.79775	840	0.451669	212	749	C10	Day 2	PEH10	AI	NTC-03	NTC
19: C10.fcs	C10.fcs	C10	67.862	61040	1.78372	893	0.376097	189	750	C10	Day 2	PEH10	AJ	NTC-03	NTC
19: C10.fcs	C10.fcs	C10	55.28	31425	1.11006	235	1.62182	349	751	C10	Day 2	PEH10	AJ	NTC-03	NTC
19: C10.fcs	C10.fcs	C10	71.382	64297	0.379754	207	0.425633	233	752	C10	Day 2	PEH10	AJ	NTC-03	NTC
19: C10.fcs	C10.fcs	C10	60.826	26395	6.97828	1160	1.15947	195	759	C10	Day 4	PEH10	AI	NTC-03	NTC
19: C10.fcs	C10.fcs	C10	75.851	31448	3.77484	1075	0.440498	126	760	C10	Day 4	PEH10	AI	NTC-03	NTC
19: C10.fcs	C10.fcs	C10	76.829	59343	3.03549	1365	0.497865	225	761	C10	Day 4	PEH10	AI	NTC-03	NTC
19: C10.fcs	C10.fcs	C10	71.499	38896	2.16759	574	0.853645	228	762	C10	Day 4	PEH10	AJ	NTC-03	NTC
19: C10.fcs	C10.fcs	C10	73.659	73132	1.30903	662	0.815878	416	763	C10	Day 4	PEH10	AJ	NTC-03	NTC
19: C10.fcs	C10.fcs	C10	65.975	34072	0.59076	117	1.17266	235	764	C10	Day 4	PEH10	AJ	NTC-03	NTC
19: C10.fcs	C10.fcs	C10	65.002	63097	6.29379	2632	3.02166	1303	771	C10	Day 6	PEH10	AI	NTC-03	NTC
19: C10.fcs	C10.fcs	C10	68.366	66005	4.93377	2179	2.70526	1228	772	C10	Day 6	PEH10	AI	NTC-03	NTC
19: C10.fcs	C10.fcs	C10	68.252	71919	3.75723	1625	2.78714	1240	773	C10	Day 6	PEH10	AI	NTC-03	NTC
19: C10.fcs	C10.fcs	C10	73.897	90593	2.24907	1212	1.93441	1063	774	C10	Day 6	PEH10	AJ	NTC-03	NTC
19: C10.fcs	C10.fcs	C10	76.923	77870	1.48552	771	1.39264	733	775	C10	Day 6	PEH10	AJ	NTC-03	NTC
19: C10.fcs	C10.fcs	C10	78.016	86150	0.920954	530	1.65086	966	776	C10	Day 6	PEH10	AJ	NTC-03	NTC
19: C10.fcs	C10.fcs	C10	66.429	40477	3.14173	898	0.818904	236	753	C10	Day 2	PEH11	AI	NTC-03	NTC
19: C10.fcs	C10.fcs	C10	63.727	38600	1.83223	460	1.18471	301	754	C10	Day 2	PEH11	AI	NTC-03	NTC
19: C10.fcs	C10.fcs	C10	77.48	66013	0.818921	438	0.409645	220	755	C10	Day 2	PEH11	AI	NTC-03	NTC
19: C10.fcs	C10.fcs	C10	64.642	39820	1.82355	550	0.95235	290	756	C10	Day 2	PEH11	AJ	NTC-03	NTC
19: C10.fcs	C10.fcs	C10	74.353	53034	1.67446	770	0.454595	210	757	C10	Day 2	PEH11	AJ	NTC-03	NTC
19: C10.fcs	C10.fcs	C10	70.982	52384	0.897039	383	0.935057	403	758	C10	Day 2	PEH11	AJ	NTC-03	NTC
19: C10.fcs	C10.fcs	C10	74.292	56363	4.87344	2193	0.42927	194	765	C10	Day 4	PEH11	AI	NTC-03	NTC
19: C10.fcs	C10.fcs	C10	75.304	69797	3.45784	1634	1.02628	490	766	C10	Day 4	PEH11	AI	NTC-03	NTC
19: C10.fcs	C10.fcs	C10	77.024	65176	1.76135	808	1.19963	557	767	C10	Day 4	PEH11	AI	NTC-03	NTC
19: C10.fcs	C10.fcs	C10	77.455	70045	1.84943	975	1.01391	540	768	C10	Day 4	PEH11	AJ	NTC-03	NTC
19: C10.fcs	C10.fcs	C10	76.501	66264	1.76895	859	1.11993	550	769	C10	Day 4	PEH11	AJ	NTC-03	NTC
19: C10.fcs	C10.fcs	C10	77.338	72836	1.32709	720	1.56933	865	770	C10	Day 4	PEH11	AJ	NTC-03	NTC
19: C10.fcs	C10.fcs	C10	66.503	57970	5.66501	2237	1.9151	771	777	C10	Day 6	PEH11	AI	NTC-03	NTC
19: C10.fcs	C10.fcs	C10	67.02	74837	4.45514	1962	2.10075	945	778	C10	Day 6	PEH11	AI	NTC-03	NTC
19: C10.fcs	C10.fcs	C10	75.495	63254	2.45012	1147	1.98895	950	779	C10	Day 6	PEH11	AI	NTC-03	NTC
19: C10.fcs	C10.fcs	C10	74.781	83733	1.97165	1060	1.45177	792	780	C10	Day 6	PEH11	AJ	NTC-03	NTC
19: C10.fcs	C10.fcs	C10	73.105	84072	2.39491	1250	1.45568	771	781	C10	Day 6	PEH11	AJ	NTC-03	NTC
19: C10.fcs	C10.fcs	C10	76.852	66395	1.42561	715	1.49465	761	782	C10	Day 6	PEH11	AJ	NTC-03	NTC
19: C10.fcs	C10.fcs	C10	67.37	68222	1.97219	932	0.609923	290	813	C10	Day 2	PEH12	AK	NTC-03	NTC
19: C10.fcs	C10.fcs	C10	68.448	74541	1.44064	774	0.617832	334	814	C10	Day 2	PEH12	AK	NTC-03	NTC
19: C10.fcs	C10.fcs	C10	68.547	64575	0.726255	345	0.486006	232	815	C10	Day 2	PEH12	AK	NTC-03	NTC
19: C10.fcs	C10.fcs	C10	60.303	36980	8.31578	2368	0.704373	202	816	C10	Day 2	PEH12	AN	NTC-03	NTC
19: C10.fcs	C10.fcs	C10	60.23	50119	6.90185	2604	0.632095	240	817	C10	Day 2	PEH12	AN	NTC-03	NTC
19: C10.fcs	C10.fcs	C10	61.29	43180	4.59692	1478	0.5598	181	818	C10	Day 2	PEH12	AN	NTC-03	NTC
19: C10.fcs	C10.fcs	C10	70.578	68863	3.45733	1554	0.528913	239	831	C10	Day 4	PEH12	AK	NTC-03	NTC
19: C10.fcs	C10.fcs	C10	70.438	64516	2.55933	1087	0.494342	211	832	C10	Day 4	PEH12	AK	NTC-03	NTC
19: C10.fcs	C10.fcs	C10	70.846	66505	1.49225	627	0.452521	191	833	C10	Day 4	PEH12	AK	NTC-03	NTC
19: C10.fcs	C10.fcs	C10	49.624	26845	11.6892	2449	0.564784	119	834	C10	Day 4	PEH12	AN	NTC-03	NTC
19: C10.fcs	C10.fcs	C10	50.679	32413	10.7164	2594	0.595458	145	835	C10	Day 4	PEH12	AN	NTC-03	NTC
19: C10.fcs	C10.fcs	C10	55.492	32284	8.436	2157	0.296354	76	836	C10	Day 4	PEH12	AN	NTC-03	NTC
19: C10.fcs	C10.fcs	C10	67.48	71805	4.07814	1739	0.390105	167	849	C10	Day 6	PEH12	AK	NTC-03	NTC
19: C10.fcs	C10.fcs	C10	66.076	84794	3.83991	1727	0.480173	217	850	C10	Day 6	PEH12	AK	NTC-03	NTC
19: C10.fcs	C10.fcs	C10	68.964	83576	2.46944	1182	0.428533	206	851	C10	Day 6	PEH12	AK	NTC-03	NTC
19: C10.fcs	C10.fcs	C10	38.691	21135	10.611	1841	0.476108	83	852	C10	Day 6	PEH12	AN	NTC-03	NTC
19: C10.fcs	C10.fcs	C10	37.845	26003	10.6931	2129	0.459954	92	853	C10	Day 6	PEH12	AN	NTC-03	NTC
19: C10.fcs	C10.fcs	C10	40.785	27707	9.20308	1984	0.406542	88	854	C10	Day 6	PEH12	AN	NTC-03	NTC
19: C10.fcs	C10.fcs	C10	64.833	63988	1.98022	897	0.566336	258	819	C10	Day 2	PEH13	AK	NTC-03	NTC
19: C10.fcs	C10.fcs	C10	65.561	65328	1.10374	526	0.619356	297	820	C10	Day 2	PEH13	AK	NTC-03	NTC
19: C10.fcs	C10.fcs	C10	67.337	60346	0.62648	283	0.519721	236	821	C10	Day 2	PEH13	AK	NTC-03	NTC
19: C10.fcs	C10.fcs	C10	59.11	40236	7.97051	2411	0.408257	124	822	C10	Day 2	PEH13	AN	NTC-03	NTC
19: C10.fcs	C10.fcs	C10	59.983	42304	5.46151	1710	0.372291	117	823	C10	Day 2	PEH13	AN	NTC-03	NTC
19: C10.fcs	C10.fcs	C10	58.814	45696	4.03966	1255	0.544226	170	824	C10	Day 2	PEH13	AN	NTC-03	NTC
19: C10.fcs	C10.fcs	C10	68.855	63205	3.261	1369	0.60375	255	837	C10	Day 4	PEH13	AK	NTC-03	NTC
19: C10.fcs	C10.fcs	C10	69.458	62555	1.89289	837	0.459232	204	838	C10	Day 4	PEH13	AK	NTC-03	NTC
19: C10.fcs	C10.fcs	C10	71.828	65319	1.16581	534	0.445555	205	839	C10	Day 4	PEH13	AK	NTC-03	NTC
19: C10.fcs	C10.fcs	C10	50.586	26355	10.7471	2290	0.425254	91	840	C10	Day 4	PEH13	AN	NTC-03	NTC
19: C10.fcs	C10.fcs	C10	53.991	27980	9.05159	2051	0.33867	77	841	C10	Day 4	PEH13	AN	NTC-03	NTC
19: C10.fcs	C10.fcs	C10	57.416	30888	7.52099	1908	0.423912	108	842	C10	Day 4	PEH13	AN	NTC-03	NTC
19: C10.fcs	C10.fcs	C10	64.35	73203	4.38831	1758	0.526407	212	855	C10	Day 6	PEH13	AK	NTC-03	NTC
19: C10.fcs	C10.fcs	C10	65.478	82805	3.25249	1455	0.575632	259	856	C10	Day 6	PEH13	AK	NTC-03	NTC
19: C10.fcs	C10.fcs	C10	67.952	83868	2.11032	992	0.444755	210	857	C10	Day 6	PEH13	AK	NTC-03	NTC
19: C10.fcs	C10.fcs	C10	40.716	27186	8.43592	1857	0.398172	88	858	C10	Day 6	PEH13	AN	NTC-03	NTC
19: C10.fcs	C10.fcs	C10	42.221	28686	8.16274	1886	0.426651	99	859	C10	Day 6	PEH13	AN	NTC-03	NTC
19: C10.fcs	C10.fcs	C10	44.587	27361	7.98153	1798	0.481534	109	860	C10	Day 6	PEH13	AN	NTC-03	NTC
19: C10.fcs	C10.fcs	C10	68.249	67765	1.71134	821	0.541101	261	825	C10	Day 2	PEH14	AK	NTC-03	NTC
19: C10.fcs	C10.fcs	C10	67.923	62292	1.33799	586	0.540479	238	826	C10	Day 2	PEH14	AK	NTC-03	NTC
19: C10.fcs	C10.fcs	C10	67.388	71616	0.666709	319	0.521851	251	827	C10	Day 2	PEH14	AK	NTC-03	NTC
19: C10.fcs	C10.fcs	C10	57.163	45378	8.35109	2744	0.728119	241	828	C10	Day 2	PEH14	AN	NTC-03	NTC
19: C10.fcs	C10.fcs	C10	59.32	47133	5.94657	2059	0.634219	221	829	C10	Day 2	PEH14	AN	NTC-03	NTC
19: C10.fcs	C10.fcs	C10	60.595	48758	3.66594	1305	0.458587	164	830	C10	Day 2	PEH14	AN	NTC-03	NTC
19: C10.fcs	C10.fcs	C10	68.448	67157	3.14854	1279	0.506993	207	843	C10	Day 4	PEH14	AK	NTC-03	NTC
19: C10.fcs	C10.fcs	C10	69.064	73729	2.59518	1120	0.649186	282	844	C10	Day 4	PEH14	AK	NTC-03	NTC
19: C10.fcs	C10.fcs	C10	71.269	68322	1.53615	686	0.439203	197	845	C10	Day 4	PEH14	AK	NTC-03	NTC
19: C10.fcs	C10.fcs	C10	50.294	27312	11.678	2543	0.543503	119	846	C10	Day 4	PEH14	AN	NTC-03	NTC
19: C10.fcs	C10.fcs	C10	53.447	29409	9.88609	2378	0.455223	110	847	C10	Day 4	PEH14	AN	NTC-03	NTC
19: C10.fcs	C10.fcs	C10	56.869	32429	7.79113	2056	0.422626	112	848	C10	Day 4	PEH14	AN	NTC-03	NTC
19: C10.fcs	C10.fcs	C10	65.484	70408	3.8278	1524	0.512257	205	861	C10	Day 6	PEH14	AK	NTC-03	NTC
19: C10.fcs	C10.fcs	C10	67.323	79204	3.39371	1484	0.477946	210	862	C10	Day 6	PEH14	AK	NTC-03	NTC
19: C10.fcs	C10.fcs	C10	68.289	83498	2.42655	1096	0.508833	231	863	C10	Day 6	PEH14	AK	NTC-03	NTC
19: C10.fcs	C10.fcs	C10	35.109	20174	9.57838	1563	0.627246	103	864	C10	Day 6	PEH14	AN	NTC-03	NTC
19: C10.fcs	C10.fcs	C10	36.878	21693	8.96318	1563	0.524815	92	865	C10	Day 6	PEH14	AN	NTC-03	NTC
19: C10.fcs	C10.fcs	C10	41.807	26949	8.63323	1876	0.444404	97	866	C10	Day 6	PEH14	AN	NTC-03	NTC
19: C10.fcs	C10.fcs	C10	65.219	56197	2.29698	1184	0.322936	167	607	C10	Day 2	PEH8	AC	NTC-03	NTC
19: C10.fcs	C10.fcs	C10	65.341	51633	2.94242	1397	0.306568	146	608	C10	Day 2	PEH8	AC	NTC-03	NTC
19: C10.fcs	C10.fcs	C10	67.844	51471	0.684143	327	0.29205	140	609	C10	Day 2	PEH8	AC	NTC-03	NTC
19: C10.fcs	C10.fcs	C10	64.421	42586	4.66247	1813	0.312764	122	610	C10	Day 2	PEH8	AD	NTC-03	NTC
19: C10.fcs	C10.fcs	C10	65.947	45299	2.83804	1184	0.243897	102	611	C10	Day 2	PEH8	AD	NTC-03	NTC
19: C10.fcs	C10.fcs	C10	66.495	45142	3.39519	1407	0.269535	112	612	C10	Day 2	PEH8	AD	NTC-03	NTC
19: C10.fcs	C10.fcs	C10	72.511	65575	3.26854	1742	0.220916	118	619	C10	Day 4	PEH8	AC	NTC-03	NTC
19: C10.fcs	C10.fcs	C10	73.529	61933	3.08635	1617	0.211417	111	620	C10	Day 4	PEH8	AC	NTC-03	NTC
19: C10.fcs	C10.fcs	C10	75.12	67748	0.85677	492	0.213735	123	621	C10	Day 4	PEH8	AC	NTC-03	NTC
19: C10.fcs	C10.fcs	C10	73.395	48079	4.64353	1982	0.215079	92	622	C10	Day 4	PEH8	AD	NTC-03	NTC
19: C10.fcs	C10.fcs	C10	70.975	60376	3.31784	1685	0.212206	108	623	C10	Day 4	PEH8	AD	NTC-03	NTC
19: C10.fcs	C10.fcs	C10	73.761	50603	3.96123	1778	0.157932	71	624	C10	Day 4	PEH8	AD	NTC-03	NTC
19: C10.fcs	C10.fcs	C10	64.56	91552	4.39046	2409	0.368608	203	631	C10	Day 6	PEH8	AC	NTC-03	NTC
19: C10.fcs	C10.fcs	C10	67.761	86841	4.25717	2448	0.241144	139	632	C10	Day 6	PEH8	AC	NTC-03	NTC
19: C10.fcs	C10.fcs	C10	69.014	130103	1.48222	1259	0.336748	287	633	C10	Day 6	PEH8	AC	NTC-03	NTC
19: C10.fcs	C10.fcs	C10	68.135	74538	3.97496	2330	0.206	121	634	C10	Day 6	PEH8	AD	NTC-03	NTC
19: C10.fcs	C10.fcs	C10	69.446	97976	2.95449	2297	0.248909	194	635	C10	Day 6	PEH8	AD	NTC-03	NTC
19: C10.fcs	C10.fcs	C10	69.418	95047	3.88218	2951	0.217905	166	636	C10	Day 6	PEH8	AD	NTC-03	NTC
19: C10.fcs	C10.fcs	C10	73.148	70120	3.89119	2396	0.805477	500	709	C10	Day 2	PEH9	AI	NTC-03	NTC
19: C10.fcs	C10.fcs	C10	2.3459	1463	4.54545	3	1.49254	1	710	C10	Day 2	PEH9	AI	NTC-03	NTC
19: C10.fcs	C10.fcs	C10	73.141	71920	4.63838	2877	0.964394	604	711	C10	Day 2	PEH9	AI	NTC-03	NTC
19: C10.fcs	C10.fcs	C10	51.432	18567	0.45327	63	2.08524	296	712	C10	Day 2	PEH9	AJ	NTC-03	NTC
19: C10.fcs	C10.fcs	C10	55.305	28570	1.37539	324	2.09875	505	713	C10	Day 2	PEH9	AJ	NTC-03	NTC
19: C10.fcs	C10.fcs	C10	52.365	23800	1.26252	232	2.22932	419	714	C10	Day 2	PEH9	AJ	NTC-03	NTC
19: C10.fcs	C10.fcs	C10	59.386	35141	6.80216	1476	2.86495	640	715	C10	Day 4	PEH9	AI	NTC-03	NTC
19: C10.fcs	C10.fcs	C10	60.737	27481	7.75716	1417	3.35432	634	716	C10	Day 4	PEH9	AI	NTC-03	NTC
19: C10.fcs	C10.fcs	C10	60.697	31155	7.92307	1553	3.41004	692	717	C10	Day 4	PEH9	AI	NTC-03	NTC
19: C10.fcs	C10.fcs	C10	61.876	39331	0.562063	155	2.2716	641	718	C10	Day 4	PEH9	AJ	NTC-03	NTC
19: C10.fcs	C10.fcs	C10	75.182	60099	1.26633	665	2.01698	1081	719	C10	Day 4	PEH9	AJ	NTC-03	NTC
19: C10.fcs	C10.fcs	C10	76.643	59831	1.08832	583	2.34258	1285	720	C10	Day 4	PEH9	AJ	NTC-03	NTC
19: C10.fcs	C10.fcs	C10	65.166	60738	7.90622	3116	5.69487	2380	721	C10	Day 6	PEH9	AI	NTC-03	NTC
19: C10.fcs	C10.fcs	C10	57.156	39319	9.96794	2052	7.40374	1646	722	C10	Day 6	PEH9	AI	NTC-03	NTC
19: C10.fcs	C10.fcs	C10	65.218	60067	8.74664	3416	7.44383	3141	723	C10	Day 6	PEH9	AI	NTC-03	NTC
19: C10.fcs	C10.fcs	C10	65.874	64748	0.828866	317	3.5654	1414	724	C10	Day 6	PEH9	AJ	NTC-03	NTC
19: C10.fcs	C10.fcs	C10	70.159	79325	1.71183	794	3.89931	1882	725	C10	Day 6	PEH9	AJ	NTC-03	NTC
19: C10.fcs	C10.fcs	C10	73.509	94617	1.6589	975	4.03461	2471	726	C10	Day 6	PEH9	AJ	NTC-03	NTC
20: C11.fcs	C11.fcs	C11	73.978	60131	4.33359	2012	0.187036	87	747	C11	Day 2	PEH10	AI	UBR1-01	UBR1
20: C11.fcs	C11.fcs	C11	73.147	66047	3.3891	1651	0.202811	99	748	C11	Day 2	PEH10	AI	UBR1-01	UBR1
20: C11.fcs	C11.fcs	C11	73.92	68862	1.71512	869	0.257884	131	749	C11	Day 2	PEH10	AI	UBR1-01	UBR1
20: C11.fcs	C11.fcs	C11	70.402	63174	1.55021	792	0.228484	117	750	C11	Day 2	PEH10	AJ	UBR1-01	UBR1
20: C11.fcs	C11.fcs	C11	72.08	69419	0.690704	377	0.355989	195	751	C11	Day 2	PEH10	AJ	UBR1-01	UBR1
20: C11.fcs	C11.fcs	C11	73.056	67119	0.35444	192	0.358687	195	752	C11	Day 2	PEH10	AJ	UBR1-01	UBR1
20: C11.fcs	C11.fcs	C11	73.609	49475	6.08422	2241	0.35979	133	759	C11	Day 4	PEH10	AI	UBR1-01	UBR1
20: C11.fcs	C11.fcs	C11	63.065	17826	4.99249	565	1.31671	151	760	C11	Day 4	PEH10	AI	UBR1-01	UBR1
20: C11.fcs	C11.fcs	C11	72.528	49627	3.15186	1034	0.992908	329	761	C11	Day 4	PEH10	AI	UBR1-01	UBR1
20: C11.fcs	C11.fcs	C11	76.436	50130	1.95302	735	0.323127	122	762	C11	Day 4	PEH10	AJ	UBR1-01	UBR1
20: C11.fcs	C11.fcs	C11	77.792	61979	1.00696	498	0.344571	171	763	C11	Day 4	PEH10	AJ	UBR1-01	UBR1
20: C11.fcs	C11.fcs	C11	78.245	54216	0.68693	299	0.352556	154	764	C11	Day 4	PEH10	AJ	UBR1-01	UBR1
20: C11.fcs	C11.fcs	C11	65.364	59074	6.06331	2381	2.9892	1210	771	C11	Day 6	PEH10	AI	UBR1-01	UBR1
20: C11.fcs	C11.fcs	C11	68.777	62166	5.59836	2376	2.99422	1310	772	C11	Day 6	PEH10	AI	UBR1-01	UBR1
20: C11.fcs	C11.fcs	C11	68.8	76641	3.99492	1824	3.19106	1505	773	C11	Day 6	PEH10	AI	UBR1-01	UBR1
20: C11.fcs	C11.fcs	C11	74.523	84645	2.17723	1183	1.68636	932	774	C11	Day 6	PEH10	AJ	UBR1-01	UBR1
20: C11.fcs	C11.fcs	C11	76.534	75718	1.32752	682	1.58615	828	775	C11	Day 6	PEH10	AJ	UBR1-01	UBR1
20: C11.fcs	C11.fcs	C11	77.071	71537	0.921797	461	1.44645	734	776	C11	Day 6	PEH10	AJ	UBR1-01	UBR1
20: C11.fcs	C11.fcs	C11	75.464	55839	3.0939	1427	0.330625	153	753	C11	Day 2	PEH11	AI	CBL-02	CBL
20: C11.fcs	C11.fcs	C11	76.841	62014	1.74908	879	0.293633	148	754	C11	Day 2	PEH11	AI	CBL-02	CBL
20: C11.fcs	C11.fcs	C11	76.327	66006	0.89	470	0.319	169	755	C11	Day 2	PEH11	AI	CBL-02	CBL
20: C11.fcs	C11.fcs	C11	72.473	55582	2.03551	979	0.317105	153	756	C11	Day 2	PEH11	AJ	CBL-02	CBL
20: C11.fcs	C11.fcs	C11	54.083	20814	1.42998	203	1.32759	191	757	C11	Day 2	PEH11	AJ	CBL-02	CBL
20: C11.fcs	C11.fcs	C11	72.953	55887	0.993734	498	0.320239	161	758	C11	Day 2	PEH11	AJ	CBL-02	CBL
20: C11.fcs	C11.fcs	C11	65.074	30899	5.76119	1144	0.833999	167	765	C11	Day 4	PEH11	AI	CBL-02	CBL
20: C11.fcs	C11.fcs	C11	74.535	67328	3.43695	1569	1.06625	492	766	C11	Day 4	PEH11	AI	CBL-02	CBL
20: C11.fcs	C11.fcs	C11	75.383	63646	2.48784	1100	1.33003	596	767	C11	Day 4	PEH11	AI	CBL-02	CBL
20: C11.fcs	C11.fcs	C11	73.688	66769	2.76212	1377	0.872902	439	768	C11	Day 4	PEH11	AJ	CBL-02	CBL
20: C11.fcs	C11.fcs	C11	73.642	70608	2.38888	1255	1.105	587	769	C11	Day 4	PEH11	AJ	CBL-02	CBL
20: C11.fcs	C11.fcs	C11	74.816	69392	1.47231	780	1.73974	938	770	C11	Day 4	PEH11	AJ	CBL-02	CBL
20: C11.fcs	C11.fcs	C11	65.024	55183	6.19914	2407	1.85035	732	777	C11	Day 6	PEH11	AI	CBL-02	CBL
20: C11.fcs	C11.fcs	C11	67.34	68381	4.74045	2010	2.55556	1112	778	C11	Day 6	PEH11	AI	CBL-02	CBL
20: C11.fcs	C11.fcs	C11	71.615	72446	3.33319	1591	1.84054	895	779	C11	Day 6	PEH11	AI	CBL-02	CBL
20: C11.fcs	C11.fcs	C11	70.98	67974	2.82917	1361	1.13445	552	780	C11	Day 6	PEH11	AJ	CBL-02	CBL
20: C11.fcs	C11.fcs	C11	69.367	78036	2.88904	1431	1.24806	626	781	C11	Day 6	PEH11	AJ	CBL-02	CBL
20: C11.fcs	C11.fcs	C11	73.531	65514	1.77842	892	1.42487	725	782	C11	Day 6	PEH11	AJ	CBL-02	CBL
20: C11.fcs	C11.fcs	C11	68.375	74601	1.57038	806	0.378494	195	813	C11	Day 2	PEH12	AK	MYCBP2-03	MYCBP2
20: C11.fcs	C11.fcs	C11	68.677	67967	1.18383	579	0.34638	170	814	C11	Day 2	PEH12	AK	MYCBP2-03	MYCBP2
20: C11.fcs	C11.fcs	C11	68.5	63156	0.593994	270	0.385703	176	815	C11	Day 2	PEH12	AK	MYCBP2-03	MYCBP2
20: C11.fcs	C11.fcs	C11	60.702	41308	7.5508	2475	0.276857	91	816	C11	Day 2	PEH12	AN	MYCBP2-03	MYCBP2
20: C11.fcs	C11.fcs	C11	60.618	46567	6.84713	2527	0.272921	101	817	C11	Day 2	PEH12	AN	MYCBP2-03	MYCBP2
20: C11.fcs	C11.fcs	C11	61.813	41214	3.87356	1261	0.229857	75	818	C11	Day 2	PEH12	AN	MYCBP2-03	MYCBP2
20: C11.fcs	C11.fcs	C11	71.848	66065	2.66848	1157	0.301226	131	831	C11	Day 4	PEH12	AK	MYCBP2-03	MYCBP2
20: C11.fcs	C11.fcs	C11	72.154	62266	2.10777	875	0.350465	146	832	C11	Day 4	PEH12	AK	MYCBP2-03	MYCBP2
20: C11.fcs	C11.fcs	C11	72.496	64173	1.31163	548	0.229248	96	833	C11	Day 4	PEH12	AK	MYCBP2-03	MYCBP2
20: C11.fcs	C11.fcs	C11	49.874	26868	11.3376	2442	0.19924	43	834	C11	Day 4	PEH12	AN	MYCBP2-03	MYCBP2
20: C11.fcs	C11.fcs	C11	50.475	31636	10.7968	2660	0.198493	49	835	C11	Day 4	PEH12	AN	MYCBP2-03	MYCBP2
20: C11.fcs	C11.fcs	C11	56.215	29416	7.83329	1872	0.233781	56	836	C11	Day 4	PEH12	AN	MYCBP2-03	MYCBP2
20: C11.fcs	C11.fcs	C11	68.781	71790	3.52962	1583	0.277938	125	849	C11	Day 6	PEH12	AK	MYCBP2-03	MYCBP2
20: C11.fcs	C11.fcs	C11	68.032	81706	2.91403	1326	0.302353	138	850	C11	Day 6	PEH12	AK	MYCBP2-03	MYCBP2
20: C11.fcs	C11.fcs	C11	69.912	74510	1.96986	885	0.259746	117	851	C11	Day 6	PEH12	AK	MYCBP2-03	MYCBP2
20: C11.fcs	C11.fcs	C11	37.037	19422	10.5373	1714	0.159587	26	852	C11	Day 6	PEH12	AN	MYCBP2-03	MYCBP2
20: C11.fcs	C11.fcs	C11	35.884	24575	10.313	1990	0.479653	93	853	C11	Day 6	PEH12	AN	MYCBP2-03	MYCBP2
20: C11.fcs	C11.fcs	C11	41.372	27403	8.32375	1810	0.316311	69	854	C11	Day 6	PEH12	AN	MYCBP2-03	MYCBP2
20: C11.fcs	C11.fcs	C11	62.115	59083	1.60814	714	0.446208	199	819	C11	Day 2	PEH13	AK	MNAT1-01	MNAT1
20: C11.fcs	C11.fcs	C11	62.382	56058	0.918572	399	0.419532	183	820	C11	Day 2	PEH13	AK	MNAT1-01	MNAT1
20: C11.fcs	C11.fcs	C11	63.451	58599	0.540963	249	0.320506	148	821	C11	Day 2	PEH13	AK	MNAT1-01	MNAT1
20: C11.fcs	C11.fcs	C11	54.79	29638	6.70994	1623	1.19281	292	822	C11	Day 2	PEH13	AN	MNAT1-01	MNAT1
20: C11.fcs	C11.fcs	C11	52.732	30216	4.82747	1143	1.13987	273	823	C11	Day 2	PEH13	AN	MNAT1-01	MNAT1
20: C11.fcs	C11.fcs	C11	54.14	34931	3.16868	866	1.10367	305	824	C11	Day 2	PEH13	AN	MNAT1-01	MNAT1
20: C11.fcs	C11.fcs	C11	66.516	56910	2.81621	1144	0.348347	142	837	C11	Day 4	PEH13	AK	MNAT1-01	MNAT1
20: C11.fcs	C11.fcs	C11	66.551	43993	1.61616	529	0.310654	102	838	C11	Day 4	PEH13	AK	MNAT1-01	MNAT1
20: C11.fcs	C11.fcs	C11	68.481	56530	1.03854	425	0.338512	139	839	C11	Day 4	PEH13	AK	MNAT1-01	MNAT1
20: C11.fcs	C11.fcs	C11	46.818	20991	10.8234	1906	1.17845	210	840	C11	Day 4	PEH13	AN	MNAT1-01	MNAT1
20: C11.fcs	C11.fcs	C11	50.991	20252	9.25786	1598	0.889986	155	841	C11	Day 4	PEH13	AN	MNAT1-01	MNAT1
20: C11.fcs	C11.fcs	C11	55.06	24498	7.74044	1633	0.813352	173	842	C11	Day 4	PEH13	AN	MNAT1-01	MNAT1
20: C11.fcs	C11.fcs	C11	63.196	68532	3.17449	1367	0.30329	131	855	C11	Day 6	PEH13	AK	MNAT1-01	MNAT1
20: C11.fcs	C11.fcs	C11	63.794	68419	2.63183	1115	0.380925	162	856	C11	Day 6	PEH13	AK	MNAT1-01	MNAT1
20: C11.fcs	C11.fcs	C11	66.196	64952	1.80073	775	0.298839	129	857	C11	Day 6	PEH13	AK	MNAT1-01	MNAT1
20: C11.fcs	C11.fcs	C11	31.958	15139	10.0522	1270	1.98604	256	858	C11	Day 6	PEH13	AN	MNAT1-01	MNAT1
20: C11.fcs	C11.fcs	C11	36.62	20685	8.51685	1458	1.39961	243	859	C11	Day 6	PEH13	AN	MNAT1-01	MNAT1
20: C11.fcs	C11.fcs	C11	39.328	18005	9.25998	1429	1.19726	187	860	C11	Day 6	PEH13	AN	MNAT1-01	MNAT1
20: C11.fcs	C11.fcs	C11	67.95	67961	1.84896	854	0.606843	282	825	C11	Day 2	PEH14	AK	EGR1-02	EGR1
20: C11.fcs	C11.fcs	C11	67.513	63252	1.20468	513	0.671767	288	826	C11	Day 2	PEH14	AK	EGR1-02	EGR1
20: C11.fcs	C11.fcs	C11	69.593	74826	0.643151	322	0.522562	263	827	C11	Day 2	PEH14	AK	EGR1-02	EGR1
20: C11.fcs	C11.fcs	C11	56.476	39998	6.73242	2000	0.625544	187	828	C11	Day 2	PEH14	AN	EGR1-02	EGR1
20: C11.fcs	C11.fcs	C11	57.559	40398	5.77778	1781	0.53243	165	829	C11	Day 2	PEH14	AN	EGR1-02	EGR1
20: C11.fcs	C11.fcs	C11	59.38	42456	3.29431	1075	0.427194	140	830	C11	Day 2	PEH14	AN	EGR1-02	EGR1
20: C11.fcs	C11.fcs	C11	67.878	57009	3.04038	1033	0.591023	202	843	C11	Day 4	PEH14	AK	EGR1-02	EGR1
20: C11.fcs	C11.fcs	C11	71.138	70949	2.29399	993	0.537671	234	844	C11	Day 4	PEH14	AK	EGR1-02	EGR1
20: C11.fcs	C11.fcs	C11	72.065	63245	1.41921	574	0.450428	183	845	C11	Day 4	PEH14	AK	EGR1-02	EGR1
20: C11.fcs	C11.fcs	C11	51.862	23328	11.0991	2158	0.491325	96	846	C11	Day 4	PEH14	AN	EGR1-02	EGR1
20: C11.fcs	C11.fcs	C11	52.609	27266	9.94137	2272	0.444328	102	847	C11	Day 4	PEH14	AN	EGR1-02	EGR1
20: C11.fcs	C11.fcs	C11	56.846	26597	7.70546	1712	0.31407	70	848	C11	Day 4	PEH14	AN	EGR1-02	EGR1
20: C11.fcs	C11.fcs	C11	67.542	71479	3.70457	1578	0.369556	158	861	C11	Day 6	PEH14	AK	EGR1-02	EGR1
20: C11.fcs	C11.fcs	C11	68.062	74706	2.84604	1216	0.412559	177	862	C11	Day 6	PEH14	AK	EGR1-02	EGR1
20: C11.fcs	C11.fcs	C11	69.316	77410	2.28195	978	0.40435	174	863	C11	Day 6	PEH14	AK	EGR1-02	EGR1
20: C11.fcs	C11.fcs	C11	35.106	19248	10.7928	1699	0.687654	109	864	C11	Day 6	PEH14	AN	EGR1-02	EGR1
20: C11.fcs	C11.fcs	C11	35.005	19959	10.2767	1671	0.665893	109	865	C11	Day 6	PEH14	AN	EGR1-02	EGR1
20: C11.fcs	C11.fcs	C11	41.85	24046	9.65298	1911	0.572548	114	866	C11	Day 6	PEH14	AN	EGR1-02	EGR1
20: C11.fcs	C11.fcs	C11	65.438	51514	1.86835	868	0.178337	83	607	C11	Day 2	PEH8	AC	RAD18-02	RAD18
20: C11.fcs	C11.fcs	C11	66.694	48395	3.90419	1744	0.160923	72	608	C11	Day 2	PEH8	AC	RAD18-02	RAD18
20: C11.fcs	C11.fcs	C11	69.004	52966	0.849356	417	0.144406	71	609	C11	Day 2	PEH8	AC	RAD18-02	RAD18
20: C11.fcs	C11.fcs	C11	66.504	43523	4.1226	1649	0.199606	80	610	C11	Day 2	PEH8	AD	RAD18-02	RAD18
20: C11.fcs	C11.fcs	C11	67.335	44037	2.99636	1220	0.174075	71	611	C11	Day 2	PEH8	AD	RAD18-02	RAD18
20: C11.fcs	C11.fcs	C11	66.852	43278	3.04706	1207	0.209094	83	612	C11	Day 2	PEH8	AD	RAD18-02	RAD18
20: C11.fcs	C11.fcs	C11	72.185	65245	2.65773	1391	0.146904	77	619	C11	Day 4	PEH8	AC	RAD18-02	RAD18
20: C11.fcs	C11.fcs	C11	73.055	56840	4.64416	2235	0.136955	66	620	C11	Day 4	PEH8	AC	RAD18-02	RAD18
20: C11.fcs	C11.fcs	C11	74.927	67732	1.50431	845	0.131565	74	621	C11	Day 4	PEH8	AC	RAD18-02	RAD18
20: C11.fcs	C11.fcs	C11	73.37	46996	4.15954	1750	0.125816	53	622	C11	Day 4	PEH8	AD	RAD18-02	RAD18
20: C11.fcs	C11.fcs	C11	72.009	58278	3.7874	1924	0.129753	66	623	C11	Day 4	PEH8	AD	RAD18-02	RAD18
20: C11.fcs	C11.fcs	C11	74.275	45108	3.59531	1457	0.110919	45	624	C11	Day 4	PEH8	AD	RAD18-02	RAD18
20: C11.fcs	C11.fcs	C11	65.089	85678	3.40349	1816	0.254239	136	631	C11	Day 6	PEH8	AC	RAD18-02	RAD18
20: C11.fcs	C11.fcs	C11	65.956	76928	5.33664	2798	0.156155	82	632	C11	Day 6	PEH8	AC	RAD18-02	RAD18
20: C11.fcs	C11.fcs	C11	68.873	119901	2.81579	2249	0.207404	166	633	C11	Day 6	PEH8	AC	RAD18-02	RAD18
20: C11.fcs	C11.fcs	C11	69.245	69620	3.38043	1926	0.154216	88	634	C11	Day 6	PEH8	AD	RAD18-02	RAD18
20: C11.fcs	C11.fcs	C11	69.427	89603	3.40356	2475	0.156525	114	635	C11	Day 6	PEH8	AD	RAD18-02	RAD18
20: C11.fcs	C11.fcs	C11	69.914	85069	3.21077	2253	0.118144	83	636	C11	Day 6	PEH8	AD	RAD18-02	RAD18
20: C11.fcs	C11.fcs	C11	73.817	77635	3.1431	2106	0.814164	550	709	C11	Day 2	PEH9	AI	NSMCE1-03	NSMCE1
20: C11.fcs	C11.fcs	C11	73.9	63554	4.88801	2682	0.845727	468	710	C11	Day 2	PEH9	AI	NSMCE1-03	NSMCE1
20: C11.fcs	C11.fcs	C11	73.053	75792	4.15852	2636	0.948512	607	711	C11	Day 2	PEH9	AI	NSMCE1-03	NSMCE1
20: C11.fcs	C11.fcs	C11	68.974	56546	0.420646	218	1.00097	524	712	C11	Day 2	PEH9	AJ	NSMCE1-03	NSMCE1
20: C11.fcs	C11.fcs	C11	54.307	29872	1.0525	246	1.79824	428	713	C11	Day 2	PEH9	AJ	NSMCE1-03	NSMCE1
20: C11.fcs	C11.fcs	C11	66.056	53325	1.03287	510	0.966726	482	714	C11	Day 2	PEH9	AJ	NSMCE1-03	NSMCE1
20: C11.fcs	C11.fcs	C11	64.574	39993	5.88515	1608	2.10319	587	715	C11	Day 4	PEH9	AI	NSMCE1-03	NSMCE1
20: C11.fcs	C11.fcs	C11	69.13	53206	6.93467	2610	3.17958	1236	716	C11	Day 4	PEH9	AI	NSMCE1-03	NSMCE1
20: C11.fcs	C11.fcs	C11	62.366	34567	7.49305	1617	3.45815	773	717	C11	Day 4	PEH9	AI	NSMCE1-03	NSMCE1
20: C11.fcs	C11.fcs	C11	76.397	66885	0.398701	232	1.84373	1093	718	C11	Day 4	PEH9	AJ	NSMCE1-03	NSMCE1
20: C11.fcs	C11.fcs	C11	75.774	58122	0.979411	499	2.02304	1052	719	C11	Day 4	PEH9	AJ	NSMCE1-03	NSMCE1
20: C11.fcs	C11.fcs	C11	76.679	51402	1.07738	499	2.56443	1219	720	C11	Day 4	PEH9	AJ	NSMCE1-03	NSMCE1
20: C11.fcs	C11.fcs	C11	66.846	60983	6.57633	2742	5.94193	2634	721	C11	Day 6	PEH9	AI	NSMCE1-03	NSMCE1
20: C11.fcs	C11.fcs	C11	62.708	47032	8.16759	2349	7.53898	2345	722	C11	Day 6	PEH9	AI	NSMCE1-03	NSMCE1
20: C11.fcs	C11.fcs	C11	65.53	57492	8.21468	3179	7.98659	3359	723	C11	Day 6	PEH9	AI	NSMCE1-03	NSMCE1
20: C11.fcs	C11.fcs	C11	75.529	81295	0.542075	315	3.68934	2226	724	C11	Day 6	PEH9	AJ	NSMCE1-03	NSMCE1
20: C11.fcs	C11.fcs	C11	73.638	85020	1.35242	752	3.83757	2219	725	C11	Day 6	PEH9	AJ	NSMCE1-03	NSMCE1
20: C11.fcs	C11.fcs	C11	70.509	75708	1.56933	725	4.00216	1926	726	C11	Day 6	PEH9	AJ	NSMCE1-03	NSMCE1
11: C2.fcs	C2.fcs	C02	69.895	73229	3.91633	2009	0.38643	199	747	C2	Day 2	PEH10	AI	MIB1-03	MIB1
11: C2.fcs	C2.fcs	C02	69.648	75076	3.37272	1764	0.420768	221	748	C2	Day 2	PEH10	AI	MIB1-03	MIB1
11: C2.fcs	C2.fcs	C02	69.353	72298	2.32261	1183	0.373594	191	749	C2	Day 2	PEH10	AI	MIB1-03	MIB1
11: C2.fcs	C2.fcs	C02	67.902	62589	1.54469	793	0.260341	134	750	C2	Day 2	PEH10	AJ	MIB1-03	MIB1
11: C2.fcs	C2.fcs	C02	70.09	65256	0.725032	386	0.320165	171	751	C2	Day 2	PEH10	AJ	MIB1-03	MIB1
11: C2.fcs	C2.fcs	C02	69.391	67616	0.368214	203	0.334442	185	752	C2	Day 2	PEH10	AJ	MIB1-03	MIB1
11: C2.fcs	C2.fcs	C02	70.242	65664	5.89764	2383	0.529283	215	759	C2	Day 4	PEH10	AI	MIB1-03	MIB1
11: C2.fcs	C2.fcs	C02	69.335	67399	5.64335	2264	1.14824	466	760	C2	Day 4	PEH10	AI	MIB1-03	MIB1
11: C2.fcs	C2.fcs	C02	64.658	36636	4.45334	934	1.20124	255	761	C2	Day 4	PEH10	AI	MIB1-03	MIB1
11: C2.fcs	C2.fcs	C02	58.942	29314	1.89111	322	0.919407	158	762	C2	Day 4	PEH10	AJ	MIB1-03	MIB1
11: C2.fcs	C2.fcs	C02	74.224	75365	1.17518	630	0.393898	212	763	C2	Day 4	PEH10	AJ	MIB1-03	MIB1
11: C2.fcs	C2.fcs	C02	64.515	36614	0.643912	143	0.874844	196	764	C2	Day 4	PEH10	AJ	MIB1-03	MIB1
11: C2.fcs	C2.fcs	C02	63.495	68664	5.98672	2426	2.36833	983	771	C2	Day 6	PEH10	AI	MIB1-03	MIB1
11: C2.fcs	C2.fcs	C02	63.123	71308	6.34951	2628	2.8678	1222	772	C2	Day 6	PEH10	AI	MIB1-03	MIB1
11: C2.fcs	C2.fcs	C02	66.419	76316	4.9688	2174	2.58928	1163	773	C2	Day 6	PEH10	AI	MIB1-03	MIB1
11: C2.fcs	C2.fcs	C02	71.698	95704	2.10893	1131	1.39734	760	774	C2	Day 6	PEH10	AJ	MIB1-03	MIB1
11: C2.fcs	C2.fcs	C02	73.233	94229	1.57307	856	1.37026	756	775	C2	Day 6	PEH10	AJ	MIB1-03	MIB1
11: C2.fcs	C2.fcs	C02	72.546	93534	1.09553	583	1.46098	789	776	C2	Day 6	PEH10	AJ	MIB1-03	MIB1
11: C2.fcs	C2.fcs	C02	71.09	70530	2.83441	1489	0.464209	245	753	C2	Day 2	PEH11	AI	ZFP91-01	ZFP91
11: C2.fcs	C2.fcs	C02	70.952	68777	2.0557	1046	0.401268	205	754	C2	Day 2	PEH11	AI	ZFP91-01	ZFP91
11: C2.fcs	C2.fcs	C02	71.817	74530	0.866906	479	0.396582	220	755	C2	Day 2	PEH11	AI	ZFP91-01	ZFP91
11: C2.fcs	C2.fcs	C02	65.769	51922	0.601762	263	0.335218	147	756	C2	Day 2	PEH11	AJ	ZFP91-01	ZFP91
11: C2.fcs	C2.fcs	C02	66.455	54593	0.562941	249	0.811768	362	757	C2	Day 2	PEH11	AJ	ZFP91-01	ZFP91
11: C2.fcs	C2.fcs	C02	54.963	29315	0.357294	76	0.908413	195	758	C2	Day 2	PEH11	AJ	ZFP91-01	ZFP91
11: C2.fcs	C2.fcs	C02	61.139	41856	5.04187	1186	0.926589	220	765	C2	Day 4	PEH11	AI	ZFP91-01	ZFP91
11: C2.fcs	C2.fcs	C02	71.794	78546	3.84444	1808	0.795258	377	766	C2	Day 4	PEH11	AI	ZFP91-01	ZFP91
11: C2.fcs	C2.fcs	C02	72.216	77299	2.18286	1034	0.999018	478	767	C2	Day 4	PEH11	AI	ZFP91-01	ZFP91
11: C2.fcs	C2.fcs	C02	68.137	62169	0.377245	163	1.04661	457	768	C2	Day 4	PEH11	AJ	ZFP91-01	ZFP91
11: C2.fcs	C2.fcs	C02	69.27	72445	0.402115	200	1.11142	559	769	C2	Day 4	PEH11	AJ	ZFP91-01	ZFP91
11: C2.fcs	C2.fcs	C02	68.162	63748	0.199032	88	1.94496	877	770	C2	Day 4	PEH11	AJ	ZFP91-01	ZFP91
11: C2.fcs	C2.fcs	C02	61.952	72564	5.6355	2240	1.75976	712	777	C2	Day 6	PEH11	AI	ZFP91-01	ZFP91
11: C2.fcs	C2.fcs	C02	65.88	53627	4.04237	1538	1.83699	712	778	C2	Day 6	PEH11	AI	ZFP91-01	ZFP91
11: C2.fcs	C2.fcs	C02	66.861	83801	3.17193	1453	2.00868	939	779	C2	Day 6	PEH11	AI	ZFP91-01	ZFP91
11: C2.fcs	C2.fcs	C02	66.837	83567	0.436399	209	1.83048	893	780	C2	Day 6	PEH11	AJ	ZFP91-01	ZFP91
11: C2.fcs	C2.fcs	C02	66.453	92431	0.490851	250	1.77618	921	781	C2	Day 6	PEH11	AJ	ZFP91-01	ZFP91
11: C2.fcs	C2.fcs	C02	68.087	84958	0.233897	117	2.28742	1171	782	C2	Day 6	PEH11	AJ	ZFP91-01	ZFP91
11: C2.fcs	C2.fcs	C02	66.097	81124	2.13475	1038	0.663956	325	813	C2	Day 2	PEH12	AK	CBLL1-02	CBLL1
11: C2.fcs	C2.fcs	C02	66.002	78341	1.68178	790	0.775227	367	814	C2	Day 2	PEH12	AK	CBLL1-02	CBLL1
11: C2.fcs	C2.fcs	C02	67.821	76604	0.712376	349	0.675128	333	815	C2	Day 2	PEH12	AK	CBLL1-02	CBLL1
11: C2.fcs	C2.fcs	C02	54.474	47170	8.07912	2667	0.599217	199	816	C2	Day 2	PEH12	AN	CBLL1-02	CBLL1
11: C2.fcs	C2.fcs	C02	52.839	49130	8.11478	2794	0.680763	236	817	C2	Day 2	PEH12	AN	CBLL1-02	CBLL1
11: C2.fcs	C2.fcs	C02	53.798	47894	4.66706	1509	0.599483	195	818	C2	Day 2	PEH12	AN	CBLL1-02	CBLL1
11: C2.fcs	C2.fcs	C02	69.424	70298	3.45031	1459	0.533954	227	831	C2	Day 4	PEH12	AK	CBLL1-02	CBLL1
11: C2.fcs	C2.fcs	C02	69.314	68295	2.70847	1091	0.560383	227	832	C2	Day 4	PEH12	AK	CBLL1-02	CBLL1
11: C2.fcs	C2.fcs	C02	69.771	65606	1.43328	557	0.532378	208	833	C2	Day 4	PEH12	AK	CBLL1-02	CBLL1
11: C2.fcs	C2.fcs	C02	44.197	27296	11.5597	2339	0.413426	84	834	C2	Day 4	PEH12	AN	CBLL1-02	CBLL1
11: C2.fcs	C2.fcs	C02	45.614	30193	11.9602	2667	0.539697	121	835	C2	Day 4	PEH12	AN	CBLL1-02	CBLL1
11: C2.fcs	C2.fcs	C02	50.283	32074	9.14935	2206	0.454151	110	836	C2	Day 4	PEH12	AN	CBLL1-02	CBLL1
11: C2.fcs	C2.fcs	C02	63.55	82578	4.5685	1946	0.560276	240	849	C2	Day 6	PEH12	AK	CBLL1-02	CBLL1
11: C2.fcs	C2.fcs	C02	66.111	84117	3.74786	1707	0.500273	229	850	C2	Day 6	PEH12	AK	CBLL1-02	CBLL1
11: C2.fcs	C2.fcs	C02	67.828	86519	2.45257	1126	0.563124	260	851	C2	Day 6	PEH12	AK	CBLL1-02	CBLL1
11: C2.fcs	C2.fcs	C02	31.156	22041	10.2992	1649	0.750062	121	852	C2	Day 6	PEH12	AN	CBLL1-02	CBLL1
11: C2.fcs	C2.fcs	C02	31.066	23130	10.1301	1783	0.486233	86	853	C2	Day 6	PEH12	AN	CBLL1-02	CBLL1
11: C2.fcs	C2.fcs	C02	34.461	27348	9.72478	1954	0.421251	85	854	C2	Day 6	PEH12	AN	CBLL1-02	CBLL1
11: C2.fcs	C2.fcs	C02	65.78	75373	2.06806	982	0.795989	381	819	C2	Day 2	PEH13	AK	RNF213-03	RNF213
11: C2.fcs	C2.fcs	C02	65.513	76692	1.44141	691	0.872604	422	820	C2	Day 2	PEH13	AK	RNF213-03	RNF213
11: C2.fcs	C2.fcs	C02	66.471	73638	0.720578	337	0.816491	385	821	C2	Day 2	PEH13	AK	RNF213-03	RNF213
11: C2.fcs	C2.fcs	C02	52.638	37577	8.96826	2526	0.656038	186	822	C2	Day 2	PEH13	AN	RNF213-03	RNF213
11: C2.fcs	C2.fcs	C02	53.044	42671	7.19497	2219	0.567431	176	823	C2	Day 2	PEH13	AN	RNF213-03	RNF213
11: C2.fcs	C2.fcs	C02	53.127	41865	4.94446	1460	0.615934	183	824	C2	Day 2	PEH13	AN	RNF213-03	RNF213
11: C2.fcs	C2.fcs	C02	69.449	71065	3.39095	1493	0.575829	255	837	C2	Day 4	PEH13	AK	RNF213-03	RNF213
11: C2.fcs	C2.fcs	C02	68.056	73228	2.90694	1261	0.60263	263	838	C2	Day 4	PEH13	AK	RNF213-03	RNF213
11: C2.fcs	C2.fcs	C02	69.918	72780	1.50655	677	0.595054	269	839	C2	Day 4	PEH13	AK	RNF213-03	RNF213
11: C2.fcs	C2.fcs	C02	44.273	25041	11.6292	2307	0.551434	110	840	C2	Day 4	PEH13	AN	RNF213-03	RNF213
11: C2.fcs	C2.fcs	C02	47.44	28786	11.2634	2556	0.499847	114	841	C2	Day 4	PEH13	AN	RNF213-03	RNF213
11: C2.fcs	C2.fcs	C02	50.715	27519	8.54665	1853	0.404245	88	842	C2	Day 4	PEH13	AN	RNF213-03	RNF213
11: C2.fcs	C2.fcs	C02	63.969	67836	4.28583	1641	0.478258	184	855	C2	Day 6	PEH13	AK	RNF213-03	RNF213
11: C2.fcs	C2.fcs	C02	65.811	78001	3.51443	1568	0.419605	188	856	C2	Day 6	PEH13	AK	RNF213-03	RNF213
11: C2.fcs	C2.fcs	C02	67.784	71753	2.3854	996	0.393616	165	857	C2	Day 6	PEH13	AK	RNF213-03	RNF213
11: C2.fcs	C2.fcs	C02	34.346	26114	8.43537	1674	0.755151	151	858	C2	Day 6	PEH13	AN	RNF213-03	RNF213
11: C2.fcs	C2.fcs	C02	36.413	25416	8.74417	1669	0.83645	161	859	C2	Day 6	PEH13	AN	RNF213-03	RNF213
11: C2.fcs	C2.fcs	C02	38.019	27490	8.14315	1727	0.618557	132	860	C2	Day 6	PEH13	AN	RNF213-03	RNF213
11: C2.fcs	C2.fcs	C02	66.467	77736	1.79953	821	0.856205	394	825	C2	Day 2	PEH14	AK	XIAP-01	XIAP
11: C2.fcs	C2.fcs	C02	68.167	77732	1.21489	571	0.764326	362	826	C2	Day 2	PEH14	AK	XIAP-01	XIAP
11: C2.fcs	C2.fcs	C02	67.346	76697	0.649279	293	0.78271	356	827	C2	Day 2	PEH14	AK	XIAP-01	XIAP
11: C2.fcs	C2.fcs	C02	49.722	37675	6.76979	1860	0.808693	224	828	C2	Day 2	PEH14	AN	XIAP-01	XIAP
11: C2.fcs	C2.fcs	C02	50.615	40913	5.90994	1701	0.963457	280	829	C2	Day 2	PEH14	AN	XIAP-01	XIAP
11: C2.fcs	C2.fcs	C02	52.218	41522	3.67187	1115	0.602291	184	830	C2	Day 2	PEH14	AN	XIAP-01	XIAP
11: C2.fcs	C2.fcs	C02	67.595	73767	3.21977	1342	0.870475	366	843	C2	Day 4	PEH14	AK	XIAP-01	XIAP
11: C2.fcs	C2.fcs	C02	67.946	67691	2.5144	956	0.839788	322	844	C2	Day 4	PEH14	AK	XIAP-01	XIAP
11: C2.fcs	C2.fcs	C02	68.303	66882	1.38988	524	0.765951	291	845	C2	Day 4	PEH14	AK	XIAP-01	XIAP
11: C2.fcs	C2.fcs	C02	44.098	27812	11.1293	2385	0.878816	190	846	C2	Day 4	PEH14	AN	XIAP-01	XIAP
11: C2.fcs	C2.fcs	C02	46.687	27429	10.1047	2211	0.64478	142	847	C2	Day 4	PEH14	AN	XIAP-01	XIAP
11: C2.fcs	C2.fcs	C02	47.724	26865	7.82456	1643	0.634109	134	848	C2	Day 4	PEH14	AN	XIAP-01	XIAP
11: C2.fcs	C2.fcs	C02	63.605	72668	3.80626	1490	0.581587	229	861	C2	Day 6	PEH14	AK	XIAP-01	XIAP
11: C2.fcs	C2.fcs	C02	66.35	73114	3.25522	1296	0.614094	246	862	C2	Day 6	PEH14	AK	XIAP-01	XIAP
11: C2.fcs	C2.fcs	C02	66.253	85833	2.22127	982	0.611497	272	863	C2	Day 6	PEH14	AK	XIAP-01	XIAP
11: C2.fcs	C2.fcs	C02	31.152	19742	9.06343	1379	0.937561	144	864	C2	Day 6	PEH14	AN	XIAP-01	XIAP
11: C2.fcs	C2.fcs	C02	31.745	22889	8.63378	1535	0.947128	170	865	C2	Day 6	PEH14	AN	XIAP-01	XIAP
11: C2.fcs	C2.fcs	C02	34.193	23420	7.39087	1324	0.808416	146	866	C2	Day 6	PEH14	AN	XIAP-01	XIAP
11: C2.fcs	C2.fcs	C02	65.55	56362	1.68786	848	0.24026	121	607	C2	Day 2	PEH8	AC	PCGF6-01	PCGF6
11: C2.fcs	C2.fcs	C02	65.785	56831	2.27397	1163	0.191249	98	608	C2	Day 2	PEH8	AC	PCGF6-01	PCGF6
11: C2.fcs	C2.fcs	C02	67.095	58507	0.699671	370	0.196278	104	609	C2	Day 2	PEH8	AC	PCGF6-01	PCGF6
11: C2.fcs	C2.fcs	C02	65.037	48432	3.95245	1729	0.262198	115	610	C2	Day 2	PEH8	AD	PCGF6-01	PCGF6
11: C2.fcs	C2.fcs	C02	65.287	48519	2.48467	1082	0.277091	121	611	C2	Day 2	PEH8	AD	PCGF6-01	PCGF6
11: C2.fcs	C2.fcs	C02	64.817	48921	2.63194	1142	0.36053	157	612	C2	Day 2	PEH8	AD	PCGF6-01	PCGF6
11: C2.fcs	C2.fcs	C02	70.752	71235	2.26355	1222	0.195962	106	619	C2	Day 4	PEH8	AC	PCGF6-01	PCGF6
11: C2.fcs	C2.fcs	C02	71.428	70957	2.86874	1569	0.215285	118	620	C2	Day 4	PEH8	AC	PCGF6-01	PCGF6
11: C2.fcs	C2.fcs	C02	72.907	72725	1.08612	620	0.232448	133	621	C2	Day 4	PEH8	AC	PCGF6-01	PCGF6
11: C2.fcs	C2.fcs	C02	69.601	52121	4.65825	2003	0.204238	88	622	C2	Day 4	PEH8	AD	PCGF6-01	PCGF6
11: C2.fcs	C2.fcs	C02	71.7	63216	3.03373	1611	0.174825	93	623	C2	Day 4	PEH8	AD	PCGF6-01	PCGF6
11: C2.fcs	C2.fcs	C02	71.929	53471	3.2552	1486	0.212036	97	624	C2	Day 4	PEH8	AD	PCGF6-01	PCGF6
11: C2.fcs	C2.fcs	C02	64.423	96500	3.16736	1811	0.291225	167	631	C2	Day 6	PEH8	AC	PCGF6-01	PCGF6
11: C2.fcs	C2.fcs	C02	65.954	95281	3.71676	2215	0.261084	156	632	C2	Day 6	PEH8	AC	PCGF6-01	PCGF6
11: C2.fcs	C2.fcs	C02	67.997	128780	1.76238	1451	0.255624	211	633	C2	Day 6	PEH8	AC	PCGF6-01	PCGF6
11: C2.fcs	C2.fcs	C02	67.029	75878	4.04674	2369	0.199461	117	634	C2	Day 6	PEH8	AD	PCGF6-01	PCGF6
11: C2.fcs	C2.fcs	C02	67.594	102482	2.9929	2381	0.244514	195	635	C2	Day 6	PEH8	AD	PCGF6-01	PCGF6
11: C2.fcs	C2.fcs	C02	68.048	98014	3.2479	2490	0.196574	151	636	C2	Day 6	PEH8	AD	PCGF6-01	PCGF6
11: C2.fcs	C2.fcs	C02	49.261	19001	1.91791	250	1.51859	201	709	C2	Day 2	PEH9	AI	CNOT4-02	CNOT4
11: C2.fcs	C2.fcs	C02	60.866	44502	3.81579	1247	1.14644	379	710	C2	Day 2	PEH9	AI	CNOT4-02	CNOT4
11: C2.fcs	C2.fcs	C02	54.794	29622	2.79791	552	1.65985	333	711	C2	Day 2	PEH9	AI	CNOT4-02	CNOT4
11: C2.fcs	C2.fcs	C02	65.189	56816	0.717249	370	1.46505	767	712	C2	Day 2	PEH9	AJ	CNOT4-02	CNOT4
11: C2.fcs	C2.fcs	C02	51.695	25518	1.3286	262	2.3569	476	713	C2	Day 2	PEH9	AJ	CNOT4-02	CNOT4
11: C2.fcs	C2.fcs	C02	60.973	58282	1.49744	797	1.34386	725	714	C2	Day 2	PEH9	AJ	CNOT4-02	CNOT4
11: C2.fcs	C2.fcs	C02	59.323	49251	3.33521	946	2.96603	867	715	C2	Day 4	PEH9	AI	CNOT4-02	CNOT4
11: C2.fcs	C2.fcs	C02	56.659	35836	6.68759	1364	3.84688	816	716	C2	Day 4	PEH9	AI	CNOT4-02	CNOT4
11: C2.fcs	C2.fcs	C02	58.439	40680	4.26363	1059	2.79811	715	717	C2	Day 4	PEH9	AI	CNOT4-02	CNOT4
11: C2.fcs	C2.fcs	C02	56.942	35082	0.784331	177	2.35386	544	718	C2	Day 4	PEH9	AJ	CNOT4-02	CNOT4
11: C2.fcs	C2.fcs	C02	57.143	23191	1.60501	259	2.49547	413	719	C2	Day 4	PEH9	AJ	CNOT4-02	CNOT4
11: C2.fcs	C2.fcs	C02	59.722	38101	1.62506	427	3.20489	870	720	C2	Day 4	PEH9	AJ	CNOT4-02	CNOT4
11: C2.fcs	C2.fcs	C02	51.796	30051	4.51877	685	5.36862	860	721	C2	Day 6	PEH9	AI	CNOT4-02	CNOT4
11: C2.fcs	C2.fcs	C02	63.217	52964	6.6451	2383	6.96088	2683	722	C2	Day 6	PEH9	AI	CNOT4-02	CNOT4
11: C2.fcs	C2.fcs	C02	54.84	42363	5.94278	1319	6.51588	1547	723	C2	Day 6	PEH9	AI	CNOT4-02	CNOT4
11: C2.fcs	C2.fcs	C02	72.272	103390	1.09908	664	4.11389	2592	724	C2	Day 6	PEH9	AJ	CNOT4-02	CNOT4
11: C2.fcs	C2.fcs	C02	71.186	93613	2.02286	1154	4.20312	2503	725	C2	Day 6	PEH9	AJ	CNOT4-02	CNOT4
11: C2.fcs	C2.fcs	C02	71.625	92360	2.3086	1296	4.76368	2808	726	C2	Day 6	PEH9	AJ	CNOT4-02	CNOT4
12: C3.fcs	C3.fcs	C03	66.367	59669	6.91447	2954	0.33128	142	747	C3	Day 2	PEH10	AI	RNF31-01	RNF31
12: C3.fcs	C3.fcs	C03	51.627	26494	4.67133	695	1.69156	256	748	C3	Day 2	PEH10	AI	RNF31-01	RNF31
12: C3.fcs	C3.fcs	C03	66.196	68130	2.8722	1308	0.350109	160	749	C3	Day 2	PEH10	AI	RNF31-01	RNF31
12: C3.fcs	C3.fcs	C03	53.313	33398	2.72188	606	1.03129	232	750	C3	Day 2	PEH10	AJ	RNF31-01	RNF31
12: C3.fcs	C3.fcs	C03	53.936	28997	1.81053	327	1.26285	231	751	C3	Day 2	PEH10	AJ	RNF31-01	RNF31
12: C3.fcs	C3.fcs	C03	58.312	41770	0.672486	198	0.570715	169	752	C3	Day 2	PEH10	AJ	RNF31-01	RNF31
12: C3.fcs	C3.fcs	C03	50.953	16754	9.72279	954	1.00888	100	759	C3	Day 4	PEH10	AI	RNF31-01	RNF31
12: C3.fcs	C3.fcs	C03	66.562	58052	7.60478	2827	0.465888	174	760	C3	Day 4	PEH10	AI	RNF31-01	RNF31
12: C3.fcs	C3.fcs	C03	69.477	58104	5.51863	2051	0.567194	212	761	C3	Day 4	PEH10	AI	RNF31-01	RNF31
12: C3.fcs	C3.fcs	C03	59.705	30043	4.39044	766	1.09971	194	762	C3	Day 4	PEH10	AJ	RNF31-01	RNF31
12: C3.fcs	C3.fcs	C03	54.465	22495	3.58528	453	0.855304	109	763	C3	Day 4	PEH10	AJ	RNF31-01	RNF31
12: C3.fcs	C3.fcs	C03	58.692	33180	1.78947	357	1.0662	215	764	C3	Day 4	PEH10	AJ	RNF31-01	RNF31
12: C3.fcs	C3.fcs	C03	53.109	54700	10.4844	3292	3.43226	1116	771	C3	Day 6	PEH10	AI	RNF31-01	RNF31
12: C3.fcs	C3.fcs	C03	58.112	55636	7.67547	2525	3.65218	1247	772	C3	Day 6	PEH10	AI	RNF31-01	RNF31
12: C3.fcs	C3.fcs	C03	61.685	67260	6.55684	2384	3.64904	1377	773	C3	Day 6	PEH10	AI	RNF31-01	RNF31
12: C3.fcs	C3.fcs	C03	65.055	75430	4.49841	1943	1.59927	702	774	C3	Day 6	PEH10	AJ	RNF31-01	RNF31
12: C3.fcs	C3.fcs	C03	67.108	76443	3.73823	1656	1.4702	661	775	C3	Day 6	PEH10	AJ	RNF31-01	RNF31
12: C3.fcs	C3.fcs	C03	69.286	84202	2.27282	1087	1.53992	748	776	C3	Day 6	PEH10	AJ	RNF31-01	RNF31
12: C3.fcs	C3.fcs	C03	57.05	37181	1.11306	305	0.540815	149	753	C3	Day 2	PEH11	AI	ZFP91-02	ZFP91
12: C3.fcs	C3.fcs	C03	52.815	24893	0.832064	142	1.11826	193	754	C3	Day 2	PEH11	AI	ZFP91-02	ZFP91
12: C3.fcs	C3.fcs	C03	58.744	40717	0.333953	97	0.826277	242	755	C3	Day 2	PEH11	AI	ZFP91-02	ZFP91
12: C3.fcs	C3.fcs	C03	51.123	23783	0.45847	77	1.37992	235	756	C3	Day 2	PEH11	AJ	ZFP91-02	ZFP91
12: C3.fcs	C3.fcs	C03	60.632	45239	0.294317	113	0.285685	110	757	C3	Day 2	PEH11	AJ	ZFP91-02	ZFP91
12: C3.fcs	C3.fcs	C03	60.601	25155	0.188656	45	0.259252	62	758	C3	Day 2	PEH11	AJ	ZFP91-02	ZFP91
12: C3.fcs	C3.fcs	C03	56.191	30802	0.889248	165	1.16651	219	765	C3	Day 4	PEH11	AI	ZFP91-02	ZFP91
12: C3.fcs	C3.fcs	C03	64.894	57853	0.537048	202	1.49281	570	766	C3	Day 4	PEH11	AI	ZFP91-02	ZFP91
12: C3.fcs	C3.fcs	C03	64.022	57800	0.245085	92	1.4492	552	767	C3	Day 4	PEH11	AI	ZFP91-02	ZFP91
12: C3.fcs	C3.fcs	C03	64.995	59273	0.167334	69	1.45541	609	768	C3	Day 4	PEH11	AJ	ZFP91-02	ZFP91
12: C3.fcs	C3.fcs	C03	63.386	56708	0.170367	66	1.46756	577	769	C3	Day 4	PEH11	AJ	ZFP91-02	ZFP91
12: C3.fcs	C3.fcs	C03	64.185	55640	0.121125	47	2.27421	903	770	C3	Day 4	PEH11	AJ	ZFP91-02	ZFP91
12: C3.fcs	C3.fcs	C03	60.132	66478	0.699919	269	1.59515	623	777	C3	Day 6	PEH11	AI	ZFP91-02	ZFP91
12: C3.fcs	C3.fcs	C03	60.824	69191	0.522045	202	2.87163	1144	778	C3	Day 6	PEH11	AI	ZFP91-02	ZFP91
12: C3.fcs	C3.fcs	C03	62.05	70849	0.196981	80	2.66274	1111	779	C3	Day 6	PEH11	AI	ZFP91-02	ZFP91
12: C3.fcs	C3.fcs	C03	63.87	74327	0.161072	69	2.51684	1106	780	C3	Day 6	PEH11	AJ	ZFP91-02	ZFP91
12: C3.fcs	C3.fcs	C03	61.777	80461	0.172496	76	2.08458	938	781	C3	Day 6	PEH11	AJ	ZFP91-02	ZFP91
12: C3.fcs	C3.fcs	C03	64.072	75752	0.136858	60	2.03566	911	782	C3	Day 6	PEH11	AJ	ZFP91-02	ZFP91
12: C3.fcs	C3.fcs	C03	64.582	74088	3.37527	1521	0.86021	391	813	C3	Day 2	PEH12	AK	CBLL1-03	CBLL1
12: C3.fcs	C3.fcs	C03	64.831	72335	1.76195	768	1.05779	466	814	C3	Day 2	PEH12	AK	CBLL1-03	CBLL1
12: C3.fcs	C3.fcs	C03	66.614	69841	0.682891	298	0.852021	375	815	C3	Day 2	PEH12	AK	CBLL1-03	CBLL1
12: C3.fcs	C3.fcs	C03	51.614	37543	7.32608	1965	1.12434	305	816	C3	Day 2	PEH12	AN	CBLL1-03	CBLL1
12: C3.fcs	C3.fcs	C03	51.067	39605	6.94945	1930	1.15319	324	817	C3	Day 2	PEH12	AN	CBLL1-03	CBLL1
12: C3.fcs	C3.fcs	C03	52.76	38742	4.76156	1303	0.994935	275	818	C3	Day 2	PEH12	AN	CBLL1-03	CBLL1
12: C3.fcs	C3.fcs	C03	66.524	59356	4.47009	1569	0.693167	245	831	C3	Day 4	PEH12	AK	CBLL1-03	CBLL1
12: C3.fcs	C3.fcs	C03	67.081	67149	2.94498	1139	0.728953	284	832	C3	Day 4	PEH12	AK	CBLL1-03	CBLL1
12: C3.fcs	C3.fcs	C03	68.356	68418	1.51135	596	0.544753	216	833	C3	Day 4	PEH12	AK	CBLL1-03	CBLL1
12: C3.fcs	C3.fcs	C03	43.155	24197	10.4579	1939	0.749425	140	834	C3	Day 4	PEH12	AN	CBLL1-03	CBLL1
12: C3.fcs	C3.fcs	C03	45.772	25404	9.14064	1721	0.764244	145	835	C3	Day 4	PEH12	AN	CBLL1-03	CBLL1
12: C3.fcs	C3.fcs	C03	47.773	25276	7.82776	1507	0.568123	110	836	C3	Day 4	PEH12	AN	CBLL1-03	CBLL1
12: C3.fcs	C3.fcs	C03	60.204	70766	4.61797	1731	0.646734	244	849	C3	Day 6	PEH12	AK	CBLL1-03	CBLL1
12: C3.fcs	C3.fcs	C03	62.679	72291	3.39383	1294	0.749688	288	850	C3	Day 6	PEH12	AK	CBLL1-03	CBLL1
12: C3.fcs	C3.fcs	C03	64.877	78516	2.20684	918	0.661493	277	851	C3	Day 6	PEH12	AK	CBLL1-03	CBLL1
12: C3.fcs	C3.fcs	C03	30.257	18777	7.96592	1122	0.970259	138	852	C3	Day 6	PEH12	AN	CBLL1-03	CBLL1
12: C3.fcs	C3.fcs	C03	32.354	21374	7.10133	1136	0.892138	144	853	C3	Day 6	PEH12	AN	CBLL1-03	CBLL1
12: C3.fcs	C3.fcs	C03	32.419	22226	6.75831	1116	0.775147	129	854	C3	Day 6	PEH12	AN	CBLL1-03	CBLL1
12: C3.fcs	C3.fcs	C03	66.476	73667	2.32753	1085	0.920317	433	819	C3	Day 2	PEH13	AK	DTX3L-01	DTX3L
12: C3.fcs	C3.fcs	C03	65.55	74642	1.84161	866	0.993768	472	820	C3	Day 2	PEH13	AK	DTX3L-01	DTX3L
12: C3.fcs	C3.fcs	C03	67.62	78914	0.693041	360	0.870212	456	821	C3	Day 2	PEH13	AK	DTX3L-01	DTX3L
12: C3.fcs	C3.fcs	C03	54.876	42017	7.81043	2355	0.949377	289	822	C3	Day 2	PEH13	AN	DTX3L-01	DTX3L
12: C3.fcs	C3.fcs	C03	55.724	46156	6.44633	2085	0.757878	247	823	C3	Day 2	PEH13	AN	DTX3L-01	DTX3L
12: C3.fcs	C3.fcs	C03	56.26	48694	4.08836	1364	0.991186	334	824	C3	Day 2	PEH13	AN	DTX3L-01	DTX3L
12: C3.fcs	C3.fcs	C03	69.817	68381	3.72099	1563	0.781841	331	837	C3	Day 4	PEH13	AK	DTX3L-01	DTX3L
12: C3.fcs	C3.fcs	C03	68.516	69751	3.29821	1302	0.921115	367	838	C3	Day 4	PEH13	AK	DTX3L-01	DTX3L
12: C3.fcs	C3.fcs	C03	71.239	69626	1.56282	679	0.712996	312	839	C3	Day 4	PEH13	AK	DTX3L-01	DTX3L
12: C3.fcs	C3.fcs	C03	47.046	28178	10.6861	2302	0.828653	180	840	C3	Day 4	PEH13	AN	DTX3L-01	DTX3L
12: C3.fcs	C3.fcs	C03	50.755	31396	10.0505	2450	0.753196	185	841	C3	Day 4	PEH13	AN	DTX3L-01	DTX3L
12: C3.fcs	C3.fcs	C03	52.905	33096	7.80211	2006	0.606927	157	842	C3	Day 4	PEH13	AN	DTX3L-01	DTX3L
12: C3.fcs	C3.fcs	C03	65.061	81362	4.49242	1952	0.701586	307	855	C3	Day 6	PEH13	AK	DTX3L-01	DTX3L
12: C3.fcs	C3.fcs	C03	66.138	78577	3.91564	1697	0.637366	278	856	C3	Day 6	PEH13	AK	DTX3L-01	DTX3L
12: C3.fcs	C3.fcs	C03	68.304	81783	2.50872	1129	0.565633	256	857	C3	Day 6	PEH13	AK	DTX3L-01	DTX3L
12: C3.fcs	C3.fcs	C03	34.868	27829	9.38983	1979	0.80482	171	858	C3	Day 6	PEH13	AN	DTX3L-01	DTX3L
12: C3.fcs	C3.fcs	C03	37.833	29027	9.03128	2024	0.629628	142	859	C3	Day 6	PEH13	AN	DTX3L-01	DTX3L
12: C3.fcs	C3.fcs	C03	38.855	27072	7.59937	1585	0.770731	162	860	C3	Day 6	PEH13	AN	DTX3L-01	DTX3L
12: C3.fcs	C3.fcs	C03	65.796	68419	1.90856	827	0.575926	251	825	C3	Day 2	PEH14	AK	XIAP-02	XIAP
12: C3.fcs	C3.fcs	C03	67.154	74566	1.44537	697	0.423309	205	826	C3	Day 2	PEH14	AK	XIAP-02	XIAP
12: C3.fcs	C3.fcs	C03	66.601	80413	0.607007	307	0.470334	239	827	C3	Day 2	PEH14	AK	XIAP-02	XIAP
12: C3.fcs	C3.fcs	C03	51.457	40322	7.56076	2162	0.324177	93	828	C3	Day 2	PEH14	AN	XIAP-02	XIAP
12: C3.fcs	C3.fcs	C03	51.66	41615	6.44391	1888	0.404514	119	829	C3	Day 2	PEH14	AN	XIAP-02	XIAP
12: C3.fcs	C3.fcs	C03	54.059	44546	3.75666	1185	0.331764	105	830	C3	Day 2	PEH14	AN	XIAP-02	XIAP
12: C3.fcs	C3.fcs	C03	67.7	67401	3.23104	1275	0.496747	197	843	C3	Day 4	PEH14	AK	XIAP-02	XIAP
12: C3.fcs	C3.fcs	C03	68.073	66044	2.72793	1052	0.495407	192	844	C3	Day 4	PEH14	AK	XIAP-02	XIAP
12: C3.fcs	C3.fcs	C03	68.644	69439	1.34189	556	0.425368	177	845	C3	Day 4	PEH14	AK	XIAP-02	XIAP
12: C3.fcs	C3.fcs	C03	45.236	26271	10.64	2138	0.302654	61	846	C3	Day 4	PEH14	AN	XIAP-02	XIAP
12: C3.fcs	C3.fcs	C03	48.116	25084	9.99308	2023	0.216877	44	847	C3	Day 4	PEH14	AN	XIAP-02	XIAP
12: C3.fcs	C3.fcs	C03	50.354	29973	7.06087	1661	0.25018	59	848	C3	Day 4	PEH14	AN	XIAP-02	XIAP
12: C3.fcs	C3.fcs	C03	65.206	81409	3.85441	1687	0.40051	176	861	C3	Day 6	PEH14	AK	XIAP-02	XIAP
12: C3.fcs	C3.fcs	C03	66.13	79600	3.29568	1456	0.363103	161	862	C3	Day 6	PEH14	AK	XIAP-02	XIAP
12: C3.fcs	C3.fcs	C03	66.853	89760	2.10734	982	0.425232	199	863	C3	Day 6	PEH14	AK	XIAP-02	XIAP
12: C3.fcs	C3.fcs	C03	31.544	19130	9.90702	1481	0.419664	63	864	C3	Day 6	PEH14	AN	XIAP-02	XIAP
12: C3.fcs	C3.fcs	C03	34.521	23063	9.88597	1786	0.429894	78	865	C3	Day 6	PEH14	AN	XIAP-02	XIAP
12: C3.fcs	C3.fcs	C03	37.661	24353	7.45559	1410	0.358272	68	866	C3	Day 6	PEH14	AN	XIAP-02	XIAP
12: C3.fcs	C3.fcs	C03	62.376	54481	1.99589	981	0.403242	199	607	C3	Day 2	PEH8	AC	PCGF6-02	PCGF6
12: C3.fcs	C3.fcs	C03	62.999	50424	1.96718	904	0.327513	151	608	C3	Day 2	PEH8	AC	PCGF6-02	PCGF6
12: C3.fcs	C3.fcs	C03	63.905	50149	0.672251	309	0.323112	149	609	C3	Day 2	PEH8	AC	PCGF6-02	PCGF6
12: C3.fcs	C3.fcs	C03	61.833	41546	4.40078	1662	0.282523	107	610	C3	Day 2	PEH8	AD	PCGF6-02	PCGF6
12: C3.fcs	C3.fcs	C03	63.836	45489	2.42852	998	0.322596	133	611	C3	Day 2	PEH8	AD	PCGF6-02	PCGF6
12: C3.fcs	C3.fcs	C03	64.217	46033	2.8852	1190	0.331062	137	612	C3	Day 2	PEH8	AD	PCGF6-02	PCGF6
12: C3.fcs	C3.fcs	C03	69.484	65368	2.45454	1231	0.276391	139	619	C3	Day 4	PEH8	AC	PCGF6-02	PCGF6
12: C3.fcs	C3.fcs	C03	71.07	67519	2.19355	1185	0.265849	144	620	C3	Day 4	PEH8	AC	PCGF6-02	PCGF6
12: C3.fcs	C3.fcs	C03	71.711	70225	0.822221	460	0.262065	147	621	C3	Day 4	PEH8	AC	PCGF6-02	PCGF6
12: C3.fcs	C3.fcs	C03	71.052	52571	4.36989	1963	0.215469	97	622	C3	Day 4	PEH8	AD	PCGF6-02	PCGF6
12: C3.fcs	C3.fcs	C03	71.763	64309	3.09393	1671	0.203256	110	623	C3	Day 4	PEH8	AD	PCGF6-02	PCGF6
12: C3.fcs	C3.fcs	C03	71.932	53618	3.15608	1444	0.183258	84	624	C3	Day 4	PEH8	AD	PCGF6-02	PCGF6
12: C3.fcs	C3.fcs	C03	61.472	93081	3.4152	1855	0.386964	211	631	C3	Day 6	PEH8	AC	PCGF6-02	PCGF6
12: C3.fcs	C3.fcs	C03	65.779	94101	2.87101	1686	0.379989	224	632	C3	Day 6	PEH8	AC	PCGF6-02	PCGF6
12: C3.fcs	C3.fcs	C03	67.343	128276	1.27558	1049	0.368302	304	633	C3	Day 6	PEH8	AC	PCGF6-02	PCGF6
12: C3.fcs	C3.fcs	C03	66.892	77719	3.89006	2324	0.250451	150	634	C3	Day 6	PEH8	AD	PCGF6-02	PCGF6
12: C3.fcs	C3.fcs	C03	68.075	100234	2.86054	2238	0.238447	187	635	C3	Day 6	PEH8	AD	PCGF6-02	PCGF6
12: C3.fcs	C3.fcs	C03	69.22	99741	2.93856	2308	0.22992	181	636	C3	Day 6	PEH8	AD	PCGF6-02	PCGF6
12: C3.fcs	C3.fcs	C03	73.147	74208	2.213	1392	0.9932	631	709	C3	Day 2	PEH9	AI	CNOT4-03	CNOT4
12: C3.fcs	C3.fcs	C03	72.052	68900	3.81452	2203	1.09094	637	710	C3	Day 2	PEH9	AI	CNOT4-03	CNOT4
12: C3.fcs	C3.fcs	C03	72.763	72557	3.30634	2021	0.983283	607	711	C3	Day 2	PEH9	AI	CNOT4-03	CNOT4
12: C3.fcs	C3.fcs	C03	67.426	54934	0.654146	326	1.5799	800	712	C3	Day 2	PEH9	AJ	CNOT4-03	CNOT4
12: C3.fcs	C3.fcs	C03	56.898	40968	1.35669	453	2.46254	843	713	C3	Day 2	PEH9	AJ	CNOT4-03	CNOT4
12: C3.fcs	C3.fcs	C03	53.066	26386	1.42857	289	2.93638	612	714	C3	Day 2	PEH9	AJ	CNOT4-03	CNOT4
12: C3.fcs	C3.fcs	C03	62.677	50041	3.15879	970	3.59766	1146	715	C3	Day 4	PEH9	AI	CNOT4-03	CNOT4
12: C3.fcs	C3.fcs	C03	61.009	43696	4.9337	1291	4.15369	1134	716	C3	Day 4	PEH9	AI	CNOT4-03	CNOT4
12: C3.fcs	C3.fcs	C03	63.931	57168	5.01962	1778	3.46397	1271	717	C3	Day 4	PEH9	AI	CNOT4-03	CNOT4
12: C3.fcs	C3.fcs	C03	58.02	15232	0.865882	92	2.4782	270	718	C3	Day 4	PEH9	AJ	CNOT4-03	CNOT4
12: C3.fcs	C3.fcs	C03	73.396	70451	1.24837	708	2.31493	1344	719	C3	Day 4	PEH9	AJ	CNOT4-03	CNOT4
12: C3.fcs	C3.fcs	C03	75.061	67147	1.25996	715	2.68379	1565	720	C3	Day 4	PEH9	AJ	CNOT4-03	CNOT4
12: C3.fcs	C3.fcs	C03	64.67	81345	4.09895	1826	7.02703	3367	721	C3	Day 6	PEH9	AI	CNOT4-03	CNOT4
12: C3.fcs	C3.fcs	C03	57.7	49624	6.02112	1511	8.06682	2202	722	C3	Day 6	PEH9	AI	CNOT4-03	CNOT4
12: C3.fcs	C3.fcs	C03	62.967	78974	6.1351	2603	8.2856	3833	723	C3	Day 6	PEH9	AI	CNOT4-03	CNOT4
12: C3.fcs	C3.fcs	C03	71.101	86668	0.915219	444	4.77004	2430	724	C3	Day 6	PEH9	AJ	CNOT4-03	CNOT4
12: C3.fcs	C3.fcs	C03	59.268	53594	1.91332	528	5.82856	1708	725	C3	Day 6	PEH9	AJ	CNOT4-03	CNOT4
12: C3.fcs	C3.fcs	C03	73.079	102408	1.76453	1074	5.35384	3443	726	C3	Day 6	PEH9	AJ	CNOT4-03	CNOT4
13: C4.fcs	C4.fcs	C04	72.303	68550	0.079936	42	0.31116	164	747	C4	Day 2	PEH10	AI	CXCR4	CXCR4
13: C4.fcs	C4.fcs	C04	70.799	72461	0.057458	30	0.387294	203	748	C4	Day 2	PEH10	AI	CXCR4	CXCR4
13: C4.fcs	C4.fcs	C04	70.161	76737	0.0474557	26	0.463274	255	749	C4	Day 2	PEH10	AI	CXCR4	CXCR4
13: C4.fcs	C4.fcs	C04	68.492	69191	0.0235682	13	0.296441	164	750	C4	Day 2	PEH10	AJ	CXCR4	CXCR4
13: C4.fcs	C4.fcs	C04	67.773	61546	0.0122797	6	0.504999	248	751	C4	Day 2	PEH10	AJ	CXCR4	CXCR4
13: C4.fcs	C4.fcs	C04	69.612	67938	0.0232317	13	0.499653	281	752	C4	Day 2	PEH10	AJ	CXCR4	CXCR4
13: C4.fcs	C4.fcs	C04	70.263	66033	0.113876	47	1.15672	483	759	C4	Day 4	PEH10	AI	CXCR4	CXCR4
13: C4.fcs	C4.fcs	C04	60.251	28244	0.137534	22	1.15553	187	760	C4	Day 4	PEH10	AI	CXCR4	CXCR4
13: C4.fcs	C4.fcs	C04	74.935	70475	0.0244853	12	0.570095	281	761	C4	Day 4	PEH10	AI	CXCR4	CXCR4
13: C4.fcs	C4.fcs	C04	75.368	81043	0.0364292	20	0.462325	255	762	C4	Day 4	PEH10	AJ	CXCR4	CXCR4
13: C4.fcs	C4.fcs	C04	74.289	77162	0.040468	22	0.408522	223	763	C4	Day 4	PEH10	AJ	CXCR4	CXCR4
13: C4.fcs	C4.fcs	C04	74.713	78236	0.0270304	15	0.443129	247	764	C4	Day 4	PEH10	AJ	CXCR4	CXCR4
13: C4.fcs	C4.fcs	C04	71.701	85985	0.0414477	22	1.81283	980	771	C4	Day 6	PEH10	AI	CXCR4	CXCR4
13: C4.fcs	C4.fcs	C04	71.825	83572	0.0688028	35	2.50307	1306	772	C4	Day 6	PEH10	AI	CXCR4	CXCR4
13: C4.fcs	C4.fcs	C04	71.776	88852	0.0525634	28	2.45202	1339	773	C4	Day 6	PEH10	AI	CXCR4	CXCR4
13: C4.fcs	C4.fcs	C04	75.079	99165	0.0453594	26	2.07233	1213	774	C4	Day 6	PEH10	AJ	CXCR4	CXCR4
13: C4.fcs	C4.fcs	C04	74.719	97627	0.0421896	24	1.79031	1037	775	C4	Day 6	PEH10	AJ	CXCR4	CXCR4
13: C4.fcs	C4.fcs	C04	74.646	105092	0.0493364	30	1.9574	1214	776	C4	Day 6	PEH10	AJ	CXCR4	CXCR4
13: C4.fcs	C4.fcs	C04	71.299	75682	0.235072	132	0.520843	294	753	C4	Day 2	PEH11	AI	CXCR4	CXCR4
13: C4.fcs	C4.fcs	C04	71.711	70250	0.184606	98	0.478056	255	754	C4	Day 2	PEH11	AI	CXCR4	CXCR4
13: C4.fcs	C4.fcs	C04	71.656	70816	0.07299	39	0.443451	238	755	C4	Day 2	PEH11	AI	CXCR4	CXCR4
13: C4.fcs	C4.fcs	C04	70.612	66692	0.0431538	24	0.452853	253	756	C4	Day 2	PEH11	AJ	CXCR4	CXCR4
13: C4.fcs	C4.fcs	C04	63.471	24145	0.0413822	8	0.892033	174	757	C4	Day 2	PEH11	AJ	CXCR4	CXCR4
13: C4.fcs	C4.fcs	C04	70.419	61655	0.0262452	14	0.35306	189	758	C4	Day 2	PEH11	AJ	CXCR4	CXCR4
13: C4.fcs	C4.fcs	C04	73.179	76159	0.212142	107	0.522652	265	765	C4	Day 4	PEH11	AI	CXCR4	CXCR4
13: C4.fcs	C4.fcs	C04	74.003	78185	0.137514	66	0.814235	394	766	C4	Day 4	PEH11	AI	CXCR4	CXCR4
13: C4.fcs	C4.fcs	C04	73.754	81147	0.091355	46	1.02215	520	767	C4	Day 4	PEH11	AI	CXCR4	CXCR4
13: C4.fcs	C4.fcs	C04	77.573	43113	0.00525279	2	0.735198	282	768	C4	Day 4	PEH11	AJ	CXCR4	CXCR4
13: C4.fcs	C4.fcs	C04	74.915	78204	0.0092302	5	0.900077	492	769	C4	Day 4	PEH11	AJ	CXCR4	CXCR4
13: C4.fcs	C4.fcs	C04	75.986	72992	0.00915265	5	1.2241	677	770	C4	Day 4	PEH11	AJ	CXCR4	CXCR4
13: C4.fcs	C4.fcs	C04	70.623	94001	0.174038	90	1.00691	526	777	C4	Day 6	PEH11	AI	CXCR4	CXCR4
13: C4.fcs	C4.fcs	C04	71.412	94964	0.168543	87	1.82396	959	778	C4	Day 6	PEH11	AI	CXCR4	CXCR4
13: C4.fcs	C4.fcs	C04	72.476	85112	0.061954	30	2.09664	1037	779	C4	Day 6	PEH11	AI	CXCR4	CXCR4
13: C4.fcs	C4.fcs	C04	74.016	91875	0.0424895	23	1.7051	939	780	C4	Day 6	PEH11	AJ	CXCR4	CXCR4
13: C4.fcs	C4.fcs	C04	74.027	101683	0.0441749	26	1.62627	973	781	C4	Day 6	PEH11	AJ	CXCR4	CXCR4
13: C4.fcs	C4.fcs	C04	74.973	90794	0.0331524	19	1.89496	1107	782	C4	Day 6	PEH11	AJ	CXCR4	CXCR4
13: C4.fcs	C4.fcs	C04	65.211	79388	0.0484361	26	0.550245	297	813	C4	Day 2	PEH12	AK	CXCR4	CXCR4
13: C4.fcs	C4.fcs	C04	66.336	73660	0.03551	18	0.490773	250	814	C4	Day 2	PEH12	AK	CXCR4	CXCR4
13: C4.fcs	C4.fcs	C04	68.054	76713	0.049124	27	0.420328	232	815	C4	Day 2	PEH12	AK	CXCR4	CXCR4
13: C4.fcs	C4.fcs	C04	58.474	45259	0.130351	44	0.489372	166	816	C4	Day 2	PEH12	AN	CXCR4	CXCR4
13: C4.fcs	C4.fcs	C04	55.909	49077	0.125345	45	0.440932	159	817	C4	Day 2	PEH12	AN	CXCR4	CXCR4
13: C4.fcs	C4.fcs	C04	56.204	44784	0.0800862	26	0.429382	140	818	C4	Day 2	PEH12	AN	CXCR4	CXCR4
13: C4.fcs	C4.fcs	C04	70.283	74823	0.0425885	20	0.398736	188	831	C4	Day 4	PEH12	AK	CXCR4	CXCR4
13: C4.fcs	C4.fcs	C04	70.067	75841	0.0377042	18	0.425496	204	832	C4	Day 4	PEH12	AK	CXCR4	CXCR4
13: C4.fcs	C4.fcs	C04	70.884	71093	0.0182528	8	0.352401	155	833	C4	Day 4	PEH12	AK	CXCR4	CXCR4
13: C4.fcs	C4.fcs	C04	55.457	35089	0.0520272	14	0.32227	87	834	C4	Day 4	PEH12	AN	CXCR4	CXCR4
13: C4.fcs	C4.fcs	C04	56.791	39358	0.0956807	28	0.259032	76	835	C4	Day 4	PEH12	AN	CXCR4	CXCR4
13: C4.fcs	C4.fcs	C04	58.023	35316	0.0291227	8	0.257798	71	836	C4	Day 4	PEH12	AN	CXCR4	CXCR4
13: C4.fcs	C4.fcs	C04	67.343	87460	0.0659549	32	0.45752	223	849	C4	Day 6	PEH12	AK	CXCR4	CXCR4
13: C4.fcs	C4.fcs	C04	68.529	93846	0.0463894	24	0.417685	217	850	C4	Day 6	PEH12	AK	CXCR4	CXCR4
13: C4.fcs	C4.fcs	C04	67.128	81303	0.0531244	24	0.453914	206	851	C4	Day 6	PEH12	AK	CXCR4	CXCR4
13: C4.fcs	C4.fcs	C04	59.071	49346	0.0589007	22	0.306945	115	852	C4	Day 6	PEH12	AN	CXCR4	CXCR4
13: C4.fcs	C4.fcs	C04	59.246	50250	0.105708	40	0.245169	93	853	C4	Day 6	PEH12	AN	CXCR4	CXCR4
13: C4.fcs	C4.fcs	C04	59.225	52637	0.0374981	15	0.246877	99	854	C4	Day 6	PEH12	AN	CXCR4	CXCR4
13: C4.fcs	C4.fcs	C04	66.651	76800	0.243215	120	0.794225	395	819	C4	Day 2	PEH13	AK	CXCR4	CXCR4
13: C4.fcs	C4.fcs	C04	65.939	73300	0.178965	86	0.72103	349	820	C4	Day 2	PEH13	AK	CXCR4	CXCR4
13: C4.fcs	C4.fcs	C04	66.727	77431	0.148974	77	0.642048	334	821	C4	Day 2	PEH13	AK	CXCR4	CXCR4
13: C4.fcs	C4.fcs	C04	56.878	48205	0.0577167	20	0.798717	279	822	C4	Day 2	PEH13	AN	CXCR4	CXCR4
13: C4.fcs	C4.fcs	C04	55.343	43232	0.0624404	19	0.685401	210	823	C4	Day 2	PEH13	AN	CXCR4	CXCR4
13: C4.fcs	C4.fcs	C04	55.021	46563	0.0793118	26	0.660606	218	824	C4	Day 2	PEH13	AN	CXCR4	CXCR4
13: C4.fcs	C4.fcs	C04	71.817	71102	0.217232	98	0.50505	229	837	C4	Day 4	PEH13	AK	CXCR4	CXCR4
13: C4.fcs	C4.fcs	C04	69.326	74798	0.186652	82	0.664767	294	838	C4	Day 4	PEH13	AK	CXCR4	CXCR4
13: C4.fcs	C4.fcs	C04	71.074	72956	0.121413	55	0.651359	297	839	C4	Day 4	PEH13	AK	CXCR4	CXCR4
13: C4.fcs	C4.fcs	C04	55.548	37081	0.0383676	11	0.554978	160	840	C4	Day 4	PEH13	AN	CXCR4	CXCR4
13: C4.fcs	C4.fcs	C04	56.951	39919	0.0321337	10	0.52105	163	841	C4	Day 4	PEH13	AN	CXCR4	CXCR4
13: C4.fcs	C4.fcs	C04	57.382	37438	0.0241997	7	0.474814	138	842	C4	Day 4	PEH13	AN	CXCR4	CXCR4
13: C4.fcs	C4.fcs	C04	68.332	91401	0.184754	88	0.565738	271	855	C4	Day 6	PEH13	AK	CXCR4	CXCR4
13: C4.fcs	C4.fcs	C04	69.229	92041	0.149486	74	0.560443	279	856	C4	Day 6	PEH13	AK	CXCR4	CXCR4
13: C4.fcs	C4.fcs	C04	70.533	89696	0.0995639	50	0.471689	238	857	C4	Day 6	PEH13	AK	CXCR4	CXCR4
13: C4.fcs	C4.fcs	C04	58.166	52327	0.0627845	24	0.541188	208	858	C4	Day 6	PEH13	AN	CXCR4	CXCR4
13: C4.fcs	C4.fcs	C04	58.882	55705	0.0360023	15	0.396844	166	859	C4	Day 6	PEH13	AN	CXCR4	CXCR4
13: C4.fcs	C4.fcs	C04	58.968	48675	0.0186871	7	0.425317	160	860	C4	Day 6	PEH13	AN	CXCR4	CXCR4
13: C4.fcs	C4.fcs	C04	67.821	73043	0.224684	100	0.70278	315	825	C4	Day 2	PEH14	AK	CXCR4	CXCR4
13: C4.fcs	C4.fcs	C04	67.746	75987	0.248508	117	0.815286	387	826	C4	Day 2	PEH14	AK	CXCR4	CXCR4
13: C4.fcs	C4.fcs	C04	66.546	79415	0.136736	65	0.898516	431	827	C4	Day 2	PEH14	AK	CXCR4	CXCR4
13: C4.fcs	C4.fcs	C04	53.882	42697	0.401542	125	0.574896	180	828	C4	Day 2	PEH14	AN	CXCR4	CXCR4
13: C4.fcs	C4.fcs	C04	54.108	43643	0.335464	106	0.538261	171	829	C4	Day 2	PEH14	AN	CXCR4	CXCR4
13: C4.fcs	C4.fcs	C04	53.726	41324	0.242318	72	0.648678	194	830	C4	Day 2	PEH14	AN	CXCR4	CXCR4
13: C4.fcs	C4.fcs	C04	68.343	71420	0.242448	100	0.784182	326	843	C4	Day 4	PEH14	AK	CXCR4	CXCR4
13: C4.fcs	C4.fcs	C04	68.855	67253	0.224467	88	0.75188	297	844	C4	Day 4	PEH14	AK	CXCR4	CXCR4
13: C4.fcs	C4.fcs	C04	68.826	74047	0.133779	58	0.618911	270	845	C4	Day 4	PEH14	AK	CXCR4	CXCR4
13: C4.fcs	C4.fcs	C04	54.902	33532	0.334004	88	0.419533	111	846	C4	Day 4	PEH14	AN	CXCR4	CXCR4
13: C4.fcs	C4.fcs	C04	57.592	33578	0.290941	80	0.448934	124	847	C4	Day 4	PEH14	AN	CXCR4	CXCR4
13: C4.fcs	C4.fcs	C04	55.068	35083	0.18031	50	0.384381	107	848	C4	Day 4	PEH14	AN	CXCR4	CXCR4
13: C4.fcs	C4.fcs	C04	68.561	84832	0.153338	72	0.561203	265	861	C4	Day 6	PEH14	AK	CXCR4	CXCR4
13: C4.fcs	C4.fcs	C04	66.821	76291	0.177719	73	0.561635	232	862	C4	Day 6	PEH14	AK	CXCR4	CXCR4
13: C4.fcs	C4.fcs	C04	66.965	82360	0.166359	72	0.613131	267	863	C4	Day 6	PEH14	AK	CXCR4	CXCR4
13: C4.fcs	C4.fcs	C04	56.743	41020	0.256248	81	0.390748	124	864	C4	Day 6	PEH14	AN	CXCR4	CXCR4
13: C4.fcs	C4.fcs	C04	57.008	45129	0.229058	79	0.387026	134	865	C4	Day 6	PEH14	AN	CXCR4	CXCR4
13: C4.fcs	C4.fcs	C04	57.871	47352	0.174375	65	0.312893	117	866	C4	Day 6	PEH14	AN	CXCR4	CXCR4
13: C4.fcs	C4.fcs	C04	62.578	48895	0.142026	63	0.168794	75	607	C4	Day 2	PEH8	AC	CXCR4	CXCR4
13: C4.fcs	C4.fcs	C04	62.832	48039	0.16364	72	0.19055	84	608	C4	Day 2	PEH8	AC	CXCR4	CXCR4
13: C4.fcs	C4.fcs	C04	63.505	47368	0.0805505	35	0.202118	88	609	C4	Day 2	PEH8	AC	CXCR4	CXCR4
13: C4.fcs	C4.fcs	C04	64.913	46420	0.0765532	32	0.233896	98	610	C4	Day 2	PEH8	AD	CXCR4	CXCR4
13: C4.fcs	C4.fcs	C04	64.667	46481	0.0409806	17	0.290837	121	611	C4	Day 2	PEH8	AD	CXCR4	CXCR4
13: C4.fcs	C4.fcs	C04	65.162	44935	0.0590246	24	0.17431	71	612	C4	Day 2	PEH8	AD	CXCR4	CXCR4
13: C4.fcs	C4.fcs	C04	70.75	72229	0.089815	50	0.220458	123	619	C4	Day 4	PEH8	AC	CXCR4	CXCR4
13: C4.fcs	C4.fcs	C04	72.015	70421	0.11901	67	0.219772	124	620	C4	Day 4	PEH8	AC	CXCR4	CXCR4
13: C4.fcs	C4.fcs	C04	72.291	68173	0.0493701	27	0.200734	110	621	C4	Day 4	PEH8	AC	CXCR4	CXCR4
13: C4.fcs	C4.fcs	C04	74.093	57719	0.0552113	27	0.157207	77	622	C4	Day 4	PEH8	AD	CXCR4	CXCR4
13: C4.fcs	C4.fcs	C04	72.839	70357	0.0504813	29	0.185912	107	623	C4	Day 4	PEH8	AD	CXCR4	CXCR4
13: C4.fcs	C4.fcs	C04	75.051	58089	0.0344681	17	0.182146	90	624	C4	Day 4	PEH8	AD	CXCR4	CXCR4
13: C4.fcs	C4.fcs	C04	64.631	98455	0.125302	72	0.346855	200	631	C4	Day 6	PEH8	AC	CXCR4	CXCR4
13: C4.fcs	C4.fcs	C04	66.326	104224	0.105187	68	0.288429	187	632	C4	Day 6	PEH8	AC	CXCR4	CXCR4
13: C4.fcs	C4.fcs	C04	67.436	131378	0.0783671	65	0.274134	228	633	C4	Day 6	PEH8	AC	CXCR4	CXCR4
13: C4.fcs	C4.fcs	C04	69.781	87960	0.0494412	33	0.236159	158	634	C4	Day 6	PEH8	AD	CXCR4	CXCR4
13: C4.fcs	C4.fcs	C04	70.056	111061	0.0337174	29	0.20537	177	635	C4	Day 6	PEH8	AD	CXCR4	CXCR4
13: C4.fcs	C4.fcs	C04	71.51	110755	0.0451029	39	0.199672	173	636	C4	Day 6	PEH8	AD	CXCR4	CXCR4
13: C4.fcs	C4.fcs	C04	71.756	76249	0.0243735	16	0.968516	642	709	C4	Day 2	PEH9	AI	CXCR4	CXCR4
13: C4.fcs	C4.fcs	C04	70.249	64137	0.0354042	19	1.06738	579	710	C4	Day 2	PEH9	AI	CXCR4	CXCR4
13: C4.fcs	C4.fcs	C04	72.501	77720	0.0331236	22	1.05178	706	711	C4	Day 2	PEH9	AI	CXCR4	CXCR4
13: C4.fcs	C4.fcs	C04	52.135	25649	0.0954246	19	2.09952	427	712	C4	Day 2	PEH9	AJ	CXCR4	CXCR4
13: C4.fcs	C4.fcs	C04	66.449	32195	0.0390739	12	1.59254	497	713	C4	Day 2	PEH9	AJ	CXCR4	CXCR4
13: C4.fcs	C4.fcs	C04	55.42	33078	0.0910712	24	2.29497	619	714	C4	Day 2	PEH9	AJ	CXCR4	CXCR4
13: C4.fcs	C4.fcs	C04	61.954	51548	0.178369	55	2.75325	873	715	C4	Day 4	PEH9	AI	CXCR4	CXCR4
13: C4.fcs	C4.fcs	C04	58.733	35192	0.180308	38	2.8578	620	716	C4	Day 4	PEH9	AI	CXCR4	CXCR4
13: C4.fcs	C4.fcs	C04	61.862	50109	0.20574	61	2.85705	872	717	C4	Day 4	PEH9	AI	CXCR4	CXCR4
13: C4.fcs	C4.fcs	C04	60.27	42848	0.215218	62	2.2563	665	718	C4	Day 4	PEH9	AJ	CXCR4	CXCR4
13: C4.fcs	C4.fcs	C04	72.952	74233	0.0358622	22	1.91231	1196	719	C4	Day 4	PEH9	AJ	CXCR4	CXCR4
13: C4.fcs	C4.fcs	C04	73.725	71023	0.0400561	24	2.61045	1606	720	C4	Day 4	PEH9	AJ	CXCR4	CXCR4
13: C4.fcs	C4.fcs	C04	70.04	95836	0.0704552	38	5.20923	2964	721	C4	Day 6	PEH9	AI	CXCR4	CXCR4
13: C4.fcs	C4.fcs	C04	69.394	88835	0.1017	49	6.32461	3253	722	C4	Day 6	PEH9	AI	CXCR4	CXCR4
13: C4.fcs	C4.fcs	C04	71.148	99219	0.0967205	54	6.11116	3634	723	C4	Day 6	PEH9	AI	CXCR4	CXCR4
13: C4.fcs	C4.fcs	C04	60.273	46651	0.293606	76	3.86972	1042	724	C4	Day 6	PEH9	AJ	CXCR4	CXCR4
13: C4.fcs	C4.fcs	C04	74.023	105307	0.0651799	42	3.63264	2429	725	C4	Day 6	PEH9	AJ	CXCR4	CXCR4
13: C4.fcs	C4.fcs	C04	74.268	97576	0.0914743	54	3.86131	2371	726	C4	Day 6	PEH9	AJ	CXCR4	CXCR4
14: C5.fcs	C5.fcs	C05	71.602	65287	5.04661	2512	0.286464	143	747	C5	Day 2	PEH10	AI	RNF31-02	RNF31
14: C5.fcs	C5.fcs	C05	70.418	68194	3.68039	1818	0.3691	183	748	C5	Day 2	PEH10	AI	RNF31-02	RNF31
14: C5.fcs	C5.fcs	C05	70.362	73065	2.0963	1105	0.353504	187	749	C5	Day 2	PEH10	AI	RNF31-02	RNF31
14: C5.fcs	C5.fcs	C05	66.92	62521	2.49263	1293	0.244231	127	750	C5	Day 2	PEH10	AJ	RNF31-02	RNF31
14: C5.fcs	C5.fcs	C05	69.98	62458	1.19794	636	0.522766	279	751	C5	Day 2	PEH10	AJ	RNF31-02	RNF31
14: C5.fcs	C5.fcs	C05	70.151	66262	0.419261	235	0.348463	196	752	C5	Day 2	PEH10	AJ	RNF31-02	RNF31
14: C5.fcs	C5.fcs	C05	70.509	60525	6.97865	2899	0.445755	186	759	C5	Day 4	PEH10	AI	RNF31-02	RNF31
14: C5.fcs	C5.fcs	C05	66.515	43945	5.25384	1395	1.05091	282	760	C5	Day 4	PEH10	AI	RNF31-02	RNF31
14: C5.fcs	C5.fcs	C05	56.675	21463	3.4521	436	0.878983	112	761	C5	Day 4	PEH10	AI	RNF31-02	RNF31
14: C5.fcs	C5.fcs	C05	73.519	71830	3.17426	1635	0.423377	219	762	C5	Day 4	PEH10	AJ	RNF31-02	RNF31
14: C5.fcs	C5.fcs	C05	73.386	71545	1.82199	948	0.442004	231	763	C5	Day 4	PEH10	AJ	RNF31-02	RNF31
14: C5.fcs	C5.fcs	C05	74.216	74226	0.807144	442	0.380207	209	764	C5	Day 4	PEH10	AJ	RNF31-02	RNF31
14: C5.fcs	C5.fcs	C05	62.732	69045	7.82343	3323	2.74757	1200	771	C5	Day 6	PEH10	AI	RNF31-02	RNF31
14: C5.fcs	C5.fcs	C05	65.027	64945	5.90869	2349	3.53772	1458	772	C5	Day 6	PEH10	AI	RNF31-02	RNF31
14: C5.fcs	C5.fcs	C05	67.053	77912	4.87794	2232	3.22942	1527	773	C5	Day 6	PEH10	AI	RNF31-02	RNF31
14: C5.fcs	C5.fcs	C05	70.896	91574	3.37245	1802	1.65645	900	774	C5	Day 6	PEH10	AJ	RNF31-02	RNF31
14: C5.fcs	C5.fcs	C05	73.476	93232	2.11339	1166	1.35879	760	775	C5	Day 6	PEH10	AJ	RNF31-02	RNF31
14: C5.fcs	C5.fcs	C05	74.212	96920	1.26076	732	1.53481	905	776	C5	Day 6	PEH10	AJ	RNF31-02	RNF31
14: C5.fcs	C5.fcs	C05	68.256	58281	2.07468	949	0.400645	184	753	C5	Day 2	PEH11	AI	ZFP91-03	ZFP91
14: C5.fcs	C5.fcs	C05	67.912	58312	1.30261	585	0.410245	185	754	C5	Day 2	PEH11	AI	ZFP91-03	ZFP91
14: C5.fcs	C5.fcs	C05	69.664	62844	0.489315	234	0.39366	189	755	C5	Day 2	PEH11	AI	ZFP91-03	ZFP91
14: C5.fcs	C5.fcs	C05	63.055	51324	0.567134	246	0.365223	159	756	C5	Day 2	PEH11	AJ	ZFP91-03	ZFP91
14: C5.fcs	C5.fcs	C05	52.183	19030	0.686749	88	1.19516	155	757	C5	Day 2	PEH11	AJ	ZFP91-03	ZFP91
14: C5.fcs	C5.fcs	C05	64.628	48686	0.2436	104	0.270971	116	758	C5	Day 2	PEH11	AJ	ZFP91-03	ZFP91
14: C5.fcs	C5.fcs	C05	61.459	43967	1.79279	466	1.14099	300	765	C5	Day 4	PEH11	AI	ZFP91-03	ZFP91
14: C5.fcs	C5.fcs	C05	68.675	63896	1.24506	488	1.16	460	766	C5	Day 4	PEH11	AI	ZFP91-03	ZFP91
14: C5.fcs	C5.fcs	C05	67.963	60946	0.571212	211	1.4487	543	767	C5	Day 4	PEH11	AI	ZFP91-03	ZFP91
14: C5.fcs	C5.fcs	C05	67.542	58489	0.323914	134	1.27673	535	768	C5	Day 4	PEH11	AJ	ZFP91-03	ZFP91
14: C5.fcs	C5.fcs	C05	67.238	66763	0.196472	89	1.27495	585	769	C5	Day 4	PEH11	AJ	ZFP91-03	ZFP91
14: C5.fcs	C5.fcs	C05	68.034	63721	0.151024	69	1.77792	827	770	C5	Day 4	PEH11	AJ	ZFP91-03	ZFP91
14: C5.fcs	C5.fcs	C05	63.451	72892	1.75609	703	1.63403	665	777	C5	Day 6	PEH11	AI	ZFP91-03	ZFP91
14: C5.fcs	C5.fcs	C05	64.132	78452	1.35579	557	2.44117	1028	778	C5	Day 6	PEH11	AI	ZFP91-03	ZFP91
14: C5.fcs	C5.fcs	C05	67.515	74639	0.660741	281	2.40947	1050	779	C5	Day 6	PEH11	AI	ZFP91-03	ZFP91
14: C5.fcs	C5.fcs	C05	65.974	76408	0.324131	143	2.62432	1189	780	C5	Day 6	PEH11	AJ	ZFP91-03	ZFP91
14: C5.fcs	C5.fcs	C05	65.488	84336	0.217888	102	1.92739	920	781	C5	Day 6	PEH11	AJ	ZFP91-03	ZFP91
14: C5.fcs	C5.fcs	C05	67.836	55077	0.167704	69	1.83241	768	782	C5	Day 6	PEH11	AJ	ZFP91-03	ZFP91
14: C5.fcs	C5.fcs	C05	64.947	73963	2.93312	1499	0.47517	244	813	C5	Day 2	PEH12	AK	HECTD1-01	HECTD1
14: C5.fcs	C5.fcs	C05	65.582	70242	1.69488	843	0.506091	253	814	C5	Day 2	PEH12	AK	HECTD1-01	HECTD1
14: C5.fcs	C5.fcs	C05	67.314	66261	0.668978	328	0.479032	236	815	C5	Day 2	PEH12	AK	HECTD1-01	HECTD1
14: C5.fcs	C5.fcs	C05	56.452	42326	8.27559	2556	0.681716	212	816	C5	Day 2	PEH12	AN	HECTD1-01	HECTD1
14: C5.fcs	C5.fcs	C05	54.276	48079	6.71145	2298	0.730604	252	817	C5	Day 2	PEH12	AN	HECTD1-01	HECTD1
14: C5.fcs	C5.fcs	C05	55.289	43842	4.90699	1530	0.691149	217	818	C5	Day 2	PEH12	AN	HECTD1-01	HECTD1
14: C5.fcs	C5.fcs	C05	68.453	68661	4.37588	1967	0.385596	174	831	C5	Day 4	PEH12	AK	HECTD1-01	HECTD1
14: C5.fcs	C5.fcs	C05	69.675	64803	2.86545	1232	0.352284	152	832	C5	Day 4	PEH12	AK	HECTD1-01	HECTD1
14: C5.fcs	C5.fcs	C05	70.098	73165	1.41527	661	0.375419	176	833	C5	Day 4	PEH12	AK	HECTD1-01	HECTD1
14: C5.fcs	C5.fcs	C05	45.915	27546	11.2572	2398	0.588016	126	834	C5	Day 4	PEH12	AN	HECTD1-01	HECTD1
14: C5.fcs	C5.fcs	C05	47.587	29005	10.8051	2303	0.550579	118	835	C5	Day 4	PEH12	AN	HECTD1-01	HECTD1
14: C5.fcs	C5.fcs	C05	51.237	30050	9.21456	2134	0.417097	97	836	C5	Day 4	PEH12	AN	HECTD1-01	HECTD1
14: C5.fcs	C5.fcs	C05	63.181	80111	4.89548	2171	0.397538	177	849	C5	Day 6	PEH12	AK	HECTD1-01	HECTD1
14: C5.fcs	C5.fcs	C05	64.962	84369	3.69697	1729	0.41522	195	850	C5	Day 6	PEH12	AK	HECTD1-01	HECTD1
14: C5.fcs	C5.fcs	C05	66.908	82284	2.28913	1075	0.381833	180	851	C5	Day 6	PEH12	AK	HECTD1-01	HECTD1
14: C5.fcs	C5.fcs	C05	33.84	23262	9.97928	1782	0.529189	95	852	C5	Day 6	PEH12	AN	HECTD1-01	HECTD1
14: C5.fcs	C5.fcs	C05	34.417	24729	9.99408	1858	0.460459	86	853	C5	Day 6	PEH12	AN	HECTD1-01	HECTD1
14: C5.fcs	C5.fcs	C05	35.854	27767	8.5877	1764	0.498934	103	854	C5	Day 6	PEH12	AN	HECTD1-01	HECTD1
14: C5.fcs	C5.fcs	C05	64.511	76086	2.09103	1093	0.719848	379	819	C5	Day 2	PEH13	AK	DTX3L-02	DTX3L
14: C5.fcs	C5.fcs	C05	65.266	67876	1.32983	637	0.647128	312	820	C5	Day 2	PEH13	AK	DTX3L-02	DTX3L
14: C5.fcs	C5.fcs	C05	64.896	60765	0.59569	259	0.65349	286	821	C5	Day 2	PEH13	AK	DTX3L-02	DTX3L
14: C5.fcs	C5.fcs	C05	55.33	44260	8.20208	2635	0.723115	234	822	C5	Day 2	PEH13	AN	DTX3L-02	DTX3L
14: C5.fcs	C5.fcs	C05	55.235	42029	6.34021	1867	0.88856	264	823	C5	Day 2	PEH13	AN	DTX3L-02	DTX3L
14: C5.fcs	C5.fcs	C05	55.244	46017	4.72621	1507	0.885891	285	824	C5	Day 2	PEH13	AN	DTX3L-02	DTX3L
14: C5.fcs	C5.fcs	C05	69.349	71861	3.17488	1460	0.55576	257	837	C5	Day 4	PEH13	AK	DTX3L-02	DTX3L
14: C5.fcs	C5.fcs	C05	68.043	71800	2.4212	1057	0.621457	273	838	C5	Day 4	PEH13	AK	DTX3L-02	DTX3L
14: C5.fcs	C5.fcs	C05	69.532	62011	1.30371	548	0.506533	214	839	C5	Day 4	PEH13	AK	DTX3L-02	DTX3L
14: C5.fcs	C5.fcs	C05	45.634	26351	11.8449	2425	0.722529	149	840	C5	Day 4	PEH13	AN	DTX3L-02	DTX3L
14: C5.fcs	C5.fcs	C05	49.313	28286	10.1015	2258	0.679819	153	841	C5	Day 4	PEH13	AN	DTX3L-02	DTX3L
14: C5.fcs	C5.fcs	C05	51.927	31780	8.97199	2229	0.584234	146	842	C5	Day 4	PEH13	AN	DTX3L-02	DTX3L
14: C5.fcs	C5.fcs	C05	65.976	79321	3.75181	1606	0.458108	197	855	C5	Day 6	PEH13	AK	DTX3L-02	DTX3L
14: C5.fcs	C5.fcs	C05	64.867	80706	3.30893	1415	0.588153	253	856	C5	Day 6	PEH13	AK	DTX3L-02	DTX3L
14: C5.fcs	C5.fcs	C05	66.553	79587	2.2551	977	0.466377	203	857	C5	Day 6	PEH13	AK	DTX3L-02	DTX3L
14: C5.fcs	C5.fcs	C05	31.876	22884	10.8105	1842	0.907241	156	858	C5	Day 6	PEH13	AN	DTX3L-02	DTX3L
14: C5.fcs	C5.fcs	C05	35.528	26067	9.71694	1943	0.606422	122	859	C5	Day 6	PEH13	AN	DTX3L-02	DTX3L
14: C5.fcs	C5.fcs	C05	37.228	27143	9.2068	1885	0.799457	165	860	C5	Day 6	PEH13	AN	DTX3L-02	DTX3L
14: C5.fcs	C5.fcs	C05	67.586	66395	2.03415	878	0.70395	306	825	C5	Day 2	PEH14	AK	XIAP-03	XIAP
14: C5.fcs	C5.fcs	C05	68.391	76101	1.82385	901	0.745399	371	826	C5	Day 2	PEH14	AK	XIAP-03	XIAP
14: C5.fcs	C5.fcs	C05	67.232	78585	0.614321	302	0.809104	401	827	C5	Day 2	PEH14	AK	XIAP-03	XIAP
14: C5.fcs	C5.fcs	C05	51.542	38634	8.01694	2196	0.893665	247	828	C5	Day 2	PEH14	AN	XIAP-03	XIAP
14: C5.fcs	C5.fcs	C05	52.791	43858	6.74143	2074	0.937017	291	829	C5	Day 2	PEH14	AN	XIAP-03	XIAP
14: C5.fcs	C5.fcs	C05	54.036	43580	3.87833	1196	0.832878	259	830	C5	Day 2	PEH14	AN	XIAP-03	XIAP
14: C5.fcs	C5.fcs	C05	68.252	71586	3.42589	1430	0.784388	330	843	C5	Day 4	PEH14	AK	XIAP-03	XIAP
14: C5.fcs	C5.fcs	C05	69.487	73671	3.20605	1387	0.734248	320	844	C5	Day 4	PEH14	AK	XIAP-03	XIAP
14: C5.fcs	C5.fcs	C05	69.937	75339	1.47999	671	0.689987	315	845	C5	Day 4	PEH14	AK	XIAP-03	XIAP
14: C5.fcs	C5.fcs	C05	44.379	25680	11.4682	2248	0.678962	134	846	C5	Day 4	PEH14	AN	XIAP-03	XIAP
14: C5.fcs	C5.fcs	C05	48.023	25184	10.5558	2112	0.689929	139	847	C5	Day 4	PEH14	AN	XIAP-03	XIAP
14: C5.fcs	C5.fcs	C05	50.463	30050	8.04075	1910	0.58176	139	848	C5	Day 4	PEH14	AN	XIAP-03	XIAP
14: C5.fcs	C5.fcs	C05	64.89	79188	4.04851	1756	0.532037	232	861	C5	Day 6	PEH14	AK	XIAP-03	XIAP
14: C5.fcs	C5.fcs	C05	65.828	75294	3.76437	1565	0.528771	221	862	C5	Day 6	PEH14	AK	XIAP-03	XIAP
14: C5.fcs	C5.fcs	C05	65.508	84374	2.15937	939	0.680629	298	863	C5	Day 6	PEH14	AK	XIAP-03	XIAP
14: C5.fcs	C5.fcs	C05	30.299	20452	9.84292	1554	0.854057	136	864	C5	Day 6	PEH14	AN	XIAP-03	XIAP
14: C5.fcs	C5.fcs	C05	30.73	21362	9.61014	1585	0.734276	122	865	C5	Day 6	PEH14	AN	XIAP-03	XIAP
14: C5.fcs	C5.fcs	C05	35.741	25568	7.57296	1518	0.836054	169	866	C5	Day 6	PEH14	AN	XIAP-03	XIAP
14: C5.fcs	C5.fcs	C05	64.85	54436	1.65356	818	0.250035	124	607	C5	Day 2	PEH8	AC	PCGF6-03	PCGF6
14: C5.fcs	C5.fcs	C05	64.633	50507	2.45399	1132	0.255152	118	608	C5	Day 2	PEH8	AC	PCGF6-03	PCGF6
14: C5.fcs	C5.fcs	C05	66.139	47659	0.758176	335	0.234821	104	609	C5	Day 2	PEH8	AC	PCGF6-03	PCGF6
14: C5.fcs	C5.fcs	C05	61.999	39971	4.3119	1576	0.199328	73	610	C5	Day 2	PEH8	AD	PCGF6-03	PCGF6
14: C5.fcs	C5.fcs	C05	63.294	43477	3.01451	1197	0.2487	99	611	C5	Day 2	PEH8	AD	PCGF6-03	PCGF6
14: C5.fcs	C5.fcs	C05	62.761	41643	3.63324	1373	0.232325	88	612	C5	Day 2	PEH8	AD	PCGF6-03	PCGF6
14: C5.fcs	C5.fcs	C05	71.352	68443	2.22189	1180	0.242313	129	619	C5	Day 4	PEH8	AC	PCGF6-03	PCGF6
14: C5.fcs	C5.fcs	C05	72.128	65714	3.08806	1646	0.172304	92	620	C5	Day 4	PEH8	AC	PCGF6-03	PCGF6
14: C5.fcs	C5.fcs	C05	73.454	67599	0.655738	364	0.176234	98	621	C5	Day 4	PEH8	AC	PCGF6-03	PCGF6
14: C5.fcs	C5.fcs	C05	71.35	49875	4.48869	1930	0.169491	73	622	C5	Day 4	PEH8	AD	PCGF6-03	PCGF6
14: C5.fcs	C5.fcs	C05	71.255	61319	3.85191	2008	0.162789	85	623	C5	Day 4	PEH8	AD	PCGF6-03	PCGF6
14: C5.fcs	C5.fcs	C05	72.175	51228	4.06222	1802	0.141818	63	624	C5	Day 4	PEH8	AD	PCGF6-03	PCGF6
14: C5.fcs	C5.fcs	C05	64.274	95947	2.90661	1662	0.254684	146	631	C5	Day 6	PEH8	AC	PCGF6-03	PCGF6
14: C5.fcs	C5.fcs	C05	65.507	92921	3.70925	2179	0.239446	141	632	C5	Day 6	PEH8	AC	PCGF6-03	PCGF6
14: C5.fcs	C5.fcs	C05	67.873	127593	0.949557	775	0.270046	221	633	C5	Day 6	PEH8	AC	PCGF6-03	PCGF6
14: C5.fcs	C5.fcs	C05	66.96	75690	4.19404	2439	0.228181	133	634	C5	Day 6	PEH8	AD	PCGF6-03	PCGF6
14: C5.fcs	C5.fcs	C05	67.688	97800	3.60882	2737	0.213147	162	635	C5	Day 6	PEH8	AD	PCGF6-03	PCGF6
14: C5.fcs	C5.fcs	C05	68.427	95474	3.64755	2740	0.182045	137	636	C5	Day 6	PEH8	AD	PCGF6-03	PCGF6
14: C5.fcs	C5.fcs	C05	50.484	16317	2.80894	323	1.45685	170	709	C5	Day 2	PEH9	AI	BRCA1-01	BRCA1
[truncated: 5,147 more rows]

## Sheet: Processed data
day	shortWell	cr	dnr	guide	targetgene	avg.pcGFP	sd.pcGFP	avg.pcLymphos	sd.pcLymphos	avg.ctLymphos	sd.ctLymphos	avg.FC	sd.FC	avg.LFC	sd.LFC	avg.sdsFromMed	sd.sdsFromMed
Day 4	G9	PEH8	AC	CDK9	CDK9	0.392511	0.0400374	65.207	0.713463	36129	1571.75	0.238733	0.131336	-2.19961	0.737208	-1.80539	0.128204
Day 6	G9	PEH8	AC	CDK9	CDK9	0.329136	0.0270772	68.2747	1.80386	88745.3	15254.2	0.139509	0.0855264	-3.00471	0.811281	-2.04544	0.0698825
Day 2	B2	PEH8	AC	CHFR-01	CHFR	1.57482	0.572992	64.272	0.827993	57318.3	1147.09	0.919205	0.0830444	-0.125438	0.129618	-0.391755	0.501796
Day 4	B2	PEH8	AC	CHFR-01	CHFR	2.40025	0.880541	69.5237	1.12396	71302.7	1707.05	1.27943	0.23702	0.337562	0.28425	0.695213	0.62288
Day 6	B2	PEH8	AC	CHFR-01	CHFR	3.40708	1.06327	63.9557	2.19068	104705	18794	1.25495	0.202849	0.315393	0.228579	0.647942	0.576629
Day 2	B4	PEH8	AC	CHFR-02	CHFR	1.68065	0.690166	63.4877	0.94437	50982.7	1144.99	0.958439	0.0353959	-0.0618886	0.0527355	-0.129237	0.110472
Day 4	B4	PEH8	AC	CHFR-02	CHFR	2.03764	0.731722	70.7103	1.1909	67201.3	1970.05	1.10351	0.279174	0.107085	0.401324	0.267818	0.672536
Day 6	B4	PEH8	AC	CHFR-02	CHFR	2.72736	0.675324	64.396	1.90832	105501	18291.3	1.03669	0.279306	0.0165648	0.392924	0.138823	0.695849
Day 2	B5	PEH8	AC	CHFR-03	CHFR	1.88011	0.846901	62.5467	0.843473	48301	1585.76	1.08585	0.188779	0.103121	0.265568	0.133639	0.795243
Day 4	B5	PEH8	AC	CHFR-03	CHFR	1.91393	0.852482	70.0953	0.804752	67364.3	1642.2	1.03743	0.332046	0.00366184	0.462307	0.167023	0.850587
Day 6	B5	PEH8	AC	CHFR-03	CHFR	2.63246	1.04247	64.1717	1.36547	104716	15973.4	0.997479	0.359007	-0.0703463	0.546583	0.038563	0.902467
Day 2	C4	PEH8	AC	CXCR4	CXCR4	0.128739	0.043109	62.9717	0.479022	48100.7	765.365	0.0757656	0.0080747	-3.72758	0.149597	-3.75977	1.60578
Day 4	C4	PEH8	AC	CXCR4	CXCR4	0.0860649	0.0349709	71.6853	0.821694	70274.3	2031.97	0.0451958	0.0056142	-4.47489	0.175687	-2.29957	0.322494
Day 6	C4	PEH8	AC	CXCR4	CXCR4	0.102952	0.0235473	66.131	1.41263	111352	17581	0.0397454	0.0127774	-4.70452	0.476018	-2.29722	0.234509
Day 2	D6	PEH8	AC	ELOB-1	ELOB	1.9974	0.480398	39.196	2.8089	19933.3	1373.88	1.21645	0.27317	0.259572	0.312114	0.846167	0.90472
Day 4	D6	PEH8	AC	ELOB-1	ELOB	1.17588	0.294429	58.5293	0.391697	34995.3	1240.15	0.661814	0.209215	-0.646037	0.473599	-0.779211	0.450004
Day 6	D6	PEH8	AC	ELOB-1	ELOB	0.964335	0.154316	48.8653	1.84419	71815.7	10677.9	0.379326	0.141617	-1.46349	0.525779	-1.46023	0.182977
Day 2	D11	PEH8	AC	LEDGF	LEDGF	0.788643	0.35746	65.353	0.646838	49486	335.304	0.442406	0.0332803	-1.17937	0.11109	-2.2533	0.890868
Day 4	D11	PEH8	AC	LEDGF	LEDGF	0.527891	0.210967	73.2437	0.40712	63191.7	424.118	0.276884	0.042206	-1.8646	0.231186	-1.74048	0.245945
Day 6	D11	PEH8	AC	LEDGF	LEDGF	0.533692	0.263543	65.1173	2.04045	90019.3	16602	0.184431	0.0180439	-2.44332	0.138021	-1.95515	0.253828
Day 2	E4	PEH8	AC	MARCH5-01	MARCH5	0.940107	0.296959	48.321	0.770975	30852.7	378.932	0.562611	0.107152	-0.846857	0.270258	-1.85248	1.16158
Day 4	E4	PEH8	AC	MARCH5-01	MARCH5	0.221067	0.0517284	60.6493	1.11069	45009	666.777	0.126822	0.0504443	-3.0485	0.533338	-2.09273	0.185172
Day 6	E4	PEH8	AC	MARCH5-01	MARCH5	0.161383	0.0145234	58.46	0.813929	84221.7	13820.5	0.0657864	0.0327106	-4.03337	0.659972	-2.2314	0.180954
Day 2	E5	PEH8	AC	MARCH5-02	MARCH5	1.52109	0.44007	56.711	1.0029	37453.3	2851.91	0.916567	0.189654	-0.147321	0.309742	-0.269877	0.552817
Day 4	E5	PEH8	AC	MARCH5-02	MARCH5	0.416663	0.14519	70.3837	0.557628	59258	2104.29	0.224911	0.0506069	-2.17964	0.350997	-1.86298	0.240092
Day 6	E5	PEH8	AC	MARCH5-02	MARCH5	0.352287	0.0924159	65.652	1.09449	102543	14560.1	0.132484	0.0306717	-2.94041	0.319176	-2.07188	0.164646
Day 2	E6	PEH8	AC	MARCH5-03	MARCH5	1.36739	0.275399	53.5063	0.906469	33711.7	1029.84	0.845248	0.23322	-0.277266	0.382036	-0.656617	0.927394
Day 4	E6	PEH8	AC	MARCH5-03	MARCH5	0.349919	0.0543271	66.3637	1.00562	50549	698.274	0.206251	0.0952277	-2.37183	0.622876	-1.89181	0.0996106
Day 6	E6	PEH8	AC	MARCH5-03	MARCH5	0.238224	0.0378607	62.1407	1.31915	94643	14884.7	0.0935722	0.0345029	-3.48065	0.515921	-2.16429	0.164847
Day 2	E7	PEH8	AC	NFXL1-01	NFXL1	1.58682	0.542249	63.2813	2.38135	49747	2100.9	0.941576	0.175091	-0.104981	0.285973	-0.114354	0.518351
Day 4	E7	PEH8	AC	NFXL1-01	NFXL1	1.57575	1.05321	72.788	0.937072	65868.7	4078.99	0.824939	0.449842	-0.419361	0.780019	-0.470749	1.02724
Day 6	E7	PEH8	AC	NFXL1-01	NFXL1	2.13952	1.3551	67.0867	1.39409	105464	20920.3	0.764274	0.350444	-0.492479	0.678774	-0.553401	0.786949
Day 2	E9	PEH8	AC	NFXL1-02	NFXL1	1.71554	0.579445	65.6873	1.52407	47438.3	1295.31	1.0087	0.104804	0.00748133	0.145991	-0.00927689	0.41067
Day 4	E9	PEH8	AC	NFXL1-02	NFXL1	1.84455	0.692212	74.119	0.956464	65228.3	2557.75	0.980872	0.18618	-0.0468238	0.292687	-0.0335327	0.437339
Day 6	E9	PEH8	AC	NFXL1-02	NFXL1	2.36695	0.706531	68.1417	0.490638	100760	21017.4	0.877437	0.163647	-0.205432	0.26995	-0.263687	0.367533
Day 2	E10	PEH8	AC	NFXL1-03	NFXL1	1.92848	0.623515	66.3437	0.722393	48780.7	2719.42	1.13938	0.135688	0.181698	0.166697	0.524119	0.447002
Day 4	E10	PEH8	AC	NFXL1-03	NFXL1	1.9121	0.976231	74.7027	0.418622	66330.3	2175.22	1.01365	0.298502	-0.0249869	0.446337	0.0986198	0.736445
Day 6	E10	PEH8	AC	NFXL1-03	NFXL1	2.57169	1.0223	68.1813	0.820995	99351.3	21347.3	0.999401	0.449983	-0.106348	0.689296	0.0577331	1.13636
Day 2	B3	PEH8	AC	NTC-02	NTC	1.62307	0.672525	64.9623	0.994956	56458.7	2155.33	0.937676	0.107948	-0.0995402	0.172409	-0.374288	0.648285
Day 4	B3	PEH8	AC	NTC-02	NTC	2.16291	0.724403	70.6337	0.454775	70214	1732.32	1.1857	0.321644	0.212955	0.368849	0.520703	0.901884
Day 6	B3	PEH8	AC	NTC-02	NTC	3.1235	0.77052	65.355	1.76907	106932	18053.4	1.18678	0.323516	0.213956	0.370582	0.504135	0.873187
Day 2	C10	PEH8	AC	NTC-03	NTC	1.97451	1.16316	66.1347	1.48158	53100.3	2683.01	1.05059	0.292361	0.0291655	0.438945	0.231306	1.02943
Day 4	C10	PEH8	AC	NTC-03	NTC	2.40389	1.34293	73.72	1.31495	65085.3	2938.26	1.1768	0.362513	0.191604	0.426466	0.355451	0.799854
Day 6	C10	PEH8	AC	NTC-03	NTC	3.37662	1.64195	67.1117	2.2969	102832	23734.6	1.15798	0.188833	0.199193	0.230154	0.361575	0.441866
Day 2	F5	PEH8	AC	NTC-04	NTC	1.5073	0.432414	64.2113	0.772492	48473	616.71	0.954137	0.373532	-0.151874	0.623263	-0.0544163	1.12583
Day 4	F5	PEH8	AC	NTC-04	NTC	1.0379	0.285325	71.515	0.450388	67569.3	923.221	0.643167	0.363806	-0.826957	0.956358	-0.799989	0.836473
Day 6	F5	PEH8	AC	NTC-04	NTC	1.30009	0.327202	66.6443	1.27539	108867	17010.2	0.542342	0.303212	-1.05039	0.876008	-1.04048	0.619938
Day 2	C2	PEH8	AC	PCGF6-01	PCGF6	1.55384	0.795662	66.1433	0.832501	57233.3	1127.68	0.8576	0.127374	-0.23215	0.213029	-0.624234	0.522883
Day 4	C2	PEH8	AC	PCGF6-01	PCGF6	2.0728	0.906489	71.6957	1.10215	71639	950.72	1.06927	0.0806331	0.093824	0.110919	0.175983	0.211582
Day 6	C2	PEH8	AC	PCGF6-01	PCGF6	2.88216	1.00792	66.1247	1.7931	106854	18998.5	1.0472	0.123213	0.060132	0.164883	0.135171	0.325376
Day 2	C3	PEH8	AC	PCGF6-02	PCGF6	1.54511	0.756053	63.0933	0.768853	51684.7	2425.6	0.854513	0.142535	-0.240459	0.244035	-0.47239	0.49038
Day 4	C3	PEH8	AC	PCGF6-02	PCGF6	1.82344	0.876842	70.755	1.14643	67704	2433.78	0.931732	0.23049	-0.130132	0.344628	-0.191385	0.524437
Day 6	C3	PEH8	AC	PCGF6-02	PCGF6	2.5206	1.11202	64.8647	3.04042	105153	20031.9	0.890157	0.160558	-0.183255	0.256953	-0.258673	0.362092
Day 2	C5	PEH8	AC	PCGF6-03	PCGF6	1.62191	0.848349	65.2073	0.81411	50867.3	3402.84	0.898682	0.149532	-0.166768	0.230853	-0.515698	0.641627
Day 4	C5	PEH8	AC	PCGF6-03	PCGF6	1.98856	1.23284	72.3113	1.06292	67252	1397.2	0.937973	0.220871	-0.122345	0.370174	-0.200343	0.595883
Day 6	C5	PEH8	AC	PCGF6-03	PCGF6	2.52181	1.41952	65.8847	1.82898	105487	19204.1	0.836694	0.172365	-0.279552	0.317583	-0.422565	0.479487
Day 2	F8	PEH8	AC	PML-01	PML	2.44444	0.486233	64.9447	1.04467	48131	1364.55	1.53832	0.529941	0.563302	0.503375	2.24869	1.90233
Day 4	F8	PEH8	AC	PML-01	PML	2.85903	0.83146	72.8927	0.793276	65435.7	1919.69	1.6215	0.57268	0.626971	0.573093	1.56952	1.55643
Day 6	F8	PEH8	AC	PML-01	PML	3.82944	0.962125	66.7443	2.18064	101386	18209	1.47035	0.455297	0.507213	0.467183	1.20789	1.23272
Day 2	F9	PEH8	AC	PML-02	PML	2.66527	0.58588	65.4267	0.622209	48454	1673.69	1.70149	0.679473	0.685231	0.603485	2.97512	2.51313
Day 4	F9	PEH8	AC	PML-02	PML	3.54887	0.86904	72.9443	0.539548	64671.7	424.481	2.19283	1.22144	0.954168	0.919806	3.08168	3.44956
Day 6	F9	PEH8	AC	PML-02	PML	4.58838	0.791938	66.4327	1.48553	96999.3	15342.1	1.87791	0.933567	0.786143	0.735768	2.27422	2.55735
Day 2	F10	PEH8	AC	PML-03	PML	2.90306	0.349291	66.074	0.547975	48182.7	713.745	1.93169	1.00413	0.823386	0.733212	3.71673	3.37927
Day 4	F10	PEH8	AC	PML-03	PML	3.66922	0.394464	73.2183	0.478732	62353	2617.59	2.25386	1.22754	1.02454	0.806909	3.26183	3.56758
Day 6	F10	PEH8	AC	PML-03	PML	4.47038	0.477414	66.566	2.02277	97037	12461.8	1.8188	0.866894	0.756938	0.671219	2.1205	2.3968
Day 2	C9	PEH8	AC	RAD18-01	RAD18	1.98261	1.25586	66.41	1.9245	50793.3	3740.74	1.07717	0.326604	0.0665051	0.410452	0.0572307	1.04418
Day 4	C9	PEH8	AC	RAD18-01	RAD18	2.15324	1.34696	73.474	1.44447	66420.3	2535.01	1.11129	0.364514	0.0908766	0.536282	0.335638	0.881335
Day 6	C9	PEH8	AC	RAD18-01	RAD18	2.89578	1.40669	67.475	1.82598	105192	20233	1.08574	0.422324	0.0330365	0.633044	0.246404	1.05719
Day 2	C11	PEH8	AC	RAD18-02	RAD18	2.2073	1.55536	67.0453	1.80877	50958.3	2335.61	1.17741	0.456022	0.169873	0.519216	0.387448	1.33479
Day 4	C11	PEH8	AC	RAD18-02	RAD18	2.9354	1.58823	73.389	1.40118	63272.3	5707.67	1.48007	0.16575	0.559331	0.167471	1.18211	0.506684
Day 6	C11	PEH8	AC	RAD18-02	RAD18	3.85197	1.31891	66.6393	1.98239	94169	22710	1.449	0.42332	0.494012	0.421407	1.13463	1.17339
Day 2	D2	PEH8	AC	RAD18-03	RAD18	1.75679	0.652038	65.8637	0.281837	57864.3	1754.73	1.06252	0.308534	0.0401869	0.469097	0.480637	1.14218
Day 4	D2	PEH8	AC	RAD18-03	RAD18	2.26843	1.02794	71.5327	0.898755	69210.7	3864.34	1.25358	0.48968	0.236315	0.653255	0.617463	1.12886
Day 6	D2	PEH8	AC	RAD18-03	RAD18	3.0886	1.12255	65.6757	1.63302	104931	19517.4	1.17136	0.383568	0.166756	0.537054	0.467878	0.926013
Day 2	D7	PEH8	AC	RANBP2-01	RANBP2	1.83073	0.56471	58.5047	1.24214	43511.7	1386.46	1.09952	0.229233	0.114316	0.318247	0.51969	0.818273
Day 4	D7	PEH8	AC	RANBP2-01	RANBP2	1.69752	0.521647	71.2863	0.957977	65505.7	1762.24	0.954386	0.320286	-0.131097	0.545768	-0.0735152	0.775375
Day 6	D7	PEH8	AC	RANBP2-01	RANBP2	2.25827	0.509683	65.953	1.2338	104653	19139.6	0.883588	0.323922	-0.247117	0.552893	-0.220102	0.759077
Day 2	D8	PEH8	AC	RANBP2-02	RANBP2	1.90883	0.72127	60.574	1.03881	46903.7	1900.23	1.1028	0.0539986	0.139994	0.0716452	0.453777	0.328819
Day 4	D8	PEH8	AC	RANBP2-02	RANBP2	2.49182	0.730597	71.8653	1.15468	64830.3	4191.57	1.3807	0.396472	0.428356	0.392998	1.00368	1.16122
Day 6	D8	PEH8	AC	RANBP2-02	RANBP2	3.14126	0.729866	66.004	1.91529	103222	20090.5	1.19758	0.335048	0.225234	0.380571	0.533085	0.903963
Day 4	D9	PEH8	AC	RANBP2-03	RANBP2	0.254649	0.155309	59.8893	0.722788	17704.3	1206.37	0.120696	0.0267281	-3.07678	0.345552	-2.12499	0.377345
Day 6	D9	PEH8	AC	RANBP2-03	RANBP2	0.0890932	0.0188869	69.4103	1.70522	62080.7	8076.2	0.0342256	0.0103971	-4.90981	0.412269	-2.3109	0.241718
Day 2	G7	PEH8	AC	RNF2-01	RNF2	1.27978	0.0999952	62.602	0.709782	49007	109.982	0.848249	0.429781	-0.354211	0.698627	-0.672879	1.60346
Day 4	G7	PEH8	AC	RNF2-01	RNF2	1.15993	0.196741	71.84	0.463366	67881	1175.7	0.767382	0.586934	-0.644782	1.03569	-0.430925	1.45655
Day 6	G7	PEH8	AC	RNF2-01	RNF2	1.60541	0.236419	67.1177	1.22051	106516	17546.6	0.698215	0.481789	-0.725494	0.912527	-0.637337	1.1466
Day 2	G8	PEH8	AC	RNF2-02	RNF2	1.93937	0.339236	64.3083	0.755974	49607.3	913.95	1.32037	0.782251	0.232549	0.851393	1.25866	2.56912
Day 4	G8	PEH8	AC	RNF2-02	RNF2	2.37512	0.69353	72.2597	0.743387	65993.3	1439.29	1.54907	1.0613	0.356394	1.14815	1.51828	2.89366
Day 6	G8	PEH8	AC	RNF2-02	RNF2	3.16847	0.762827	66.736	1.84625	103846	16589	1.37761	0.923918	0.234236	1.00543	1.07464	2.4106
Day 2	G10	PEH8	AC	RNF2-03	RNF2	2.39554	0.788681	67.1	0.394714	53655.7	1216.57	1.62736	0.98382	0.495392	0.98741	2.71382	3.31832
Day 4	G10	PEH8	AC	RNF2-03	RNF2	3.0331	0.783318	73.2893	0.476105	67274.3	2112.85	1.93758	1.23256	0.721416	1.05112	2.48203	3.4396
Day 6	G10	PEH8	AC	RNF2-03	RNF2	4.29293	0.531021	66.5165	1.50684	101652	24192.2	2.04831	0.840942	0.970929	0.609838	2.74495	2.38926
Day 2	B6	PEH8	AC	TRAF2-01	TRAF2	2.57507	0.956802	58.272	1.67242	35949.3	3121.65	1.53114	0.325867	0.591631	0.319464	1.8522	0.909033
Day 4	B6	PEH8	AC	TRAF2-01	TRAF2	2.48283	0.404879	68.7323	1.39004	52678	2032.14	1.44747	0.607914	0.453072	0.5811	1.2058	1.72887
Day 6	B6	PEH8	AC	TRAF2-01	TRAF2	3.98693	0.395107	61.9397	1.92771	92745.3	17064.6	1.62582	0.786141	0.592551	0.678268	1.6434	2.14327
Day 2	B7	PEH8	AC	TRAF2-02	TRAF2	2.48078	0.635154	60.8107	1.11796	38949	1702.69	1.5228	0.41976	0.572067	0.381816	1.88131	1.34734
Day 4	B7	PEH8	AC	TRAF2-02	TRAF2	2.82245	0.618861	69.7777	1.0912	55790.3	820.707	1.65134	0.767649	0.629707	0.618209	1.74415	2.22369
Day 6	B7	PEH8	AC	TRAF2-02	TRAF2	4.1259	0.650203	62.6043	1.53667	90990.3	16112.4	1.65957	0.776272	0.6352	0.624718	1.71245	2.15119
Day 2	B9	PEH8	AC	TRAF3-01	TRAF3	2.5639	1.53364	56.673	0.893739	33061.7	1105.29	1.38452	0.361924	0.437777	0.366016	1.37901	0.966363
Day 4	B9	PEH8	AC	TRAF3-01	TRAF3	1.75286	1.50121	69.7193	1.20363	47718.7	674.079	0.784269	0.335562	-0.43136	0.576379	-0.550452	0.845178
Day 6	B9	PEH8	AC	TRAF3-01	TRAF3	2.75985	2.27213	62.7513	2.42517	91432	20126	0.888383	0.430099	-0.273036	0.645703	-0.322187	0.996684
Day 2	B10	PEH8	AC	TRAF3-02	TRAF3	2.51195	1.53028	55.2817	0.58614	31375.7	2376.32	1.34397	0.378152	0.388244	0.407402	1.26445	1.12833
Day 4	B10	PEH8	AC	TRAF3-02	TRAF3	1.35693	0.938056	69.0897	1.32842	46463.7	1647.16	0.624186	0.181208	-0.7253	0.455128	-0.941914	0.589552
Day 6	B10	PEH8	AC	TRAF3-02	TRAF3	2.15111	1.36251	62.7557	2.88164	90323.3	18844.6	0.691913	0.223031	-0.589924	0.522745	-0.778635	0.646261
Day 2	B11	PEH8	AC	TRAF3-03	TRAF3	2.67933	1.1831	56.6017	3.05899	31842.5	5132.34	1.50381	0.275243	0.566471	0.28351	1.91218	1.03864
Day 4	B11	PEH8	AC	TRAF3-03	TRAF3	1.80238	0.760018	69.067	1.24103	45384.2	7417.1	1.0136	0.600965	-0.137319	0.683335	0.118091	1.63304
Day 6	B11	PEH8	AC	TRAF3-03	TRAF3	2.93128	1.10292	62.0185	2.13009	84814	17538.4	1.16246	0.765597	0.0357667	0.720528	0.472864	2.04437
Day 2	F4	PEH8	AC	TRAF7-01	TRAF7	2.00933	0.382965	62.2727	0.737483	47629.3	2606.27	1.34107	0.716207	0.281737	0.789048	1.4089	2.33677
Day 4	F4	PEH8	AC	TRAF7-01	TRAF7	1.97228	0.586777	70.67	0.399764	65860	1926.92	1.23787	0.738329	0.0917233	1.02506	0.695461	1.94331
Day 6	F4	PEH8	AC	TRAF7-01	TRAF7	2.55061	0.702705	65.0143	0.824801	103375	17447.4	1.07454	0.632354	-0.0856387	0.935607	0.29419	1.57649
Day 2	F6	PEH8	AC	TRAF7-02	TRAF7	1.55199	0.26541	65.2457	0.729538	48163	1003.95	1.06101	0.641538	-0.0882837	0.862071	0.198525	2.16328
Day 4	F6	PEH8	AC	TRAF7-02	TRAF7	1.76088	0.373149	71.849	1.09541	66165	1796.08	1.12701	0.723425	-0.0521317	1.01849	0.443014	1.90711
Day 6	F6	PEH8	AC	TRAF7-02	TRAF7	2.22792	0.381036	65.8267	1.65775	102055	16246.3	0.932124	0.522631	-0.256738	0.824955	-0.0661813	1.28278
Day 2	F7	PEH8	AC	TRAF7-03	TRAF7	2.03186	0.432504	63.2417	0.928054	47296.3	464.194	1.26351	0.383196	0.292809	0.440473	1.1155	1.29051
Day 4	F7	PEH8	AC	TRAF7-03	TRAF7	1.99506	0.76906	71.512	0.776538	65205	435.859	1.07819	0.297716	0.0666555	0.439893	0.198022	0.69213
Day 6	F7	PEH8	AC	TRAF7-03	TRAF7	2.36615	0.905953	65.8917	2.00027	104531	18963.3	0.852941	0.133257	-0.241986	0.236215	-0.337265	0.275761
Day 2	E11	PEH8	AC	TRIM24-01	TRIM24	2.09206	0.392477	68.7773	1.10519	54529.3	1648.32	1.30038	0.38346	0.339249	0.408553	1.17984	1.27039
Day 4	E11	PEH8	AC	TRIM24-01	TRIM24	3.38353	0.371569	74.8763	1.14077	63529.3	2408.17	2.02364	0.97055	0.906935	0.688406	2.66099	2.84079
Day 6	E11	PEH8	AC	TRIM24-01	TRIM24	4.43665	0.391556	68.0543	2.03283	91305	20019	1.78791	0.802759	0.747469	0.614768	2.03376	2.23894
Day 2	F2	PEH8	AC	TRIM24-02	TRIM24	1.87058	0.399555	66.558	0.464587	60022	1119.45	1.23425	0.61994	0.174752	0.758431	1.01387	2.00498
Day 4	F2	PEH8	AC	TRIM24-02	TRIM24	2.81758	0.577401	71.6297	0.0720578	71469.3	1397.13	1.75034	0.995758	0.62929	0.909649	1.98723	2.77468
Day 6	F2	PEH8	AC	TRIM24-02	TRIM24	3.71112	0.634116	65.8763	1.04444	104698	18136.6	1.49292	0.664891	0.480342	0.654563	1.3027	1.7826
Day 2	F3	PEH8	AC	TRIM24-03	TRIM24	1.80028	0.45955	63.0183	0.85139	50253.7	734.219	1.25575	0.83885	0.105309	0.99136	1.01092	2.75141
Day 4	F3	PEH8	AC	TRIM24-03	TRIM24	1.88102	0.62061	70.7743	0.391089	67760.7	2521.86	1.30192	1.08493	0.00590054	1.31015	0.949635	2.9192
Day 6	F3	PEH8	AC	TRIM24-03	TRIM24	2.6278	0.78157	64.995	0.866434	107131	17467.1	1.19727	0.959508	-0.0495515	1.14907	0.648024	2.47256
Day 2	D10	PEH8	AC	TRIM25-01	TRIM25	2.34625	1.17155	63.788	1.29032	49412.3	377.753	1.29507	0.175513	0.363845	0.201335	1.19915	0.834206
Day 4	D10	PEH8	AC	TRIM25-01	TRIM25	2.41715	1.0444	72.5547	0.831855	63188.3	2521.38	1.25213	0.103259	0.321112	0.119163	0.625309	0.337106
Day 6	D10	PEH8	AC	TRIM25-01	TRIM25	3.07303	0.977918	66.87	2.34713	99806.7	18611	1.13293	0.19351	0.16677	0.23642	0.352225	0.527958
Day 2	E2	PEH8	AC	TRIM25-02	TRIM25	1.51981	0.539842	66.9313	0.258461	58817	1217.07	0.915004	0.239186	-0.1657	0.415969	-0.174367	0.70525
Day 4	E2	PEH8	AC	TRIM25-02	TRIM25	1.87989	0.611991	72.603	1.02107	69082	1638.27	1.09553	0.475385	0.0171602	0.743427	0.286419	1.1877
Day 6	E2	PEH8	AC	TRIM25-02	TRIM25	2.68807	0.76767	66.719	1.69706	105347	19107.5	1.04529	0.381934	-0.0091017	0.57992	0.174641	0.925473
Day 2	E3	PEH8	AC	TRIM25-03	TRIM25	1.58744	0.446296	62.5957	0.712806	48707.7	1596.51	0.952276	0.164592	-0.084572	0.244827	-0.193082	0.563126
Day 4	E3	PEH8	AC	TRIM25-03	TRIM25	0.900537	0.195351	71.9783	1.25838	67832	2348.82	0.512953	0.178691	-1.02185	0.504993	-1.13969	0.333045
Day 6	E3	PEH8	AC	TRIM25-03	TRIM25	1.0526	0.13277	66.662	1.48081	106517	17644.2	0.417255	0.166466	-1.33228	0.544068	-1.36512	0.263135
Day 2	G4	PEH8	AC	TRIM65-01	TRIM65	1.894	0.519742	63.0524	1.97613	49694.6	2385.74	1.28488	0.675592	0.16306	0.827861	1.25864	2.21195
Day 4	G4	PEH8	AC	TRIM65-01	TRIM65	2.26649	0.741355	71.1528	1.00435	67178.4	1949.39	1.49052	0.924232	0.255071	1.09453	1.36691	2.49141
Day 6	G4	PEH8	AC	TRIM65-01	TRIM65	3.00199	0.917807	65.3094	1.27546	105586	13863.2	1.29415	0.751013	0.119031	0.947608	0.85961	1.92322
Day 2	G11	PEH8	AC	UHRF1-01	UHRF1	2.18325	1.03266	43.1793	1.58941	15611.7	336.441	1.46059	0.879983	0.300673	1.11923	2.22719	3.09929
Day 4	G11	PEH8	AC	UHRF1-01	UHRF1	0.931212	0.35812	60.7483	1.27248	21290.7	1115.45	0.597443	0.389389	-1.02553	1.19704	-0.90784	0.889793
Day 6	G11	PEH8	AC	UHRF1-01	UHRF1	0.36048	0.062622	65.087	1.38875	44637.3	8503.94	0.151932	0.0883886	-2.88525	0.853894	-2.01459	0.0181882
Day 2	D3	PEH8	AC	WDR59-01	WDR59	2.10629	0.835678	64.292	0.824967	50304	2098.05	1.20785	0.0518932	0.271554	0.0620426	0.901153	0.587678
Day 4	D3	PEH8	AC	WDR59-01	WDR59	2.38287	0.716591	72.859	0.411924	61808.3	1678.92	1.30866	0.328711	0.356048	0.377473	0.795411	0.91297
Day 6	D3	PEH8	AC	WDR59-01	WDR59	3.01126	0.663668	68.0037	1.5248	98832.3	16753	1.15976	0.359952	0.167051	0.450973	0.448563	0.931659
Day 2	D4	PEH8	AC	WDR59-02	WDR59	2.03693	0.75994	62.5437	1.2793	49322.7	1482.79	1.16138	0.0873398	0.212496	0.107152	0.729252	0.614662
Day 4	D4	PEH8	AC	WDR59-02	WDR59	2.21025	0.713496	71.2507	0.981003	67394	2233.5	1.19609	0.266627	0.227852	0.326026	0.511009	0.689052
Day 6	D4	PEH8	AC	WDR59-02	WDR59	2.93982	0.719001	65.3255	1.43208	105775	16747	1.1119	0.271223	0.11891	0.339656	0.318389	0.711077
Day 2	F11	PEH8	AC	ZNF598-01	ZNF598	1.74098	0.68001	68.753	0.393303	52631.7	1248.7	1.12701	0.555606	0.0226006	0.854414	0.761795	1.82351
Day 4	F11	PEH8	AC	ZNF598-01	ZNF598	2.24	0.808076	74.0973	0.479568	63746	4301.28	1.40036	0.832046	0.255673	1.07392	1.08969	2.1951
Day 6	F11	PEH8	AC	ZNF598-01	ZNF598	2.98055	1.04162	67.6197	1.57088	95999.7	16061.8	1.21199	0.618141	0.121447	0.866486	0.615595	1.53949
Day 2	G2	PEH8	AC	ZNF598-02	ZNF598	1.67214	0.56014	61.7937	0.304897	52980.7	1243.95	1.14379	0.713814	-0.0267586	1.01899	0.690062	2.27129
Day 4	G2	PEH8	AC	ZNF598-02	ZNF598	1.55664	0.352779	69.769	0.271663	68282.7	2896.95	1.03266	0.757236	-0.23468	1.12565	0.231359	1.97919
Day 6	G2	PEH8	AC	ZNF598-02	ZNF598	2.1208	0.392149	64.614	1.28096	108252	18433.3	0.910451	0.577383	-0.331417	0.922481	-0.108047	1.4204
Day 2	G3	PEH8	AC	ZNF598-03	ZNF598	1.90223	0.315721	61.1437	0.813574	51104.7	1905.06	1.2518	0.611194	0.207627	0.712022	1.03993	1.9882
Day 4	G3	PEH8	AC	ZNF598-03	ZNF598	1.88875	0.184453	69.817	0.688962	65595	1178.38	1.14837	0.597272	0.0673467	0.759145	0.475777	1.59581
Day 6	G3	PEH8	AC	ZNF598-03	ZNF598	2.53464	0.16002	64.688	1.79231	106034	19404	1.02864	0.48687	-0.0583364	0.638282	0.156901	1.24007
Day 2	C6	PEH8	AC	ZNRF2-01	ZNRF2	1.69128	0.817232	64.044	0.925071	47088.7	2819.8	0.937111	0.115583	-0.101432	0.185249	-0.210903	0.403916
Day 4	C6	PEH8	AC	ZNRF2-01	ZNRF2	1.2498	0.669952	72.6887	1.6488	67016.3	2359.66	0.616779	0.162004	-0.728445	0.362023	-0.953939	0.497905
Day 6	C6	PEH8	AC	ZNRF2-01	ZNRF2	1.59834	0.846212	67.0983	1.37902	106516	19774.4	0.537239	0.115998	-0.919513	0.319067	-1.1231	0.395242
Day 2	C7	PEH8	AC	ZNRF2-02	ZNRF2	2.27068	1.06068	64.7183	1.69872	49995	2514.87	1.28312	0.141912	0.353899	0.157081	1.0113	0.179156
Day 4	C7	PEH8	AC	ZNRF2-02	ZNRF2	2.10499	0.517416	72.4833	1.298	67246.7	1279.29	1.18332	0.373041	0.196214	0.446171	0.516031	1.02532
Day 6	C7	PEH8	AC	ZNRF2-02	ZNRF2	2.76173	0.470119	66.7147	1.64735	105716	18820.6	1.08186	0.390073	0.0526688	0.509231	0.26795	0.996164
Day 2	C8	PEH8	AC	ZNRF2-03	ZNRF2	1.73357	0.751263	62.7823	2.05746	45359.7	232.777	0.981206	0.03905	-0.0281413	0.0578481	-0.0759818	0.127685
Day 4	C8	PEH8	AC	ZNRF2-03	ZNRF2	1.43706	0.391544	73.146	1.20029	65175.3	1636.4	0.802662	0.23953	-0.363389	0.455972	-0.43836	0.558216
Day 6	C8	PEH8	AC	ZNRF2-03	ZNRF2	1.90327	0.381048	67.334	1.93494	106312	19425.3	0.760961	0.327345	-0.487918	0.645786	-0.512573	0.739155
Day 4	G9	PEH8	AD	CDK9	CDK9	0.250776	NA	50.613	NA	17864	NA	0.0755841	NA	-3.72577	NA	-2.45198	NA
Day 6	G9	PEH8	AD	CDK9	CDK9	0.220271	0.0743824	66.7907	1.412	46678	8051.09	0.0579075	0.00929603	-4.12274	0.234909	-6.95282	4.87119
Day 2	B2	PEH8	AD	CHFR-01	CHFR	3.76524	1.2411	64.3773	0.752398	50374.3	2889.24	1.06816	0.309451	0.0508053	0.448053	0.991585	1.98058
Day 4	B2	PEH8	AD	CHFR-01	CHFR	4.74101	1.06461	69.4873	0.464646	58259	5488.3	1.19553	0.275924	0.231071	0.342322	5.37779	8.49875
Day 6	B2	PEH8	AD	CHFR-01	CHFR	4.6505	0.800867	65.8467	0.964459	95962.3	15257.4	1.27722	0.322889	0.322276	0.364624	1.72122	1.68061
Day 2	B4	PEH8	AD	CHFR-02	CHFR	3.77476	0.743991	62.8827	0.0371663	43850.3	416.895	1.07743	0.19574	0.0921381	0.256863	0.361245	0.566901
Day 4	B4	PEH8	AD	CHFR-02	CHFR	4.43623	0.362623	70.869	0.481818	55507.3	6792.8	1.1267	0.202151	0.157461	0.248079	0.336714	0.535943
Day 6	B4	PEH8	AD	CHFR-02	CHFR	4.07618	0.224901	66.5783	0.789851	91929.7	13727.5	1.12185	0.238439	0.145507	0.291865	0.350546	0.884657
Day 2	B5	PEH8	AD	CHFR-03	CHFR	4.02469	0.85862	62.596	0.580165	41569.3	934.228	1.14441	0.186644	0.181906	0.234013	1.22953	1.63332
Day 4	B5	PEH8	AD	CHFR-03	CHFR	4.46516	0.754252	70.2873	0.732907	53577	4798.57	1.12466	0.185253	0.156479	0.237126	2.82441	4.31963
Day 6	B5	PEH8	AD	CHFR-03	CHFR	4.13476	0.469579	65.925	0.724168	89544.3	13298.7	1.13418	0.237939	0.16133	0.293312	0.617039	0.85421
Day 2	C4	PEH8	AD	CXCR4	CXCR4	0.0588528	0.0177869	64.914	0.247502	45945.3	875.506	0.0163624	0.00166619	-5.93868	0.151752	-10.0259	12.8213
Day 4	C4	PEH8	AD	CXCR4	CXCR4	0.0467202	0.0108711	73.9943	1.1093	62055	7192.12	0.0118422	0.00326307	-6.43713	0.403166	-25.9753	40.1804
Day 6	C4	PEH8	AD	CXCR4	CXCR4	0.0427538	0.00812082	70.449	0.929084	103259	13249.9	0.0114656	0.000133846	-6.44661	0.0167929	-7.32771	5.19728
Day 6	D6	PEH8	AD	ELOB-1	ELOB	0.86666	0.187534	41.443	4.92012	24207.3	10732.1	0.236742	0.0584306	-2.10963	0.371622	-5.67779	3.98405
Day 2	D11	PEH8	AD	LEDGF	LEDGF	1.31007	0.659692	65.6193	0.194356	42896.3	1318.05	0.353105	0.103206	-1.54544	0.440926	-5.82202	6.91207
Day 4	D11	PEH8	AD	LEDGF	LEDGF	0.866456	0.254512	72.1177	0.785949	50454	6747.73	0.212972	0.0284651	-2.24036	0.201197	-20.2289	31.1658
Day 6	D11	PEH8	AD	LEDGF	LEDGF	0.69137	0.192905	67.804	0.599423	76265	13120.2	0.183233	0.0229562	-2.456	0.184395	-6.0287	4.25733
Day 2	E4	PEH8	AD	MARCH5-01	MARCH5	2.55795	1.18709	50.6577	2.05923	27815.3	1929.16	0.699284	0.255349	-0.590583	0.588784	-2.55209	3.17078
Day 4	E4	PEH8	AD	MARCH5-01	MARCH5	0.848185	0.378184	60.988	0.671429	39808.7	5645.47	0.205663	0.073231	-2.35354	0.580003	-20.3654	31.3746
Day 6	E4	PEH8	AD	MARCH5-01	MARCH5	0.460105	0.199938	61.564	0.697766	76369	10430.1	0.119478	0.0376092	-3.11975	0.501876	-6.47084	4.527
Day 2	E5	PEH8	AD	MARCH5-02	MARCH5	3.80586	1.98372	59.8233	2.01978	39226.3	3511.14	1.04028	0.48567	-0.0661471	0.759411	0.871851	1.61987
Day 4	E5	PEH8	AD	MARCH5-02	MARCH5	3.18844	1.35806	68.1743	0.364512	52092	8311.25	0.776956	0.270483	-0.429405	0.546593	-4.94441	7.49382
Day 6	E5	PEH8	AD	MARCH5-02	MARCH5	2.68501	1.10623	66.0303	1.04378	89972.7	15569.3	0.70004	0.204786	-0.559969	0.454521	-1.97232	1.42981
Day 2	E6	PEH8	AD	MARCH5-03	MARCH5	2.54805	1.56772	55.8835	2.81641	34618.5	2974.8	0.792107	0.402891	-0.436153	0.768149	-0.401496	0.917822
Day 4	E6	PEH8	AD	MARCH5-03	MARCH5	1.09971	0.338722	64.5477	0.484336	47907	5724.95	0.276066	0.0821277	-1.8966	0.406495	-20.3841	31.9417
Day 6	E6	PEH8	AD	MARCH5-03	MARCH5	0.812384	0.209403	63.1837	0.732779	83653.3	11234.1	0.219756	0.0491646	-2.21053	0.327169	-5.91064	4.52271
Day 2	E7	PEH8	AD	NFXL1-01	NFXL1	4.00741	1.83288	64.7783	1.79142	45492	2871.78	1.09558	0.385235	0.062674	0.566348	1.82512	2.78386
Day 4	E7	PEH8	AD	NFXL1-01	NFXL1	4.48423	1.41424	72.207	0.349927	55841.7	8920.91	1.10427	0.241349	0.119393	0.32274	2.93553	4.58139
Day 6	E7	PEH8	AD	NFXL1-01	NFXL1	3.97078	1.10515	68.0583	1.25341	91075	13892.2	1.05264	0.133558	0.066099	0.186094	0.522157	0.714458
Day 2	E9	PEH8	AD	NFXL1-02	NFXL1	4.02719	1.85158	64.3037	2.25868	42299.7	3643.81	1.11151	0.449413	0.068347	0.614089	1.15084	1.61978
Day 4	E9	PEH8	AD	NFXL1-02	NFXL1	4.53431	1.42753	71.9077	1.26434	50506.7	11215.9	1.12305	0.285054	0.137577	0.355772	1.36564	1.69588
Day 6	E9	PEH8	AD	NFXL1-02	NFXL1	3.81424	0.937627	68.8077	0.598469	86424.7	15414.2	1.01756	0.121055	0.0185354	0.167253	0.0599931	0.682669
Day 2	E10	PEH8	AD	NFXL1-03	NFXL1	4.13415	2.04964	65.518	1.00695	44040.3	3261.19	1.13681	0.5087	0.078201	0.697736	1.53205	2.09705
Day 4	E10	PEH8	AD	NFXL1-03	NFXL1	4.7481	1.40983	72.4617	0.243176	53982	11011.5	1.17749	0.275581	0.210475	0.326809	2.65503	3.53784
Day 6	E10	PEH8	AD	NFXL1-03	NFXL1	4.13183	1.07871	68.3463	1.39561	87435	14483.1	1.10309	0.171681	0.13046	0.216178	0.59165	0.905086
Day 2	B3	PEH8	AD	NTC-02	NTC	3.96789	0.513379	64.321	0.247502	46559.7	1339.31	1.15045	0.287997	0.17414	0.341709	0.114745	0.856597
Day 4	B3	PEH8	AD	NTC-02	NTC	4.54895	0.64794	70.4997	0.424328	55045.3	5826.63	1.16424	0.315192	0.186674	0.368627	0.431957	0.839538
Day 6	B3	PEH8	AD	NTC-02	NTC	4.20283	0.292592	66.5427	0.424709	91915.7	13288.1	1.16089	0.282313	0.188739	0.332169	0.551156	0.974378
Day 2	C10	PEH8	AD	NTC-03	NTC	3.6319	0.934965	65.621	1.07474	44342.3	1523.05	1.01713	0.0296684	0.024098	0.041739	0.432578	0.749248
Day 4	C10	PEH8	AD	NTC-03	NTC	3.9742	0.662941	72.7103	1.51394	53019.3	6494.85	0.992153	0.0135908	-0.0114557	0.0198419	-0.574543	0.995138
Day 6	C10	PEH8	AD	NTC-03	NTC	3.60388	0.564292	68.9997	0.748954	89187	12770.7	0.971286	0.0497348	-0.04332	0.0750325	-0.384028	0.665155
Day 2	F5	PEH8	AD	NTC-04	NTC	3.73221	1.9333	64.0057	0.855828	44147.3	1377.04	1.02701	0.496362	-0.0856486	0.751632	0.251166	1.36477
Day 4	F5	PEH8	AD	NTC-04	NTC	4.53409	1.78785	70.6723	1.47221	55795	8995.01	1.12093	0.397931	0.106655	0.495204	0.385681	1.1529
Day 6	F5	PEH8	AD	NTC-04	NTC	4.20002	1.18382	67.5877	1.57453	89124	14943.1	1.1164	0.180294	0.146705	0.227366	0.817858	0.913872
Day 2	C2	PEH8	AD	PCGF6-01	PCGF6	3.02302	0.808271	65.047	0.23516	48624	260.862	0.847322	0.0629584	-0.24175	0.109545	-1.24457	1.31992
Day 4	C2	PEH8	AD	PCGF6-01	PCGF6	3.64906	0.88097	71.0767	1.28308	56269.3	6053.74	0.905229	0.0792904	-0.147387	0.12768	-0.751109	0.663457
Day 6	C2	PEH8	AD	PCGF6-01	PCGF6	3.42918	0.549809	67.557	0.510507	92124.7	14246.3	0.926658	0.0882492	-0.11429	0.138276	-0.590753	0.550839
Day 2	C3	PEH8	AD	PCGF6-02	PCGF6	3.23817	1.03242	63.2953	1.28067	44356	2448.69	0.899291	0.0806699	-0.156892	0.126412	-0.327651	0.146218
Day 4	C3	PEH8	AD	PCGF6-02	PCGF6	3.53997	0.71941	71.5823	0.466991	56832.7	6495.82	0.882724	0.0747728	-0.183538	0.125398	-2.23977	3.20887
Day 6	C3	PEH8	AD	PCGF6-02	PCGF6	3.22972	0.573202	68.0623	1.16405	92564.7	12859.1	0.873158	0.107214	-0.203163	0.181265	-0.946719	0.726641
Day 2	C5	PEH8	AD	PCGF6-03	PCGF6	3.65321	0.648929	62.6847	0.650866	41697	1753.62	1.03488	0.0543075	0.048106	0.0769007	-0.113572	0.508817
Day 4	C5	PEH8	AD	PCGF6-03	PCGF6	4.13427	0.324445	71.5933	0.505973	54140.7	6253.32	1.04345	0.109644	0.056116	0.150294	-1.20175	2.52291
Day 6	C5	PEH8	AD	PCGF6-03	PCGF6	3.8168	0.327269	67.6917	0.733507	89654.7	12149.5	1.04175	0.156127	0.0487051	0.208608	-0.0145385	0.677121
Day 2	F8	PEH8	AD	PML-01	PML	4.03018	1.91143	66.219	1.52954	45123.3	1500.32	1.11806	0.494898	0.0645292	0.649925	0.755234	1.39961
Day 4	F8	PEH8	AD	PML-01	PML	4.69061	1.59291	72.1837	0.81661	55724	10232.1	1.16114	0.332893	0.177596	0.40079	1.97444	2.49263
Day 6	F8	PEH8	AD	PML-01	PML	4.25174	1.18295	68.783	1.21336	88015.7	12919.9	1.12913	0.165496	0.165035	0.209082	0.977536	0.920434
Day 2	F9	PEH8	AD	PML-02	PML	3.73891	2.02998	65.263	1.60304	42494.3	3180	1.04168	0.564718	-0.0819474	0.77895	-0.527866	2.50006
Day 4	F9	PEH8	AD	PML-02	PML	4.6726	1.66055	71.1813	1.08998	51751.7	9109.75	1.16258	0.377621	0.170377	0.441077	0.191818	1.40866
Day 6	F9	PEH8	AD	PML-02	PML	4.19455	1.17594	68.734	1.33982	83704.7	14150.9	1.11957	0.207768	0.147316	0.256135	0.658226	1.11766
Day 2	F10	PEH8	AD	PML-03	PML	3.481	1.78994	66.4497	1.0661	45574.3	1180.97	0.96983	0.490407	-0.166268	0.724601	-1.101	2.82646
Day 4	F10	PEH8	AD	PML-03	PML	4.42817	1.76888	72.782	0.997701	56764.3	10484.2	1.09754	0.404064	0.0731078	0.505265	-0.964167	2.84131
Day 6	F10	PEH8	AD	PML-03	PML	4.34883	1.454	69.4063	1.3389	85351	12535.3	1.15352	0.273433	0.180435	0.328164	0.998654	1.37827
Day 2	C9	PEH8	AD	RAD18-01	RAD18	4.02802	0.81603	65.6513	1.13162	45399	2762.6	1.13749	0.0389761	0.185293	0.0489696	1.20672	1.42769
Day 4	C9	PEH8	AD	RAD18-01	RAD18	4.60815	0.581496	72.8543	0.934075	53666	9580.36	1.15915	0.117832	0.20825	0.143297	3.02067	4.37697
Day 6	C9	PEH8	AD	RAD18-01	RAD18	4.25098	0.357434	68.5	1.06053	86669	12288.3	1.15878	0.156302	0.204233	0.1881	0.81932	0.408262
Day 2	C11	PEH8	AD	RAD18-02	RAD18	3.38867	0.636106	66.897	0.417324	43612.7	387.363	0.960967	0.0836802	-0.0609993	0.123303	-0.662451	0.990663
Day 4	C11	PEH8	AD	RAD18-02	RAD18	3.84742	0.28686	73.218	1.14062	50127.3	7121.53	0.974611	0.145487	-0.0473462	0.208097	-3.0249	5.3368
Day 6	C11	PEH8	AD	RAD18-02	RAD18	3.33159	0.105265	69.5287	0.345894	81430.7	10476.6	0.918741	0.203537	-0.144502	0.305243	-1.13143	1.75972
Day 2	D2	PEH8	AD	RAD18-03	RAD18	4.12195	1.86951	64.96	1.58569	47324.3	1466.68	1.11954	0.273255	0.132285	0.370033	3.1657	5.37231
Day 4	D2	PEH8	AD	RAD18-03	RAD18	4.71987	1.59349	71.2857	1.92211	54528	8419.28	1.15398	0.190236	0.193214	0.24236	8.35987	14.1509
Day 6	D2	PEH8	AD	RAD18-03	RAD18	4.01302	1.01685	67.042	2.12188	91741	13757	1.0678	0.0753473	0.0922939	0.10033	0.766507	1.10937
Day 2	D7	PEH8	AD	RANBP2-01	RANBP2	3.01366	0.825785	59.4737	0.559368	38817	1179.1	0.842846	0.107325	-0.254449	0.183578	-1.62162	2.20855
Day 4	D7	PEH8	AD	RANBP2-01	RANBP2	3.30064	0.490789	70.9067	0.470847	54036.3	5583.4	0.826314	0.0513109	-0.2771	0.0898454	-5.78457	9.30728
Day 6	D7	PEH8	AD	RANBP2-01	RANBP2	2.79042	0.331511	68.5727	0.963189	88310	13368.8	0.756033	0.0632412	-0.406889	0.121909	-2.02426	1.87353
Day 2	D8	PEH8	AD	RANBP2-02	RANBP2	3.7774	1.04678	61.3273	0.494298	38841	1308.93	1.06055	0.196362	0.0689719	0.259092	0.192699	0.617396
Day 4	D8	PEH8	AD	RANBP2-02	RANBP2	3.68914	0.493968	71.8557	0.611377	54301	8392.38	0.927106	0.0958931	-0.114442	0.151455	-4.30634	7.36317
Day 6	D8	PEH8	AD	RANBP2-02	RANBP2	3.17107	0.423668	68.5337	0.312852	88651	13217.1	0.857974	0.0705661	-0.224353	0.121514	-1.29978	1.46085
Day 2	G7	PEH8	AD	RNF2-01	RNF2	2.66046	1.10791	63.8693	0.891865	45562.3	905.065	0.750451	0.306053	-0.487816	0.551072	-3.4794	5.49324
Day 4	G7	PEH8	AD	RNF2-01	RNF2	2.80171	0.896737	71.7073	0.551523	56574.3	7187.38	0.700446	0.208655	-0.553012	0.403524	-10.7826	17.5765
Day 6	G7	PEH8	AD	RNF2-01	RNF2	2.50275	0.477807	68.0913	0.189004	92144.7	12317.7	0.675201	0.0880062	-0.574889	0.189916	-2.64701	2.50826
Day 2	G8	PEH8	AD	RNF2-02	RNF2	2.98869	1.24346	65.9503	1.36838	44532.7	1824.9	0.838175	0.329345	-0.324917	0.542643	-2.39648	4.0371
Day 4	G8	PEH8	AD	RNF2-02	RNF2	3.57679	1.17736	71.6943	1.30323	57710.3	8564.85	0.889906	0.260208	-0.206522	0.398797	-5.66426	9.65302
Day 6	G8	PEH8	AD	RNF2-02	RNF2	3.07946	0.78029	69.0923	0.828672	92466	12844.7	0.829745	0.165825	-0.288192	0.285185	-1.6399	2.3139
Day 2	G10	PEH8	AD	RNF2-03	RNF2	2.52571	1.47214	67.1633	1.06137	49002	2293.67	0.709433	0.424858	-0.658939	0.826498	-4.043	6.48086
Day 4	G10	PEH8	AD	RNF2-03	RNF2	2.88409	1.32646	73.234	1.10271	58251	8826.22	0.715242	0.315457	-0.570321	0.599542	-10.5017	17.2185
Day 6	G10	PEH8	AD	RNF2-03	RNF2	2.69178	0.947439	69.176	1.017	92087	14321.9	0.720146	0.207346	-0.510776	0.393145	-2.39444	2.8844
Day 2	B6	PEH8	AD	TRAF2-01	TRAF2	8.16629	1.02089	58.702	0.26959	32932.7	1170.56	2.34602	0.406409	1.21654	0.239846	11.6736	13.7118
Day 4	B6	PEH8	AD	TRAF2-01	TRAF2	17.9327	1.74631	57.5827	2.65559	31135	3203.69	4.52609	0.547567	2.17151	0.169256	84.793	129.019
Day 6	B6	PEH8	AD	TRAF2-01	TRAF2	13.8881	0.639058	47.8373	2.68807	44273.7	9088.06	3.79969	0.5922	1.91452	0.220171	19.0036	10.287
Day 2	B7	PEH8	AD	TRAF2-02	TRAF2	6.55429	1.49446	60.7443	0.59221	34075.3	1735.29	1.87396	0.432472	0.880729	0.33048	8.24869	10.5056
Day 4	B7	PEH8	AD	TRAF2-02	TRAF2	12.3395	2.18313	63.126	3.48621	38127.3	5832.72	3.13061	0.736806	1.62051	0.332685	51.8627	79.2519
Day 6	B7	PEH8	AD	TRAF2-02	TRAF2	10.56	0.913923	56.351	2.34875	59811.7	12827.6	2.90396	0.630786	1.51664	0.299404	12.8771	7.60312
Day 2	B9	PEH8	AD	TRAF3-01	TRAF3	7.12013	1.18132	61.859	0.791955	35271.7	1374.6	2.04519	0.424285	1.01264	0.287015	9.16239	10.9921
Day 4	B9	PEH8	AD	TRAF3-01	TRAF3	17.0985	1.90321	61.519	3.08484	34597	4418.27	4.34523	0.876402	2.101	0.277985	77.5433	117.186
Day 6	B9	PEH8	AD	TRAF3-01	TRAF3	16.0974	0.428975	45.049	2.9625	37905	7839.36	4.43871	0.975965	2.12819	0.303559	22.9058	11.9215
Day 2	B10	PEH8	AD	TRAF3-02	TRAF3	7.17437	1.44937	62.1963	1.4495	32951.3	1663.91	2.0384	0.28175	1.01839	0.197151	10.108	12.8438
Day 4	B10	PEH8	AD	TRAF3-02	TRAF3	18.8416	2.56248	59.9303	4.28869	30576.7	6163.92	4.74185	0.569826	2.23868	0.170021	94.352	144.954
Day 6	B10	PEH8	AD	TRAF3-02	TRAF3	17.1118	0.950756	41.8073	4.16803	31275	8151.36	4.68733	0.807677	2.21524	0.238541	25.3896	14.9417
Day 2	B11	PEH8	AD	TRAF3-03	TRAF3	8.24804	2.3381	60.2807	0.99965	31898.2	2505.74	2.34841	0.632174	1.18829	0.388432	13.0774	16.084
Day 4	B11	PEH8	AD	TRAF3-03	TRAF3	19.9897	2.32223	57.0352	4.47566	29347.5	4851.19	5.05207	0.740171	2.32414	0.209445	98.5526	134.491
Day 6	B11	PEH8	AD	TRAF3-03	TRAF3	17.1799	2.20436	40.7603	5.21004	31013.2	10780.6	4.71031	0.947466	2.21263	0.280488	25.4239	13.9536
Day 2	F4	PEH8	AD	TRAF7-01	TRAF7	3.44727	2.06279	61.7107	1.72928	40933	1559	0.962969	0.590184	-0.232793	0.873189	-1.58404	3.86187
Day 4	F4	PEH8	AD	TRAF7-01	TRAF7	3.77245	1.61476	70.415	1.14836	53903	8899.46	0.932171	0.369353	-0.173513	0.551752	-4.47059	7.85656
Day 6	F4	PEH8	AD	TRAF7-01	TRAF7	3.47235	1.16883	67.4213	1.05007	88733.7	13077.9	0.921545	0.223489	-0.144541	0.334391	-0.71726	1.6189
Day 2	F6	PEH8	AD	TRAF7-02	TRAF7	3.62927	1.6919	63.013	0.919828	41362.3	2442.11	1.0009	0.411874	-0.0865122	0.628317	0.0493876	1.15544
Day 4	F6	PEH8	AD	TRAF7-02	TRAF7	4.12696	1.14636	70.8193	0.357933	51962.7	9052.63	1.0237	0.210621	0.0141811	0.28855	-0.825329	1.84667
Day 6	F6	PEH8	AD	TRAF7-02	TRAF7	3.93389	0.813266	68.2527	0.686016	87109.3	13756.4	1.05504	0.0985568	0.0732169	0.132102	0.234786	0.60165
Day 2	F7	PEH8	AD	TRAF7-03	TRAF7	3.60122	1.62486	64.1933	1.58421	42680	2243.13	1.00143	0.417344	-0.0817581	0.602608	-0.456747	1.77405
Day 4	F7	PEH8	AD	TRAF7-03	TRAF7	4.12901	1.41733	71.0843	0.899359	54162.7	8530.7	1.01651	0.270088	-0.0109609	0.388643	0.0487613	0.770128
Day 6	F7	PEH8	AD	TRAF7-03	TRAF7	3.69397	0.910672	68.1923	0.953119	86445.3	15833.1	0.985622	0.120462	-0.0278209	0.171544	-0.184839	0.784119
Day 2	E11	PEH8	AD	TRIM24-01	TRIM24	3.6704	1.74109	66.9557	0.5387	44760	656.653	0.997397	0.340898	-0.0712242	0.563894	1.20221	2.28659
Day 4	E11	PEH8	AD	TRIM24-01	TRIM24	4.25299	1.3449	72.5303	0.525871	52579	10317	1.04768	0.233446	0.0427017	0.327722	1.28622	2.04343
Day 6	E11	PEH8	AD	TRIM24-01	TRIM24	3.83324	0.8673	68.7477	0.592559	87476	19498.3	1.0233	0.0723376	0.0308466	0.101141	0.177082	0.34941
Day 2	F2	PEH8	AD	TRIM24-02	TRIM24	2.88027	1.85768	65.6763	0.848385	49988.3	2070.73	0.803938	0.536766	-0.530395	0.964253	-3.0879	5.47817
Day 4	F2	PEH8	AD	TRIM24-02	TRIM24	3.74396	1.83012	71.58	1.23025	60107.3	8244.97	0.91927	0.422183	-0.223722	0.6664	-4.14491	7.20834
Day 6	F2	PEH8	AD	TRIM24-02	TRIM24	3.58127	1.42263	67.744	1.38248	94315	14247	0.941831	0.282496	-0.129176	0.428485	-0.40844	1.53066
Day 2	F3	PEH8	AD	TRIM24-03	TRIM24	3.36791	2.15978	64.737	0.85996	46911.7	1540.87	0.931866	0.612555	-0.327169	1.00806	-1.46361	3.4808
Day 4	F3	PEH8	AD	TRIM24-03	TRIM24	3.91076	1.92906	72.004	1.6525	59334.3	10119.4	0.959646	0.44505	-0.16436	0.676092	-3.09014	5.62775
Day 6	F3	PEH8	AD	TRIM24-03	TRIM24	3.74253	1.56677	68.261	1.423	93908	13047.4	0.98429	0.324907	-0.0737263	0.465493	-0.153958	1.7484
Day 2	D10	PEH8	AD	TRIM25-01	TRIM25	3.63505	1.35367	65.1137	0.768315	41566.3	1886.63	1.00023	0.187637	-0.0181612	0.288996	0.887459	1.68742
Day 4	D10	PEH8	AD	TRIM25-01	TRIM25	3.46923	1.0153	72.921	0.105485	52774	9861.58	0.853416	0.129508	-0.24047	0.229354	-2.59229	3.69348
Day 6	D10	PEH8	AD	TRIM25-01	TRIM25	3.10039	0.761026	68.7803	0.842237	82067.3	16071.9	0.825568	0.0754838	-0.280558	0.131826	-1.2556	0.994443
Day 2	E2	PEH8	AD	TRIM25-02	TRIM25	3.13883	1.83767	64.042	1.20621	46094	1681.17	0.878278	0.525981	-0.355067	0.843432	-2.39159	4.6534
Day 4	E2	PEH8	AD	TRIM25-02	TRIM25	3.6622	1.45557	70.3777	1.19288	56276.3	8017.48	0.904018	0.320682	-0.204294	0.499878	-4.46216	7.60135
Day 6	E2	PEH8	AD	TRIM25-02	TRIM25	3.38214	1.04552	67.112	1.0517	89537.7	12050.1	0.897767	0.180663	-0.174249	0.281029	-0.825071	1.36394
Day 2	E3	PEH8	AD	TRIM25-03	TRIM25	3.18953	1.57629	62.8387	1.22896	43686.7	3772.47	0.889834	0.429311	-0.278185	0.684975	-1.86563	3.55675
Day 4	E3	PEH8	AD	TRIM25-03	TRIM25	3.01308	1.1226	70.9247	0.992984	54245.7	9237.53	0.741802	0.230741	-0.477672	0.45052	-7.50672	11.9005
Day 6	E3	PEH8	AD	TRIM25-03	TRIM25	2.60854	0.723722	67.5947	0.914712	90316.3	11667.1	0.69345	0.106557	-0.539171	0.216921	-2.29211	1.91504
Day 2	G4	PEH8	AD	TRIM65-01	TRIM65	3.12646	1.35827	65.4224	1.65241	46131.6	2202.4	0.865669	0.356574	-0.325745	0.632739	-1.68048	2.64961
Day 4	G4	PEH8	AD	TRIM65-01	TRIM65	3.71868	1.17178	71.9509	1.25572	56526.3	7388.12	0.917704	0.245848	-0.171598	0.398299	-3.43752	5.13733
Day 6	G4	PEH8	AD	TRIM65-01	TRIM65	3.50063	0.909546	67.9084	0.729349	91886.6	11688.2	0.93145	0.163214	-0.122566	0.257261	-0.61482	1.20401
Day 2	G11	PEH8	AD	UHRF1-01	UHRF1	1.55757	0.473139	45.0633	1.59601	16464.7	524.268	0.436602	0.0974522	-1.21869	0.312932	-5.92633	7.81041
Day 4	G11	PEH8	AD	UHRF1-01	UHRF1	0.883547	0.334215	56.0397	0.738277	18362	2893.63	0.216207	0.0626524	-2.25325	0.443622	-20.4111	31.5359
Day 6	G11	PEH8	AD	UHRF1-01	UHRF1	0.408634	0.162403	61.9503	0.553375	33969.7	6937.01	0.106691	0.0290601	-3.26776	0.421954	-6.58376	4.63353
Day 2	D3	PEH8	AD	WDR59-01	WDR59	4.03719	1.92144	61.624	0.960588	33505.7	1206.96	1.1273	0.519226	0.0735555	0.650228	0.368422	1.6431
Day 4	D3	PEH8	AD	WDR59-01	WDR59	3.79633	1.35113	70.6217	1.46125	37829	6180.67	0.937239	0.279769	-0.13552	0.424118	-3.03242	5.2251
Day 6	D3	PEH8	AD	WDR59-01	WDR59	2.97878	0.976148	73.031	1.49216	69263.7	10967.2	0.793519	0.193741	-0.360377	0.33355	-1.73347	2.20075
Day 2	D4	PEH8	AD	WDR59-02	WDR59	4.38666	1.70424	62.0298	1.02496	38430.8	3310.5	1.20534	0.359114	0.211	0.460288	2.72812	3.50874
Day 4	D4	PEH8	AD	WDR59-02	WDR59	4.5474	1.30644	70.7887	0.908759	48908.3	6842	1.12073	0.225912	0.1413	0.279628	3.58802	5.5978
Day 6	D4	PEH8	AD	WDR59-02	WDR59	3.91237	0.833069	68.7767	1.4025	85199.3	13770.7	1.04453	0.0977313	0.0578616	0.129721	0.317649	0.514808
Day 2	F11	PEH8	AD	ZNF598-01	ZNF598	2.9192	1.58909	66.134	1.20425	44472.7	275.29	0.809534	0.434478	-0.448252	0.79449	-2.45451	4.1153
Day 4	F11	PEH8	AD	ZNF598-01	ZNF598	3.33805	1.43343	72.6543	0.941576	55354.3	10783	0.822693	0.322403	-0.353864	0.555883	-6.50278	10.7156
Day 6	F11	PEH8	AD	ZNF598-01	ZNF598	3.16927	1.05526	69.291	1.02588	87345.3	15012.7	0.840255	0.195859	-0.275976	0.323845	-1.26772	1.70618
Day 2	G2	PEH8	AD	ZNF598-02	ZNF598	2.2207	1.13584	63.4537	1.16972	44979.3	2351.53	0.618122	0.309331	-0.814432	0.72106	-4.35883	6.27204
Day 4	G2	PEH8	AD	ZNF598-02	ZNF598	2.71336	1.07412	70.963	1.15467	58531.3	7144.94	0.670778	0.23938	-0.634755	0.497823	-10.3324	16.5445
Day 6	G2	PEH8	AD	ZNF598-02	ZNF598	2.6256	0.822196	67.8087	0.78744	96893.7	15940.3	0.699031	0.154946	-0.538738	0.304451	-2.37025	2.35973
Day 2	G3	PEH8	AD	ZNF598-03	ZNF598	2.91867	1.62057	65.2303	1.83839	49325.3	3564.21	0.810657	0.448492	-0.453523	0.81175	-2.55366	4.34037
Day 4	G3	PEH8	AD	ZNF598-03	ZNF598	3.36384	1.29232	71.708	1.35755	58228.7	8336.76	0.829649	0.277289	-0.322178	0.475409	-5.87976	9.60652
Day 6	G3	PEH8	AD	ZNF598-03	ZNF598	3.37275	1.09062	67.6803	0.970958	93671.7	14875	0.89161	0.181059	-0.185218	0.291526	-0.756681	1.12489
Day 2	C6	PEH8	AD	ZNRF2-01	ZNRF2	4.17073	0.753306	62.6147	0.831857	39654.3	1556.58	1.19043	0.201645	0.237725	0.243892	0.547791	0.669515
Day 4	C6	PEH8	AD	ZNRF2-01	ZNRF2	4.15896	0.296949	71.8343	0.630694	52903.7	7013.1	1.05794	0.185976	0.0652348	0.268207	-3.46229	6.7881
Day 6	C6	PEH8	AD	ZNRF2-01	ZNRF2	3.76948	0.245584	67.2043	0.956898	87457	9796.94	1.03842	0.22072	0.0321203	0.312312	-0.447293	1.76461
Day 2	C7	PEH8	AD	ZNRF2-02	ZNRF2	3.99659	0.674006	63.7297	0.650631	44286.3	2262.52	1.13367	0.0675575	0.179245	0.0875519	0.775757	0.553287
Day 4	C7	PEH8	AD	ZNRF2-02	ZNRF2	4.29356	0.403478	71.946	0.985343	54643.3	6917.24	1.08323	0.12183	0.109467	0.157881	0.243077	0.302228
Day 6	C7	PEH8	AD	ZNRF2-02	ZNRF2	3.80418	0.392939	67.802	1.22487	90913	14088.8	1.03939	0.176747	0.0423731	0.237924	-0.00549519	0.72536
Day 2	C8	PEH8	AD	ZNRF2-03	ZNRF2	3.45768	0.653737	63.731	1.21414	41098	1349.14	0.977912	0.0515541	-0.0335696	0.0764444	-0.624063	1.12564
Day 4	C8	PEH8	AD	ZNRF2-03	ZNRF2	3.87604	0.435409	72.676	1.18781	51852.7	7670.87	0.974317	0.0727451	-0.0402994	0.110176	-2.64007	4.64978
Day 6	C8	PEH8	AD	ZNRF2-03	ZNRF2	3.60141	0.380259	68.8077	0.696995	87247	13636	0.977317	0.0908811	-0.0371617	0.131763	-0.425731	0.777556
Day 2	C7	PEH10	AI	ARIH1-01	ARIH1	2.16568	0.689151	64.5783	0.997902	52286.7	2120.25	0.714364	0.0886681	-0.493009	0.184999	-1.76103	1.31819
Day 4	C7	PEH10	AI	ARIH1-01	ARIH1	3.02273	1.00464	62.9237	6.81708	26448.7	3448.88	0.695148	0.155805	-0.547241	0.307523	-1.74034	1.56483
Day 6	C7	PEH10	AI	ARIH1-01	ARIH1	3.21592	0.430658	63.8813	0.600502	64071	4704.25	0.65084	0.0835269	-0.627803	0.189637	-2.43945	2.00516
Day 2	C8	PEH10	AI	ARIH1-02	ARIH1	2.90962	1.02891	67.3783	0.431574	56710	958.134	0.948007	0.104472	-0.0830756	0.163133	-0.386557	0.84379
Day 4	C8	PEH10	AI	ARIH1-02	ARIH1	4.74269	1.16885	61.7873	7.24742	28156.7	19295.7	1.11202	0.22302	0.133323	0.295068	0.22087	1.1331
Day 6	C8	PEH10	AI	ARIH1-02	ARIH1	4.96988	1.06357	63.591	1.12266	62460.7	6500.71	0.991595	0.0748789	-0.014951	0.109866	-0.20544	0.650073
Day 2	C9	PEH10	AI	ARIH1-03	ARIH1	2.01803	0.839313	65.5443	1.08261	50258.3	2844.39	0.652074	0.0674154	-0.622075	0.150071	-2.06481	1.27679
Day 4	C9	PEH10	AI	ARIH1-03	ARIH1	2.2739	0.713036	66.7077	6.19758	44443.7	11682.6	0.52491	0.0681446	-0.937705	0.182781	-2.53814	1.57333
Day 6	C9	PEH10	AI	ARIH1-03	ARIH1	2.56218	0.688742	65.7997	1.05557	64563	4455.89	0.515243	0.10928	-0.97948	0.318253	-3.12254	1.88128
Day 2	G10	PEH9	AI	ARIH2-01	ARIH2	2.12477	0.666475	67.4507	6.45021	56662.7	14390.3	0.550755	0.12512	-0.885714	0.331496	-1.79507	0.518646
Day 4	G10	PEH9	AI	ARIH2-01	ARIH2	3.52135	0.694886	64.092	1.45896	35337.7	6662	0.52875	0.0210301	-0.920095	0.0569099	-2.14843	0.847786
Day 6	G10	PEH9	AI	ARIH2-01	ARIH2	4.74322	0.961385	68.91	4.15204	73519.7	6667.8	0.56634	0.0462823	-0.823419	0.11645	-2.69816	1.33528
Day 2	G11	PEH9	AI	ARIH2-02	ARIH2	2.09339	0.312075	70.8927	2.8298	71874	4723.7	0.551211	0.0519425	-0.863574	0.135486	-1.8838	0.722381
Day 4	G11	PEH9	AI	ARIH2-02	ARIH2	3.74658	0.354838	68.3397	4.77173	54114.7	13690.4	0.56892	0.0448408	-0.816622	0.1118	-2.03552	0.993362
Day 6	G11	PEH9	AI	ARIH2-02	ARIH2	4.64821	0.767406	69.0717	4.30633	63134.7	7499.35	0.556635	0.0250866	-0.846157	0.0642565	-2.78889	1.39865
Day 2	B2	PEH10	AI	ARIH2-03	ARIH2	3.27562	1.13164	61.6553	6.19424	56532.3	15053.3	1.07884	0.144252	0.101254	0.186521	0.150854	0.315886
Day 4	B2	PEH10	AI	ARIH2-03	ARIH2	4.80722	0.868926	63.99	3.79403	53416	12997.4	1.13732	0.199169	0.170437	0.258414	0.350198	0.858567
Day 6	B2	PEH10	AI	ARIH2-03	ARIH2	5.07616	0.769764	63.489	1.84867	81786.3	1082.77	1.025	0.123394	0.0289099	0.168911	-0.0888044	0.607584
Day 2	G4	PEH11	AI	BIRC2-01	BIRC2	2.88891	0.523157	72.2987	0.932786	69252	3063.49	1.78853	0.982548	0.704665	0.742633	1.05502	0.705224
Day 4	G4	PEH11	AI	BIRC2-01	BIRC2	4.69245	0.740179	66.457	7.34446	56043.3	23327.7	1.34693	0.461998	0.37343	0.492545	0.628315	1.00668
Day 6	G4	PEH11	AI	BIRC2-01	BIRC2	5.37779	0.515208	63.674	1.04909	70146	3155.57	1.18146	0.324659	0.203659	0.401317	0.184186	1.68032
Day 2	G5	PEH11	AI	BIRC2-02	BIRC2	2.91066	0.555104	70.2247	4.53076	63018	9911.24	1.78772	0.943905	0.713368	0.718175	1.08196	0.644627
Day 4	G5	PEH11	AI	BIRC2-02	BIRC2	4.84035	0.328121	71.48	0.554365	67639.3	4056.44	1.44851	0.707421	0.428898	0.659377	0.747699	1.27128
Day 6	G5	PEH11	AI	BIRC2-02	BIRC2	5.85287	0.182663	63.826	1.07782	67185.7	2990.1	1.30837	0.464492	0.329921	0.493906	0.758136	1.54816
Day 2	G6	PEH11	AI	BIRC2-03	BIRC2	2.90584	0.496579	70.0077	3.8138	60223	10238.7	1.79511	0.957158	0.714047	0.73813	1.03777	0.74661
Day 4	G6	PEH11	AI	BIRC2-03	BIRC2	4.99769	0.686572	68.0923	5.57268	60045	16544.1	1.45142	0.54825	0.467699	0.551729	0.904649	1.14717
Day 6	G6	PEH11	AI	BIRC2-03	BIRC2	5.58455	0.638577	64.362	2.056	65860.3	5902.3	1.21951	0.308612	0.256252	0.358314	0.569937	1.09816
Day 2	F2	PEH10	AI	BRAP-01	BRAP	1.4284	0.935157	69.065	1.70938	67473.3	5038.27	0.424953	0.107787	-1.26463	0.357438	-3.0501	1.44588
Day 4	F2	PEH10	AI	BRAP-01	BRAP	1.65555	0.766	69.261	1.71007	56395.7	12766.9	0.36545	0.063241	-1.46777	0.263805	-3.26414	1.72031
Day 6	F2	PEH10	AI	BRAP-01	BRAP	1.86293	0.789264	65.1687	1.4423	72122.3	3441.21	0.357369	0.0720924	-1.50568	0.308429	-3.93956	2.05249
Day 2	F3	PEH10	AI	BRAP-02	BRAP	1.87707	1.12802	72.0817	0.788458	63704.7	17141.5	0.560997	0.138147	-0.86657	0.385999	-2.18722	0.811523
Day 4	F3	PEH10	AI	BRAP-02	BRAP	3.32714	1.38649	70.651	2.52465	56937	10709	0.74546	0.165262	-0.447417	0.319674	-1.33355	1.0265
Day 6	F3	PEH10	AI	BRAP-02	BRAP	3.95017	1.48057	67.4223	2.41199	73949.3	2825.88	0.764525	0.121463	-0.400421	0.241902	-1.28173	0.4508
Day 2	F4	PEH10	AI	BRAP-03	BRAP	2.36751	1.84022	64.6153	9.85436	61390.7	11430.9	0.66252	0.331456	-0.753796	0.88867	-1.21443	0.622639
Day 4	F4	PEH10	AI	BRAP-03	BRAP	3.12248	2.81522	63.3163	8.33556	38389	21335.5	0.615887	0.384122	-0.928164	1.04767	-1.3095	1.28392
Day 6	F4	PEH10	AI	BRAP-03	BRAP	3.19921	2.59379	65.0147	4.47669	67086.7	9093.16	0.575895	0.354444	-0.988309	0.92404	-1.79378	1.21462
Day 2	C5	PEH9	AI	BRCA1-01	BRCA1	4.2112	1.34524	57.7543	10.0121	37976.7	25178.3	1.09579	0.277027	0.102644	0.351808	0.539507	1.20488
Day 4	C5	PEH9	AI	BRCA1-01	BRCA1	6.65328	1.75584	58.6527	1.34137	42414	4870.92	0.991864	0.134438	-0.0211111	0.203558	0.116286	0.455292
Day 6	C5	PEH9	AI	BRCA1-01	BRCA1	7.55627	1.88982	52.6583	2.30268	46457.7	14969.7	0.900961	0.157048	-0.166121	0.264698	-0.302493	0.508565
Day 2	C6	PEH9	AI	BRCA1-02	BRCA1	4.52384	1.12031	67.1227	1.49907	60451	3496.39	1.19259	0.263947	0.231126	0.31327	0.806531	1.29247
Day 4	C6	PEH9	AI	BRCA1-02	BRCA1	7.44712	1.57578	61.518	4.85066	50319	10971.2	1.12019	0.114714	0.158476	0.15257	0.527466	0.636372
Day 6	C6	PEH9	AI	BRCA1-02	BRCA1	8.38729	1.43021	57.0877	2.09366	62008.7	10437.6	1.00482	0.0674032	0.00475107	0.0976807	-0.0365983	0.540033
Day 2	C7	PEH9	AI	BRCA1-03	BRCA1	3.80263	0.749405	71.7463	0.565183	68657.7	3532.77	1.01031	0.216121	-0.00884426	0.325479	-0.0368414	1.07162
Day 4	C7	PEH9	AI	BRCA1-03	BRCA1	6.36712	0.585893	60.7943	6.16747	41270	22560.2	0.969749	0.119722	-0.0513513	0.172625	-0.283764	0.478058
Day 6	C7	PEH9	AI	BRCA1-03	BRCA1	7.41461	0.779217	57.3503	6.87737	54466	25674.3	0.893226	0.0595852	-0.165017	0.0953818	-0.799064	0.662456
Day 2	C9	PEH11	AI	CBL-01	CBL	2.5508	1.80231	75.0897	0.744694	64557	2350.24	1.1872	0.203678	0.233628	0.244668	0.915034	1.31601
Day 4	C9	PEH11	AI	CBL-01	CBL	4.91324	2.22487	70.1383	7.96975	56757	27097.5	1.26959	0.0579497	0.343342	0.0667657	1.18869	0.975899
Day 6	C9	PEH11	AI	CBL-01	CBL	5.4705	1.97952	67.2167	4.70304	68138	7594.81	1.12024	0.0299483	0.163465	0.0388732	0.956181	0.808952
Day 2	C11	PEH11	AI	CBL-02	CBL	1.91099	1.11084	76.2107	0.695832	61286.3	5122.41	0.96886	0.126646	-0.0540633	0.192111	-0.117531	0.216567
Day 4	C11	PEH11	AI	CBL-02	CBL	3.89533	1.68413	71.664	5.72284	53957.7	20054.1	1.03118	0.174585	0.0300789	0.24999	0.047233	0.524324
Day 6	C11	PEH11	AI	CBL-02	CBL	4.75759	1.43305	67.993	3.34367	65336.7	9025.17	0.991372	0.0576337	-0.0140932	0.0825681	-0.224366	0.375188
Day 2	D2	PEH11	AI	CBL-03	CBL	2.34724	1.45624	71.91	0.930162	69753.3	1516.87	1.13031	0.0901217	0.173565	0.117764	0.511839	0.577445
Day 4	D2	PEH11	AI	CBL-03	CBL	4.27481	2.28761	67.8573	8.56994	57667	22142.4	1.06111	0.151673	0.0751164	0.216007	0.513122	0.712175
Day 6	D2	PEH11	AI	CBL-03	CBL	4.90953	2.06087	65.2563	3.89452	77912.7	5878.56	0.988578	0.114105	-0.0233038	0.172727	0.199487	0.514901
Day 2	G9	PEH10	AI	CDK9	CDK9	0.196421	NA	32.486	NA	16322	NA	0.0628167	NA	-3.99271	NA	-6.36987	NA
Day 2	G9	PEH11	AI	CDK9	CDK9	0.604401	0.175107	42.3227	2.03916	18585	591.496	0.353977	0.150548	-1.57835	0.5745	-2.14592	2.08719
Day 2	G9	PEH9	AI	CDK9	CDK9	0.920716	NA	40.895	NA	18917	NA	0.213383	NA	-2.22849	NA	-4.13583	NA
Day 4	G9	PEH10	AI	CDK9	CDK9	0.0752955	NA	43.447	NA	15320	NA	0.0187008	NA	-5.74076	NA	-3.73488	NA
Day 4	G9	PEH11	AI	CDK9	CDK9	0.191507	0.00391511	43.6645	2.57882	20455	743.876	0.070023	0.0331185	-3.92159	0.709643	-2.52148	1.40438
Day 6	G9	PEH10	AI	CDK9	CDK9	0.0629468	0.0269478	50.2063	0.640517	28763	1605.14	0.0124869	0.00390048	-6.3791	0.510728	-6.2919	3.80257
Day 6	G9	PEH11	AI	CDK9	CDK9	0.0982405	0.0264472	53.607	2.17169	37168.3	4110.68	0.0235543	0.0150633	-5.59974	0.901847	-7.18595	5.4922
Day 6	G9	PEH9	AI	CDK9	CDK9	0.581393	0.410983	41.8115	1.27774	18677	3044.8	0.0695365	0.0546539	-4.11258	1.27862	-7.40937	1.02002
Day 2	B11	PEH9	AI	CNOT4-01	CNOT4	2.05842	0.110225	73.886	0.601324	66988.7	1986.13	0.547726	0.0761616	-0.878065	0.205307	-1.95688	0.913163
Day 4	B11	PEH9	AI	CNOT4-01	CNOT4	2.70664	0.345504	63.4923	2.41622	35456	8653.65	0.41224	0.0631677	-1.28939	0.215925	-2.76637	1.31038
Day 6	B11	PEH9	AI	CNOT4-01	CNOT4	2.93913	0.486508	67.7917	0.587786	60603.7	3159.65	0.354345	0.0553236	-1.5087	0.228218	-4.19445	2.33878
Day 2	C2	PEH9	AI	CNOT4-02	CNOT4	2.84387	0.949772	54.9737	5.80459	31041.7	12809.6	0.741437	0.206169	-0.466293	0.38016	-0.99788	0.872538
Day 4	C2	PEH9	AI	CNOT4-02	CNOT4	4.76214	1.73089	58.1403	1.35688	41922.3	6793.24	0.702667	0.140914	-0.527546	0.279191	-1.21267	0.499299
Day 6	C2	PEH9	AI	CNOT4-02	CNOT4	5.70222	1.08339	56.6177	5.91438	41792.7	11467.1	0.682158	0.0700838	-0.557083	0.152228	-1.86436	0.629941
Day 2	C3	PEH9	AI	CNOT4-03	CNOT4	3.11129	0.818382	72.654	0.555578	71888.3	2716.44	0.811283	0.148805	-0.317336	0.257553	-0.712464	0.566571
Day 4	C3	PEH9	AI	CNOT4-03	CNOT4	4.3707	1.05043	62.539	1.46588	50301.7	6739.78	0.655289	0.102891	-0.621456	0.223684	-1.50841	0.646693
Day 6	C3	PEH9	AI	CNOT4-03	CNOT4	5.41839	1.14409	61.779	3.63369	69981	17669.5	0.649333	0.107279	-0.636079	0.238112	-1.99936	0.597164
Day 2	C4	PEH10	AI	CXCR4	CXCR4	0.0616166	0.0166347	71.0877	1.09979	72582.7	4094.86	0.0208567	0.00480689	-5.60724	0.315878	-5.52987	3.07813
Day 2	C4	PEH11	AI	CXCR4	CXCR4	0.164223	0.0829413	71.5553	0.223688	72249.3	2986.22	0.0840275	0.00798739	-3.57752	0.141281	-2.77228	2.4322
Day 2	C4	PEH9	AI	CXCR4	CXCR4	0.0309671	0.00582294	71.502	1.14729	72702	7453.88	0.0081166	0.000827948	-6.94974	0.143349	-4.15101	1.39737
Day 4	C4	PEH10	AI	CXCR4	CXCR4	0.0919652	0.0596245	68.483	7.50208	54917.3	23206.3	0.0202217	0.0131371	-5.86216	1.04481	-5.12771	2.91099
Day 4	C4	PEH11	AI	CXCR4	CXCR4	0.147004	0.0609498	73.6453	0.422611	78497	2508.59	0.0388319	0.00499571	-4.69459	0.185925	-4.16752	2.90665
Day 4	C4	PEH9	AI	CXCR4	CXCR4	0.188139	0.015274	60.8497	1.83366	45616.3	9056.36	0.0288242	0.00483657	-5.1312	0.256319	-4.46226	1.87257
Day 6	C4	PEH10	AI	CXCR4	CXCR4	0.0542713	0.0137573	71.7673	0.0624526	86136.3	2643.25	0.0113626	0.004144	-6.53851	0.613644	-6.31244	3.85527
Day 6	C4	PEH11	AI	CXCR4	CXCR4	0.134845	0.0631849	71.5037	0.929895	91359	5431.45	0.0268822	0.00724842	-5.25343	0.399447	-7.10635	5.36985
Day 6	C4	PEH9	AI	CXCR4	CXCR4	0.0896251	0.0167873	70.194	0.887083	94630	5296.01	0.0107364	0.00129789	-6.54847	0.176192	-6.25048	3.08579
Day 2	D6	PEH10	AI	ELOB-1	ELOB	2.70952	1.38681	53.3553	1.69211	37968.7	1052.53	0.841271	0.264558	-0.295517	0.443333	-0.570388	1.37154
Day 2	D6	PEH11	AI	ELOB-1	ELOB	2.67355	1.59081	62.6527	1.05883	48469.3	3581.54	1.29379	0.14496	0.36552	0.162489	0.940371	0.806491
Day 2	D6	PEH9	AI	ELOB-1	ELOB	2.90777	0.301231	48.415	8.03698	26289.5	12116.3	0.712085	0.123819	-0.500868	0.252136	-1.45884	0.72872
Day 4	D6	PEH10	AI	ELOB-1	ELOB	2.38295	1.09799	61.3883	1.3268	44463.3	3946.53	0.532689	0.181018	-0.964191	0.490316	-2.46394	1.66752
Day 4	D6	PEH11	AI	ELOB-1	ELOB	3.49553	1.99365	61.8507	3.35892	44708	14410.5	0.852075	0.197922	-0.259953	0.363787	-0.368001	0.295942
Day 4	D6	PEH9	AI	ELOB-1	ELOB	2.10613	0.459307	51.1807	1.61352	26054.3	3936.61	0.315524	0.0179903	-1.66571	0.0809951	-3.12466	1.24837
Day 6	D6	PEH10	AI	ELOB-1	ELOB	2.38985	0.952151	63.98	1.00858	67263	4077.48	0.462451	0.115823	-1.14424	0.374206	-3.34163	2.031
Day 6	D6	PEH11	AI	ELOB-1	ELOB	3.68498	1.54319	61.006	2.62947	66494.3	6488.26	0.742339	0.125632	-0.443926	0.248175	-1.73299	1.43394
Day 6	D6	PEH9	AI	ELOB-1	ELOB	1.77292	0.225923	58.5773	3.51241	51692	20216.5	0.213112	0.0135674	-2.23223	0.0905181	-4.94922	2.38572
Day 2	F4	PEH11	AI	HERC1-01	HERC1	3.97982	1.56921	68.756	6.27169	50445	11636	2.18211	0.556805	1.09551	0.358252	2.72951	1.35616
Day 4	F4	PEH11	AI	HERC1-01	HERC1	6.27013	1.54762	69.1467	2.02166	58618	8505.76	1.75395	0.49451	0.77519	0.383374	2.47253	0.781133
Day 6	F4	PEH11	AI	HERC1-01	HERC1	6.92853	1.08857	62.2623	2.19787	67009.3	3942.6	1.49843	0.32431	0.561864	0.302267	2.604	0.528626
Day 2	F6	PEH11	AI	HERC1-02	HERC1	3.15211	0.97338	73.7213	0.540811	67294.3	1682.87	1.84953	0.821576	0.801089	0.592661	1.54554	0.605872
Day 4	F6	PEH11	AI	HERC1-02	HERC1	5.25992	1.2247	70.9503	4.76504	58489	11902.6	1.47676	0.42901	0.524771	0.395512	1.35949	0.326735
Day 6	F6	PEH11	AI	HERC1-02	HERC1	5.4535	0.573234	65.582	1.43329	67957.7	4375.56	1.19596	0.330846	0.223182	0.383787	0.380628	1.18739
Day 2	F7	PEH11	AI	HERC1-03	HERC1	3.58075	1.03414	73.3363	0.143075	64274.7	1196.05	2.09297	0.873579	0.987954	0.566628	2.10641	0.624959
Day 4	F7	PEH11	AI	HERC1-03	HERC1	5.54324	0.982661	70.288	2.76153	55733.7	16076.6	1.58975	0.570029	0.611823	0.485105	1.60929	0.45728
Day 6	F7	PEH11	AI	HERC1-03	HERC1	5.98303	0.739859	64.5013	1.49693	62750.3	3257.17	1.31006	0.363491	0.355017	0.380046	1.17316	0.661127
Day 2	G6	PEH9	AI	HERC4-01	HERC4	1.87148	0.545459	66.3087	7.20174	51571	19782.1	0.488602	0.112239	-1.05712	0.315942	-2.09507	0.761023
Day 4	G6	PEH9	AI	HERC4-01	HERC4	3.34237	0.541577	68.5543	6.60363	60285.3	9752.83	0.503558	0.000847366	-0.989772	0.00242655	-2.27844	0.948737
Day 6	G6	PEH9	AI	HERC4-01	HERC4	4.59832	1.05347	68.137	1.33148	79273.3	5482.1	0.547947	0.0587529	-0.873277	0.151659	-2.80992	1.41917
Day 2	G7	PEH9	AI	HERC4-02	HERC4	2.19283	0.765299	73.5737	0.182182	71685	3278.44	0.566758	0.151318	-0.854631	0.394886	-1.70734	0.511717
Day 4	G7	PEH9	AI	HERC4-02	HERC4	4.11825	1.20395	66.2917	2.52437	51403.3	1909.73	0.613309	0.117526	-0.723865	0.286802	-1.65732	0.540009
Day 6	G7	PEH9	AI	HERC4-02	HERC4	5.22598	1.44355	64.2233	6.95183	60094.7	23983.9	0.621214	0.114892	-0.704784	0.284556	-2.17291	0.687386
Day 2	G8	PEH9	AI	HERC4-03	HERC4	2.30463	0.713671	69.2233	6.79325	58909	16555.8	0.595984	0.122222	-0.76829	0.311052	-1.59079	0.329661
Day 4	G8	PEH9	AI	HERC4-03	HERC4	4.16237	1.11721	65.359	3.92226	48110.3	10063.5	0.623427	0.123064	-0.70008	0.280559	-1.6417	0.728767
Day 6	G8	PEH9	AI	HERC4-03	HERC4	5.53067	1.46073	64.121	5.72168	58586.7	20378.6	0.661193	0.146341	-0.621066	0.325909	-1.84012	0.453746
Day 2	F7	PEH9	AI	KCMF1-01	KCMF1	2.44985	0.915465	73.0193	0.335041	66475.7	6809.4	0.630795	0.181487	-0.707895	0.44067	-1.4052	0.438844
Day 4	F7	PEH9	AI	KCMF1-01	KCMF1	4.14444	1.5785	65.8933	5.82347	43817.3	19164.7	0.610596	0.165448	-0.752201	0.432319	-1.59193	0.285235
Day 6	F7	PEH9	AI	KCMF1-01	KCMF1	4.8196	1.69136	66.3193	1.85696	70417	3921.76	0.570709	0.158543	-0.852005	0.445277	-2.39661	0.585919
Day 2	F8	PEH9	AI	KCMF1-02	KCMF1	2.7333	1.15464	68.6323	8.19027	55317.7	21724.7	0.703251	0.249486	-0.571584	0.531851	-1.07114	0.762235
Day 4	F8	PEH9	AI	KCMF1-02	KCMF1	5.03066	1.79163	63.742	0.822778	40937.7	731.739	0.742059	0.165459	-0.456968	0.347751	-0.97648	0.114449
Day 6	F8	PEH9	AI	KCMF1-02	KCMF1	6.34507	1.62207	60.745	3.72929	50006.3	17989.2	0.756123	0.134338	-0.419663	0.270882	-1.26652	0.0851725
Day 2	F9	PEH9	AI	KCMF1-03	KCMF1	2.8769	1.26396	62.5913	10.6361	39316.3	24920.4	0.740544	0.279902	-0.504211	0.558182	-0.90536	0.928734
Day 4	F9	PEH9	AI	KCMF1-03	KCMF1	4.94028	2.06275	70.105	4.79984	52440.7	12285.4	0.723946	0.213118	-0.514592	0.475052	-1.00016	0.252713
Day 6	F9	PEH9	AI	KCMF1-03	KCMF1	5.73957	2.0268	67.9197	2.83115	69953.7	6441.6	0.678146	0.175665	-0.596756	0.408604	-1.7188	0.508037
Day 2	B2	PEH11	AI	KMT2D-01	KMT2D	2.03196	1.13712	59.6783	1.20971	43264	2728.02	1.04739	0.178872	0.0527124	0.247138	0.0594372	0.279992
Day 4	B2	PEH11	AI	KMT2D-01	KMT2D	3.55639	1.52543	62.824	8.05056	50469.3	25202.1	0.933401	0.102256	-0.105287	0.159794	-0.343211	0.356004
Day 6	B2	PEH11	AI	KMT2D-01	KMT2D	4.19687	1.29355	58.2933	2.85606	67712.3	5793.54	0.871707	0.0338557	-0.198813	0.0561611	-1.06053	1.00574
Day 2	B4	PEH11	AI	KMT2D-02	KMT2D	2.10429	1.05821	73.7013	0.70875	74436.3	493.742	1.07488	0.133855	0.0964406	0.184581	0.023578	0.420167
Day 4	B4	PEH11	AI	KMT2D-02	KMT2D	4.10314	1.59456	72.948	1.52405	69669.7	7325.5	1.07905	0.142801	0.101188	0.19359	0.14156	0.660643
Day 6	B4	PEH11	AI	KMT2D-02	KMT2D	5.11115	1.41845	65.2657	2.43318	80964.7	2920.53	1.07517	0.168999	0.0922048	0.233451	0.0610516	1.39467
Day 2	B5	PEH11	AI	KMT2D-03	KMT2D	1.82855	0.941759	73.925	0.398586	73001	1232.91	0.928005	0.0932934	-0.112786	0.147935	-0.356191	0.591308
Day 4	B5	PEH11	AI	KMT2D-03	KMT2D	3.25563	1.15761	73.305	1.12683	68432.3	5115.75	0.869561	0.143764	-0.215688	0.250554	-0.814729	1.23143
Day 6	B5	PEH11	AI	KMT2D-03	KMT2D	4.00916	1.13712	66.5443	2.42554	78381	5019.53	0.843528	0.143787	-0.259954	0.252314	-1.54255	2.24294
Day 2	D11	PEH10	AI	LEDGF	LEDGF	1.03147	0.642749	67.329	4.55772	47333.7	10449.6	0.304249	0.108782	-1.7914	0.595074	-3.7084	1.79117
Day 2	D11	PEH11	AI	LEDGF	LEDGF	1.44745	0.964651	69.7917	9.2342	47498.3	21732.8	0.679153	0.100959	-0.569381	0.222844	-0.818037	0.532331
Day 2	D11	PEH9	AI	LEDGF	LEDGF	1.04844	0.294808	73.1497	0.47965	68670	4377.78	0.275948	0.0690091	-1.88627	0.34837	-3.0246	1.08211
Day 4	D11	PEH10	AI	LEDGF	LEDGF	1.09257	0.600602	67.2697	5.39642	33841.7	13865.8	0.236771	0.0853131	-2.15187	0.585862	-3.93916	2.1263
Day 4	D11	PEH11	AI	LEDGF	LEDGF	1.52184	0.931086	73.538	0.527502	59318	4128.09	0.476829	0.0870104	-1.08057	0.264734	-1.34378	0.506284
Day 4	D11	PEH9	AI	LEDGF	LEDGF	1.16928	0.370006	62.718	3.11542	34222.7	10691.7	0.175274	0.0393693	-2.53924	0.34991	-3.79042	1.57172
Day 6	D11	PEH10	AI	LEDGF	LEDGF	0.892628	0.403899	67.989	0.996267	53827	1634.35	0.170248	0.0421925	-2.58758	0.39045	-5.20489	2.98393
Day 6	D11	PEH11	AI	LEDGF	LEDGF	2.01248	0.856479	69.141	2.39274	58971	5083.39	0.405278	0.0819705	-1.3228	0.293079	-4.27825	3.32496
Day 6	D11	PEH9	AI	LEDGF	LEDGF	0.878946	0.332071	68.8537	2.11717	53879.3	14232.9	0.103958	0.0279135	-3.30077	0.388747	-5.67895	2.8915
Day 2	D2	PEH9	AI	MAEA-01	MAEA	3.11827	1.09596	58.6067	10.2688	41549.7	27037.7	0.805904	0.21794	-0.34762	0.39953	-0.660846	0.679023
Day 4	D2	PEH9	AI	MAEA-01	MAEA	5.13419	1.39576	64.67	5.35238	57082.3	15129.4	0.76417	0.0913443	-0.395187	0.17768	-0.96614	0.116864
Day 6	D2	PEH9	AI	MAEA-01	MAEA	6.63083	1.13127	59.5933	3.30237	63471.3	21101.7	0.793861	0.0535563	-0.335291	0.0993679	-1.19722	0.395883
Day 2	D3	PEH9	AI	MAEA-02	MAEA	4.03051	1.79852	70.5	6.62383	53198	21110.1	1.04329	0.413396	-0.0107269	0.549839	0.388696	1.73748
Day 4	D3	PEH9	AI	MAEA-02	MAEA	7.40318	2.32081	59.377	8.65438	41016.7	25116.5	1.0971	0.192264	0.117703	0.268141	0.685938	0.885065
Day 6	D3	PEH9	AI	MAEA-02	MAEA	8.58668	2.1084	58.487	4.94274	60550	17832	1.02401	0.172306	0.019676	0.255119	0.506333	0.966123
Day 2	D4	PEH9	AI	MAEA-03	MAEA	3.82548	1.78177	71.7777	0.998809	67282	6956.35	0.985906	0.407139	-0.102235	0.594081	0.177901	1.61089
Day 4	D4	PEH9	AI	MAEA-03	MAEA	6.17053	2.50225	60.182	3.89698	40954.7	12352.2	0.905379	0.224019	-0.1729	0.357428	-0.165068	0.902558
Day 6	D4	PEH9	AI	MAEA-03	MAEA	7.46416	2.67569	61.5077	7.32202	63554.3	19488	0.880447	0.21062	-0.211196	0.344951	-0.515236	1.07792
Day 2	E4	PEH11	AI	MARCH6-01	MARCH6	4.00586	1.97609	63.6253	5.3061	47532.3	10669.2	2.06166	0.364272	1.0282	0.262461	2.68144	1.49055
Day 4	E4	PEH11	AI	MARCH6-01	MARCH6	6.4297	2.34597	66.2137	7.09485	51409.3	19112	1.71636	0.315514	0.76208	0.277517	2.59234	1.15552
Day 6	E4	PEH11	AI	MARCH6-01	MARCH6	6.99395	2.24829	62.0847	4.61697	65770.3	4994.92	1.45362	0.228322	0.528079	0.222307	2.88723	1.62128
Day 2	E5	PEH11	AI	MARCH6-02	MARCH6	3.90636	1.97134	72.6257	0.309655	69100.7	2134.91	1.99812	0.373193	0.981615	0.272448	2.53107	1.4228
Day 4	E5	PEH11	AI	MARCH6-02	MARCH6	5.84058	2.2189	70.05	2.05142	63320	5556.07	1.54048	0.194163	0.615483	0.186395	2.03685	0.916967
Day 6	E5	PEH11	AI	MARCH6-02	MARCH6	6.27006	2.02713	63.4297	4.51473	64275.3	3175.92	1.29909	0.168123	0.369674	0.182758	1.89749	1.12486
Day 2	E6	PEH11	AI	MARCH6-03	MARCH6	3.71402	1.61346	71.131	0.310329	64937.3	4210.15	1.97989	0.399469	0.964015	0.31092	2.25514	0.95437
Day 4	E6	PEH11	AI	MARCH6-03	MARCH6	5.17912	1.63658	65.9323	8.12283	54058.7	23427.6	1.41254	0.309613	0.472567	0.342275	1.19412	0.88125
Day 6	E6	PEH11	AI	MARCH6-03	MARCH6	5.4394	1.53821	63.9657	3.86443	65556.3	3032.92	1.14431	0.192267	0.180423	0.248773	0.519158	1.34414
Day 2	B10	PEH10	AI	MIB1-01	MIB1	3.3775	1.19074	68.8493	8.25255	56699.3	13843.7	1.10085	0.10353	0.134191	0.139724	0.437148	0.649755
Day 4	B10	PEH10	AI	MIB1-01	MIB1	5.01871	1.47461	68.2103	8.75018	44558	13941.6	1.16348	0.234524	0.199596	0.282912	0.558263	0.957938
Day 6	B10	PEH10	AI	MIB1-01	MIB1	5.4364	1.2349	67.2133	2.3882	69805.7	8288	1.0833	0.104639	0.110981	0.138376	0.361308	0.579781
Day 2	B11	PEH10	AI	MIB1-02	MIB1	2.97546	0.869889	74.534	0.518159	65923	4712.63	0.99257	0.158982	-0.0228328	0.227314	-0.370017	0.762594
Day 4	B11	PEH10	AI	MIB1-02	MIB1	4.59054	0.678976	71.3767	2.26867	49031.7	3948.16	1.0998	0.255531	0.108098	0.364962	0.018751	1.47691
Day 6	B11	PEH10	AI	MIB1-02	MIB1	4.88365	0.637713	69.4363	1.78884	61425.7	3016.51	0.988525	0.125629	-0.0243722	0.18254	-0.37382	0.917275
Day 2	C2	PEH10	AI	MIB1-03	MIB1	3.20389	0.810162	69.632	0.271354	73534.3	1413.95	1.08084	0.210006	0.0936899	0.283928	0.0402773	0.924632
Day 4	C2	PEH10	AI	MIB1-03	MIB1	5.33145	0.771013	68.0783	2.99661	56566.3	17282	1.27457	0.278679	0.324543	0.340178	0.886647	1.10445
Day 6	C2	PEH10	AI	MIB1-03	MIB1	5.76835	0.715791	64.3457	1.80517	72096	3886.38	1.17356	0.196221	0.21651	0.253565	0.601225	0.978549
Day 2	F8	PEH11	AI	MKRN1-01	MKRN1	3.10699	0.928496	62.641	4.86316	38399	11928.9	1.79303	0.673428	0.777092	0.525971	1.39299	0.125952
Day 4	F8	PEH11	AI	MKRN1-01	MKRN1	4.12862	0.857645	69.6363	5.43798	55773.7	15334.8	1.16563	0.340107	0.178692	0.43227	0.047713	1.16903
Day 6	F8	PEH11	AI	MKRN1-01	MKRN1	4.01892	0.347902	66.8987	0.53988	57841.7	12487.2	0.885052	0.252053	-0.215687	0.414948	-1.72301	2.68737
Day 2	F9	PEH11	AI	MKRN1-02	MKRN1	3.19206	1.05167	73.9577	0.708808	64199	1951.12	1.83443	0.705044	0.810091	0.518429	1.59546	0.542848
Day 4	F9	PEH11	AI	MKRN1-02	MKRN1	3.41015	1.06204	69.6207	6.07518	52796	20677.4	0.933354	0.204191	-0.121081	0.300324	-0.586862	0.814149
Day 6	F9	PEH11	AI	MKRN1-02	MKRN1	2.8931	0.558049	67.8713	1.68562	64535	3434.31	0.620298	0.112572	-0.704115	0.253076	-3.12698	2.84025
Day 2	F10	PEH11	AI	MKRN1-03	MKRN1	3.37082	1.14388	75.2807	0.819713	58916	2002.27	1.90788	0.637411	0.88106	0.46256	1.81846	0.526167
Day 4	F10	PEH11	AI	MKRN1-03	MKRN1	4.6245	1.13079	71.267	4.04896	52657.3	13146.1	1.28492	0.310852	0.332797	0.355843	0.620777	0.691384
Day 6	F10	PEH11	AI	MKRN1-03	MKRN1	4.69419	0.751822	67.2517	1.03043	57102	4657.15	1.0167	0.224325	-0.00109831	0.334161	-0.70177	2.01777
Day 2	D3	PEH11	AI	MKRN2-01	MKRN2	3.23593	1.97115	63.407	7.57457	49583	21032.1	1.56785	0.101227	0.646731	0.0950084	1.83379	1.72031
Day 4	D3	PEH11	AI	MKRN2-01	MKRN2	5.81227	2.75386	69.2807	4.54386	65413	13262.6	1.47404	0.190851	0.551803	0.185204	2.13145	1.47743
Day 6	D3	PEH11	AI	MKRN2-01	MKRN2	6.46796	2.64391	62.9433	4.89551	69644	10277	1.30708	0.217408	0.372985	0.240709	2.43836	1.93576
Day 2	D4	PEH11	AI	MKRN2-02	MKRN2	3.34903	2.25343	66.8713	4.90771	55659.3	13363.1	1.5635	0.256359	0.631023	0.247685	2.06572	2.23379
Day 4	D4	PEH11	AI	MKRN2-02	MKRN2	5.72025	2.9537	68.9817	6.66233	56429.7	22322.6	1.43477	0.141439	0.516024	0.145072	2.14685	1.92122
Day 6	D4	PEH11	AI	MKRN2-02	MKRN2	6.37811	2.51483	64.1443	4.66679	70281	9266.1	1.29318	0.114614	0.367032	0.130754	2.37714	2.00648
Day 2	D5	PEH11	AI	MKRN2-03	MKRN2	3.78361	2.24929	72.2883	0.827148	67965.7	573.942	1.82325	0.303774	0.853296	0.238527	2.5275	2.06194
Day 4	D5	PEH11	AI	MKRN2-03	MKRN2	6.03245	2.7258	67.174	7.8341	53948	21299.3	1.54393	0.142742	0.622598	0.130964	2.36663	1.53561
Day 6	D5	PEH11	AI	MKRN2-03	MKRN2	6.41551	2.25121	62.764	4.63421	59245	16868.3	1.32185	0.215472	0.390417	0.226186	2.1251	1.42328
Day 2	E6	PEH9	AI	NFX1-01	NFX1	2.93042	1.1213	66.0033	8.85232	41717.7	26745.3	0.753312	0.221658	-0.45479	0.457881	-0.854566	0.543865
Day 4	E6	PEH9	AI	NFX1-01	NFX1	5.41442	1.83549	62.8823	2.0501	46548.3	5423.94	0.802277	0.191031	-0.347732	0.367837	-0.700756	0.432454
Day 6	E6	PEH9	AI	NFX1-01	NFX1	6.55152	1.89662	64.3557	4.04834	68424.7	9531.29	0.780521	0.180595	-0.385334	0.353788	-1.01121	0.374328
Day 2	E7	PEH9	AI	NFX1-02	NFX1	3.19077	1.28179	72.884	1.83082	68478	7181.54	0.816729	0.246711	-0.343319	0.488398	-0.547246	0.594733
Day 4	E7	PEH9	AI	NFX1-02	NFX1	5.079	1.2334	62.7477	5.59952	38804.3	14259.2	0.760811	0.11599	-0.405507	0.219037	-1.00685	0.497104
Day 6	E7	PEH9	AI	NFX1-02	NFX1	6.50387	1.32544	59.8593	3.45405	45805.3	22645	0.780711	0.133031	-0.370755	0.241166	-1.12772	0.548239
Day 2	E9	PEH9	AI	NFXL1-02	NFX1	3.6492	1.32406	61.7897	4.17039	39753.7	12974	0.944093	0.274235	-0.12373	0.420232	-0.0607447	1.02186
Day 4	E9	PEH9	AI	NFXL1-02	NFX1	6.14547	1.76365	66.683	5.85006	51991	20557.3	0.91446	0.155031	-0.143748	0.256543	-0.220909	0.415946
Day 6	E9	PEH9	AI	NFXL1-02	NFX1	7.77515	2.50827	63.682	6.31198	59341	11751.7	0.919889	0.194715	-0.143164	0.317445	-0.213596	0.801185
Day 2	E2	PEH10	AI	NOSIP-01	NOSIP	1.32262	0.967108	66.3707	1.75745	52827	15510.8	0.37709	0.15946	-1.51287	0.710831	-3.18101	1.30163
Day 4	E2	PEH10	AI	NOSIP-01	NOSIP	1.30335	0.820791	65.6047	7.366	52090.7	22628.9	0.275597	0.0935686	-1.92475	0.553034	-3.65332	1.7076
Day 6	E2	PEH10	AI	NOSIP-01	NOSIP	1.12418	0.666001	67.9743	0.623832	80552.7	2883.75	0.208728	0.0911499	-2.38092	0.769236	-4.86856	2.60599
Day 2	E3	PEH10	AI	NOSIP-02	NOSIP	2.32216	1.52194	65.46	5.19239	57683.7	3876.34	0.676392	0.27646	-0.666571	0.704443	-1.27507	0.327774
Day 4	E3	PEH10	AI	NOSIP-02	NOSIP	2.71542	1.55856	70.0703	1.51466	58194.3	2488.41	0.589524	0.268732	-0.880632	0.745376	-2.04889	1.35816
Day 6	E3	PEH10	AI	NOSIP-02	NOSIP	2.66701	1.31639	65.48	3.15264	74862.7	7759.24	0.507401	0.185434	-1.05332	0.588492	-2.94255	1.67836
Day 2	E4	PEH10	AI	NOSIP-03	NOSIP	2.07138	2.3527	63.1105	5.58119	56355	16527.9	0.529202	0.427632	-1.20322	1.32534	-1.48663	0.193091
Day 4	E4	PEH10	AI	NOSIP-03	NOSIP	2.3376	1.73587	66.3407	6.57162	43063	19967.7	0.479987	0.266908	-1.2849	1.08654	-2.39926	0.856766
Day 6	E4	PEH10	AI	NOSIP-03	NOSIP	2.26405	1.369	66.2277	2.24647	76360.7	5298.33	0.422817	0.218075	-1.41291	0.920891	-3.42663	1.89127
Day 2	C8	PEH9	AI	NSMCE1-01	NSMCE1	3.74341	1.03689	68.321	0.0949789	59719.3	5043.82	0.986942	0.248914	-0.0486571	0.355673	-0.0498891	1.2131
Day 4	C8	PEH9	AI	NSMCE1-01	NSMCE1	5.9666	1.67855	53.5357	1.19554	27689.3	5703.82	0.891971	0.135387	-0.176341	0.223832	-0.464292	0.727533
Day 6	C8	PEH9	AI	NSMCE1-01	NSMCE1	6.36042	1.63647	48.0593	1.90064	44755.3	1445.32	0.756336	0.10182	-0.411302	0.188896	-1.4688	0.963473
Day 2	C9	PEH9	AI	NSMCE1-02	NSMCE1	3.53963	0.845625	57.499	6.77491	32540	11653.7	0.929322	0.177204	-0.122339	0.264237	-0.263934	0.832544
Day 4	C9	PEH9	AI	NSMCE1-02	NSMCE1	5.08116	1.18554	44.2367	1.3327	23369	6360.79	0.759578	0.0550844	-0.399275	0.105107	-1.03468	0.262004
Day 6	C9	PEH9	AI	NSMCE1-02	NSMCE1	5.55453	1.36357	29.913	4.41898	18405.7	1791.99	0.661015	0.0819725	-0.604495	0.176247	-2.06311	1.06963
Day 2	C11	PEH9	AI	NSMCE1-03	NSMCE1	4.06321	0.876351	73.59	0.466904	72327	7653.32	1.06549	0.162126	0.0809172	0.211531	0.315758	0.759361
Day 4	C11	PEH9	AI	NSMCE1-03	NSMCE1	6.77096	0.816355	65.3567	3.44925	42588.7	9586.77	1.02925	0.12632	0.0341579	0.180649	0.067668	0.697822
Day 6	C11	PEH9	AI	NSMCE1-03	NSMCE1	7.65287	0.932609	65.028	2.11418	55169	7259.81	0.921588	0.0846338	-0.121737	0.129388	-0.366094	0.543936
Day 2	B3	PEH10	AI	NTC-02	NTC	3.50439	1.05091	65.7497	3.43149	62580.7	8619.76	1.16438	0.167447	0.209567	0.208288	0.593139	0.546648
Day 2	B3	PEH11	AI	NTC-02	NTC	1.98952	1.18608	71.0847	3.61054	73349.3	7179.6	0.971364	0.0436175	-0.0429031	0.0656421	-0.0396194	0.0384034
Day 2	B3	PEH9	AI	NTC-02	NTC	4.00333	0.695619	65.6387	12.314	53949	31728	1.05005	0.0866908	0.0672752	0.116524	0.235702	0.408248
Day 4	B3	PEH10	AI	NTC-02	NTC	5.18192	1.34577	66.3357	9.7909	52916.3	28552.6	1.20773	0.210358	0.257546	0.253369	0.753372	0.804596
Day 4	B3	PEH11	AI	NTC-02	NTC	3.87491	1.71506	68.8857	8.30905	61435	24283.9	1	0	0	0	0	0
Day 4	B3	PEH9	AI	NTC-02	NTC	6.72348	1.21338	59.104	4.16815	35422	8907.56	1.01106	0.0191609	0.0157008	0.0271945	0.0684541	0.118566
Day 6	B3	PEH10	AI	NTC-02	NTC	6.10004	1.28486	62.8573	2.44783	77126.3	3819.36	1.2186	0.109197	0.281315	0.130578	1.17312	0.447734
Day 6	B3	PEH11	AI	NTC-02	NTC	4.86748	1.68426	65.269	2.29623	82377	6356.71	1.00152	0.0026391	0.0021932	0.00379874	0.0204319	0.0353891
Day 6	B3	PEH9	AI	NTC-02	NTC	8.3214	0.987779	61.8213	2.62064	67620.7	12152.5	1	0	0	0	0	0
Day 2	C10	PEH10	AI	NTC-03	NTC	3.26716	1.54433	71.6147	1.77759	66823	2166.23	1.0286	0.0495445	0.0395922	0.0685756	0.229306	0.397169
Day 2	C10	PEH11	AI	NTC-03	NTC	1.93096	1.16455	69.212	7.28664	48363.3	15313.8	0.958235	0.0723399	-0.064378	0.111506	-0.087643	0.151802
Day 2	C10	PEH9	AI	NTC-03	NTC	4.26478	0.528341	73.1445	0.00494975	71020	1272.79	1.14427	0.0980008	0.191782	0.12371	0.473552	0.112205
Day 4	C10	PEH10	AI	NTC-03	NTC	4.59621	2.0958	71.1687	8.97035	39062	17744.6	1.02251	0.0981841	0.0277567	0.136812	0.295077	0.726756
Day 4	C10	PEH11	AI	NTC-03	NTC	3.36421	1.55816	75.54	1.38121	63778.7	6825.14	0.862582	0.0211952	-0.213555	0.0352331	-0.553298	0.303114
Day 4	C10	PEH9	AI	NTC-03	NTC	7.49413	0.604977	60.2733	0.768713	31259	3831.06	1.141	0.122124	0.184531	0.159822	0.533021	0.535867
Day 6	C10	PEH10	AI	NTC-03	NTC	4.99493	1.26939	67.2067	1.91015	67007	4495.54	0.989653	0.0179223	-0.0151648	0.0262662	-0.052997	0.0917934
Day 6	C10	PEH11	AI	NTC-03	NTC	4.19009	1.62375	69.6727	5.04891	65353.7	8627.3	0.851235	0.0654875	-0.235291	0.113135	-0.953589	0.647011
Day 6	C10	PEH9	AI	NTC-03	NTC	8.8736	1.03671	62.5133	4.63966	53374.7	12177.2	1.06652	0.016203	0.092801	0.0218282	0.448714	0.308463
Day 2	F5	PEH10	AI	NTC-04	NTC	2.39532	1.55448	69.0467	5.04987	66699	13033.4	0.699803	0.264311	-0.600657	0.640915	-1.15799	0.205073
Day 2	F5	PEH11	AI	NTC-04	NTC	3.32139	0.950879	64.1263	7.40868	45110.3	16860.5	1.92749	0.741697	0.876659	0.548056	1.66286	0.0675571
Day 2	F5	PEH9	AI	NTC-04	NTC	2.62897	0.995739	60.5553	9.92291	37941.3	22846.1	0.676058	0.195875	-0.609363	0.449937	-1.19873	0.429478
Day 4	F5	PEH10	AI	NTC-04	NTC	3.79874	1.8777	72.375	4.18292	65009.3	5433.58	0.832622	0.2087	-0.297788	0.390484	-0.72581	0.664954
Day 4	F5	PEH11	AI	NTC-04	NTC	5.31185	1.16085	67.9277	7.92648	54205	22958.7	1.49002	0.408416	0.54045	0.384879	1.37267	0.230161
Day 4	F5	PEH9	AI	NTC-04	NTC	4.50149	1.81432	69.8023	6.06501	62437	14891.3	0.662633	0.204501	-0.64686	0.496684	-1.31794	0.355314
Day 6	F5	PEH10	AI	NTC-04	NTC	4.40916	1.808	67.673	2.68732	72572	5100.29	0.848572	0.195464	-0.265036	0.357285	-0.701619	0.6315
Day 6	F5	PEH11	AI	NTC-04	NTC	5.78078	0.903317	64.5123	1.56743	69800.7	2552.24	1.24874	0.256131	0.300047	0.298092	0.911682	0.789582
Day 6	F5	PEH9	AI	NTC-04	NTC	5.89241	2.24683	66.486	2.29738	77344	1924.42	0.697588	0.225631	-0.578658	0.525269	-1.44847	0.22144
Day 2	G3	PEH9	AI	PPIL2-01	PPIL2	1.60883	0.749081	70.499	0.463822	68741.3	2573.14	0.410775	0.161637	-1.3707	0.6377	-2.33727	0.526085
Day 4	G3	PEH9	AI	PPIL2-01	PPIL2	2.56573	1.04335	64.6603	1.53423	57164.7	6218.42	0.379305	0.128921	-1.45986	0.527601	-2.7252	0.955096
Day 6	G3	PEH9	AI	PPIL2-01	PPIL2	3.24824	1.1098	66.0363	0.923613	75619.7	14869.9	0.388351	0.125175	-1.41548	0.471654	-3.61352	1.26855
Day 2	G4	PEH9	AI	PPIL2-02	PPIL2	1.7557	0.891285	66.5953	9.27804	54379.3	24429.7	0.445835	0.195358	-1.28115	0.74628	-2.15584	0.411636
Day 4	G4	PEH9	AI	PPIL2-02	PPIL2	2.92572	1.41657	65.7117	4.62879	58697	15754.6	0.427952	0.17638	-1.3259	0.696912	-2.43135	0.671078
Day 6	G4	PEH9	AI	PPIL2-02	PPIL2	4.03604	1.74906	64.4947	1.8862	74208.7	3589.71	0.477053	0.185432	-1.15621	0.647832	-2.92181	0.675187
Day 2	G5	PEH9	AI	PPIL2-03	PPIL2	1.64147	0.6001	65.611	6.61139	53450.3	16173.4	0.422362	0.114519	-1.28257	0.421619	-2.32336	0.536488
Day 4	G5	PEH9	AI	PPIL2-03	PPIL2	2.0649	0.610454	62.4077	5.67857	46682.3	21286	0.306698	0.0501123	-1.71895	0.249184	-3.1216	1.15468
Day 6	G5	PEH9	AI	PPIL2-03	PPIL2	2.70461	0.604192	57.0363	4.98655	43587	25414.6	0.323734	0.0557027	-1.64158	0.251146	-4.16005	1.80526
Day 2	F10	PEH9	AI	PRPF19-01	PRPF19	2.61495	0.893263	67.988	1.12559	48340	5800.88	0.673967	0.16134	-0.599553	0.370498	-1.22835	0.279873
Day 4	F10	PEH9	AI	PRPF19-01	PRPF19	4.01166	1.17092	63.8037	4.23287	40007.7	11250.3	0.59645	0.101445	-0.760462	0.258643	-1.73623	0.483602
Day 6	F10	PEH9	AI	PRPF19-01	PRPF19	4.26941	1.17734	61.1947	4.67369	47670.7	13042.8	0.507818	0.097569	-0.99704	0.296234	-2.91637	1.07312
Day 2	F11	PEH9	AI	PRPF19-02	PRPF19	2.96358	0.879466	56.7433	6.79437	34848.3	12884.8	0.766873	0.141533	-0.400527	0.280675	-0.854768	0.247868
Day 4	F11	PEH9	AI	PRPF19-02	PRPF19	4.34594	1.1958	57.9577	1.61916	28395.3	3544.25	0.648188	0.111064	-0.640195	0.254473	-1.50534	0.500016
Day 6	F11	PEH9	AI	PRPF19-02	PRPF19	4.48654	0.810564	59.1	1.06416	47706	1404.47	0.537584	0.060172	-0.901535	0.162934	-2.79839	1.11663
Day 2	G2	PEH9	AI	PRPF19-03	PRPF19	1.86795	0.69253	54.3437	5.7059	31951	14492.8	0.481492	0.138665	-1.09687	0.435326	-2.06737	0.531505
Day 4	G2	PEH9	AI	PRPF19-03	PRPF19	2.63392	0.845156	59.9797	2.92874	41881.3	7219.11	0.393912	0.105377	-1.37766	0.378946	-2.70995	1.09946
Day 6	G2	PEH9	AI	PRPF19-03	PRPF19	3.23822	0.654572	56.8633	3.80043	45924	18022.3	0.389558	0.0725126	-1.37595	0.258601	-3.72794	1.5495
Day 2	E11	PEH11	AI	RBBP6-01	RBBP6	2.25529	1.03789	60.9128	7.18626	43303.4	16993	1.25067	0.637759	0.186871	0.634113	0.256592	1.05485
Day 4	E11	PEH11	AI	RBBP6-01	RBBP6	3.39741	1.56015	64.098	4.02591	47834	12822.5	0.923874	0.416238	-0.228607	0.592451	-0.602108	1.57615
Day 6	E11	PEH11	AI	RBBP6-01	RBBP6	3.34792	1.4614	61.6202	2.28125	61510.9	8387.24	0.706465	0.296928	-0.618265	0.623243	-2.41591	2.78253
Day 2	D4	PEH10	AI	RBCK1-01	RBCK1	3.56531	2.12568	62.857	6.3338	54254.3	15995.5	1.0672	0.424004	0.00766284	0.629906	1.09049	1.99578
Day 4	D4	PEH10	AI	RBCK1-01	RBCK1	5.12777	2.70849	66.319	5.99913	45628.7	18984.9	1.12452	0.442919	0.0864717	0.614453	0.771162	1.65072
Day 6	D4	PEH10	AI	RBCK1-01	RBCK1	5.66662	2.42503	61.891	4.47478	65574.3	9844.12	1.09418	0.331481	0.0838226	0.451018	0.789328	1.48911
Day 2	D5	PEH10	AI	RBCK1-02	RBCK1	3.83794	2.40174	69.4013	0.524238	65573	1684.62	1.13381	0.483825	0.0752909	0.708367	1.6198	2.32322
Day 4	D5	PEH10	AI	RBCK1-02	RBCK1	6.15461	2.95491	64.3723	2.90515	39055	14584.7	1.38037	0.55239	0.389234	0.570209	1.86817	2.0476
Day 6	D5	PEH10	AI	RBCK1-02	RBCK1	6.74964	2.85996	63.1557	3.82116	63614	9016.87	1.30375	0.386013	0.338714	0.440751	2.16166	2.10669
Day 2	D7	PEH10	AI	RBCK1-03	RBCK1	3.88853	2.23386	69.042	0.225147	54526	14081.7	1.1688	0.319829	0.183995	0.434662	1.57432	1.72794
Day 4	D7	PEH10	AI	RBCK1-03	RBCK1	6.48395	2.89911	61.5247	8.18714	34694.3	24342.9	1.44082	0.344072	0.498359	0.354878	2.39484	1.88537
Day 6	D7	PEH10	AI	RBCK1-03	RBCK1	6.7542	2.94623	60.1627	4.88476	45664.7	7814.43	1.29219	0.303393	0.340037	0.369045	2.42971	2.67803
Day 2	G11	PEH11	AI	RBX1-01	RBX1	2.38798	0.281567	72.12	0.940835	55397.7	3213.05	1.51929	0.916723	0.438986	0.825471	0.306194	1.21577
Day 4	G11	PEH11	AI	RBX1-01	RBX1	3.40446	0.100906	71.648	1.32418	57659.7	5487.72	1.02202	0.498334	-0.0770495	0.674184	-0.786998	1.89197
Day 6	G11	PEH11	AI	RBX1-01	RBX1	3.64544	0.155682	67.2743	0.25652	57110	5516.3	0.823417	0.320519	-0.353551	0.563622	-2.38423	3.45126
Day 2	B7	PEH10	AI	RCHY1-01	RCHY1	3.2663	0.929024	71.6257	0.681139	70129.7	3747.4	1.09066	0.174851	0.112727	0.232858	0.163815	0.711364
Day 4	B7	PEH10	AI	RCHY1-01	RCHY1	5.32467	1.56058	66.1437	5.90859	39079	6943.76	1.23055	0.207336	0.28605	0.237603	0.938419	0.705689
Day 6	B7	PEH10	AI	RCHY1-01	RCHY1	5.92222	1.09685	64.393	2.01638	71817.3	4895.3	1.18696	0.0849763	0.244754	0.10493	0.972921	0.118493
Day 2	B8	PEH10	AI	RCHY1-02	RCHY1	3.45911	0.915582	71.7913	0.631399	70861.3	3544.81	1.16255	0.211493	0.201209	0.264511	0.495185	0.754144
Day 4	B8	PEH10	AI	RCHY1-02	RCHY1	5.81349	1.02393	62.177	7.82089	38125.7	23808.3	1.38881	0.327637	0.443969	0.369147	1.40571	1.15622
Day 6	B8	PEH10	AI	RCHY1-02	RCHY1	6.06101	0.782329	64.7863	1.88203	71608.3	3434.5	1.22711	0.157228	0.287358	0.185142	1.06387	0.248957
Day 2	B9	PEH10	AI	RCHY1-03	RCHY1	3.85325	1.06717	68.0027	3.9091	58626	12418.9	1.29155	0.22697	0.35453	0.249944	1.17659	0.478333
Day 4	B9	PEH10	AI	RCHY1-03	RCHY1	6.09158	1.13367	69.8483	2.35262	51456.7	9151.91	1.43898	0.241461	0.510934	0.249614	1.8399	0.293248
Day 6	B9	PEH10	AI	RCHY1-03	RCHY1	6.38676	0.893639	65.4413	2.79762	69456	4241.43	1.29122	0.15813	0.361699	0.173469	1.50361	0.220054
Day 2	G8	PEH10	AI	RING1-01	RING1	1.45877	0.973309	71.6643	0.311882	66707.7	3578.75	0.426215	0.138898	-1.28904	0.520971	-2.94661	1.22902
Day 4	G8	PEH10	AI	RING1-01	RING1	2.28028	1.39619	65.5257	8.45519	41412	18954.9	0.484384	0.154499	-1.10284	0.515301	-2.47425	0.860105
Day 6	G8	PEH10	AI	RING1-01	RING1	2.52922	1.22531	68.5697	1.54425	69347	6568.04	0.482219	0.117717	-1.07973	0.341077	-2.99723	1.06852
Day 2	G10	PEH10	AI	RING1-02	RING1	1.45683	0.888675	71.0543	2.30052	70827.7	3116.71	0.438284	0.0909173	-1.21065	0.298084	-2.99525	1.42146
Day 4	G10	PEH10	AI	RING1-02	RING1	2.18341	0.814981	75.305	1.10523	62222.7	2425.07	0.492904	0.0341331	-1.02292	0.0996145	-2.65261	1.51973
Day 6	G10	PEH10	AI	RING1-02	RING1	2.61547	1.07125	70.2403	0.957986	67787.3	5280.5	0.505639	0.0839322	-0.996413	0.230333	-2.93767	1.23744
Day 2	G11	PEH10	AI	RING1-03	RING1	1.45809	0.943718	73.6787	0.203613	63176.7	5306.4	0.43479	0.106454	-1.22956	0.344994	-2.99715	1.42037
Day 4	G11	PEH10	AI	RING1-03	RING1	2.74846	1.50621	73.1993	2.73004	49601.3	289.061	0.594209	0.128497	-0.77506	0.32847	-1.9173	0.563986
Day 6	G11	PEH10	AI	RING1-03	RING1	3.39236	1.42655	70.4993	2.11758	58966.3	7782.04	0.653779	0.115386	-0.627521	0.247029	-1.90965	0.443317
Day 2	G5	PEH10	AI	RMND5A-01	RMND5A	1.80721	1.07657	64.8327	10.363	64762.7	17211.5	0.538739	0.169579	-0.948137	0.509956	-2.2707	0.890882
Day 4	G5	PEH10	AI	RMND5A-01	RMND5A	3.03056	1.5335	66.6113	5.57213	38596	9751.45	0.662455	0.178975	-0.633513	0.424532	-1.6367	0.845135
Day 6	G5	PEH10	AI	RMND5A-01	RMND5A	3.42534	1.36195	68.6217	1.8448	74964.3	4641.15	0.660117	0.121273	-0.616885	0.282305	-1.93639	0.758349
Day 2	G6	PEH10	AI	RMND5A-02	RMND5A	1.58328	1.05886	68.033	4.29644	66470.3	13660.4	0.462879	0.148348	-1.1672	0.506721	-2.7217	1.08827
Day 4	G6	PEH10	AI	RMND5A-02	RMND5A	2.37789	1.20802	69.1137	7.34706	52983.3	20637.3	0.519164	0.131645	-0.980518	0.398947	-2.40399	1.16066
Day 6	G6	PEH10	AI	RMND5A-02	RMND5A	2.69183	1.21477	69.0913	1.94011	74352	3328.63	0.513557	0.132551	-0.997974	0.41042	-2.86086	1.30508
Day 2	G7	PEH10	AI	RMND5A-03	RMND5A	1.72093	1.17305	72.0943	0.839601	71810.7	2912.1	0.501457	0.165749	-1.05469	0.518986	-2.4708	0.931261
Day 4	G7	PEH10	AI	RMND5A-03	RMND5A	2.85064	1.61029	73.685	3.82634	61986	10409.8	0.612984	0.175646	-0.75199	0.461773	-1.81035	0.64138
Day 6	G7	PEH10	AI	RMND5A-03	RMND5A	3.39975	1.35916	70.8337	1.91683	74470.3	6729.52	0.654925	0.121043	-0.628485	0.283953	-1.96591	0.760604
Day 2	D9	PEH9	AI	RNF126-01	RNF126	3.26423	1.09748	56.6987	1.95338	24408.7	3425.42	0.840972	0.189256	-0.276923	0.350827	-0.497092	0.433788
Day 4	D9	PEH9	AI	RNF126-01	RNF126	4.742	1.43463	64.3043	4.0477	41174.3	12080.4	0.713544	0.192884	-0.519707	0.369574	-1.23061	1.00947
Day 6	D9	PEH9	AI	RNF126-01	RNF126	5.40967	1.66599	68.3123	2.573	70311	3337.57	0.651254	0.202087	-0.661984	0.424722	-1.84034	1.00729
Day 2	D10	PEH9	AI	RNF126-02	RNF126	2.73255	0.974962	74.7517	0.460622	61166.7	6726.2	0.706497	0.19764	-0.539624	0.40957	-1.09652	0.613642
Day 4	D10	PEH9	AI	RNF126-02	RNF126	3.34678	0.635074	64.725	1.82761	42377.7	9749.99	0.503177	0.0407759	-0.99397	0.115528	-2.25347	0.912243
Day 6	D10	PEH9	AI	RNF126-02	RNF126	3.60907	0.440033	63.9387	4.50645	48611	21947.2	0.435064	0.046739	-1.20607	0.151198	-3.50518	1.56675
Day 2	E2	PEH9	AI	RNF126-03	RNF126	1.54532	0.449717	57.8317	5.08041	35612	14940.2	0.403107	0.0908512	-1.33386	0.311463	-2.45806	0.816818
Day 4	E2	PEH9	AI	RNF126-03	RNF126	1.72942	0.307224	62.9487	1.86045	49332	5345.99	0.26048	0.0139295	-1.94216	0.0784137	-3.39897	1.41755
Day 6	E2	PEH9	AI	RNF126-03	RNF126	2.07263	0.611459	64.1573	6.07231	71678.3	24758	0.247776	0.0582762	-2.04278	0.369703	-4.84461	2.67372
Day 2	F3	PEH9	AI	RNF138-01	RNF138	2.1765	1.0641	68.577	3.92223	63098	12301.2	0.553551	0.229867	-0.955444	0.698716	-1.67542	0.410777
Day 4	F3	PEH9	AI	RNF138-01	RNF138	3.97619	1.30141	61.8433	1.00786	42310.3	6079.85	0.590384	0.137688	-0.788359	0.354744	-1.73977	0.548751
Day 6	F3	PEH9	AI	RNF138-01	RNF138	5.24355	1.65493	65.2777	1.12859	76872.3	861.003	0.622544	0.151232	-0.715618	0.381704	-2.07913	0.429382
Day 2	F4	PEH9	AI	RNF138-02	RNF138	2.34321	1.17797	71.0537	1.80674	72023.7	4028.33	0.594204	0.252796	-0.862325	0.734893	-1.47685	0.399595
Day 4	F4	PEH9	AI	RNF138-02	RNF138	4.26939	1.85594	66.4083	5.71092	57352.3	18150.3	0.632317	0.245083	-0.738447	0.587573	-1.47912	0.860944
Day 6	F4	PEH9	AI	RNF138-02	RNF138	5.61729	2.65994	63.6977	6.2943	60565.7	18611.9	0.668906	0.312296	-0.69535	0.723288	-1.4553	1.19767
Day 2	F6	PEH9	AI	RNF138-03	RNF138	2.51559	0.966014	65.8863	11.3973	53363.3	28892.5	0.646612	0.191381	-0.675701	0.460731	-1.32557	0.412733
Day 4	F6	PEH9	AI	RNF138-03	RNF138	4.54006	1.48729	62.8517	2.65889	42033.3	8462.2	0.672033	0.133647	-0.59432	0.307838	-1.34223	0.189494
Day 6	F6	PEH9	AI	RNF138-03	RNF138	5.65798	1.61309	64.952	3.48194	68657.3	10786.7	0.673462	0.145711	-0.594941	0.333403	-1.76336	0.276068
Day 2	E9	PEH10	AI	RNF168-01	RNF168	2.86477	2.00492	71.2113	0.931891	63397.3	202.436	0.826009	0.314298	-0.359435	0.628379	-0.327737	0.904252
Day 4	E9	PEH10	AI	RNF168-01	RNF168	4.80266	1.90415	72.332	2.74216	39809.5	19430.6	0.927065	0.0971007	-0.113225	0.151385	-0.287923	0.354966
Day 6	E9	PEH10	AI	RNF168-01	RNF168	4.33871	1.84781	67.303	2.69615	63893.7	8086.94	0.831733	0.188256	-0.293365	0.354631	-0.736579	0.489052
Day 2	E10	PEH10	AI	RNF168-02	RNF168	2.66567	1.78339	72.2183	0.953357	64429.7	735.919	0.772321	0.346279	-0.499845	0.789873	-0.605084	0.728838
Day 4	E10	PEH10	AI	RNF168-02	RNF168	3.82704	2.26859	72.716	3.71614	38119	10422.3	0.824692	0.379949	-0.403993	0.776195	-0.724059	1.2716
Day 6	E10	PEH10	AI	RNF168-02	RNF168	4.49052	1.88412	67.908	3.62285	57637	11108.7	0.864218	0.226143	-0.246487	0.402974	-0.627726	0.837725
Day 2	E11	PEH10	AI	RNF168-03	RNF168	2.29082	1.6391	66.452	4.23821	45130	12010.1	0.660733	0.242725	-0.670306	0.575256	-1.42165	0.649786
Day 4	E11	PEH10	AI	RNF168-03	RNF168	3.36292	1.98435	63.1743	8.5006	26776	14689.8	0.718826	0.250616	-0.547545	0.581384	-1.2031	0.691756
Day 6	E11	PEH10	AI	RNF168-03	RNF168	4.00038	1.68705	64.6807	3.42288	45906.7	7638.55	0.767594	0.155156	-0.402947	0.31023	-1.15196	0.224873
Day 2	F6	PEH10	AI	RNF169-01	RNF169	2.51908	1.63521	64.1907	11.5325	52547.7	31177.2	0.735563	0.304551	-0.547745	0.711219	-0.896719	0.53647
Day 4	F6	PEH10	AI	RNF169-01	RNF169	3.89099	1.92402	67.623	7.57258	50219.3	20855.9	0.852335	0.198878	-0.259569	0.363574	-0.60639	0.609506
Day 6	F6	PEH10	AI	RNF169-01	RNF169	4.31926	1.83121	67.0403	3.08352	70590.3	6731.16	0.828404	0.170414	-0.293791	0.316477	-0.734578	0.406342
Day 2	F7	PEH10	AI	RNF169-02	RNF169	2.11726	1.72479	72.1013	0.669996	58836.3	18789.6	0.595129	0.278958	-0.860663	0.706316	-1.75438	1.08892
Day 4	F7	PEH10	AI	RNF169-02	RNF169	3.62518	2.36248	69.7053	7.13203	51777.7	21072.4	0.761982	0.288767	-0.476915	0.635152	-0.837476	0.881789
Day 6	F7	PEH10	AI	RNF169-02	RNF169	4.09842	2.14057	66.7993	3.3012	69526	6615.23	0.772347	0.237503	-0.422714	0.476314	-0.890946	0.74255
Day 2	F8	PEH10	AI	RNF169-03	RNF169	2.19876	1.58537	67.4517	8.09874	49223	18371.1	0.627858	0.266697	-0.780987	0.726725	-1.54266	0.320073
Day 4	F8	PEH10	AI	RNF169-03	RNF169	3.40933	1.62059	65.6987	8.94561	40702.7	22817.5	0.753603	0.218884	-0.451299	0.438997	-1.22615	0.977379
Day 6	F8	PEH10	AI	RNF169-03	RNF169	3.47796	1.44864	68.732	2.42875	60139.7	3928.56	0.667885	0.142008	-0.606441	0.33108	-1.85983	0.708187
Day 2	B4	PEH10	AI	RNF187-01	RNF187	3.34582	1.04659	70.009	0.701761	71765.7	2231.92	1.10973	0.159144	0.140626	0.202041	0.287622	0.391109
Day 4	B4	PEH10	AI	RNF187-01	RNF187	5.56494	1.36971	64.96	6.75132	50283.3	21456.6	1.29694	0.149441	0.368645	0.167799	1.28052	0.144267
Day 6	B4	PEH10	AI	RNF187-01	RNF187	5.99949	1.09707	63.005	1.56501	74462.7	6998.92	1.2045	0.104317	0.26493	0.122183	1.10516	0.349388
Day 2	B5	PEH10	AI	RNF187-02	RNF187	3.54095	1.19557	70.6997	1.10818	60318.3	15476.2	1.16011	0.12421	0.208495	0.159797	0.720123	0.717814
Day 4	B5	PEH10	AI	RNF187-02	RNF187	6.06	1.27422	63.3897	6.38933	44454.3	20120.9	1.4267	0.249723	0.49684	0.266458	1.75814	0.551533
Day 6	B5	PEH10	AI	RNF187-02	RNF187	6.66014	0.971211	61.814	1.94735	72835.7	2071.48	1.34438	0.149168	0.420951	0.161565	1.82153	0.219573
Day 2	B6	PEH10	AI	RNF187-03	RNF187	3.7063	0.782817	70.185	0.885298	70019.5	3464.12	0.978357	0.0423107	-0.0322413	0.0624112	-0.178542	0.332044
Day 4	B6	PEH10	AI	RNF187-03	RNF187	5.17572	1.50287	65.8957	4.97511	47281	13290.7	1.19345	0.0846798	0.252691	0.103347	0.852659	0.0596115
Day 6	B6	PEH10	AI	RNF187-03	RNF187	5.79737	1.27141	62.8147	1.9729	71162	4348.61	1.15615	0.0557908	0.208221	0.0687713	0.909931	0.433798
Day 2	E7	PEH11	AI	RNF20-01	RNF20	3.65885	1.78029	68.807	7.54612	55687	15820.3	1.93234	0.539207	0.909481	0.429631	2.02666	0.993283
Day 4	E7	PEH11	AI	RNF20-01	RNF20	5.89774	2.1667	68.4043	5.16631	55627.3	15143.2	1.57151	0.279672	0.636049	0.267646	2.0285	0.958485
Day 6	E7	PEH11	AI	RNF20-01	RNF20	5.93645	2.00189	64.8373	4.43322	59563.3	2772.19	1.23575	0.251199	0.286182	0.285787	1.27384	1.51106
Day 2	E9	PEH11	AI	RNF20-02	RNF20	3.67518	1.89619	74.0883	0.593128	64671.7	2544.92	1.86305	0.309643	0.884466	0.238679	2.24007	1.32723
Day 4	E9	PEH11	AI	RNF20-02	RNF20	5.58204	2.04621	69.3157	5.6705	52624	18986.3	1.47912	0.177401	0.557467	0.179489	1.75671	0.709924
Day 6	E9	PEH11	AI	RNF20-02	RNF20	5.80376	1.58772	65.7987	3.88755	59804.7	2402.37	1.21806	0.152334	0.276761	0.185885	1.12284	0.776987
Day 2	E10	PEH11	AI	RNF20-03	RNF20	3.06155	1.58582	74.629	0.511507	59485.3	3270.92	1.5503	0.161823	0.627213	0.15259	1.43037	0.856244
Day 4	E10	PEH11	AI	RNF20-03	RNF20	4.69804	1.8527	69.201	7.594	49322.3	22197.5	1.2319	0.0744099	0.299094	0.0886559	0.857889	0.335546
Day 6	E10	PEH11	AI	RNF20-03	RNF20	5.18839	1.32102	66.328	3.31296	54512	2381.62	1.09245	0.118921	0.121607	0.162451	0.246691	0.756327
Day 2	C3	PEH10	AI	RNF31-01	RNF31	4.81933	2.0252	61.3967	8.46121	51431	22006.5	1.54369	0.0519976	0.625838	0.0485176	2.97884	1.56958
Day 4	C3	PEH10	AI	RNF31-01	RNF31	7.6154	2.1021	62.3307	9.96056	44303.3	23858.4	1.7604	0.164906	0.811546	0.138495	3.66893	1.17637
Day 6	C3	PEH10	AI	RNF31-01	RNF31	8.23891	2.0235	57.6353	4.30782	59198.7	6996.99	1.63946	0.121035	0.710549	0.10795	4.06078	2.6603
Day 2	C5	PEH10	AI	RNF31-02	RNF31	3.60776	1.4765	70.794	0.700309	68848.7	3930.11	1.15556	0.0282068	0.208307	0.0354298	0.847555	0.444919
Day 4	C5	PEH10	AI	RNF31-02	RNF31	5.2282	1.76341	64.5663	7.11989	41977.7	19605.2	1.19072	0.0989191	0.248615	0.117255	0.910153	0.401844
Day 6	C5	PEH10	AI	RNF31-02	RNF31	6.20335	1.49469	64.9373	2.1619	70634	6627.93	1.23392	0.0693804	0.30171	0.0816579	1.46877	0.98559
Day 2	C6	PEH10	AI	RNF31-03	RNF31	4.28204	1.54529	67.0317	0.629646	61212.7	3092.1	1.39155	0.125288	0.472667	0.133119	2.07546	1.19353
Day 4	C6	PEH10	AI	RNF31-03	RNF31	6.5533	1.5903	67.287	4.50058	44451.7	22916.9	1.53132	0.249129	0.601554	0.241486	2.34433	0.518428
Day 6	C6	PEH10	AI	RNF31-03	RNF31	7.20981	1.0715	59.5053	1.99801	62922.3	7836.93	1.45471	0.158996	0.534867	0.160134	2.49441	0.543409
Day 2	F9	PEH10	AI	TRAF5-01	TRAF5	2.61933	1.74786	71.535	1.53339	70959	3215.58	0.761326	0.283348	-0.475936	0.627918	-0.758882	0.393805
Day 4	F9	PEH10	AI	TRAF5-01	TRAF5	4.0267	1.91464	71.6617	3.63504	53001.3	14256.7	0.888275	0.234461	-0.207022	0.40255	-0.483086	0.801305
Day 6	F9	PEH10	AI	TRAF5-01	TRAF5	4.19042	1.60159	69.261	2.92327	67717	9042.13	0.809959	0.142285	-0.320171	0.269057	-0.975928	0.409637
Day 2	F10	PEH10	AI	TRAF5-02	TRAF5	2.09367	1.40275	72.239	2.12438	52421.7	18385.3	0.610569	0.205031	-0.774988	0.542398	-1.7692	0.463672
Day 4	F10	PEH10	AI	TRAF5-02	TRAF5	3.47069	2.02727	74.1163	3.05823	55634	2357.54	0.742861	0.248118	-0.493525	0.552582	-1.07195	0.679811
Day 6	F10	PEH10	AI	TRAF5-02	TRAF5	3.82278	1.93242	68.645	1.97957	47343.3	11829.2	0.722526	0.209443	-0.513328	0.448868	-1.2808	0.351628
Day 2	F11	PEH10	AI	TRAF5-03	TRAF5	1.65417	1.04312	72.5727	0.15643	58302.3	1709.06	0.490403	0.130971	-1.06574	0.413938	-2.60209	1.06646
Day 4	F11	PEH10	AI	TRAF5-03	TRAF5	2.87321	1.34549	66.225	8.40045	29850	17512	0.637403	0.19304	-0.695724	0.450934	-1.86779	1.26282
Day 6	F11	PEH10	AI	TRAF5-03	TRAF5	3.58963	1.32356	70.0077	2.49632	55156.3	6994.01	0.695557	0.109074	-0.536455	0.238445	-1.75797	0.781169
Day 2	D10	PEH11	AI	TRAF6-01	TRAF6	2.44432	1.40824	72.5747	4.94196	55445.7	9313.56	1.20224	0.0613539	0.264486	0.0730808	0.61085	0.490125
Day 4	D10	PEH11	AI	TRAF6-01	TRAF6	4.12433	1.92556	71.4467	8.26188	52244.7	21603	1.0502	0.0809007	0.0677912	0.11156	0.275005	0.28734
Day 6	D10	PEH11	AI	TRAF6-01	TRAF6	4.6773	1.90541	69.0797	3.8707	63201.3	11909.7	0.944821	0.135233	-0.091939	0.209621	-0.230937	0.58416
Day 2	E2	PEH11	AI	TRAF6-02	TRAF6	3.44322	1.6552	71.2473	0.807775	70880	199.045	1.78301	0.257343	0.823646	0.218176	1.9307	1.01403
Day 4	E2	PEH11	AI	TRAF6-02	TRAF6	5.82283	1.99989	69.909	1.95377	66090.7	4739.34	1.55765	0.220887	0.629071	0.214423	1.98987	0.714459
Day 6	E2	PEH11	AI	TRAF6-02	TRAF6	6.62368	2.03725	63.4427	4.16762	73745.3	3563.99	1.37536	0.122813	0.455983	0.128696	2.45267	1.30112
Day 2	E3	PEH11	AI	TRAF6-03	TRAF6	3.6802	1.81392	71.5033	0.418091	70042.7	3231.84	1.9039	0.210261	0.923049	0.160186	2.37145	1.57755
Day 4	E3	PEH11	AI	TRAF6-03	TRAF6	6.13554	1.9757	66.9453	5.85043	56212.3	18037.1	1.65418	0.24064	0.715844	0.211338	2.3584	0.826424
Day 6	E3	PEH11	AI	TRAF6-03	TRAF6	7.04966	2.09476	62.4873	3.81198	70248.3	3622.55	1.46776	0.0759352	0.552312	0.0755491	3.14054	1.87615
Day 2	E3	PEH9	AI	TRIM26-01	TRIM26	2.91035	1.19511	70.963	2.94563	64361.3	14314.8	0.745236	0.264549	-0.512573	0.550427	-0.851569	0.819761
Day 4	E3	PEH9	AI	TRIM26-01	TRIM26	5.08605	1.88577	63.7522	5.39619	48152.1	17440.3	0.748369	0.208751	-0.471443	0.424872	-0.915652	0.675357
Day 6	E3	PEH9	AI	TRIM26-01	TRIM26	6.3236	1.85265	62.4048	3.9288	64449	15145.5	0.752694	0.17687	-0.44565	0.342218	-1.23807	0.775255
Day 2	E5	PEH10	AI	TRIM32-01	TRIM32	3.04159	2.19787	64.8437	9.2801	62140.7	14564.5	0.864849	0.400633	-0.348519	0.830334	0.0688064	1.19736
Day 4	E5	PEH10	AI	TRIM32-01	TRIM32	4.2973	2.50471	70.234	4.03246	54888	10088.8	0.920083	0.305707	-0.184091	0.54915	-0.0813558	1.16424
Day 6	E5	PEH10	AI	TRIM32-01	TRIM32	4.56778	2.14936	64.847	3.42704	68766.7	9430.08	0.86831	0.22871	-0.241338	0.415174	-0.357598	0.874525
Day 2	E6	PEH10	AI	TRIM32-02	TRIM32	3.12893	2.26447	71.2167	1.08572	71676.3	1946.26	0.888287	0.427317	-0.324689	0.877981	0.251258	1.34068
Day 4	E6	PEH10	AI	TRIM32-02	TRIM32	4.68486	2.77028	67.6837	6.54352	47058	19577.8	1.00515	0.419807	-0.0969406	0.707275	0.325837	1.5932
Day 6	E6	PEH10	AI	TRIM32-02	TRIM32	5.14715	2.47771	65.8957	3.8924	70393.7	10847.3	0.978436	0.321236	-0.092354	0.533241	0.301736	1.3597
Day 2	E7	PEH10	AI	TRIM32-03	TRIM32	2.69498	1.7236	68.1593	8.04653	50701.7	11881.6	0.792277	0.358714	-0.457889	0.764265	-0.527512	1.08701
Day 4	E7	PEH10	AI	TRIM32-03	TRIM32	3.932	1.89332	64.593	10.3212	35866	26063.6	0.874594	0.315767	-0.257635	0.531048	-0.658108	1.25036
Day 6	E7	PEH10	AI	TRIM32-03	TRIM32	4.33563	1.45833	67.73	2.5258	69414.3	7171.55	0.850861	0.176817	-0.252952	0.290715	-0.968127	1.22337
Day 2	B9	PEH11	AI	TRIM33-01	TRIM33	1.80437	0.86803	64.715	10.0994	45298.3	22007.4	0.950401	0.159799	-0.0862944	0.233074	-0.35008	0.521848
Day 4	B9	PEH11	AI	TRIM33-01	TRIM33	3.47794	1.12155	71.3753	6.89717	62027	24993.5	0.941379	0.155233	-0.0996315	0.229569	-0.517248	0.74612
Day 6	B9	PEH11	AI	TRIM33-01	TRIM33	4.26335	1.06965	68.6197	1.67777	72551	1568.54	0.898321	0.0941681	-0.16016	0.155018	-1.08976	1.4661
Day 2	B10	PEH11	AI	TRIM33-02	TRIM33	1.36339	0.77193	74.5513	3.77329	61630.7	15874.3	0.678374	0.00876653	-0.559929	0.0187135	-0.983686	0.879766
Day 4	B10	PEH11	AI	TRIM33-02	TRIM33	2.57084	1.24583	73.8387	3.52499	62112	13601.8	0.649648	0.0691129	-0.627829	0.155959	-1.45479	0.99888
Day 6	B10	PEH11	AI	TRIM33-02	TRIM33	3.04781	1.3131	70.5487	1.93169	67171.7	11517.5	0.612746	0.125776	-0.727197	0.299374	-2.70924	2.20082
Day 2	B11	PEH11	AI	TRIM33-03	TRIM33	1.53221	0.71952	74.045	0.41566	67552.7	4902.06	0.829065	0.223008	-0.303071	0.369239	-0.731857	0.832231
Day 4	B11	PEH11	AI	TRIM33-03	TRIM33	2.95419	1.02974	75.783	0.804722	72658	10318.3	0.793849	0.117941	-0.343177	0.206578	-1.07222	0.984768
Day 6	B11	PEH11	AI	TRIM33-03	TRIM33	3.71441	0.987959	70.7557	1.47908	76320.7	3799.77	0.781907	0.0831572	-0.360178	0.149305	-1.82689	1.66521
Day 2	F11	PEH11	AI	TRIP12-01	TRIP12	4.23332	1.56025	66.5567	7.24905	50686.7	14510.8	2.36797	0.738714	1.19989	0.427113	3.10887	1.58774
Day 4	F11	PEH11	AI	TRIP12-01	TRIP12	9.80925	3.43946	67.1453	6.38861	51917.3	18160.4	2.62558	0.332096	1.38522	0.17743	6.4744	3.69384
Day 6	F11	PEH11	AI	TRIP12-01	TRIP12	10.869	2.32985	57.024	5.43717	51283	6782.4	2.31309	0.330588	1.20008	0.204896	8.45298	4.61927
Day 2	G2	PEH11	AI	TRIP12-02	TRIP12	3.02848	0.819553	66.7483	5.39908	56336.7	17477.5	1.77556	0.734696	0.749662	0.575488	1.26939	0.247855
Day 4	G2	PEH11	AI	TRIP12-02	TRIP12	5.44765	1.21338	68.3517	4.93561	60958.3	20029.1	1.52517	0.406596	0.575598	0.377625	1.51498	0.178308
Day 6	G2	PEH11	AI	TRIP12-02	TRIP12	6.54147	1.15456	61.84	2.61744	73040	4586.24	1.40552	0.256987	0.474983	0.264308	2.05971	0.246964
Day 2	G3	PEH11	AI	TRIP12-03	TRIP12	3.30296	0.783457	73.579	1.03298	52555.7	17073.5	1.9798	0.935462	0.885409	0.643553	1.66425	0.367466
Day 4	G3	PEH11	AI	TRIP12-03	TRIP12	6.29957	0.765424	69.7797	1.30762	68375.7	3335.52	1.85035	0.805698	0.804365	0.585219	2.35211	0.632501
Day 6	G3	PEH11	AI	TRIP12-03	TRIP12	7.58183	0.693768	60.6507	1.13804	69325.7	880.555	1.67506	0.526135	0.699887	0.429798	3.33027	0.616876
Day 2	D5	PEH9	AI	UBE4B-01	UBE4B	4.35485	1.39233	70.7824	5.03522	60060	13447.3	1.12496	0.279256	0.128827	0.36848	0.736592	1.18468
Day 4	D5	PEH9	AI	UBE4B-01	UBE4B	7.12271	1.93644	61.1173	3.7414	41214.4	10888.3	1.06039	0.200292	0.062171	0.268922	0.477702	0.892468
Day 6	D5	PEH9	AI	UBE4B-01	UBE4B	8.06434	1.79982	58.9592	4.24015	56645.9	9507.63	0.96159	0.152613	-0.0730662	0.233384	0.072861	0.841958
Day 2	C11	PEH10	AI	UBR1-01	UBR1	3.14594	1.32606	73.6817	0.463942	65013.3	4456.34	1.00092	0.072031	-0.00110651	0.101893	0.0639226	0.447915
Day 4	C11	PEH10	AI	UBR1-01	UBR1	4.74286	1.48203	69.734	5.80076	38976	18316.6	1.08784	0.134391	0.114362	0.173857	0.303464	0.543006
Day 6	C11	PEH10	AI	UBR1-01	UBR1	5.21886	1.08516	67.647	1.97717	65960.3	9378.04	1.04204	0.0704879	0.0571645	0.0991089	0.108486	0.459059
Day 2	D2	PEH10	AI	UBR1-02	UBR1	2.23595	1.49219	69.8197	1.75367	58100.7	17410.9	0.648748	0.259371	-0.722311	0.688762	-1.45133	0.158338
Day 4	D2	PEH10	AI	UBR1-02	UBR1	3.39381	1.91426	66.2217	6.79627	47354.3	22909.3	0.730325	0.230822	-0.510386	0.516847	-1.17456	0.655037
Day 6	D2	PEH10	AI	UBR1-02	UBR1	3.6194	1.76834	65.525	3.05219	72379	7342.74	0.685595	0.198708	-0.591156	0.464342	-1.59619	0.351069
Day 2	D3	PEH10	AI	UBR1-03	UBR1	2.99417	1.7137	64.9953	3.75673	56358	10406	0.900675	0.272193	-0.200669	0.47803	-0.0577372	0.865826
Day 4	D3	PEH10	AI	UBR1-03	UBR1	4.81388	2.34921	66.7897	9.87989	54080.3	24112	1.06191	0.335417	0.0351153	0.480786	0.419636	1.22252
Day 6	D3	PEH10	AI	UBR1-03	UBR1	6.24948	0.33362	61.937	1.86393	71260	1148.34	1.10573	0.106477	0.14165	0.139141	0.6266	0.42505
Day 2	C6	PEH11	AI	UBR2-01	UBR2	2.29371	1.45515	66.8073	6.745	52874	13674.6	1.09184	0.12821	0.119783	0.17599	0.431616	0.537155
Day 4	C6	PEH11	AI	UBR2-01	UBR2	4.17289	1.98371	71.082	5.83836	63228.7	22910.2	1.05827	0.105501	0.0768827	0.144735	0.328675	0.361629
Day 6	C6	PEH11	AI	UBR2-01	UBR2	4.95285	1.85083	67.7567	4.92407	75914.7	1811.94	1.00971	0.104366	0.00885855	0.147924	0.131562	0.506899
Day 2	C7	PEH11	AI	UBR2-02	UBR2	2.34436	1.40306	69.5617	7.65833	56541	22416.5	1.1392	0.0778577	0.185726	0.100134	0.481467	0.460823
Day 4	C7	PEH11	AI	UBR2-02	UBR2	3.98068	1.5228	73.3767	1.38408	69225.3	4277.48	1.04767	0.090238	0.0634832	0.127576	0.0409204	0.423631
Day 6	C7	PEH11	AI	UBR2-02	UBR2	4.9542	1.58847	67.6463	3.4781	72005.7	4018	1.02737	0.13442	0.0309305	0.185184	-0.0430421	1.08648
Day 2	C8	PEH11	AI	UBR2-03	UBR2	2.0595	1.37928	74.154	0.152345	62895	3134.57	0.985812	0.11337	-0.0267402	0.161227	0.146751	0.477325
Day 4	C8	PEH11	AI	UBR2-03	UBR2	3.87395	1.98523	69.4273	9.44788	57170.3	27958.2	0.986982	0.10304	-0.0241759	0.15126	0.0785687	0.56358
Day 6	C8	PEH11	AI	UBR2-03	UBR2	4.53293	1.62087	68.4973	4.05214	72821.7	4665.56	0.929247	0.0215218	-0.106126	0.0336148	-0.469372	0.316985
Day 2	G7	PEH11	AI	UBR4-01	UBR4	3.24996	1.11634	73.868	0.497243	63752.7	4351.36	1.88282	0.795472	0.835038	0.563857	1.72407	0.824586
Day 4	G7	PEH11	AI	UBR4-01	UBR4	5.06597	1.23742	70.4887	2.07838	61999.7	3419.66	1.41216	0.369267	0.466996	0.359636	1.15237	0.229498
Day 6	G7	PEH11	AI	UBR4-01	UBR4	5.47085	0.931274	63.728	2.25566	64701	4065.29	1.17824	0.230723	0.218726	0.276313	0.538749	0.706078
Day 2	G8	PEH11	AI	UBR4-02	UBR4	2.93377	0.734369	72.432	1.91763	61479.7	350.434	1.75801	0.844324	0.712289	0.64575	1.17065	0.461787
Day 4	G8	PEH11	AI	UBR4-02	UBR4	4.06848	0.543439	70.8107	1.44891	58950.3	6129.59	1.18015	0.442363	0.171365	0.540827	-0.0577023	1.42486
Day 6	G8	PEH11	AI	UBR4-02	UBR4	4.16435	0.379621	63.211	1.17119	60912.7	2275.12	0.915554	0.254602	-0.164821	0.404004	-1.50669	2.52903
Day 2	G10	PEH11	AI	UBR4-03	UBR4	2.46176	0.279941	75.0543	0.537656	46615.3	15341.5	1.56572	0.936602	0.483221	0.826813	0.393766	1.21474
Day 4	G10	PEH11	AI	UBR4-03	UBR4	3.68386	0.365272	68.707	6.26552	43174	19688.3	1.08501	0.474761	0.032542	0.593214	-0.440529	1.50363
Day 6	G10	PEH11	AI	UBR4-03	UBR4	4.06977	0.150369	66.9303	0.378907	55287.7	7021.32	0.910618	0.31933	-0.194464	0.507396	-1.74922	2.98951
Day 2	D7	PEH11	AI	UBR5-01	UBR5	3.90013	2.68617	69.643	5.56193	59692.3	15036.9	1.80214	0.348872	0.830246	0.295648	2.91591	3.12741
Day 4	D7	PEH11	AI	UBR5-01	UBR5	6.10718	3.3592	67.8527	9.63708	53559.3	24164.1	1.51461	0.208346	0.589643	0.201742	2.63429	2.53342
Day 6	D7	PEH11	AI	UBR5-01	UBR5	6.21594	2.77618	64.6507	5.15393	65916.3	10289.4	1.24283	0.175555	0.303419	0.213444	2.27584	2.34954
Day 2	D8	PEH11	AI	UBR5-02	UBR5	3.52509	2.56065	72.902	0.573121	62532	4054.27	1.60727	0.362411	0.658924	0.337526	2.4122	2.87094
Day 4	D8	PEH11	AI	UBR5-02	UBR5	5.95109	3.93873	68.662	9.48459	53782	25758.9	1.42907	0.376928	0.482422	0.373482	2.61785	3.3325
Day 6	D8	PEH11	AI	UBR5-02	UBR5	5.68806	2.9375	65.5893	5.62085	68753.3	9548.7	1.1195	0.224576	0.142848	0.296757	1.66688	2.52304
Day 2	D9	PEH11	AI	UBR5-03	UBR5	2.78262	1.6939	74.6653	0.0911281	62673	2093.04	1.3276	0.262801	0.389828	0.287304	1.06225	0.910606
Day 4	D9	PEH11	AI	UBR5-03	UBR5	4.4575	2.06517	74.7023	1.84594	62260	7143.04	1.1393	0.214784	0.17199	0.260576	0.560538	0.759873
Day 6	D9	PEH11	AI	UBR5-03	UBR5	4.76543	1.76037	68.6783	4.20568	63109	11757.9	0.977828	0.179003	-0.0475741	0.252869	-0.286734	1.3369
Day 2	B6	PEH11	AI	UBR7-01	UBR7	1.50286	0.657156	61.829	5.0997	42720	22545.6	0.808724	0.174899	-0.327589	0.299342	-0.816115	0.984144
Day 4	B6	PEH11	AI	UBR7-01	UBR7	2.87202	0.885262	67.846	7.83575	57775.3	24044.2	0.778263	0.128166	-0.375167	0.243745	-1.21795	1.33621
Day 6	B6	PEH11	AI	UBR7-01	UBR7	3.37793	0.704248	65.515	1.17929	75994.3	405.908	0.720995	0.118371	-0.485733	0.248057	-2.47426	2.68271
Day 2	B7	PEH11	AI	UBR7-02	UBR7	1.72566	0.948671	74.8713	0.469619	69568.7	2017.35	0.880616	0.0962549	-0.189065	0.155711	-0.4255	0.410505
Day 4	B7	PEH11	AI	UBR7-02	UBR7	3.09574	1.27477	73.9693	0.546251	72042.3	5316.25	0.813062	0.0671329	-0.301797	0.117926	-0.877068	0.670887
Day 6	B7	PEH11	AI	UBR7-02	UBR7	4.06439	1.34801	66.898	1.61244	78088.3	4863.72	0.843199	0.0614071	-0.248631	0.105827	-1.1936	0.884945
Day 2	B8	PEH11	AI	UBR7-03	UBR7	1.28714	0.720656	73.9907	0.565017	70931.7	346.304	0.651017	0.0531574	-0.622411	0.117025	-1.08256	0.946969
Day 4	B8	PEH11	AI	UBR7-03	UBR7	2.46668	0.837268	73.8297	0.454023	68972	6501.49	0.660474	0.0823921	-0.606073	0.182894	-1.63612	1.44935
Day 6	B8	PEH11	AI	UBR7-03	UBR7	3.1043	0.811757	67.77	1.29212	73638	1543.41	0.652437	0.0675327	-0.621475	0.154345	-2.78112	2.58268
Day 2	B2	PEH9	AI	UHRF1-02	UHRF1	3.30246	0.609725	62.7625	8.16355	45577	22971.1	0.811056	0.20592	-0.325759	0.370302	-0.981535	1.09948
Day 4	B2	PEH9	AI	UHRF1-02	UHRF1	4.89404	0.620992	61.883	4.28826	40096	10031.7	0.740572	0.0373729	-0.434492	0.0718124	-1.23585	0.623607
Day 6	B2	PEH9	AI	UHRF1-02	UHRF1	6.11825	1.56718	62.351	5.09496	52963.7	25066.3	0.72791	0.112546	-0.470435	0.234049	-1.51549	0.467287
Day 2	B4	PEH9	AI	UHRF1-03	UHRF1	2.92174	0.465635	69.0923	1.24955	64094.7	5063.03	0.772082	0.111345	-0.383417	0.211787	-0.982404	0.715817
Day 4	B4	PEH9	AI	UHRF1-03	UHRF1	4.53996	0.272938	57.928	0.512934	35523.7	7364.37	0.691572	0.0702952	-0.537059	0.14755	-1.50213	0.880781
Day 6	B4	PEH9	AI	UHRF1-03	UHRF1	4.9974	0.274409	53.889	2.71536	47317.7	14436.5	0.605745	0.072543	-0.730457	0.179103	-2.49444	1.23655
Day 2	G2	PEH10	AI	UHRF2-01	UHRF2	1.68622	1.11859	65.1013	4.0461	58346.7	8942.25	0.495	0.148959	-1.06219	0.46452	-2.54298	1.00995
Day 4	G2	PEH10	AI	UHRF2-01	UHRF2	2.96242	1.27653	68.1617	6.23723	54746.3	22110.5	0.659184	0.0915886	-0.610986	0.207711	-1.71961	0.87778
Day 6	G2	PEH10	AI	UHRF2-01	UHRF2	3.48313	1.32144	67.9633	1.9278	81216	4503.49	0.673624	0.104719	-0.582406	0.235596	-1.86955	0.72252
Day 2	G3	PEH10	AI	UHRF2-02	UHRF2	1.59929	1.09203	69.4063	0.552209	71483.3	1380.45	0.465331	0.157309	-1.16621	0.536682	-2.69008	1.05326
Day 4	G3	PEH10	AI	UHRF2-02	UHRF2	2.57687	1.33352	66.2743	6.08702	51729.7	15606.6	0.561421	0.103113	-0.850116	0.27758	-2.13476	0.79407
Day 6	G3	PEH10	AI	UHRF2-02	UHRF2	3.12164	1.32416	65.8817	2.51249	71223.7	2763.85	0.599682	0.111967	-0.754809	0.273138	-2.27516	0.729312
Day 2	G4	PEH10	AI	UHRF2-03	UHRF2	1.61862	0.939301	70.2363	0.681672	73161	1455.96	0.488648	0.0971535	-1.05347	0.301601	-2.68148	1.19954
Day 4	G4	PEH10	AI	UHRF2-03	UHRF2	2.76437	1.1305	67.7277	9.61741	54045.7	23712.5	0.619134	0.106019	-0.705922	0.24893	-1.97843	1.18834
Day 6	G4	PEH10	AI	UHRF2-03	UHRF2	3.21701	0.993868	68.02	1.69403	75012	3473.02	0.630359	0.0481559	-0.668652	0.112859	-2.27358	1.22911
Day 2	B5	PEH9	AI	UNK-01	UNK	3.22166	0.320733	60.8533	8.91761	36667.3	18110.5	0.857586	0.138256	-0.235055	0.245016	-0.692782	0.780635
Day 4	B5	PEH9	AI	UNK-01	UNK	5.6448	1.00859	62.8823	8.95099	49618	22652.6	0.858997	0.164348	-0.237005	0.277515	-0.799042	0.809911
Day 6	B5	PEH9	AI	UNK-01	UNK	7.33867	0.909803	60.994	4.49782	68515.3	14919.8	0.88626	0.116739	-0.182374	0.187133	-0.962125	1.00028
Day 2	B6	PEH9	AI	UNK-02	UNK	3.67925	0.578298	60.9307	5.55881	45407.3	12940.5	0.984993	0.228502	-0.050767	0.363514	-0.218973	1.0756
Day 4	B6	PEH9	AI	UNK-02	UNK	5.94435	0.449124	58.7667	1.31775	33879.3	3694.52	0.909128	0.146249	-0.149273	0.223263	-0.59842	0.698893
Day 6	B6	PEH9	AI	UNK-02	UNK	7.50976	0.442483	59.382	5.33442	61558.3	15290.1	0.908277	0.0872837	-0.143116	0.135785	-0.735252	0.656147
Day 2	B7	PEH9	AI	UNK-03	UNK	3.43338	0.656612	72.106	0.309171	72227.7	5610.28	0.916221	0.214285	-0.155599	0.365945	-0.46213	1.1075
Day 4	B7	PEH9	AI	UNK-03	UNK	5.93006	1.0952	62.534	5.07176	45549	12858.8	0.902722	0.180723	-0.167111	0.290973	-0.612492	0.807514
Day 6	B7	PEH9	AI	UNK-03	UNK	7.21991	1.48494	63.2377	3.16475	70259.3	5455.65	0.865189	0.116997	-0.218253	0.203987	-1.0353	1.23886
Day 2	E10	PEH9	AI	VPS18-01	VPS18	3.69304	0.350936	67.281	0.425678	43710.5	1836.36	0.904116	0.149537	-0.155355	0.239712	-0.506838	0.782403
Day 4	E10	PEH9	AI	VPS18-01	VPS18	2.42114	1.08236	60.8953	2.85407	33724.3	8796.69	0.355176	0.129724	-1.57043	0.602794	-2.8156	0.881597
Day 6	E10	PEH9	AI	VPS18-01	VPS18	1.96786	0.421498	59.8253	4.70845	43772.7	17094.2	0.236009	0.0417587	-2.09792	0.25247	-4.74633	2.15601
Day 2	E11	PEH9	AI	VPS18-02	VPS18	2.79066	0.981841	67.0577	5.6068	49952	9144.23	0.726122	0.213498	-0.500798	0.404351	-1.04875	0.867038
Day 4	E11	PEH9	AI	VPS18-02	VPS18	3.4127	1.13803	67.576	4.79619	46497	5216.67	0.504618	0.0880294	-1.00149	0.253234	-2.16576	0.630176
Day 6	E11	PEH9	AI	VPS18-02	VPS18	3.51682	1.08292	61.5807	2.51951	47131	13033.3	0.417034	0.0900475	-1.28662	0.33611	-3.51573	1.4478
Day 2	F2	PEH9	AI	VPS18-03	VPS18	1.72115	0.691489	61.119	8.81469	46865.7	25346.4	0.440675	0.134006	-1.234	0.490699	-2.2228	0.405359
Day 4	F2	PEH9	AI	VPS18-03	VPS18	2.91124	0.878328	67.835	7.09946	65208.7	18962.7	0.433345	0.0891829	-1.22783	0.308229	-2.51312	0.896976
Day 6	F2	PEH9	AI	VPS18-03	VPS18	3.94658	1.01901	65.537	0.880152	79019.3	1862.11	0.473292	0.111026	-1.10511	0.333041	-3.11137	1.10321
Day 2	B8	PEH9	AI	VPS8-01	VPS8	3.43508	0.74505	71.512	0.765107	70355.7	3084.74	0.898071	0.114667	-0.162691	0.179784	-0.3708	0.450665
Day 4	B8	PEH9	AI	VPS8-01	VPS8	5.76593	1.25157	61.122	3.56858	38954	9504.08	0.867446	0.129806	-0.215481	0.209116	-0.544708	0.615472
Day 6	B8	PEH9	AI	VPS8-01	VPS8	7.42828	1.52965	59.459	4.42477	54004	25604.7	0.890129	0.139258	-0.179701	0.225941	-0.411306	0.626517
Day 2	B9	PEH9	AI	VPS8-02	VPS8	3.49967	0.412033	62.961	1.27279	40643	4688.12	0.857465	0.161098	-0.234696	0.272661	-0.741566	0.858112
Day 4	B9	PEH9	AI	VPS8-02	VPS8	5.30178	0.324388	62.6537	2.25318	35894.7	11460.4	0.807526	0.0812079	-0.313325	0.146033	-0.983183	0.711821
Day 6	B9	PEH9	AI	VPS8-02	VPS8	6.55065	0.414177	65.5873	1.70862	66067.3	3308.76	0.790554	0.042359	-0.340462	0.0780193	-1.36611	0.74416
Day 2	B10	PEH9	AI	VPS8-03	VPS8	2.31173	0.44119	74.6383	0.322949	70059.3	3180.49	0.609105	0.0948699	-0.726723	0.22207	-1.6395	0.763052
Day 4	B10	PEH9	AI	VPS8-03	VPS8	2.70556	0.55264	69.2583	6.339	48848	13615.8	0.405747	0.0172705	-1.30222	0.0615169	-2.70605	1.06765
Day 6	B10	PEH9	AI	VPS8-03	VPS8	3.42392	1.39712	65.1033	6.41667	57102.3	18463.9	0.402399	0.114615	-1.35059	0.3968	-3.68213	1.91069
Day 2	C2	PEH11	AI	ZFP91-01	ZFP91	1.919	0.990849	71.2863	0.464722	71279	2948.73	0.98072	0.0782087	-0.0311562	0.115384	-0.188472	0.345327
Day 4	C2	PEH11	AI	ZFP91-01	ZFP91	3.68972	1.43577	68.383	6.27704	65900.3	20832.3	0.972197	0.0691558	-0.043067	0.101186	-0.244176	0.360364
Day 6	C2	PEH11	AI	ZFP91-01	ZFP91	4.28327	1.24933	64.8977	2.59775	69997.3	15249.9	0.898193	0.0971346	-0.160389	0.153142	-0.934614	0.896257
Day 2	C3	PEH11	AI	ZFP91-02	ZFP91	0.759691	0.394562	56.203	3.0539	34263.7	8305.59	0.386435	0.0283423	-1.37436	0.107912	-1.89723	1.72654
Day 4	C3	PEH11	AI	ZFP91-02	ZFP91	0.557127	0.322551	61.7023	4.79283	48818.3	15602.6	0.137432	0.0223553	-2.87567	0.230956	-3.69165	2.48858
Day 6	C3	PEH11	AI	ZFP91-02	ZFP91	0.472982	0.255033	61.002	0.97131	68839.3	2206.62	0.0920673	0.0256135	-3.48421	0.446589	-6.56602	4.87246
Day 2	C5	PEH11	AI	ZFP91-03	ZFP91	1.28887	0.792772	68.6107	0.928287	59812.3	2625.55	0.626578	0.0316902	-0.675656	0.0726318	-1.07014	0.851389
Day 4	C5	PEH11	AI	ZFP91-03	ZFP91	1.20302	0.611873	66.0323	3.97659	56269.7	10756	0.302795	0.0260475	-1.72721	0.125835	-2.97088	1.99022
Day 6	C5	PEH11	AI	ZFP91-03	ZFP91	1.25754	0.554247	65.0327	2.17656	75327.7	2843.25	0.251719	0.0364481	-2.00087	0.219147	-5.37765	3.96165
Day 2	D8	PEH10	AI	ZNF511-01	ZNF511	3.24116	1.98817	69.4097	0.424936	61584	2200.17	0.959608	0.338008	-0.131124	0.581152	0.42611	1.19694
Day 4	D8	PEH10	AI	ZNF511-01	ZNF511	4.71216	2.35312	66.828	1.03874	44003.3	7579.03	1.0316	0.266902	0.00898753	0.40456	0.358573	1.0656
Day 6	D8	PEH10	AI	ZNF511-01	ZNF511	4.71897	1.81635	63.11	3.44082	61380.7	8203.92	0.911669	0.148336	-0.14708	0.247334	-0.265738	0.524995
Day 2	D9	PEH10	AI	ZNF511-02	ZNF511	3.76272	2.3728	70.856	1.00658	60469.7	2249.99	1.1068	0.399602	0.0695989	0.604259	1.3971	1.85294
Day 4	D9	PEH10	AI	ZNF511-02	ZNF511	5.41166	2.64315	67.7767	5.61365	44534.7	15511.2	1.18917	0.317605	0.212304	0.412903	1.16611	1.47215
Day 6	D9	PEH10	AI	ZNF511-02	ZNF511	5.71629	2.21165	66.3537	3.84971	63950.7	8678.92	1.10384	0.190215	0.127059	0.263724	1.01394	1.3738
Day 2	D10	PEH10	AI	ZNF511-03	ZNF511	3.21304	1.98756	67.7567	4.00309	54016	7402.67	0.949442	0.348951	-0.153467	0.609937	0.385154	1.22018
Day 4	D10	PEH10	AI	ZNF511-03	ZNF511	4.60538	2.51095	68.9397	8.94644	43274.3	16587.2	0.999361	0.357062	-0.0726652	0.578283	0.216728	1.3123
Day 6	D10	PEH10	AI	ZNF511-03	ZNF511	4.99607	2.16956	66.7617	3.2443	57283.3	8038.92	0.957075	0.246455	-0.0992874	0.406154	0.0846848	0.996915
Day 2	C7	PEH10	AJ	ARIH1-01	ARIH1	1.07426	0.52326	53.806	4.86961	31424.3	12396.8	0.928432	0.0245654	-0.107466	0.0379466	-0.379555	0.404352
Day 4	C7	PEH10	AJ	ARIH1-01	ARIH1	1.19664	0.428388	66.805	3.81064	34137	4503.43	0.882012	0.112596	-0.188668	0.17883	-1.02445	1.16937
Day 6	C7	PEH10	AJ	ARIH1-01	ARIH1	1.83578	0.585194	70.726	1.86677	78903	4511.64	0.988812	0.136585	-0.0258057	0.205676	0.70677	2.06136
Day 2	C8	PEH10	AJ	ARIH1-02	ARIH1	0.944128	0.646918	64.5473	1.82978	50694.3	3102.9	0.746194	0.205399	-0.463882	0.437075	-0.725831	0.210232
Day 4	C8	PEH10	AJ	ARIH1-02	ARIH1	1.29578	0.808114	72.8227	0.487694	59208.3	3798.88	0.855213	0.216198	-0.258886	0.386617	-0.237637	0.707885
Day 6	C8	PEH10	AJ	ARIH1-02	ARIH1	1.8012	0.730715	72.253	2.01917	80840	1616.28	0.942146	0.166392	-0.102013	0.267721	0.330383	1.66645
Day 2	C9	PEH10	AJ	ARIH1-03	ARIH1	0.858691	0.582256	62.916	1.57002	47474.7	1373.51	0.680553	0.182308	-0.594453	0.424738	-1.08001	0.558745
Day 4	C9	PEH10	AJ	ARIH1-03	ARIH1	0.990534	0.529313	65.468	7.28309	37197.7	17358.4	0.680405	0.0776814	-0.561807	0.164776	-1.71763	0.998775
Day 6	C9	PEH10	AJ	ARIH1-03	ARIH1	1.43382	0.681874	72.4833	2.30614	77120.3	4727.48	0.740744	0.189141	-0.466054	0.383609	-1.94755	0.398524
Day 2	G10	PEH9	AJ	ARIH2-01	ARIH2	1.94426	0.338274	56.385	5.31043	35611.7	12606.9	1.81715	0.696854	0.790462	0.556036	1.73416	0.306748
Day 4	G10	PEH9	AJ	ARIH2-01	ARIH2	1.86677	0.363799	73.7307	0.262917	54596	3278.68	1.6239	0.421029	0.662835	0.410056	1.51328	0.539084
Day 6	G10	PEH9	AJ	ARIH2-01	ARIH2	2.28316	0.159103	73.415	2.15147	87807	9490.24	1.38175	0.430758	0.423443	0.421842	1.44628	0.628859
Day 2	G11	PEH9	AJ	ARIH2-02	ARIH2	1.61839	0.267237	64.079	2.97555	44491.7	19077.6	1.50459	0.542805	0.527113	0.518243	0.811319	0.546446
Day 4	G11	PEH9	AJ	ARIH2-02	ARIH2	1.78609	0.338629	63.5987	3.38416	30664.3	7590.03	1.52094	0.179838	0.597889	0.177185	1.62074	0.666904
Day 6	G11	PEH9	AJ	ARIH2-02	ARIH2	1.78996	0.243894	76.3027	0.279088	85539.3	3969.02	1.0531	0.147444	0.0654796	0.197665	0.0452543	0.444718
Day 2	B2	PEH10	AJ	ARIH2-03	ARIH2	0.913638	0.502234	60.944	8.63034	50257.3	26435.5	0.761245	0.143976	-0.411186	0.277799	-1.01027	1.00954
Day 4	B2	PEH10	AJ	ARIH2-03	ARIH2	1.19713	0.6243	67.738	5.70264	55250.7	24190.2	0.829624	0.0791994	-0.273725	0.134654	-0.791982	0.28649
Day 6	B2	PEH10	AJ	ARIH2-03	ARIH2	1.68687	0.535443	70.826	0.840772	96703.3	6201.27	0.899997	0.0617779	-0.15424	0.0979056	-0.773946	0.114293
Day 2	G4	PEH11	AJ	BIRC2-01	BIRC2	0.718838	0.468492	66.7767	6.93347	48849.3	17946.8	0.484522	0.180787	-1.10982	0.522508	-2.92057	1.98211
Day 4	G4	PEH11	AJ	BIRC2-01	BIRC2	1.03085	0.6024	73.2073	0.797035	71223.3	5780.25	0.626054	0.23398	-0.738279	0.510374	-2.11324	1.17724
Day 6	G4	PEH11	AJ	BIRC2-01	BIRC2	1.50788	0.682119	70.9247	0.0606987	85010.3	1921.85	0.764777	0.280095	-0.445762	0.491655	-0.913705	1.33786
Day 2	G5	PEH11	AJ	BIRC2-02	BIRC2	0.878456	0.541559	63.1573	7.12952	41113	14040	0.58794	0.22364	-0.849674	0.62713	-2.1713	1.37516
Day 4	G5	PEH11	AJ	BIRC2-02	BIRC2	1.18376	0.658442	74.1727	0.490688	69732.3	2198.86	0.713904	0.246792	-0.546011	0.513957	-1.08346	0.0949185
Day 6	G5	PEH11	AJ	BIRC2-02	BIRC2	1.57274	0.675511	71.644	1.07373	83405	4535.31	0.792876	0.257666	-0.381993	0.442497	-0.77759	1.18668
Day 2	G6	PEH11	AJ	BIRC2-03	BIRC2	0.680857	0.277325	66.6987	8.37734	37218	17262.8	0.487746	0.0592418	-1.04288	0.175114	-3.56428	3.38775
Day 4	G6	PEH11	AJ	BIRC2-03	BIRC2	0.7857	0.436305	74.6317	0.336087	69677.7	4899.45	0.480051	0.163333	-1.11036	0.462683	-4.70887	5.06084
Day 6	G6	PEH11	AJ	BIRC2-03	BIRC2	1.1213	0.355804	73.057	0.577701	83279	5145.77	0.578656	0.141831	-0.817606	0.34887	-2.0087	0.642848
Day 2	F2	PEH10	AJ	BRAP-01	BRAP	1.51629	0.650213	60.4167	6.84329	41240.3	20133.6	1.34591	0.157094	0.422276	0.163667	1.27114	0.822221
Day 4	F2	PEH10	AJ	BRAP-01	BRAP	1.07744	0.410323	68.0503	3.40538	51315.7	12713.9	0.803593	0.176276	-0.338362	0.313953	-1.44633	1.31461
Day 6	F2	PEH10	AJ	BRAP-01	BRAP	0.767272	0.266971	66.9567	0.70722	76665.7	1393.85	0.413097	0.073849	-1.29173	0.269243	-7.25334	6.78471
Day 2	F3	PEH10	AJ	BRAP-02	BRAP	1.96629	0.832516	64.0793	6.68185	55588.7	15443.6	1.76102	0.29277	0.803771	0.230793	3.01479	2.34214
Day 4	F3	PEH10	AJ	BRAP-02	BRAP	2.32287	0.780148	66.2067	7.02016	43381	23701.9	1.75783	0.438701	0.785222	0.34728	3.8806	2.8102
Day 6	F3	PEH10	AJ	BRAP-02	BRAP	2.49172	0.615168	71.9247	1.40626	88630.7	1725.55	1.35185	0.102555	0.432101	0.111495	4.83846	5.39696
Day 2	F4	PEH10	AJ	BRAP-03	BRAP	1.54412	0.484517	64.733	4.28121	51501.7	8515.37	1.42935	0.328362	0.49073	0.32393	1.20057	0.180997
Day 4	F4	PEH10	AJ	BRAP-03	BRAP	1.31033	0.0796287	67.0033	5.97977	52392	20224.7	1.08413	0.527189	0.0110394	0.660305	-0.904533	2.4436
Day 6	F4	PEH10	AJ	BRAP-03	BRAP	1.06431	0.265732	69.11	1.12786	83768.7	2043.08	0.576053	0.0472766	-0.798982	0.11887	-5.93536	6.59012
Day 2	C5	PEH9	AJ	BRCA1-01	BRCA1	1.84698	0.592882	56.3527	8.25283	36411.7	15502	1.60378	0.200451	0.673547	0.187733	2.00207	1.24546
Day 4	C5	PEH9	AJ	BRCA1-01	BRCA1	2.27057	0.738174	63.7413	6.48673	44774.3	23025.3	1.88186	0.276106	0.901878	0.2106	3.38345	2.61098
Day 6	C5	PEH9	AJ	BRCA1-01	BRCA1	3.02325	0.790772	68.7413	1.58096	86989.7	3554.12	1.73472	0.0697817	0.793933	0.0574114	5.14207	4.13744
Day 2	C6	PEH9	AJ	BRCA1-02	BRCA1	1.97029	0.806209	58.8833	5.50743	41912.7	9433.56	1.6507	0.13432	0.719858	0.11828	2.82812	2.62127
Day 4	C6	PEH9	AJ	BRCA1-02	BRCA1	2.53564	1.00733	64.773	8.04924	40777.3	21382.2	2.06957	0.439353	1.02561	0.327423	4.48349	4.08712
Day 6	C6	PEH9	AJ	BRCA1-02	BRCA1	3.04502	1.12743	67.7633	1.9878	86468.7	2739.9	1.71817	0.359437	0.760251	0.297141	5.99709	6.34201
Day 2	C7	PEH9	AJ	BRCA1-03	BRCA1	1.67272	0.605322	56.336	3.68052	33427.3	8758.61	1.42423	0.0516938	0.509549	0.0521647	1.68732	1.43046
Day 4	C7	PEH9	AJ	BRCA1-03	BRCA1	2.02901	0.712612	68.432	7.39764	52859	16969.8	1.67028	0.256316	0.728105	0.23085	2.77281	2.47471
Day 6	C7	PEH9	AJ	BRCA1-03	BRCA1	2.66858	0.728065	66.2047	4.97672	79867.3	22853.9	1.5365	0.215509	0.610445	0.198122	4.13509	4.39222
Day 2	C9	PEH11	AJ	CBL-01	CBL	2.1012	0.442514	67.382	7.09172	45282	20650.6	1.56759	0.210449	0.640059	0.190701	3.35007	2.59859
Day 4	C9	PEH11	AJ	CBL-01	CBL	2.79036	0.367607	75.101	0.93716	69825.3	2699.5	1.85271	0.379713	0.869971	0.289705	7.39274	8.00473
Day 6	C9	PEH11	AJ	CBL-01	CBL	3.32226	0.354534	72.7967	2.13314	80597	6180.84	1.75481	0.349494	0.793368	0.27417	3.44473	0.588126
Day 2	C11	PEH11	AJ	CBL-02	CBL	1.48641	0.523176	66.503	10.7587	44094.3	20161.9	1.07592	0.0837453	0.102572	0.114674	0.820815	1.28391
Day 4	C11	PEH11	AJ	CBL-02	CBL	2.20777	0.663706	74.0487	0.664928	68923	1962	1.40686	0.0621051	0.491546	0.0633968	5.71098	8.01188
Day 6	C11	PEH11	AJ	CBL-02	CBL	2.49888	0.624654	71.2927	2.09953	70508	6634.45	1.28009	0.0943989	0.353684	0.104794	1.47611	0.945058
Day 2	D2	PEH11	AJ	CBL-03	CBL	1.0617	0.525999	67.6953	3.38175	54232.7	10023.2	0.733925	0.166436	-0.473798	0.353822	-1.39739	0.935998
Day 4	D2	PEH11	AJ	CBL-03	CBL	1.40851	0.520358	72.8953	0.451759	71710.7	5782.62	0.886902	0.112444	-0.180563	0.177121	-0.177681	0.637079
Day 6	D2	PEH11	AJ	CBL-03	CBL	1.74297	0.382396	69.935	0.410501	84346.7	3225.62	0.91401	0.197657	-0.154464	0.334821	-0.393309	1.02716
Day 2	G9	PEH10	AJ	CDK9	CDK9	0.650458	0.139	46.0397	2.78434	23281.7	6708.94	0.686521	0.453825	-0.732693	0.874747	-2.26356	2.94005
Day 2	G9	PEH9	AJ	CDK9	CDK9	1.24618	0.0436518	45.539	3.37431	20616.5	2669.33	1.34765	0.592774	0.357059	0.656317	0.262821	0.673859
Day 4	G9	PEH10	AJ	CDK9	CDK9	0.338498	0.0853616	64.516	1.78079	43376.7	5910.56	0.305726	0.236416	-1.97218	1.02595	-4.82101	4.40643
Day 4	G9	PEH11	AJ	CDK9	CDK9	0.130338	0.0754793	53.971	0.125861	29338.7	905.777	0.0797654	0.0293874	-3.70769	0.4947	-11.1911	14.5857
Day 4	G9	PEH9	AJ	CDK9	CDK9	0.632261	0.0626744	46.4325	1.88161	15979	732.563	0.572961	0.140011	-0.825356	0.356114	-2.15405	2.33744
Day 6	G9	PEH10	AJ	CDK9	CDK9	0.346375	0.0183002	69.1793	0.426563	78453.3	7204.79	0.196906	0.0586366	-2.38595	0.420945	-10.9719	11.7421
Day 6	G9	PEH11	AJ	CDK9	CDK9	0.127544	0.11747	65.3833	0.0837874	52488	3489.87	0.0635697	0.0559624	-4.32197	1.17861	-4.62948	1.26356
Day 6	G9	PEH9	AJ	CDK9	CDK9	0.31487	0.0925267	41.5747	1.8762	19773.7	2353.86	0.200399	0.118175	-2.47076	0.784211	-5.68669	4.38409
Day 2	B11	PEH9	AJ	CNOT4-01	CNOT4	0.755244	0.269225	64.8067	8.40275	39737.3	22044.2	0.652012	0.0856283	-0.625823	0.197854	-1.39555	1.1401
Day 4	B11	PEH9	AJ	CNOT4-01	CNOT4	0.921056	0.230346	71.75	10.5517	48430.7	19296.7	0.77401	0.0674028	-0.373137	0.123416	-0.92859	0.939841
Day 6	B11	PEH9	AJ	CNOT4-01	CNOT4	1.10488	0.370588	72.4603	3.30671	77376.3	10079.4	0.63238	0.136507	-0.682182	0.296749	-2.09176	1.05214
Day 2	C2	PEH9	AJ	CNOT4-02	CNOT4	1.1811	0.41048	59.2857	6.90343	46872	18507.6	1.01171	0.0404315	0.0160165	0.0582334	0.0551947	0.164298
Day 4	C2	PEH9	AJ	CNOT4-02	CNOT4	1.33813	0.47971	57.9357	1.55027	32124.7	7882.66	1.10075	0.188358	0.123721	0.255782	0.513175	0.601182
Day 6	C2	PEH9	AJ	CNOT4-02	CNOT4	1.81018	0.632183	71.6943	0.54631	96454.3	6039.05	1.02828	0.209121	0.0213794	0.281633	0.839209	2.00096
Day 2	C3	PEH9	AJ	CNOT4-03	CNOT4	1.14647	0.427878	59.13	7.43564	40762.7	14275.1	0.972202	0.0187202	-0.0408515	0.0279125	-0.0885942	0.0774247
Day 4	C3	PEH9	AJ	CNOT4-03	CNOT4	1.12474	0.224249	68.8257	9.39494	50943.3	30971	0.952689	0.0607041	-0.0719266	0.0937407	-0.300726	0.475279
Day 6	C3	PEH9	AJ	CNOT4-03	CNOT4	1.53102	0.538467	67.816	7.46856	80890	24914.7	0.862847	0.121096	-0.222674	0.208474	-0.543158	0.164602
Day 2	C4	PEH10	AJ	CXCR4	CXCR4	0.0196932	0.00642248	68.6257	0.926758	66225	4100.28	0.0208648	0.0151542	-5.8153	0.969376	-4.49083	4.0634
Day 2	C4	PEH11	AJ	CXCR4	CXCR4	0.0369271	0.00929306	68.1673	4.06829	50830.7	23247.3	0.0272642	0.00273336	-5.20187	0.148882	-7.28147	7.66053
Day 2	C4	PEH9	AJ	CXCR4	CXCR4	0.0751899	0.031353	58.0013	7.49801	30307.3	4058.32	0.0765203	0.0564936	-3.9963	1.14391	-3.91881	3.70205
Day 4	C4	PEH10	AJ	CXCR4	CXCR4	0.0346425	0.00689463	74.79	0.543606	78813.7	2003.95	0.0273784	0.00940133	-5.24879	0.503706	-6.01789	4.85242
Day 4	C4	PEH11	AJ	CXCR4	CXCR4	0.00787855	0.0022743	76.158	1.33732	64769.7	18935.4	0.00556753	0.00295586	-7.63642	0.817177	-12.4712	16.511
Day 4	C4	PEH9	AJ	CXCR4	CXCR4	0.0970454	0.102362	68.9823	7.55499	62701.3	17268.2	0.100785	0.125738	-4.10693	1.80438	-3.57187	3.07619
Day 6	C4	PEH10	AJ	CXCR4	CXCR4	0.0456285	0.00358099	74.8147	0.231811	100628	3941.68	0.0262547	0.00975136	-5.3119	0.499021	-12.856	13.2474
Day 6	C4	PEH11	AJ	CXCR4	CXCR4	0.0399389	0.00593738	74.3387	0.549376	94784	5999.11	0.0208409	0.00240487	-5.59088	0.167202	-4.89793	1.59614
Day 6	C4	PEH9	AJ	CXCR4	CXCR4	0.150087	0.124985	69.5213	8.01023	83178	31868.6	0.104967	0.11253	-3.81785	1.53753	-6.31054	4.81219
Day 2	D6	PEH10	AJ	ELOB-1	ELOB	1.53805	0.91189	50.5603	1.95231	32847	3029.04	1.25639	0.336064	0.292063	0.409168	1.45206	1.51564
Day 2	D6	PEH11	AJ	ELOB-1	ELOB	1.93483	0.0937305	47.306	2.47629	25500	250.316	1.20078	0.114529	0.260683	0.137812	1.50802	0.660504
Day 2	D6	PEH9	AJ	ELOB-1	ELOB	1.89097	0.535838	48.44	11.2133	28509.5	14497.8	1.87705	0.454221	0.887031	0.352581	2.95583	2.54639
Day 4	D6	PEH10	AJ	ELOB-1	ELOB	1.18415	0.641589	51.911	0.991364	23384.5	26.163	1.03669	0.0425361	0.0513713	0.0592116	0.167561	0.217868
Day 4	D6	PEH11	AJ	ELOB-1	ELOB	0.901939	0.345631	53.1013	0.716175	35235.7	1419.99	0.5623	0.0736069	-0.839306	0.196935	-5.09265	6.59161
Day 4	D6	PEH9	AJ	ELOB-1	ELOB	1.47274	0.329322	46.7755	2.68913	16037.5	392.444	1.30594	0.157151	0.37985	0.174028	1.02357	0.546325
Day 6	D6	PEH10	AJ	ELOB-1	ELOB	1.10659	0.526224	60.453	2.34072	65479	4943.05	0.570836	0.14858	-0.844452	0.401039	-4.58352	3.4693
Day 6	D6	PEH11	AJ	ELOB-1	ELOB	0.845355	0.328724	59.594	1.06043	61748.7	2229.77	0.421937	0.0894566	-1.26769	0.318175	-2.7946	0.506965
Day 6	D6	PEH9	AJ	ELOB-1	ELOB	0.88782	0.201634	56.928	1.43144	58138	1967.76	0.513248	0.0215247	-0.963106	0.0598188	-3.33291	2.46246
Day 2	F4	PEH11	AJ	HERC1-01	HERC1	1.42265	1.03708	63.228	8.26058	45330	20566.9	0.9422	0.439128	-0.188071	0.660366	1.8232	4.55125
Day 4	F4	PEH11	AJ	HERC1-01	HERC1	1.83605	1.14877	74.7643	1.0941	73660.7	2635.59	1.09793	0.469952	0.0464014	0.618719	6.19872	11.2813
Day 6	F4	PEH11	AJ	HERC1-01	HERC1	2.26268	0.968623	72.1247	1.70257	86046.3	3043.58	1.14652	0.382712	0.14811	0.450082	1.09803	2.42566
Day 2	F6	PEH11	AJ	HERC1-02	HERC1	1.0171	0.55226	64.6503	7.17243	43578	19643.1	0.712966	0.184066	-0.518867	0.360972	-1.2425	0.436546
Day 4	F6	PEH11	AJ	HERC1-02	HERC1	1.08552	0.613823	75.9917	0.435592	72580	4074.28	0.654744	0.232831	-0.672899	0.519889	-1.90972	1.06803
Day 6	F6	PEH11	AJ	HERC1-02	HERC1	1.3909	0.499443	74.5703	0.721356	83596.7	7969.43	0.70457	0.16378	-0.529598	0.319636	-1.31419	0.570999
Day 2	F7	PEH11	AJ	HERC1-03	HERC1	1.40383	0.988429	68.0093	3.82013	49608	14346.8	0.928905	0.418046	-0.208686	0.673674	1.5404	3.96046
Day 4	F7	PEH11	AJ	HERC1-03	HERC1	1.77268	1.10032	74.959	0.675742	68640.7	2792.02	1.04894	0.459623	-0.0388875	0.70948	4.9179	8.954
Day 6	F7	PEH11	AJ	HERC1-03	HERC1	2.12139	0.985751	73.5837	1.93746	82420.7	6475.38	1.05177	0.356187	0.0159123	0.500225	0.644083	1.93927
Day 2	G6	PEH9	AJ	HERC4-01	HERC4	1.65599	0.156526	60.7103	6.36561	39194.7	13627.5	1.61444	0.849416	0.568283	0.710365	0.792392	0.705831
Day 4	G6	PEH9	AJ	HERC4-01	HERC4	1.63692	0.231679	74.531	0.201	66612.7	4826.14	1.46851	0.580948	0.480518	0.562136	0.778491	0.951866
Day 6	G6	PEH9	AJ	HERC4-01	HERC4	2.07838	0.404781	69.6177	7.8758	68342	26640.7	1.3003	0.637533	0.273084	0.65822	0.43947	1.53172
Day 2	G7	PEH9	AJ	HERC4-02	HERC4	1.60173	0.298496	59.0817	3.48014	37622.3	4728.91	1.51921	0.669172	0.508293	0.644154	0.561783	1.09831
Day 4	G7	PEH9	AJ	HERC4-02	HERC4	1.53738	0.41002	73.455	1.8068	60705	5145.15	1.36389	0.517326	0.364087	0.629045	0.33472	1.64802
Day 6	G7	PEH9	AJ	HERC4-02	HERC4	1.92852	0.238303	74.5713	0.425796	91830.7	5191.53	1.16591	0.378452	0.174638	0.4402	0.0349894	1.14581
Day 2	G8	PEH9	AJ	HERC4-03	HERC4	1.74421	0.218533	61.377	2.41795	43953	9673.71	1.63228	0.61907	0.640347	0.530761	1.22827	0.147278
Day 4	G8	PEH9	AJ	HERC4-03	HERC4	2.15601	0.190913	61.3583	5.18759	28510.7	13485.2	1.8672	0.34899	0.884042	0.270081	2.64066	1.06673
Day 6	G8	PEH9	AJ	HERC4-03	HERC4	2.42858	0.237694	73.3837	0.819434	89749	4431.97	1.4406	0.27237	0.510301	0.262718	2.32418	1.36258
Day 2	F7	PEH9	AJ	KCMF1-01	KCMF1	1.93003	0.45465	62.1063	6.74123	39706	13353	1.79392	0.681308	0.768675	0.577771	1.59237	0.682047
Day 4	F7	PEH9	AJ	KCMF1-01	KCMF1	2.63923	0.42483	66.157	6.90427	43276.7	17500.4	2.296	0.557643	1.16781	0.377001	3.78603	1.09828
Day 6	F7	PEH9	AJ	KCMF1-01	KCMF1	2.74418	0.359496	68.7417	3.99204	69545	12680.4	1.6269	0.331722	0.683274	0.281226	3.27268	1.36806
Day 2	F8	PEH9	AJ	KCMF1-02	KCMF1	1.92361	0.129281	57.1583	6.48841	31739.7	13301.5	1.82866	0.793321	0.786711	0.590213	1.76909	0.322524
Day 4	F8	PEH9	AJ	KCMF1-02	KCMF1	2.51265	0.442486	73.8217	0.806842	61920.7	4191.7	2.16172	0.4016	1.09409	0.28563	3.59438	1.44374
Day 6	F8	PEH9	AJ	KCMF1-02	KCMF1	2.58862	0.296051	71.651	0.967025	79926.3	1708.29	1.53082	0.264041	0.600673	0.239857	2.93769	1.734
Day 2	F9	PEH9	AJ	KCMF1-03	KCMF1	1.93351	0.441589	59.426	2.27039	34917.7	4873.66	1.75536	0.49589	0.771747	0.420538	1.89413	0.596341
Day 4	F9	PEH9	AJ	KCMF1-03	KCMF1	2.28868	0.474798	74.1847	1.18486	58478.7	7091.3	1.97601	0.451439	0.95448	0.358293	2.80005	0.789519
Day 6	F9	PEH9	AJ	KCMF1-03	KCMF1	2.49053	0.553051	70.0417	5.95198	72779	13164.9	1.46215	0.288924	0.529046	0.288177	2.17661	0.666378
Day 2	B2	PEH11	AJ	KMT2D-01	KMT2D	2.97498	0.575991	58.392	4.28201	29063	7429.93	2.23595	0.397412	1.14652	0.245714	7.98846	7.30858
Day 4	B2	PEH11	AJ	KMT2D-01	KMT2D	3.7864	0.662489	65.2003	1.20559	61933.3	2689.54	2.49097	0.412938	1.30392	0.233184	17.2078	22.4805
Day 6	B2	PEH11	AJ	KMT2D-01	KMT2D	4.1908	0.343918	59.248	1.08255	61468.7	15317.4	2.21845	0.454047	1.13054	0.282423	5.69608	1.07282
Day 2	B4	PEH11	AJ	KMT2D-02	KMT2D	1.9268	0.645091	65.6847	8.29838	49375.3	21666.9	1.39444	0.16797	0.472967	0.168903	2.48973	1.96087
Day 4	B4	PEH11	AJ	KMT2D-02	KMT2D	2.69042	0.750042	72.1713	0.859808	69277	6213.6	1.72062	0.0347013	0.782735	0.029223	8.65308	11.1858
Day 6	B4	PEH11	AJ	KMT2D-02	KMT2D	3.30512	0.546649	67.66	1.71747	85905.7	5820.68	1.72002	0.180051	0.777009	0.154195	3.53843	1.31394
Day 2	B5	PEH11	AJ	KMT2D-03	KMT2D	2.12619	0.246905	63.2787	6.26381	44323.7	14899.9	1.63283	0.448055	0.673759	0.373668	3.24661	2.17395
Day 4	B5	PEH11	AJ	KMT2D-03	KMT2D	2.9574	0.258118	70.8497	0.640045	66928	2648.54	2.01022	0.662093	0.95885	0.448903	9.51813	11.6079
Day 6	B5	PEH11	AJ	KMT2D-03	KMT2D	3.53245	0.270156	66.4217	0.150869	82378.3	3420.4	1.92068	0.676565	0.884364	0.492095	4.08719	1.99905
Day 2	D11	PEH10	AJ	LEDGF	LEDGF	0.362587	0.234465	70.5157	0.504918	60918	4370.08	0.290045	0.0780095	-1.8256	0.429545	-3.11078	2.68176
Day 2	D11	PEH11	AJ	LEDGF	LEDGF	0.443424	0.284206	71.363	3.46642	50614.3	6037.39	0.295738	0.117123	-1.8445	0.634647	-4.7396	4.42025
Day 2	D11	PEH9	AJ	LEDGF	LEDGF	0.607592	0.337305	61.2097	3.08681	49431.7	8478.76	0.493267	0.157836	-1.06686	0.447465	-2.11053	2.27508
Day 4	D11	PEH10	AJ	LEDGF	LEDGF	0.35301	0.146193	69.2653	8.54339	45987	20021.2	0.266242	0.0805565	-1.9551	0.45051	-4.59629	3.64875
Day 4	D11	PEH11	AJ	LEDGF	LEDGF	0.340529	0.198793	72.4733	0.218836	60358.3	2843.6	0.206028	0.0770779	-2.3435	0.521484	-9.10079	11.509
Day 4	D11	PEH9	AJ	LEDGF	LEDGF	0.475492	0.21675	74.2737	0.845579	61002.3	5507.07	0.386555	0.123101	-1.4222	0.474732	-2.28639	1.88752
Day 6	D11	PEH10	AJ	LEDGF	LEDGF	0.297882	0.144133	69.9347	0.538358	66017	2364.75	0.153179	0.0427764	-2.74946	0.443716	-10.8686	10.848
Day 6	D11	PEH11	AJ	LEDGF	LEDGF	0.353345	0.142092	68.6463	1.02799	61066	3096.95	0.17762	0.048942	-2.52807	0.384268	-4.06146	1.09427
Day 6	D11	PEH9	AJ	LEDGF	LEDGF	0.554142	0.173361	70.784	2.46827	81927.3	15822	0.314665	0.0242798	-1.67105	0.113418	-4.54039	3.19801
Day 2	D2	PEH9	AJ	MAEA-01	MAEA	1.37212	0.474926	62.0857	4.85948	50216.3	8977.07	1.20721	0.27579	0.243571	0.35828	0.165939	1.03711
Day 4	D2	PEH9	AJ	MAEA-01	MAEA	1.61501	0.635973	64.782	7.62512	49738.3	17221.6	1.37113	0.453516	0.40185	0.483338	0.768017	1.32297
Day 6	D2	PEH9	AJ	MAEA-01	MAEA	1.91598	0.494259	72.029	0.976545	93939	2794.87	1.11193	0.158623	0.14284	0.212751	0.244428	0.888142
Day 2	D3	PEH9	AJ	MAEA-02	MAEA	1.96053	0.731033	52.4583	1.93097	24211.7	6409.66	1.67567	0.204848	0.737474	0.17772	2.43008	1.68556
Day 4	D3	PEH9	AJ	MAEA-02	MAEA	1.89513	0.635443	63.789	8.31571	43279	20478.7	1.57953	0.319666	0.640973	0.278515	1.99769	1.24358
Day 6	D3	PEH9	AJ	MAEA-02	MAEA	2.30309	0.737855	71.0573	1.59987	83636.3	5833.54	1.3067	0.088883	0.383672	0.0993197	2.23758	1.71234
Day 2	D4	PEH9	AJ	MAEA-03	MAEA	1.77044	0.708925	56.896	1.96712	30060.7	8488.18	1.50803	0.243583	0.580189	0.232111	1.7125	1.08315
Day 4	D4	PEH9	AJ	MAEA-03	MAEA	1.87457	0.926774	72.274	1.10657	66546.7	6473.46	1.5429	0.606787	0.55726	0.530881	1.77276	1.51973
Day 6	D4	PEH9	AJ	MAEA-03	MAEA	2.48258	0.88225	67.4777	7.13324	75770	29350.1	1.39914	0.149917	0.478916	0.156801	2.94787	2.25343
Day 2	E4	PEH11	AJ	MARCH6-01	MARCH6	1.15565	0.815492	65.3913	8.90475	49503.3	17920.8	0.759695	0.358274	-0.520229	0.758642	-0.122602	1.69884
Day 4	E4	PEH11	AJ	MARCH6-01	MARCH6	1.23526	0.692824	75.2087	0.252397	75576.7	4042.52	0.743001	0.262631	-0.492714	0.53562	-0.623453	0.699179
Day 6	E4	PEH11	AJ	MARCH6-01	MARCH6	1.61859	0.581293	72.9133	0.150018	93585.7	3958.42	0.818571	0.18445	-0.311945	0.311789	-0.719467	0.792294
Day 2	E5	PEH11	AJ	MARCH6-02	MARCH6	1.48221	1.08503	63.764	9.11019	45615	21947.4	0.970582	0.481813	-0.176341	0.782286	2.10139	4.78354
Day 4	E5	PEH11	AJ	MARCH6-02	MARCH6	1.71354	1.13667	74.3927	0.624577	74058.3	3467.41	1.01281	0.487313	-0.101142	0.732257	5.16533	9.85661
Day 6	E5	PEH11	AJ	MARCH6-02	MARCH6	2.06513	0.828922	72.0207	0.655711	87603	4539.45	1.0481	0.316431	0.0273767	0.4087	0.540421	1.90711
Day 2	E6	PEH11	AJ	MARCH6-03	MARCH6	1.36251	0.876972	63.7687	7.69112	44323	13951.4	0.910896	0.352637	-0.213461	0.597233	0.994732	2.8649
Day 4	E6	PEH11	AJ	MARCH6-03	MARCH6	1.12678	0.657177	74.3597	0.599889	72319.7	5100.31	0.673025	0.259742	-0.65129	0.604782	-1.61935	0.722925
Day 6	E6	PEH11	AJ	MARCH6-03	MARCH6	1.45164	0.518512	72.9283	0.766635	93604	3409.39	0.734745	0.165797	-0.467799	0.311447	-1.15917	0.598648
Day 2	B10	PEH10	AJ	MIB1-01	MIB1	0.833158	0.438857	66.5103	8.83285	47799	27716.5	0.701067	0.147026	-0.533116	0.29807	-1.36317	1.44875
Day 4	B10	PEH10	AJ	MIB1-01	MIB1	1.21969	0.384857	68.9073	5.39881	44958.3	23068.3	0.912413	0.159712	-0.147234	0.255858	-1.04978	1.61063
Day 6	B10	PEH10	AJ	MIB1-01	MIB1	1.43594	0.488848	75.2027	1.73955	91514.3	2781.22	0.767936	0.142625	-0.396596	0.256322	-3.64255	4.72705
Day 2	B11	PEH10	AJ	MIB1-02	MIB1	0.755351	0.377816	69.7473	5.38528	59914.7	9468.01	0.643115	0.0918236	-0.646325	0.200701	-1.65938	1.66693
Day 4	B11	PEH10	AJ	MIB1-02	MIB1	0.827738	0.38326	78.1293	0.325087	63754.7	2304.82	0.58936	0.0444887	-0.765606	0.111486	-2.48973	1.8466
Day 6	B11	PEH10	AJ	MIB1-02	MIB1	1.2019	0.397511	77.0783	1.41171	84279.7	5717.96	0.638367	0.0575121	-0.651597	0.133725	-4.48245	4.31613
Day 2	C2	PEH10	AJ	MIB1-03	MIB1	0.879314	0.603224	69.1277	1.11752	65153.7	2515.06	0.70883	0.138024	-0.513832	0.270371	-0.950526	0.327292
Day 4	C2	PEH10	AJ	MIB1-03	MIB1	1.23673	0.625876	65.8937	7.73372	47097.7	24750.8	0.871541	0.0991692	-0.204738	0.167143	-0.600979	0.470288
Day 6	C2	PEH10	AJ	MIB1-03	MIB1	1.59251	0.506979	72.4923	0.768906	94489	1108.12	0.852313	0.0774709	-0.234448	0.129397	-1.28949	0.507708
Day 2	F8	PEH11	AJ	MKRN1-01	MKRN1	1.30687	0.941108	59.855	9.00226	30978.7	19545.4	0.850659	0.441857	-0.404374	0.918386	0.760671	2.77163
Day 4	F8	PEH11	AJ	MKRN1-01	MKRN1	1.40773	1.0682	75.2307	0.42358	67034.3	3775.67	0.814253	0.49755	-0.510342	1.00606	2.71123	6.59646
Day 6	F8	PEH11	AJ	MKRN1-01	MKRN1	1.55169	0.890566	73.3937	1.33181	81845.7	6357.18	0.764676	0.375888	-0.504805	0.715734	-0.776504	1.68214
Day 2	F9	PEH11	AJ	MKRN1-02	MKRN1	1.16678	0.904133	69.5877	2.92184	48679.3	7417.54	0.757928	0.41256	-0.558162	0.850277	0.221869	2.51875
Day 4	F9	PEH11	AJ	MKRN1-02	MKRN1	1.23674	0.955826	76.407	0.98865	72228	5251.11	0.727907	0.434647	-0.622582	0.831072	1.34049	4.84577
Day 6	F9	PEH11	AJ	MKRN1-02	MKRN1	1.18589	0.745442	74.9687	1.75253	75162.3	15518.2	0.591574	0.333313	-0.897957	0.759244	-1.70918	1.36329
Day 2	F10	PEH11	AJ	MKRN1-03	MKRN1	0.926472	0.598604	69.5307	6.41133	45089	17372.9	0.625471	0.228927	-0.738773	0.511088	-1.6179	0.356232
Day 4	F10	PEH11	AJ	MKRN1-03	MKRN1	0.978161	0.529786	76.5627	0.0343123	69444.3	3076.24	0.597154	0.193438	-0.791408	0.446462	-2.92867	2.52944
Day 6	F10	PEH11	AJ	MKRN1-03	MKRN1	1.21564	0.412889	75.0503	0.706845	78296.3	4247.45	0.624282	0.159302	-0.709586	0.354896	-1.75298	0.657784
Day 2	D3	PEH11	AJ	MKRN2-01	MKRN2	1.57217	0.793924	61.0703	8.76381	35559	21870.2	1.08522	0.248031	0.0905084	0.352403	1.63014	2.72743
Day 4	D3	PEH11	AJ	MKRN2-01	MKRN2	1.93712	0.984779	73.879	0.811872	72447.7	1163.58	1.17031	0.354213	0.175007	0.492287	4.24718	6.54813
Day 6	D3	PEH11	AJ	MKRN2-01	MKRN2	2.10289	0.869921	70.4297	2.72015	82595	5926.12	1.04339	0.240814	0.0331568	0.356759	0.467699	1.1711
Day 2	D4	PEH11	AJ	MKRN2-02	MKRN2	1.45441	0.885425	66.956	7.81315	55107.3	12689.7	0.983314	0.329761	-0.0803066	0.496861	1.48092	3.34921
Day 4	D4	PEH11	AJ	MKRN2-02	MKRN2	1.86699	0.888084	74.575	1.14849	74203	2121.15	1.17259	0.322609	0.194273	0.388675	5.47269	9.67624
Day 6	D4	PEH11	AJ	MKRN2-02	MKRN2	2.03835	0.798919	72.394	2.17467	73953.7	15018.2	1.04334	0.323874	0.0179358	0.424625	0.490478	1.97178
Day 2	D5	PEH11	AJ	MKRN2-03	MKRN2	1.85034	0.957406	66.2533	6.60615	48397.3	19509.2	1.27007	0.355617	0.301284	0.449623	3.00359	4.03173
Day 4	D5	PEH11	AJ	MKRN2-03	MKRN2	2.47188	0.999719	74.0877	1.22056	71303.7	4740.55	1.53328	0.249686	0.602997	0.246729	7.74136	10.575
Day 6	D5	PEH11	AJ	MKRN2-03	MKRN2	2.83712	0.862799	70.638	3.01027	81762.7	1484.37	1.43716	0.131026	0.519179	0.132739	2.32777	1.35671
Day 2	E6	PEH9	AJ	NFX1-01	NFX1	2.23174	0.798337	57.1403	6.1711	27638.7	2759.1	1.91203	0.193749	0.930064	0.148539	3.39593	2.56143
Day 4	E6	PEH9	AJ	NFX1-01	NFX1	1.91794	0.679576	74.2485	0.214253	67117	3865.05	1.66151	0.0264201	0.732402	0.0229417	2.95231	2.78614
Day 6	E6	PEH9	AJ	NFX1-01	NFX1	2.84212	0.742709	68.9783	4.94857	73557.7	18141.4	1.63155	0.102153	0.7044	0.0889759	4.52552	3.89882
Day 2	E7	PEH9	AJ	NFX1-02	NFX1	1.64597	0.586417	56.6477	4.99886	28958.3	8641.48	1.44872	0.347964	0.503489	0.378636	0.996861	0.850362
Day 4	E7	PEH9	AJ	NFX1-02	NFX1	1.69416	0.468606	65.5193	8.91862	27083	4960.32	1.42126	0.191249	0.498802	0.188366	1.41546	0.802337
Day 6	E7	PEH9	AJ	NFX1-02	NFX1	1.9811	0.536087	73.1027	1.03863	91421.7	868.424	1.14162	0.106047	0.186775	0.137914	0.632388	0.527519
Day 2	E9	PEH9	AJ	NFXL1-02	NFX1	1.88802	0.731134	58.5283	0.971011	29943.3	5191.26	1.61133	0.23393	0.678082	0.210005	2.13337	1.39606
Day 4	E9	PEH9	AJ	NFXL1-02	NFX1	2.03245	0.797638	74.152	1.37095	60935.7	4855.02	1.68266	0.449903	0.718573	0.366449	2.39521	1.60268
Day 6	E9	PEH9	AJ	NFXL1-02	NFX1	2.39755	0.565961	72.9627	2.25573	83638.3	15180.6	1.38272	0.0522123	0.466813	0.0550583	2.60924	2.10811
Day 2	E2	PEH10	AJ	NOSIP-01	NOSIP	0.897178	0.484079	64.637	0.507229	55137.3	2052.29	0.752827	0.0900623	-0.416655	0.175645	-1.05568	0.961575
Day 4	E2	PEH10	AJ	NOSIP-01	NOSIP	0.799602	0.262251	67.5263	6.33706	56023	11056.4	0.598806	0.112295	-0.755792	0.258724	-2.73428	2.45714
Day 6	E2	PEH10	AJ	NOSIP-01	NOSIP	0.729444	0.244375	71.6813	0.708512	90861.3	1160.86	0.388574	0.0371127	-1.36799	0.134399	-7.70647	7.47576
Day 2	E3	PEH10	AJ	NOSIP-02	NOSIP	1.36606	0.850977	63.98	1.08742	54722.7	6420.39	1.10622	0.238618	0.120785	0.336272	0.888499	1.22489
Day 4	E3	PEH10	AJ	NOSIP-02	NOSIP	1.52004	0.878152	65.004	6.3342	48638	19428.7	1.03908	0.171366	0.0428916	0.22856	0.783006	1.70576
Day 6	E3	PEH10	AJ	NOSIP-02	NOSIP	1.46012	0.586246	70.257	1.04756	84071	970.895	0.771597	0.135061	-0.388038	0.242284	-1.79644	0.370035
Day 2	E4	PEH10	AJ	NOSIP-03	NOSIP	1.3184	0.642034	57.2947	3.91415	34961.3	10517.8	1.1578	0.406847	0.156507	0.47659	0.216958	1.50888
Day 4	E4	PEH10	AJ	NOSIP-03	NOSIP	1.32458	0.556662	66.3567	3.31973	53039.3	7918.19	0.960119	0.190377	-0.0780597	0.291004	-0.682184	1.78275
Day 6	E4	PEH10	AJ	NOSIP-03	NOSIP	1.11678	0.492503	72.2517	2.09661	75513.7	13178.7	0.584757	0.166693	-0.812874	0.408851	-5.596	6.2003
Day 2	C8	PEH9	AJ	NSMCE1-01	NSMCE1	1.41862	0.606245	51.711	2.61976	24593	4145.97	1.18077	0.118457	0.234693	0.149012	0.936378	0.969717
Day 4	C8	PEH9	AJ	NSMCE1-01	NSMCE1	1.48585	0.734049	67.9163	1.4374	50378.7	4881.49	1.19045	0.399557	0.186537	0.553176	1.1703	1.56023
Day 6	C8	PEH9	AJ	NSMCE1-01	NSMCE1	1.90278	0.900399	57.3303	3.45402	63641.3	775.465	1.04833	0.32756	0.0150549	0.493344	1.35019	2.31866
Day 2	C9	PEH9	AJ	NSMCE1-02	NSMCE1	1.28962	0.562834	58.6373	4.04234	39816.7	4794.33	1.07011	0.12444	0.0909813	0.172993	0.464787	0.514425
Day 4	C9	PEH9	AJ	NSMCE1-02	NSMCE1	1.76449	0.694122	51.756	5.22855	20370.7	6043.01	1.45764	0.382356	0.512312	0.362752	1.62093	1.18438
Day 6	C9	PEH9	AJ	NSMCE1-02	NSMCE1	2.06839	0.870322	41.6317	4.1483	35422	1810.85	1.15445	0.301245	0.173258	0.386802	2.01662	2.9722
Day 2	C11	PEH9	AJ	NSMCE1-03	NSMCE1	0.835337	0.359267	63.1123	7.76396	46581	14559.8	0.694914	0.0776807	-0.531251	0.164249	-1.19162	1.14377
Day 4	C11	PEH9	AJ	NSMCE1-03	NSMCE1	0.818497	0.36684	76.2833	0.463084	58803	7763.93	0.661278	0.1783	-0.636849	0.430833	-1.06552	0.62619
Day 6	C11	PEH9	AJ	NSMCE1-03	NSMCE1	1.15461	0.541444	73.2253	2.53531	80674.3	4686.92	0.640921	0.21452	-0.697771	0.497065	-1.72055	0.596737
Day 2	B3	PEH10	AJ	NTC-02	NTC	1.04474	0.435789	62.6163	4.56139	52459	15962.6	0.924842	0.0876962	-0.117158	0.139476	-0.580561	0.871585
Day 2	B3	PEH11	AJ	NTC-02	NTC	1.40786	0.406448	69.068	4.72592	53750.3	10601.2	1.03036	0.0525918	0.0419241	0.0726147	0.0677497	0.117346
Day 2	B3	PEH9	AJ	NTC-02	NTC	1.15811	0.412512	58.07	7.51575	39248.3	16213.1	0.988412	0.0200702	-0.0170147	0.0294704	-0.0346277	0.0599769
Day 4	B3	PEH10	AJ	NTC-02	NTC	1.40902	0.629765	61.582	7.26662	43218	23347.8	1	0	0	0	0	0
Day 4	B3	PEH11	AJ	NTC-02	NTC	1.657	0.522119	73.9903	0.228614	76899.7	3463.16	1.05057	0.0525222	0.0699675	0.0720032	0.631477	0.763562
Day 4	B3	PEH9	AJ	NTC-02	NTC	1.17091	0.280306	67.9537	11.0552	42502	24765.7	0.985093	0.0288336	-0.0220845	0.0425912	-0.0335237	0.0804702
Day 6	B3	PEH10	AJ	NTC-02	NTC	1.89086	0.529204	71.892	0.833962	94402.7	3483.48	1.01599	0.0276912	0.022529	0.0390215	0.458936	0.794901
Day 6	B3	PEH11	AJ	NTC-02	NTC	2.22924	0.60554	70.513	1.16854	94582	2971.05	1.13707	0.0920873	0.182255	0.114491	0.77679	0.729195
Day 6	B3	PEH9	AJ	NTC-02	NTC	1.74192	0.454551	69.422	6.92828	82052.3	17615.1	1	0	0	0	0	0
Day 2	C10	PEH10	AJ	NTC-03	NTC	1.09118	0.702172	64.8413	8.46534	52254	18111.8	0.87546	0.21571	-0.224963	0.389648	-0.18829	0.326128
Day 2	C10	PEH11	AJ	NTC-03	NTC	1.46502	0.497498	69.9923	4.93056	48412.7	7448.56	1.05635	0.0805577	0.0763608	0.107979	0.295316	0.276885
Day 2	C10	PEH9	AJ	NTC-03	NTC	1.03039	0.502978	53.034	2.02131	23645.7	5003.29	0.841448	0.171776	-0.270108	0.305551	-0.493556	0.593337
Day 4	C10	PEH10	AJ	NTC-03	NTC	1.35579	0.789456	70.3777	3.96283	48700	21295.8	0.923061	0.156588	-0.128677	0.235727	0.0333844	1.01527
Day 4	C10	PEH11	AJ	NTC-03	NTC	1.64849	0.281232	77.098	0.520316	69715	3298.4	1.08183	0.15353	0.104226	0.197684	0.0307062	0.471669
Day 4	C10	PEH9	AJ	NTC-03	NTC	0.972236	0.366202	71.2337	8.13683	53087	11913.8	0.801592	0.182002	-0.343296	0.321952	-0.75532	0.878595
Day 6	C10	PEH10	AJ	NTC-03	NTC	1.55185	0.666537	76.2787	2.13376	84871	6457.21	0.814258	0.162268	-0.314525	0.275714	-0.987151	0.859979
Day 6	C10	PEH11	AJ	NTC-03	NTC	1.93072	0.485945	74.9127	1.87697	78066.7	10109.4	0.988745	0.0194936	-0.0165175	0.0286091	-0.0745944	0.129201
Day 6	C10	PEH9	AJ	NTC-03	NTC	1.39987	0.495208	69.8473	3.82703	79563.3	14935.9	0.78932	0.124488	-0.353532	0.231114	-1.01653	0.300498
Day 2	F5	PEH10	AJ	NTC-04	NTC	1.57525	0.36399	60.3653	8.82836	38499.3	18761	1.50019	0.444566	0.539142	0.455622	1.09788	0.731584
Day 2	F5	PEH11	AJ	NTC-04	NTC	0.924779	0.687674	65.21	7.77851	47386.3	19036.2	0.601154	0.317273	-0.898117	0.885146	-1.5171	0.11678
Day 2	F5	PEH9	AJ	NTC-04	NTC	1.84639	0.277145	55.3507	10.3558	30909.3	22067.6	1.7537	0.769888	0.719107	0.625615	1.35396	0.450072
Day 4	F5	PEH10	AJ	NTC-04	NTC	1.67715	0.363428	71.5543	6.27453	51399.7	16377.1	1.31099	0.406082	0.344005	0.450539	0.659267	1.26712
Day 4	F5	PEH11	AJ	NTC-04	NTC	1.09501	0.78376	74.939	0.419532	70940.3	6493.08	0.638351	0.354525	-0.820029	0.897532	-0.967333	0.838521
Day 4	F5	PEH9	AJ	NTC-04	NTC	1.72559	0.32781	73.9247	1.18101	63404	2040.66	1.51718	0.468043	0.549474	0.488541	1.01964	0.893525
Day 6	F5	PEH10	AJ	NTC-04	NTC	1.92326	0.393876	73.7657	1.28336	91691.7	2435.56	1.04866	0.0698033	0.0664122	0.0960097	0.0891471	0.585089
Day 6	F5	PEH11	AJ	NTC-04	NTC	1.49815	0.667236	73.8933	1.79746	90587	976.885	0.746143	0.237923	-0.471486	0.46076	-1.01379	0.880915
Day 6	F5	PEH9	AJ	NTC-04	NTC	2.1242	0.222549	73.9763	0.295652	92773.3	6579.79	1.26774	0.303023	0.316622	0.326929	0.962967	0.301429
Day 2	G3	PEH9	AJ	PPIL2-01	PPIL2	1.65865	0.310456	57.3137	7.09711	39124	11697.7	1.49963	0.366524	0.557009	0.341973	1.2513	0.42369
Day 4	G3	PEH9	AJ	PPIL2-01	PPIL2	1.43244	0.218135	72.6587	0.506084	64109.3	4006.1	1.24479	0.289824	0.287376	0.359075	0.343759	0.789254
Day 6	G3	PEH9	AJ	PPIL2-01	PPIL2	1.51141	0.285008	71.987	0.555652	90976	4377.75	0.88752	0.149485	-0.185494	0.238972	-1.22686	1.50734
Day 2	G4	PEH9	AJ	PPIL2-02	PPIL2	1.80913	0.062214	51.236	2.35675	24307.3	5829.62	1.71643	0.730434	0.699764	0.571735	1.51314	0.426634
Day 4	G4	PEH9	AJ	PPIL2-02	PPIL2	1.68742	0.33626	59.0193	1.32935	31840.7	1446.91	1.49316	0.510027	0.514661	0.541417	0.853529	1.10922
Day 6	G4	PEH9	AJ	PPIL2-02	PPIL2	1.62598	0.177453	71.66	0.56613	91122.7	5002.52	0.982926	0.313212	-0.0698286	0.431174	-0.992822	1.63799
Day 2	G5	PEH9	AJ	PPIL2-03	PPIL2	1.47406	0.333391	54.1713	2.16905	28000	3810.23	1.36901	0.511645	0.381798	0.564141	0.254869	1.21393
Day 4	G5	PEH9	AJ	PPIL2-03	PPIL2	1.03696	0.235501	70.198	1.49458	46877	13549.7	0.912873	0.301117	-0.192805	0.534607	-0.938549	1.86115
Day 6	G5	PEH9	AJ	PPIL2-03	PPIL2	1.02408	0.0564237	70.897	0.956039	85279.7	5774.07	0.613979	0.154581	-0.732299	0.345421	-2.97813	2.47403
Day 2	F10	PEH9	AJ	PRPF19-01	PRPF19	2.92823	0.665126	55.939	5.04568	30199.3	6803.33	2.63985	0.658429	1.36979	0.36652	5.18306	3.14164
Day 4	F10	PEH9	AJ	PRPF19-01	PRPF19	2.98004	0.75432	68.7197	3.11155	45954.7	7214.15	2.53648	0.488735	1.32412	0.28784	4.99241	2.45154
Day 6	F10	PEH9	AJ	PRPF19-01	PRPF19	2.40307	0.419606	69.497	2.58838	66797.7	6888.49	1.4031	0.138077	0.483909	0.143055	2.53606	2.01465
Day 2	F11	PEH9	AJ	PRPF19-02	PRPF19	2.74263	0.538105	53.1357	4.20531	29596.3	8028.92	2.47238	0.580776	1.28099	0.32283	5.19614	4.47589
Day 4	F11	PEH9	AJ	PRPF19-02	PRPF19	2.84576	0.481729	61.065	5.97024	25983.7	9469.38	2.42628	0.236604	1.2743	0.137572	5.15532	3.86962
Day 6	F11	PEH9	AJ	PRPF19-02	PRPF19	1.97226	0.249436	68.9093	1.62249	60728.3	3249.35	1.16328	0.180305	0.206525	0.225361	0.83711	1.00756
Day 2	G2	PEH9	AJ	PRPF19-03	PRPF19	2.91771	0.229795	53.3003	3.64319	33185	9796.24	2.77318	1.2029	1.38694	0.593189	4.7998	2.34885
Day 4	G2	PEH9	AJ	PRPF19-03	PRPF19	3.26393	0.305148	67.0613	0.545441	48901	2887.07	2.83383	0.582485	1.48197	0.301565	5.83923	2.83086
Day 6	G2	PEH9	AJ	PRPF19-03	PRPF19	3.35745	0.232562	60.7593	3.01034	49697.7	16083.3	2.00756	0.47778	0.979922	0.326542	5.58965	3.18666
Day 2	E11	PEH11	AJ	RBBP6-01	RBBP6	0.744937	0.36724	59.0814	5.25675	36700.2	14772.9	0.517994	0.14549	-0.998665	0.400668	-3.02566	2.53494
Day 4	E11	PEH11	AJ	RBBP6-01	RBBP6	1.04975	0.496495	70.2394	0.539348	64504.1	7686.01	0.657133	0.225069	-0.68213	0.50141	-3.24272	5.76592
Day 6	E11	PEH11	AJ	RBBP6-01	RBBP6	1.31413	0.495916	68.5051	1.39753	76217.6	13484.9	0.677951	0.223459	-0.630349	0.475468	-1.58704	1.22726
Day 2	D4	PEH10	AJ	RBCK1-01	RBCK1	1.78778	1.17273	63.2733	4.51502	52525.3	12649.7	1.42192	0.431916	0.455822	0.492467	2.58648	2.96843
Day 4	D4	PEH10	AJ	RBCK1-01	RBCK1	2.4939	1.56548	72.0243	1.39	68768.3	4564.28	1.63755	0.446233	0.671523	0.427615	5.20759	5.80825
Day 6	D4	PEH10	AJ	RBCK1-01	RBCK1	2.62982	1.33572	69.3643	2.98069	80275.7	2934.22	1.35045	0.39689	0.389299	0.443693	7.71816	11.6963
Day 2	D5	PEH10	AJ	RBCK1-02	RBCK1	2.20286	1.53582	68.984	2.35751	65709	2313.92	1.71715	0.660433	0.690977	0.653761	4.30521	4.88231
Day 4	D5	PEH10	AJ	RBCK1-02	RBCK1	3.51328	1.88846	68.3893	4.8082	54965.7	14041.5	2.38774	0.403267	1.2409	0.257077	9.35837	8.17862
Day 6	D5	PEH10	AJ	RBCK1-02	RBCK1	3.77096	1.70504	69.231	3.25649	79385.7	4194.55	1.95137	0.482242	0.931213	0.390831	14.9975	18.1774
Day 2	D7	PEH10	AJ	RBCK1-03	RBCK1	2.4972	1.71208	58.4093	2.64869	39081.7	7884.22	1.9567	0.726033	0.886774	0.623997	5.45697	5.93871
Day 4	D7	PEH10	AJ	RBCK1-03	RBCK1	3.6227	1.99672	68.31	6.74815	52447.7	20604.2	2.45842	0.381419	1.28545	0.233884	10.0503	9.37076
Day 6	D7	PEH10	AJ	RBCK1-03	RBCK1	3.74336	1.60314	67.945	4.29019	72098.7	7402.09	1.95009	0.392556	0.94282	0.304015	15.2971	19.0262
Day 2	G11	PEH11	AJ	RBX1-01	RBX1	0.694944	0.344792	63.8527	5.27914	43688.7	12578.9	0.481054	0.102994	-1.07952	0.326865	-3.45264	3.19107
Day 4	G11	PEH11	AJ	RBX1-01	RBX1	0.921232	0.42801	74.0273	0.252496	69211.7	3992.14	0.562776	0.13536	-0.860766	0.37931	-4.65366	5.80805
Day 6	G11	PEH11	AJ	RBX1-01	RBX1	1.11441	0.362068	73.3127	0.836908	70553.3	5963.76	0.564072	0.089412	-0.837788	0.223726	-2.08584	0.315669
Day 2	B7	PEH10	AJ	RCHY1-01	RCHY1	0.970802	0.524289	64.901	7.94187	52232.3	21111.4	0.815253	0.0859796	-0.300171	0.155163	-0.761103	0.677974
Day 4	B7	PEH10	AJ	RCHY1-01	RCHY1	1.43521	0.547741	71.262	4.55303	54862.7	14981.6	1.044	0.104477	0.0571051	0.148942	-0.0648835	0.719488
Day 6	B7	PEH10	AJ	RCHY1-01	RCHY1	1.82269	0.573472	73.0547	1.4932	97781.3	2066.42	0.971835	0.0914484	-0.0454757	0.135772	-0.357137	0.682803
Day 2	B8	PEH10	AJ	RCHY1-02	RCHY1	0.993018	0.625917	65.0223	8.22616	51959	18761.3	0.797354	0.259934	-0.385148	0.5193	-0.650815	0.665144
Day 4	B8	PEH10	AJ	RCHY1-02	RCHY1	1.24594	0.689422	76.082	0.680432	70994.7	711.484	0.839815	0.193207	-0.279257	0.350583	-0.699496	0.717572
Day 6	B8	PEH10	AJ	RCHY1-02	RCHY1	1.55861	0.695644	73.6863	1.51022	90869.7	5752.06	0.80786	0.203078	-0.342063	0.395987	-1.76076	1.38653
Day 2	B9	PEH10	AJ	RCHY1-03	RCHY1	1.18607	0.69087	66.5957	6.82533	57787.3	14421.9	0.974468	0.208703	-0.0609754	0.325512	0.093371	0.431746
Day 4	B9	PEH10	AJ	RCHY1-03	RCHY1	1.84659	0.882698	61.8667	3.66727	34220.3	7160.53	1.28805	0.125968	0.360595	0.140934	1.86786	1.46085
Day 6	B9	PEH10	AJ	RCHY1-03	RCHY1	2.06523	0.809891	73.7077	2.14562	89865	4593.95	1.08379	0.170666	0.103577	0.235339	2.30167	3.79459
Day 2	G8	PEH10	AJ	RING1-01	RING1	1.08253	0.190665	67.919	2.61412	62385.3	868.514	1.05187	0.370852	0.0106395	0.524782	-0.696832	1.86935
Day 4	G8	PEH10	AJ	RING1-01	RING1	1.33948	0.0437461	74.6557	0.812654	69095	4477.72	1.12693	0.598531	0.0440759	0.732058	-0.877754	2.75682
Day 6	G8	PEH10	AJ	RING1-01	RING1	1.55791	0.0654052	72.8563	0.530737	84953.7	7556.05	0.880337	0.236909	-0.216248	0.366905	-2.86962	4.45448
Day 2	G10	PEH10	AJ	RING1-02	RING1	1.23486	0.491005	66.6757	6.04556	53923	10881.9	1.11292	0.189048	0.141191	0.235362	0.159427	0.300279
Day 4	G10	PEH10	AJ	RING1-02	RING1	1.45484	0.319177	64.8783	2.75185	40089.7	12308.1	1.15303	0.439419	0.141654	0.511682	-0.0476699	1.21826
Day 6	G10	PEH10	AJ	RING1-02	RING1	1.61975	0.36079	74.2233	0.297366	85283	2810.28	0.894446	0.182228	-0.181576	0.301393	-1.39326	1.56044
Day 2	G11	PEH10	AJ	RING1-03	RING1	1.61384	0.677059	71.968	0.151086	63335.3	5947.07	1.42942	0.136903	0.510982	0.138953	1.60348	0.956819
Day 4	G11	PEH10	AJ	RING1-03	RING1	2.08013	0.399417	73.848	3.88161	53701	19060.6	1.63654	0.54492	0.660598	0.457261	2.41818	0.306888
Day 6	G11	PEH10	AJ	RING1-03	RING1	2.15072	0.452198	74.2413	1.13619	71253.7	3881.54	1.17173	0.0814865	0.226265	0.101932	1.54085	0.677273
Day 2	G5	PEH10	AJ	RMND5A-01	RMND5A	1.32797	0.381635	67.6693	1.17991	61721.3	1241.91	1.23829	0.30197	0.279784	0.351435	0.345907	0.653334
Day 4	G5	PEH10	AJ	RMND5A-01	RMND5A	1.53902	0.271226	72.9873	0.318409	71314.3	1465.97	1.22683	0.471551	0.230058	0.516077	0.217332	1.23359
Day 6	G5	PEH10	AJ	RMND5A-01	RMND5A	1.852	0.236254	72.2353	0.823142	89281.3	4893.76	1.02754	0.173712	0.0261697	0.234079	-0.483614	1.55447
Day 2	G6	PEH10	AJ	RMND5A-02	RMND5A	1.27641	0.22958	64.5697	7.32234	51476.3	13677.7	1.24052	0.434694	0.247351	0.534406	-0.0295382	1.57498
Day 4	G6	PEH10	AJ	RMND5A-02	RMND5A	1.51995	0.279059	63.6003	2.95716	39698.7	12365.5	1.19957	0.41056	0.20959	0.470328	0.0935228	1.33287
Day 6	G6	PEH10	AJ	RMND5A-02	RMND5A	1.65427	0.133687	72.616	1.14553	89602.7	1134.91	0.930611	0.233302	-0.13188	0.34216	-1.99845	3.32861
Day 2	G7	PEH10	AJ	RMND5A-03	RMND5A	1.29478	0.46938	70.2013	0.679728	57277.7	15718.6	1.17311	0.247915	0.207111	0.323087	0.178125	1.04268
Day 4	G7	PEH10	AJ	RMND5A-03	RMND5A	1.70416	0.598748	65.5877	5.06516	46624	11664	1.28208	0.317996	0.324937	0.392537	0.735409	1.62614
Day 6	G7	PEH10	AJ	RMND5A-03	RMND5A	1.89554	0.587236	73.8393	1.45915	87492.7	3614.82	1.0162	0.141201	0.0143189	0.193629	-0.392216	1.54585
Day 2	D9	PEH9	AJ	RNF126-01	RNF126	1.65604	0.965946	59.4023	6.26933	35464	8829.54	1.33588	0.479432	0.357978	0.503796	1.4221	1.35411
Day 4	D9	PEH9	AJ	RNF126-01	RNF126	1.68007	1.01499	68.914	8.58235	51852	23918.4	1.36623	0.70895	0.328551	0.711428	1.15785	1.70253
Day 6	D9	PEH9	AJ	RNF126-01	RNF126	1.8464	0.897768	71.6223	5.49833	81200	17231.9	1.01146	0.292285	-0.0302953	0.465989	0.828147	1.33602
Day 2	D10	PEH9	AJ	RNF126-02	RNF126	1.07305	0.382156	52.4333	2.84054	23376.7	6060.04	0.915588	0.038348	-0.128077	0.0606335	-0.428448	0.551483
Day 4	D10	PEH9	AJ	RNF126-02	RNF126	0.996546	0.315524	65.1147	8.72747	38820.7	17172.8	0.825629	0.0912053	-0.282496	0.163264	-0.588644	0.444696
Day 6	D10	PEH9	AJ	RNF126-02	RNF126	1.07237	0.464418	70.522	7.03538	80260.3	12201.1	0.596718	0.113867	-0.762141	0.272318	-2.60408	2.09524
Day 2	E2	PEH9	AJ	RNF126-03	RNF126	1.50729	0.685285	54.722	3.52471	29952	9178.91	1.2985	0.35855	0.337798	0.417528	0.533012	1.28856
Day 4	E2	PEH9	AJ	RNF126-03	RNF126	1.19434	0.635298	71.6197	1.13634	62565.7	836.991	0.982444	0.430561	-0.109789	0.587374	-0.291889	1.45914
Day 6	E2	PEH9	AJ	RNF126-03	RNF126	1.35786	0.55797	70.8937	1.42816	93479.3	6221.34	0.759191	0.125923	-0.410332	0.234275	-1.52979	1.47132
Day 2	F3	PEH9	AJ	RNF138-01	RNF138	1.88316	0.207407	54.314	4.00841	27819.3	8711.48	1.74451	0.585984	0.752203	0.459003	1.85986	0.74049
Day 4	F3	PEH9	AJ	RNF138-01	RNF138	1.92507	0.387915	69.7707	6.89858	57421.7	17000.9	1.62923	0.0786558	0.703053	0.070406	2.22583	1.50005
Day 6	F3	PEH9	AJ	RNF138-01	RNF138	2.37309	0.428486	68.9147	4.64669	79897	17979.2	1.39274	0.219248	0.465116	0.239526	2.6736	2.92605
Day 2	F4	PEH9	AJ	RNF138-02	RNF138	1.82966	0.612524	58.0127	8.46855	37080	18208.5	1.63781	0.4714	0.665857	0.460897	1.43083	0.921059
Day 4	F4	PEH9	AJ	RNF138-02	RNF138	1.82523	0.263758	63.509	8.00792	37392.7	22366.7	1.56254	0.18676	0.636898	0.174871	1.76679	0.79545
Day 6	F4	PEH9	AJ	RNF138-02	RNF138	2.09967	0.37539	72.9477	1.21791	94944.7	2083.49	1.22504	0.113388	0.288791	0.131631	1.28133	0.880921
Day 2	F6	PEH9	AJ	RNF138-03	RNF138	1.85324	0.467979	59.9033	2.4136	33641.7	6817.83	1.71564	0.636209	0.706527	0.571439	1.36051	0.817718
Day 4	F6	PEH9	AJ	RNF138-03	RNF138	1.9565	0.511172	74.1293	0.652221	64357	3122.18	1.70313	0.512553	0.716957	0.489039	1.64672	0.913181
Day 6	F6	PEH9	AJ	RNF138-03	RNF138	2.2017	0.342876	73.4383	0.820086	87766.7	604.381	1.30538	0.286769	0.362301	0.305956	1.18774	0.201339
Day 2	E9	PEH10	AJ	RNF168-01	RNF168	1.58578	0.920396	69.5943	0.506089	58565	2762.7	1.30264	0.349887	0.344743	0.404064	1.60299	1.56989
Day 4	E9	PEH10	AJ	RNF168-01	RNF168	1.82751	1.05499	73.837	3.14067	49786.3	14909	1.23935	0.206254	0.296532	0.236511	2.14947	2.83031
Day 6	E9	PEH10	AJ	RNF168-01	RNF168	2.12509	0.924312	73.612	1.87734	80203.3	1377.17	1.10532	0.23256	0.121632	0.319725	3.01604	5.04263
Day 2	E10	PEH10	AJ	RNF168-02	RNF168	1.68497	1.17812	65.714	5.975	50826	11026	1.31061	0.639418	0.241401	0.853634	2.1023	2.52347
Day 4	E10	PEH10	AJ	RNF168-02	RNF168	2.0021	1.0725	67.7067	7.94836	40489.3	22168.1	1.36772	0.350149	0.420739	0.365026	2.40446	1.98533
Day 6	E10	PEH10	AJ	RNF168-02	RNF168	2.10019	0.862225	74.498	1.65192	81802.3	3239.01	1.10141	0.256557	0.112698	0.341491	1.40818	1.84437
Day 2	E11	PEH10	AJ	RNF168-03	RNF168	1.34376	0.822237	68.5687	3.7921	44451.3	18472.1	1.09985	0.165403	0.125807	0.226099	0.818195	1.1719
Day 4	E11	PEH10	AJ	RNF168-03	RNF168	1.63518	0.773433	69.7003	7.5292	42237	18505	1.1571	0.0710736	0.208673	0.0895787	1.09396	1.25759
Day 6	E11	PEH10	AJ	RNF168-03	RNF168	1.66931	0.668011	70.5817	1.67401	65649.7	1968.65	0.875074	0.144649	-0.206146	0.24499	-0.559524	0.773613
Day 2	F6	PEH10	AJ	RNF169-01	RNF169	1.56218	0.543978	69.4703	0.355289	61713.7	5251.4	1.42707	0.27366	0.49588	0.270599	1.31825	0.419028
Day 4	F6	PEH10	AJ	RNF169-01	RNF169	2.02493	0.581353	69.904	7.24745	55100.7	19075.3	1.54539	0.389285	0.599591	0.343613	2.44949	1.20191
Day 6	F6	PEH10	AJ	RNF169-01	RNF169	2.11679	0.446256	71.6383	1.94874	90046.3	1579.99	1.15351	0.074927	0.204043	0.0921175	1.68893	1.426
Day 2	F7	PEH10	AJ	RNF169-02	RNF169	1.37531	0.480302	69.0407	0.736605	57529.3	4309.55	1.2502	0.21151	0.308039	0.248726	0.587276	0.254052
Day 4	F7	PEH10	AJ	RNF169-02	RNF169	1.73754	0.483073	63.1033	1.20418	37956.7	8701.5	1.32902	0.335329	0.377688	0.382092	0.934279	1.09443
Day 6	F7	PEH10	AJ	RNF169-02	RNF169	1.91656	0.322471	71.713	2.62236	89290.3	5363.9	1.05438	0.128844	0.069501	0.171042	0.153956	0.681389
Day 2	F8	PEH10	AJ	RNF169-03	RNF169	1.55482	0.525347	67.5763	3.80923	54047.3	8404.5	1.42113	0.26414	0.490291	0.269725	1.25321	0.238377
Day 4	F8	PEH10	AJ	RNF169-03	RNF169	1.85776	0.489917	71.2643	4.00599	58070	10295	1.43793	0.435992	0.483185	0.410942	1.7167	0.849266
Day 6	F8	PEH10	AJ	RNF169-03	RNF169	2.09793	0.41625	73.0613	1.81615	89586.3	2111.4	1.15517	0.184689	0.195803	0.230772	1.84003	2.10437
Day 2	B4	PEH10	AJ	RNF187-01	RNF187	1.21113	0.827885	67.4207	3.22281	65468.3	3656.26	0.964003	0.225035	-0.080847	0.353396	0.379925	1.04175
Day 4	B4	PEH10	AJ	RNF187-01	RNF187	1.85514	1.13255	71.2433	3.20946	61691.7	10283.5	1.26467	0.261826	0.319244	0.286373	2.41079	3.5823
Day 6	B4	PEH10	AJ	RNF187-01	RNF187	2.32737	1.2173	70.5133	1.93316	87614.3	5898.66	1.19689	0.364663	0.215064	0.436377	5.71248	9.74827
Day 2	B5	PEH10	AJ	RNF187-02	RNF187	1.41527	0.886582	69.413	0.850754	57402.7	16697.9	1.14901	0.210804	0.182871	0.280671	1.11509	1.50709
Day 4	B5	PEH10	AJ	RNF187-02	RNF187	2.43742	1.19279	73.6307	0.459256	73093	3092.08	1.73742	0.234253	0.787674	0.203252	4.77073	4.8027
Day 6	B5	PEH10	AJ	RNF187-02	RNF187	3.16786	1.08775	69.987	1.75395	86604	5519.19	1.69601	0.236358	0.752757	0.20176	10.9678	13.7854
Day 2	B6	PEH10	AJ	RNF187-03	RNF187	1.12609	0.728932	60.8987	8.65107	44203.7	24003.1	0.91493	0.148947	-0.140963	0.234189	0.00609368	0.563048
Day 4	B6	PEH10	AJ	RNF187-03	RNF187	1.83084	0.640607	59.345	3.0549	30361.3	6924.85	1.39456	0.40706	0.43987	0.412905	1.80094	1.63369
Day 6	B6	PEH10	AJ	RNF187-03	RNF187	2.18998	0.807367	70.803	1.7443	86140.7	8988.13	1.17702	0.232845	0.215212	0.297841	3.86043	6.23785
Day 2	E7	PEH11	AJ	RNF20-01	RNF20	1.37509	1.09353	65.8483	9.26025	46546.7	22595.3	0.891673	0.50101	-0.328545	0.855785	1.70134	4.65116
Day 4	E7	PEH11	AJ	RNF20-01	RNF20	1.44227	1.01879	75.72	1.0427	72573.7	3573.81	0.851539	0.447837	-0.366102	0.763306	2.9248	6.86397
Day 6	E7	PEH11	AJ	RNF20-01	RNF20	1.72984	0.993541	73.6193	1.54921	85276.3	7104.09	0.864537	0.432337	-0.320966	0.675894	-0.242855	2.27146
Day 2	E9	PEH11	AJ	RNF20-02	RNF20	1.38813	0.957069	70.5323	2.90625	54739.3	4661.75	0.912202	0.429133	-0.264875	0.797057	1.19992	3.22057
Day 4	E9	PEH11	AJ	RNF20-02	RNF20	1.48556	0.914645	76.319	0.740084	71722	2489	0.891279	0.369348	-0.247456	0.590954	2.58165	5.88186
Day 6	E9	PEH11	AJ	RNF20-02	RNF20	1.76367	0.862936	74.805	1.57272	79208	4050.87	0.898753	0.373827	-0.23008	0.558842	-0.174806	2.07625
Day 2	E10	PEH11	AJ	RNF20-03	RNF20	1.47622	1.07094	67.9023	6.63074	45937	13828.7	0.96857	0.471476	-0.172994	0.761642	2.04252	4.67704
Day 4	E10	PEH11	AJ	RNF20-03	RNF20	1.7246	1.27239	76.2313	1.35172	70089.7	5101.25	1.00391	0.581236	-0.177219	0.918759	6.00698	11.5404
Day 6	E10	PEH11	AJ	RNF20-03	RNF20	1.93233	1.17558	73.9897	2.90303	72076.7	5659.09	0.960168	0.517508	-0.190234	0.74028	0.330353	2.85895
Day 2	C3	PEH10	AJ	RNF31-01	RNF31	1.73497	1.02679	55.187	2.7242	34721.7	6488.56	1.42207	0.275977	0.488347	0.297313	2.29234	2.37438
Day 4	C3	PEH10	AJ	RNF31-01	RNF31	3.25506	1.33155	57.6207	2.77943	28572.7	5492.15	2.34474	0.116702	1.22824	0.0716538	7.91514	5.80485
Day 6	C3	PEH10	AJ	RNF31-01	RNF31	3.50316	1.13127	67.1497	2.11581	78691.7	4798.89	1.8656	0.13628	0.897061	0.105745	12.464	14.1028
Day 2	C5	PEH10	AJ	RNF31-02	RNF31	1.36994	1.04733	69.017	1.81807	63747	2178.28	1.05605	0.353512	0.020198	0.513357	1.14484	2.21274
Day 4	C5	PEH10	AJ	RNF31-02	RNF31	1.93447	1.18756	73.707	0.445795	72533.7	1472.51	1.3045	0.271057	0.363858	0.287235	2.75471	3.80843
Day 6	C5	PEH10	AJ	RNF31-02	RNF31	2.24887	1.06234	72.8613	1.74136	93908.7	2736.48	1.17149	0.288273	0.200861	0.339602	4.83073	8.23816
Day 2	C6	PEH10	AJ	RNF31-03	RNF31	1.98129	1.47764	62.8737	6.70575	44630	13569.7	1.53849	0.479206	0.571041	0.476504	3.65179	4.86386
Day 4	C6	PEH10	AJ	RNF31-03	RNF31	3.33619	1.96862	62.4263	6.12353	31768	5041.16	2.27746	0.411347	1.17259	0.249643	9.14261	9.79673
Day 6	C6	PEH10	AJ	RNF31-03	RNF31	3.65531	1.75674	68.017	3.65143	73278.7	16802.2	1.89593	0.483436	0.89252	0.359889	15.9879	21.673
Day 2	F9	PEH10	AJ	TRAF5-01	TRAF5	1.88329	0.62093	65.426	9.24727	49569.7	17925	1.72324	0.323529	0.767333	0.280796	2.43213	0.97543
Day 4	F9	PEH10	AJ	TRAF5-01	TRAF5	2.14866	0.410645	76.2553	0.996259	55071	17022.3	1.70367	0.628505	0.708832	0.495751	2.77604	0.929666
Day 6	F9	PEH10	AJ	TRAF5-01	TRAF5	2.45898	0.472516	73.6483	1.50701	81827.3	7709.44	1.35392	0.207938	0.425887	0.220255	4.34359	4.45263
Day 2	F10	PEH10	AJ	TRAF5-02	TRAF5	1.72614	0.489433	67.173	7.99927	52830.3	20149.1	1.60821	0.381408	0.656721	0.357921	1.75867	0.265834
Day 4	F10	PEH10	AJ	TRAF5-02	TRAF5	2.15758	0.420497	61.6517	2.59404	25574	7596.97	1.69479	0.550515	0.712339	0.454422	2.68485	0.11158
Day 6	F10	PEH10	AJ	TRAF5-02	TRAF5	2.22264	0.330849	73.4757	1.00328	80987	5616.27	1.22842	0.182517	0.28597	0.217555	1.5032	0.353243
Day 2	F11	PEH10	AJ	TRAF5-03	TRAF5	1.57615	0.664031	70.5603	2.46171	58003.3	5787.18	1.39419	0.128075	0.475307	0.134068	1.4578	0.83521
Day 4	F11	PEH10	AJ	TRAF5-03	TRAF5	1.93421	0.499692	74.5127	4.51463	54352.3	7302.15	1.48753	0.399638	0.540638	0.366436	1.98333	0.613459
Day 6	F11	PEH10	AJ	TRAF5-03	TRAF5	2.0171	0.329714	74.7783	1.26536	74071	933.224	1.10973	0.130637	0.143793	0.164922	0.732278	0.468119
Day 2	D10	PEH11	AJ	TRAF6-01	TRAF6	1.791	1.06625	65.9263	7.19837	37484.3	17001.6	1.20505	0.428504	0.196749	0.58293	3.2158	5.08418
Day 4	D10	PEH11	AJ	TRAF6-01	TRAF6	2.2455	1.23229	76.2583	1.34553	65890.7	5002.8	1.34325	0.477537	0.351687	0.592621	7.6705	11.7846
Day 6	D10	PEH11	AJ	TRAF6-01	TRAF6	2.3468	1.00246	74.1	2.00027	70375	4324.95	1.16737	0.328197	0.183854	0.416778	1.19272	1.94621
Day 2	E2	PEH11	AJ	TRAF6-02	TRAF6	1.25777	0.977527	65.5603	6.58824	54214.7	14966.3	0.842044	0.421701	-0.3571	0.665762	1.0033	3.83711
Day 4	E2	PEH11	AJ	TRAF6-02	TRAF6	1.23098	0.203623	74.264	0.206475	76900.5	5137.13	0.904229	0.179534	-0.1596	0.288351	-0.408957	0.666386
Day 6	E2	PEH11	AJ	TRAF6-02	TRAF6	1.87048	0.220639	70.782	1.59948	92552.5	3447.15	1.02439	0.252049	0.0125969	0.35862	-0.0424352	1.02743
Day 2	E3	PEH11	AJ	TRAF6-03	TRAF6	1.54759	0.992731	65.0733	6.94602	48403.3	20081.8	1.03971	0.386393	-0.0118338	0.545806	2.21214	4.48952
Day 4	E3	PEH11	AJ	TRAF6-03	TRAF6	2.15714	1.31881	73.7013	0.790079	71849.7	3249.05	1.28115	0.541396	0.260359	0.668133	8.72277	14.5445
Day 6	E3	PEH11	AJ	TRAF6-03	TRAF6	2.36107	1.12308	70.717	1.72724	88324	6986.03	1.17	0.416221	0.164021	0.523508	1.29945	2.45482
Day 2	E3	PEH9	AJ	TRIM26-01	TRIM26	1.99797	0.718212	56.1859	5.87189	34178.4	12133.5	1.76571	0.494751	0.765605	0.433055	2.16196	1.94245
Day 4	E3	PEH9	AJ	TRIM26-01	TRIM26	2.01166	0.823847	67.6092	6.53407	48952	16842.6	1.70312	0.605921	0.692613	0.491801	2.14363	2.2678
Day 6	E3	PEH9	AJ	TRIM26-01	TRIM26	2.41959	0.708905	71.711	1.6956	92044.2	8127.26	1.40467	0.34186	0.455108	0.331192	2.46053	2.63585
Day 2	E5	PEH10	AJ	TRIM32-01	TRIM32	1.73716	0.914213	67.2183	1.13115	59623	3903.59	1.46667	0.40385	0.517703	0.383619	2.01758	1.57631
Day 4	E5	PEH10	AJ	TRIM32-01	TRIM32	2.27281	0.969016	68.893	7.47497	56676.3	18699.8	1.62577	0.211787	0.693064	0.186086	3.45166	1.99949
Day 6	E5	PEH10	AJ	TRIM32-01	TRIM32	2.40008	0.84537	72.0337	1.56057	88763	4900.06	1.27051	0.18498	0.33505	0.21252	3.69731	3.86542
Day 2	E6	PEH10	AJ	TRIM32-02	TRIM32	1.71423	1.04935	68.0117	3.47029	57896.7	7961.67	1.39191	0.316542	0.449465	0.354262	2.23692	2.4207
Day 4	E6	PEH10	AJ	TRIM32-02	TRIM32	2.03062	1.1791	67.8153	8.14564	48355.7	22522.1	1.37188	0.239568	0.441474	0.252175	3.0648	3.65306
Day 6	E6	PEH10	AJ	TRIM32-02	TRIM32	2.15181	0.866887	72.2453	1.08634	87392.3	6036.33	1.13078	0.188185	0.1643	0.235958	3.3508	5.47745
Day 2	E7	PEH10	AJ	TRIM32-03	TRIM32	1.3816	1.28871	68.214	0.70145	62519.5	3377.85	1.03061	0.360374	-0.00200091	0.51514	1.14761	2.10235
Day 4	E7	PEH10	AJ	TRIM32-03	TRIM32	2.02976	1.04874	67.5877	7.69638	49736.7	20403.4	1.39241	0.269332	0.459474	0.280418	2.61825	2.11097
Day 6	E7	PEH10	AJ	TRIM32-03	TRIM32	2.08607	0.827826	73.0187	1.67944	90448.3	7082.87	1.09272	0.203603	0.109885	0.28473	1.91991	2.79029
Day 2	B9	PEH11	AJ	TRIM33-01	TRIM33	1.66502	0.50408	65.9673	7.15585	44460.3	22098.4	1.21627	0.0705967	0.280846	0.0835863	1.55872	1.66705
Day 4	B9	PEH11	AJ	TRIM33-01	TRIM33	2.16078	0.73602	75.8813	0.522165	72945	2891.35	1.3614	0.106788	0.442066	0.114985	4.84504	6.45524
Day 6	B9	PEH11	AJ	TRIM33-01	TRIM33	2.50848	0.718089	73.9203	1.83156	83155	4708.02	1.27531	0.10174	0.347812	0.114252	1.48592	0.979433
Day 2	B10	PEH11	AJ	TRIM33-02	TRIM33	1.29746	0.470713	74.9923	0.472447	59018	1819.98	0.932879	0.0450213	-0.10134	0.0687678	-0.271275	0.0847093
Day 4	B10	PEH11	AJ	TRIM33-02	TRIM33	1.57081	0.613623	76.9303	0.770542	74582.3	3068.22	0.982242	0.138749	-0.0351784	0.199472	1.27413	2.63271
Day 6	B10	PEH11	AJ	TRIM33-02	TRIM33	1.89838	0.625997	74.696	1.32912	82358.7	4176.87	0.962461	0.175312	-0.0704101	0.253364	-0.0096454	0.938931
Day 2	B11	PEH11	AJ	TRIM33-03	TRIM33	1.61756	0.507884	71.855	8.35422	49969	15942.9	1.17612	0.02793	0.23376	0.0341574	1.27874	1.33346
Day 4	B11	PEH11	AJ	TRIM33-03	TRIM33	2.21709	0.487068	77.4107	0.582286	68203	2183.04	1.4384	0.120067	0.521207	0.117804	4.79608	6.06238
Day 6	B11	PEH11	AJ	TRIM33-03	TRIM33	2.5559	0.442981	74.1433	1.27242	67964	6014.05	1.33943	0.234395	0.405637	0.268155	1.69119	1.38231
Day 2	F11	PEH11	AJ	TRIP12-01	TRIP12	1.0774	0.585821	66.837	8.6395	41131.3	18445	0.740147	0.189175	-0.466032	0.373137	-1.01995	0.0410325
Day 4	F11	PEH11	AJ	TRIP12-01	TRIP12	1.53717	0.865829	76.2083	0.211481	71716.7	1973.14	0.930988	0.326349	-0.160893	0.496585	2.62134	5.64881
Day 6	F11	PEH11	AJ	TRIP12-01	TRIP12	2.28834	0.808192	75.7773	1.62869	80643.3	2902.13	1.17158	0.307516	0.197308	0.361054	1.11682	2.04053
Day 2	G2	PEH11	AJ	TRIP12-02	TRIP12	0.800706	0.442681	64.8473	6.32432	48038.7	15601.7	0.553663	0.142129	-0.882577	0.351869	-2.59173	1.83306
Day 4	G2	PEH11	AJ	TRIP12-02	TRIP12	1.1837	0.606257	74.8313	0.400215	78278	5088.76	0.733003	0.217598	-0.487262	0.402682	-0.955586	0.570291
Day 6	G2	PEH11	AJ	TRIP12-02	TRIP12	1.80881	0.705133	72.5113	1.27227	91343.7	4397.31	0.924009	0.279991	-0.15503	0.412721	-0.136095	1.55971
Day 2	G3	PEH11	AJ	TRIP12-03	TRIP12	0.787085	0.47709	65.144	9.10509	48557.7	20583.3	0.544989	0.174301	-0.921776	0.438501	-2.52033	1.56375
Day 4	G3	PEH11	AJ	TRIP12-03	TRIP12	1.24707	0.719745	74.9257	0.757452	75288.3	2678.01	0.749435	0.278492	-0.485148	0.551933	-0.293121	1.32481
Day 6	G3	PEH11	AJ	TRIP12-03	TRIP12	1.93206	0.80645	72.8457	0.823392	88354.3	1218.08	0.978737	0.312331	-0.0760574	0.431318	0.19393	1.78154
Day 2	D5	PEH9	AJ	UBE4B-01	UBE4B	2.14279	0.854069	59.432	5.35143	39739.2	9592.53	1.8148	0.407399	0.827112	0.326529	2.80496	1.73145
Day 4	D5	PEH9	AJ	UBE4B-01	UBE4B	2.30749	0.9238	71.8764	1.69534	60324.3	5780.82	1.90953	0.608426	0.866958	0.465955	3.09058	2.01831
Day 6	D5	PEH9	AJ	UBE4B-01	UBE4B	2.68838	0.812357	68.9406	3.85323	80140.7	10733.1	1.52531	0.227609	0.594117	0.223286	3.70094	2.75692
Day 2	C11	PEH10	AJ	UBR1-01	UBR1	0.865117	0.616668	71.846	1.34238	66570.7	3158.4	0.691978	0.154529	-0.55378	0.307584	-0.982823	0.311001
Day 4	C11	PEH10	AJ	UBR1-01	UBR1	1.21564	0.658337	77.491	0.941313	55441.7	6018.84	0.865275	0.182858	-0.23244	0.327562	-0.614668	0.903527
Day 6	C11	PEH10	AJ	UBR1-01	UBR1	1.47552	0.64067	76.0427	1.34318	77300	6695.67	0.777492	0.166068	-0.383774	0.294406	-1.45289	0.573355
Day 2	D2	PEH10	AJ	UBR1-02	UBR1	1.33852	1.05803	67.509	0.80854	62608.7	2065.94	1.01758	0.391478	-0.0558951	0.611205	1.04126	2.18822
Day 4	D2	PEH10	AJ	UBR1-02	UBR1	1.81979	1.1099	67.05	5.97215	52497.3	15409.1	1.23299	0.250077	0.28356	0.279086	2.22878	3.31828
Day 6	D2	PEH10	AJ	UBR1-02	UBR1	2.03863	0.982863	71.646	2.41742	86893.3	4715.86	1.0532	0.274344	0.0411426	0.384523	2.91708	5.70861
Day 2	D3	PEH10	AJ	UBR1-03	UBR1	1.43307	1.12718	66.3233	1.68642	62733.7	2968.12	1.08072	0.472667	-0.00557739	0.755169	1.39432	2.48319
Day 4	D3	PEH10	AJ	UBR1-03	UBR1	2.08937	1.29216	62.0913	4.61069	40912	14653.6	1.36615	0.444458	0.389791	0.531648	3.15545	3.37845
Day 6	D3	PEH10	AJ	UBR1-03	UBR1	2.06535	1.25988	72.858	2.07102	90393.7	4659.7	1.03232	0.486111	-0.100106	0.853698	2.74027	5.60714
Day 2	C6	PEH11	AJ	UBR2-01	UBR2	1.63433	0.596143	60.9893	7.3169	37201	17852.5	1.18006	0.101466	0.235218	0.126172	1.70611	2.34307
Day 4	C6	PEH11	AJ	UBR2-01	UBR2	1.94336	0.700468	74.8867	0.620727	74479.3	2158.44	1.22023	0.119304	0.282539	0.141529	3.93443	5.89682
Day 6	C6	PEH11	AJ	UBR2-01	UBR2	2.22476	0.683676	73.4283	1.41587	75948.3	12338.3	1.14155	0.237659	0.171052	0.290418	0.896897	1.58605
Day 2	C7	PEH11	AJ	UBR2-02	UBR2	1.60436	0.589928	67.5897	2.97576	51633.3	12132.8	1.15032	0.055467	0.200916	0.0693932	1.39545	1.77112
Day 4	C7	PEH11	AJ	UBR2-02	UBR2	1.82573	0.48802	75.1403	0.953426	69974.7	2626.43	1.17099	0.0273815	0.227473	0.033526	2.00283	2.59999
Day 6	C7	PEH11	AJ	UBR2-02	UBR2	2.12169	0.492056	73.8863	2.84079	84498.3	895.357	1.08975	0.0499645	0.122981	0.0664498	0.471305	0.382501
Day 2	C8	PEH11	AJ	UBR2-03	UBR2	1.34403	0.427707	66.5267	8.33941	47413.3	16648.5	0.982359	0.15949	-0.0382461	0.232732	-0.751553	1.74124
Day 4	C8	PEH11	AJ	UBR2-03	UBR2	1.41376	0.328278	76.0283	0.850519	69297.3	4214.56	0.919006	0.11719	-0.130078	0.190997	-2.29862	3.87467
Day 6	C8	PEH11	AJ	UBR2-03	UBR2	1.56025	0.358211	74.7653	2.10341	87526	7544.87	0.804331	0.0610815	-0.31694	0.110399	-1.04449	0.632904
Day 2	G7	PEH11	AJ	UBR4-01	UBR4	0.907538	0.479679	67.4427	7.5802	46435.7	15615.1	0.634092	0.148464	-0.68194	0.321286	-1.97097	1.1425
Day 4	G7	PEH11	AJ	UBR4-01	UBR4	1.15326	0.584386	74.652	0.3177	71271.7	2384.02	0.708978	0.201097	-0.532472	0.389371	-1.43426	0.540607
Day 6	G7	PEH11	AJ	UBR4-01	UBR4	1.32165	0.416777	71.2093	0.845591	77248.7	2209.66	0.672022	0.115193	-0.58683	0.237604	-1.52733	0.345842
Day 2	G8	PEH11	AJ	UBR4-02	UBR4	0.825807	0.493365	67.9463	6.89474	46587.7	16317.6	0.556057	0.194142	-0.914704	0.562084	-2.50762	1.80722
Day 4	G8	PEH11	AJ	UBR4-02	UBR4	0.977784	0.486355	73.6297	0.173062	65131.7	4982.63	0.593407	0.175901	-0.800868	0.469562	-4.47879	5.81687
Day 6	G8	PEH11	AJ	UBR4-02	UBR4	1.04454	0.417712	70.874	0.946312	74458.3	2955.69	0.519277	0.0942286	-0.962564	0.277594	-2.32393	0.517171
Day 2	G10	PEH11	AJ	UBR4-03	UBR4	0.977528	0.561416	68.3347	9.4483	44990	20303.5	0.678398	0.192427	-0.595809	0.387057	-1.41742	0.433707
Day 4	G10	PEH11	AJ	UBR4-03	UBR4	1.22711	0.675216	75.6387	0.405241	67397	2566.45	0.753707	0.253422	-0.457778	0.453219	-0.286959	1.55571
Day 6	G10	PEH11	AJ	UBR4-03	UBR4	1.36565	0.559095	73.8793	1.02941	69684.3	7606.82	0.701201	0.236721	-0.563829	0.465592	-1.30333	1.09972
Day 2	D7	PEH11	AJ	UBR5-01	UBR5	2.54546	1.50058	63.5163	9.28748	37879	17076.7	1.72425	0.552425	0.732855	0.488221	7.97148	11.1515
Day 4	D7	PEH11	AJ	UBR5-01	UBR5	3.82852	2.10276	73.8567	1.89908	66575.7	5807.71	2.30532	0.78405	1.14467	0.521156	23.8739	35.9348
Day 6	D7	PEH11	AJ	UBR5-01	UBR5	4.07454	1.88373	70.0293	3.39412	77396	5748.59	2.03721	0.722521	0.96867	0.494674	5.94275	5.58757
Day 2	D8	PEH11	AJ	UBR5-02	UBR5	2.57579	1.41784	65.3343	9.92231	41137.3	22230.5	1.75212	0.598404	0.741719	0.563596	7.07096	8.61711
Day 4	D8	PEH11	AJ	UBR5-02	UBR5	3.48515	1.76697	73.4213	1.50463	66263.7	3421.48	2.11169	0.658005	1.02549	0.493058	15.8979	21.3451
Day 6	D8	PEH11	AJ	UBR5-02	UBR5	3.75951	1.41003	70.0517	3.08445	76753.3	4532.29	1.87779	0.303412	0.895515	0.246207	4.68104	2.67853
Day 2	D9	PEH11	AJ	UBR5-03	UBR5	1.96441	1.15808	66.191	5.63939	42673.7	9214.22	1.32615	0.445564	0.34517	0.535251	4.31982	6.4979
Day 4	D9	PEH11	AJ	UBR5-03	UBR5	2.25755	1.19718	74.9667	1.1697	65668.7	4286.88	1.36156	0.434391	0.390501	0.500225	8.4068	13.2689
Day 6	D9	PEH11	AJ	UBR5-03	UBR5	2.33081	1.00137	72.9467	2.11301	78548.3	1473.15	1.16115	0.338966	0.173925	0.42613	1.17213	2.02914
Day 2	B6	PEH11	AJ	UBR7-01	UBR7	1.32777	0.409358	64.5943	7.24679	44744.3	14412.7	0.976105	0.1288	-0.0435071	0.194452	-0.152142	0.40921
Day 4	B6	PEH11	AJ	UBR7-01	UBR7	1.6936	0.442302	73.6463	0.270038	71908	1960.72	1.08771	0.0326579	0.120862	0.0430429	0.834912	0.968134
Day 6	B6	PEH11	AJ	UBR7-01	UBR7	2.03407	0.415167	68.4747	1.08663	79064.7	1690.52	1.0596	0.171877	0.070019	0.2455	0.334653	0.971377
Day 2	B7	PEH11	AJ	UBR7-02	UBR7	1.32372	0.404294	66.8613	9.19631	49517	22398	0.965915	0.0491034	-0.0512716	0.0732203	-0.293758	0.327382
Day 4	B7	PEH11	AJ	UBR7-02	UBR7	1.57118	0.238047	74.4943	0.481716	74719.3	2987.05	1.04398	0.231584	0.0392547	0.311431	-0.218973	0.711805
Day 6	B7	PEH11	AJ	UBR7-02	UBR7	2.00503	0.291708	71.729	0.272022	87375	3014.49	1.06646	0.263396	0.0604088	0.383683	0.261008	1.21286
Day 2	B8	PEH11	AJ	UBR7-03	UBR7	1.17575	0.317827	69.1777	5.59433	48816.7	17771.5	0.865991	0.105083	-0.214976	0.180913	-1.52436	2.28529
Day 4	B8	PEH11	AJ	UBR7-03	UBR7	1.472	0.470299	74.1047	0.720977	71117.7	2160.75	0.935829	0.0977556	-0.100776	0.147315	-1.44813	2.49923
Day 6	B8	PEH11	AJ	UBR7-03	UBR7	1.88945	0.516407	70.967	1.76852	85878.3	2487.92	0.962706	0.0332307	-0.0554108	0.0501456	-0.151509	0.0939609
Day 2	B2	PEH9	AJ	UHRF1-02	UHRF1	1.0279	0.351752	61.594	5.28674	52704.7	15659.2	0.881051	0.024125	-0.18306	0.0392586	-0.530637	0.512767
Day 4	B2	PEH9	AJ	UHRF1-02	UHRF1	1.12546	0.291136	66.854	11.0171	53190.3	31927.2	0.947459	0.0846406	-0.0818406	0.132314	-0.12021	0.235781
Day 6	B2	PEH9	AJ	UHRF1-02	UHRF1	1.94908	0.335575	64.1963	7.26046	68357.3	31102.5	1.15243	0.231132	0.18344	0.310069	1.00988	1.94533
Day 2	B4	PEH9	AJ	UHRF1-03	UHRF1	1.50363	0.326932	51.143	1.77886	27153.3	2752.75	1.34244	0.256918	0.408212	0.264413	0.912181	0.48507
Day 4	B4	PEH9	AJ	UHRF1-03	UHRF1	1.55236	0.318152	59.787	9.80638	33657.3	23408.4	1.32863	0.23366	0.393858	0.268795	0.793781	0.433784
Day 6	B4	PEH9	AJ	UHRF1-03	UHRF1	1.88193	0.420598	69.186	0.106785	89368	509.226	1.08822	0.0598647	0.120479	0.0806991	0.615581	0.748776
Day 2	G2	PEH10	AJ	UHRF2-01	UHRF2	1.83121	0.504048	60.699	5.52968	48940	14545.2	1.7261	0.499965	0.749214	0.401439	2.22197	0.761275
Day 4	G2	PEH10	AJ	UHRF2-01	UHRF2	2.19882	0.444577	72.7223	0.353125	70528	1088.46	1.75105	0.687227	0.740788	0.525587	3.03357	1.35598
Day 6	G2	PEH10	AJ	UHRF2-01	UHRF2	2.49408	0.230957	71.193	0.939277	86919.3	4278.75	1.39264	0.281428	0.459324	0.278501	3.62227	2.25092
Day 2	G3	PEH10	AJ	UHRF2-02	UHRF2	1.74784	0.62849	66.5917	2.40663	58168.3	3454.65	1.60818	0.393135	0.658662	0.333854	2.07086	1.23274
Day 4	G3	PEH10	AJ	UHRF2-02	UHRF2	2.25383	0.568889	60.8577	3.01864	36940.7	4375.76	1.76941	0.635049	0.766184	0.485599	3.39221	1.95592
Day 6	G3	PEH10	AJ	UHRF2-02	UHRF2	2.42	0.439475	68.179	1.35192	81511.7	459.526	1.33156	0.182653	0.404293	0.194262	3.9042	3.75207
Day 2	G4	PEH10	AJ	UHRF2-03	UHRF2	1.52071	0.395856	68.2847	0.596235	63761.7	2762.71	1.44566	0.462427	0.485557	0.43919	1.0571	0.361878
Day 4	G4	PEH10	AJ	UHRF2-03	UHRF2	2.07143	0.413467	70.4187	3.49303	61275	14740.4	1.69639	0.839443	0.655178	0.661999	2.47565	1.57136
Day 6	G4	PEH10	AJ	UHRF2-03	UHRF2	2.25294	0.29146	71.199	1.00083	89307.7	636.439	1.26532	0.32724	0.30899	0.358258	2.42066	2.13025
Day 2	B5	PEH9	AJ	UNK-01	UNK	1.43244	0.368006	58.861	5.21522	43505	10031.4	1.26416	0.187977	0.328008	0.207386	0.798224	0.636733
Day 4	B5	PEH9	AJ	UNK-01	UNK	1.60325	0.436124	62.3093	11.1092	29828.7	12742.9	1.33922	0.0579302	0.420483	0.0631828	1.35068	1.15977
Day 6	B5	PEH9	AJ	UNK-01	UNK	2.20208	0.545632	72.142	0.79249	101160	3588.42	1.28515	0.246861	0.343297	0.287435	2.27108	3.24974
Day 2	B6	PEH9	AJ	UNK-02	UNK	1.3793	0.317708	54.7653	8.91582	33472.7	19593.4	1.22711	0.219733	0.280429	0.250903	0.456108	0.00821051
Day 4	B6	PEH9	AJ	UNK-02	UNK	1.37256	0.170421	67.3277	9.5962	53439	23637.8	1.1818	0.1859	0.228725	0.232005	0.324697	0.365394
Day 6	B6	PEH9	AJ	UNK-02	UNK	1.84311	0.441886	71.9513	2.93078	79290	3368.07	1.06539	0.0729608	0.0891082	0.0993517	0.203106	0.292102
Day 2	B7	PEH9	AJ	UNK-03	UNK	1.14361	0.298665	54.6297	5.6196	32020.3	10534	1.00891	0.153915	0.00163329	0.219617	-0.342464	0.725702
Day 4	B7	PEH9	AJ	UNK-03	UNK	1.11903	0.282613	67.4733	11.2769	51407.3	26195.2	0.939176	0.0695383	-0.0931045	0.104826	-0.29103	0.433766
Day 6	B7	PEH9	AJ	UNK-03	UNK	1.82623	0.415849	70.8907	4.38536	90628.7	19079.5	1.06103	0.142933	0.0764426	0.199244	0.604812	1.45597
Day 2	E10	PEH9	AJ	VPS18-01	VPS18	1.12817	0.26543	53.3873	2.47267	23462	4115.74	1.0129	0.236822	-0.00850123	0.34405	-0.544637	1.18635
Day 4	E10	PEH9	AJ	VPS18-01	VPS18	0.931688	0.156239	54.4723	1.91638	17710.3	1420.33	0.802665	0.151592	-0.335798	0.290061	-1.05396	1.41567
Day 6	E10	PEH9	AJ	VPS18-01	VPS18	0.715747	0.211074	64.8883	2.55596	58483.7	9062.8	0.409402	0.0538883	-1.29638	0.183688	-3.8187	2.4758
Day 2	E11	PEH9	AJ	VPS18-02	VPS18	1.11125	0.381237	61.0827	1.03913	40701.3	1911.51	0.98771	0.263715	-0.0570888	0.425474	-0.731934	1.70825
Day 4	E11	PEH9	AJ	VPS18-02	VPS18	0.881882	0.284892	73.2187	0.828616	50058	2591.79	0.736724	0.142239	-0.457697	0.266151	-1.1035	1.24373
Day 6	E11	PEH9	AJ	VPS18-02	VPS18	1.01699	0.314626	71.1873	2.99142	63940	5326.67	0.577902	0.0412282	-0.79361	0.104763	-2.71695	1.81739
Day 2	F2	PEH9	AJ	VPS18-03	VPS18	1.58155	0.134979	53.8833	5.53652	27897.7	11410.6	1.47984	0.553509	0.502882	0.509652	0.827186	0.216356
Day 4	F2	PEH9	AJ	VPS18-03	VPS18	1.50181	0.209952	73.3303	0.662391	65682	1619.69	1.28877	0.179201	0.356374	0.205834	0.738027	0.0866359
Day 6	F2	PEH9	AJ	VPS18-03	VPS18	2.01789	0.0986076	67.31	3.87607	74326.3	13630.7	1.21702	0.349499	0.246503	0.391295	0.586636	0.696924
Day 2	B8	PEH9	AJ	VPS8-01	VPS8	1.17812	0.436474	63.404	4.51385	48497.7	9504.23	1.00205	0.0419358	0.00211695	0.0603246	0.0895803	0.262139
Day 4	B8	PEH9	AJ	VPS8-01	VPS8	1.29153	0.329757	58.194	2.39144	28720.5	5490.68	0.951931	0.164277	-0.0818935	0.250216	0.0326029	0.650777
Day 6	B8	PEH9	AJ	VPS8-01	VPS8	1.65784	0.527615	73.1737	0.733493	100865	4677.21	0.953933	0.203655	-0.0889698	0.297309	0.208831	1.77492
Day 2	B9	PEH9	AJ	VPS8-02	VPS8	1.12508	0.604241	57.268	7.11071	37248.3	14410.6	0.903101	0.232367	-0.182453	0.401574	0.11957	0.58454
Day 4	B9	PEH9	AJ	VPS8-02	VPS8	1.16266	0.372185	68.323	9.13098	46817.3	25802.3	0.965427	0.144857	-0.0613247	0.212482	-0.142093	0.426164
Day 6	B9	PEH9	AJ	VPS8-02	VPS8	1.65705	0.762418	70.326	8.99141	83118.7	28310.8	0.912724	0.235534	-0.1683	0.410291	0.0365584	0.678302
Day 2	B10	PEH9	AJ	VPS8-03	VPS8	0.849236	0.369382	62.6523	6.23952	43041.7	13144.6	0.709103	0.106077	-0.506261	0.209185	-1.23944	1.40044
Day 4	B10	PEH9	AJ	VPS8-03	VPS8	0.879879	0.0546152	76.556	0.244659	60660	1484.92	0.657323	0.096167	-0.613087	0.211826	-1.84355	1.59586
Day 6	B10	PEH9	AJ	VPS8-03	VPS8	1.05028	0.22895	70.625	6.67133	77217.3	21962.7	0.607919	0.0320606	-0.71941	0.0771032	-2.65426	1.86554
Day 2	C2	PEH11	AJ	ZFP91-01	ZFP91	0.507332	0.131379	62.3957	6.44601	45276.7	13887.6	0.373733	0.0326092	-1.4237	0.128911	-4.84851	5.29146
Day 4	C2	PEH11	AJ	ZFP91-01	ZFP91	0.326131	0.110771	68.523	0.647042	66120.7	5533.64	0.205789	0.0196534	-2.28508	0.136059	-9.96912	13.2395
Day 6	C2	PEH11	AJ	ZFP91-01	ZFP91	0.387049	0.135399	67.1257	0.854392	86985.3	4767.09	0.194296	0.0265539	-2.37316	0.205363	-4.00223	1.19435
Day 2	C3	PEH11	AJ	ZFP91-02	ZFP91	0.313814	0.13596	57.452	5.4811	31392.3	12011.2	0.222918	0.029432	-2.17348	0.184931	-5.65592	5.74755
Day 4	C3	PEH11	AJ	ZFP91-02	ZFP91	0.152942	0.0275959	64.1887	0.804506	57207	1867.2	0.100159	0.0132477	-3.32783	0.186913	-11.37	15.0973
Day 6	C3	PEH11	AJ	ZFP91-02	ZFP91	0.156809	0.0181974	63.2397	1.27073	76846.7	3210.17	0.0823205	0.0123401	-3.61311	0.211743	-4.59841	1.52674
Day 2	C5	PEH11	AJ	ZFP91-03	ZFP91	0.499161	0.229261	59.9553	6.77683	39680	17932	0.353335	0.104515	-1.5408	0.409652	-4.94468	5.46706
Day 4	C5	PEH11	AJ	ZFP91-03	ZFP91	0.223804	0.0896268	67.6047	0.401683	62991	4185.03	0.142375	0.0308697	-2.83554	0.320009	-10.4521	13.6099
Day 6	C5	PEH11	AJ	ZFP91-03	ZFP91	0.236574	0.0798701	66.4327	1.23938	71940.3	15132.5	0.122487	0.0341916	-3.06674	0.402406	-4.36593	1.30715
Day 2	D8	PEH10	AJ	ZNF511-01	ZNF511	1.31756	1.03624	68.87	1.54021	59002	2017.02	0.992479	0.442669	-0.135027	0.778475	0.908704	1.9381
Day 4	D8	PEH10	AJ	ZNF511-01	ZNF511	1.41732	1.01752	69.9777	4.98083	51820.7	18247.3	0.907922	0.335308	-0.209132	0.558127	0.508093	2.05841
Day 6	D8	PEH10	AJ	ZNF511-01	ZNF511	1.44817	0.879582	72.0903	2.78852	80548	3978.08	0.727563	0.308968	-0.560837	0.690943	-1.27726	1.56597
Day 2	D9	PEH10	AJ	ZNF511-02	ZNF511	1.34932	0.905325	70.7777	1.52419	59704.3	2421.83	1.06403	0.381346	0.014706	0.595116	0.82573	1.30374
Day 4	D9	PEH10	AJ	ZNF511-02	ZNF511	1.61107	0.873617	74.6903	1.58521	58798.3	7979.6	1.09369	0.180603	0.115055	0.251969	0.987397	1.2197
Day 6	D9	PEH10	AJ	ZNF511-02	ZNF511	1.68236	0.75656	74.4827	1.841	83325	2694.38	0.871311	0.206783	-0.229014	0.371666	-0.465724	1.12782
Day 2	D10	PEH10	AJ	ZNF511-03	ZNF511	1.32235	0.910043	65.751	8.6012	49953.3	19265.4	1.04032	0.319639	0.00353867	0.499935	0.796502	1.40765
Day 4	D10	PEH10	AJ	ZNF511-03	ZNF511	1.78044	1.08182	65.6253	10.3861	37720.7	23377.5	1.18764	0.257717	0.224737	0.320431	1.97145	2.78315
Day 6	D10	PEH10	AJ	ZNF511-03	ZNF511	1.71156	0.679718	74.702	2.21761	77870.7	718.006	0.896485	0.152304	-0.172598	0.258944	-0.469497	0.724201
Day 2	E11	PEH14	AK	BIRC3-01	BIRC3	1.93141	0.905068	69.9837	0.389021	69273	5150.94	1.43281	0.0553129	0.518116	0.0563436	1.3447	0.794717
Day 4	E11	PEH14	AK	BIRC3-01	BIRC3	3.3494	1.39423	71.284	1.95992	66561.3	2753.47	1.26296	0.113131	0.333042	0.127039	1.53509	1.06736
Day 6	E11	PEH14	AK	BIRC3-01	BIRC3	4.12874	0.982342	67.7203	2.38118	70450.3	1191.38	1.20683	0.0351654	0.270821	0.041779	1.03224	0.197755
Day 2	F2	PEH14	AK	BIRC3-02	BIRC3	2.12521	0.566235	66.3447	0.447583	71155.3	2778.03	1.69487	0.350799	0.740947	0.29449	1.72179	0.147963
Day 4	F2	PEH14	AK	BIRC3-02	BIRC3	3.90044	0.81507	66.7093	0.673028	60153.3	1755.8	1.54878	0.238018	0.619183	0.230236	2.71006	1.51821
Day 6	F2	PEH14	AK	BIRC3-02	BIRC3	5.1267	0.585686	62.6067	1.11753	66366.7	4046.01	1.53535	0.258372	0.604075	0.254289	2.53313	0.997709
Day 2	F3	PEH14	AK	BIRC3-03	BIRC3	2.28387	0.385006	67.0923	1.27722	70272	2464.38	1.88371	0.593197	0.86692	0.446691	2.04332	0.309279
Day 4	F3	PEH14	AK	BIRC3-03	BIRC3	4.08857	0.752705	68.363	0.722247	62263.3	2503.83	1.63512	0.300687	0.693898	0.25577	2.93383	0.7153
Day 6	F3	PEH14	AK	BIRC3-03	BIRC3	5.38157	0.505971	64.295	1.02432	72993.7	622.069	1.61428	0.280614	0.676396	0.250279	2.87452	0.568093
Day 2	F7	PEH12	AK	BMI1-01	BMI1	2.25879	0.630033	66.448	1.32184	72711.3	1399.69	1.72058	0.466738	0.749189	0.376927	1.49923	0.397604
Day 4	F7	PEH12	AK	BMI1-01	BMI1	3.532	0.725003	67.6873	0.203574	66035.3	3388.17	1.50738	0.403815	0.560016	0.364772	1.26355	0.460542
Day 6	F7	PEH12	AK	BMI1-01	BMI1	3.98609	0.728	62.6467	1.9148	72000	3457.64	1.17878	0.232332	0.21833	0.287569	0.527973	0.72581
Day 2	F8	PEH12	AK	BMI1-02	BMI1	1.93179	0.48023	64.889	1.4985	71733.3	1259.37	1.48306	0.418929	0.529442	0.413561	0.933519	0.598256
Day 4	F8	PEH12	AK	BMI1-02	BMI1	2.69772	0.597662	65.4643	0.660588	62783.7	1631.25	1.1356	0.221	0.164825	0.285516	0.244473	0.536284
Day 6	F8	PEH12	AK	BMI1-02	BMI1	3.13884	0.546796	58.139	2.21718	62464.3	1404.46	0.91934	0.0972784	-0.126551	0.149147	-0.430529	0.473225
Day 2	F9	PEH12	AK	BMI1-03	BMI1	2.23637	0.595129	67.0727	1.60549	70137.3	4272.57	1.70536	0.452237	0.736365	0.381654	1.4601	0.449246
Day 4	F9	PEH12	AK	BMI1-03	BMI1	3.18722	0.508349	67.3057	0.993022	63477	1713.47	1.36785	0.360966	0.418249	0.382124	0.846295	0.649901
Day 6	F9	PEH12	AK	BMI1-03	BMI1	3.77971	0.640345	60.279	0.768672	66939	4559.46	1.10813	0.123368	0.142363	0.156654	0.340513	0.294356
Day 2	B11	PEH12	AK	CBLL1-01	CBLL1	1.13356	0.511301	67.35	1.62238	71324.3	5571.66	0.812342	0.100626	-0.307053	0.175654	-0.499942	0.33048
Day 4	B11	PEH12	AK	CBLL1-01	CBLL1	2.05125	0.665861	70.8557	0.567825	65827.3	3324.39	0.840023	0.0899113	-0.256813	0.150234	-0.552626	0.399156
Day 6	B11	PEH12	AK	CBLL1-01	CBLL1	2.71235	0.668867	67.376	1.84942	81101.3	7166.74	0.784616	0.0573387	-0.35259	0.10785	-0.953127	0.559689
Day 2	C2	PEH12	AK	CBLL1-02	CBLL1	1.50963	0.726644	66.64	1.02388	78689.7	2280.08	1.04871	0.103125	0.0641113	0.138395	0.123319	0.245947
Day 4	C2	PEH12	AK	CBLL1-02	CBLL1	2.53069	1.0202	69.503	0.238523	68066.3	2354.34	1.00557	0.0493385	0.00686925	0.0704562	0.0349161	0.134632
Day 6	C2	PEH12	AK	CBLL1-02	CBLL1	3.58964	1.0668	65.8297	2.15283	84404.7	1986.19	1.02694	0.0738414	0.0359262	0.101886	0.111002	0.329386
Day 2	C3	PEH12	AK	CBLL1-03	CBLL1	1.94004	1.355	65.3423	1.10831	72088	2134.25	1.24701	0.319386	0.286492	0.373342	0.796039	1.0396
Day 4	C3	PEH12	AK	CBLL1-03	CBLL1	2.97547	1.4796	67.3203	0.939157	64974.3	4906.82	1.15214	0.140073	0.197159	0.176211	0.574751	0.603783
Day 6	C3	PEH12	AK	CBLL1-03	CBLL1	3.40621	1.20561	62.5867	2.33787	73857.7	4105.66	0.967051	0.135722	-0.0573837	0.195536	-0.132689	0.608382
Day 2	C6	PEH14	AK	CBX4-01	CBX4	1.40245	0.680319	67.5357	0.796785	70333.7	5051.43	1.03058	0.218065	0.0225185	0.298916	0.15691	0.559386
Day 4	C6	PEH14	AK	CBX4-01	CBX4	2.78628	1.10993	68.1183	0.918504	66077.7	4239.69	1.05185	0.167161	0.0608258	0.228751	0.540075	0.988942
Day 6	C6	PEH14	AK	CBX4-01	CBX4	3.37998	0.756729	63.3603	1.42547	75005	3565.24	0.99316	0.123224	-0.0172693	0.17836	-0.0523146	0.754183
Day 2	C7	PEH14	AK	CBX4-02	CBX4	1.35157	0.650772	68.4807	1.09855	73430.3	4454.57	0.993942	0.107616	-0.0145065	0.158329	0.0451821	0.227445
Day 4	C7	PEH14	AK	CBX4-02	CBX4	2.56584	1.00391	69.299	1.25328	67392.7	2523.59	0.969435	0.0980682	-0.0498531	0.149204	0.0035391	0.3587
Day 6	C7	PEH14	AK	CBX4-02	CBX4	3.36187	0.916085	64.585	2.09205	77061.7	6119.98	0.975905	0.0215182	-0.0354218	0.0318666	-0.105484	0.073004
Day 2	C8	PEH14	AK	CBX4-03	CBX4	1.50565	0.682215	67.4193	0.990164	68127.3	2923.63	1.11897	0.100597	0.158357	0.128025	0.385571	0.317672
Day 4	C8	PEH14	AK	CBX4-03	CBX4	2.65207	1.08437	69.625	1.49014	68090.3	2529.17	0.9973	0.116922	-0.0108236	0.175053	0.188889	0.474285
Day 6	C8	PEH14	AK	CBX4-03	CBX4	3.58384	0.973324	65.8613	1.05421	81024	2832.36	1.04071	0.0814769	0.0546873	0.110938	0.253772	0.453178
Day 2	G9	PEH12	AK	CDK9	CDK9	1.12973	0.418232	52.483	0.971162	42027.7	828.146	0.834845	0.166136	-0.278336	0.273965	-0.490602	0.478427
Day 2	G9	PEH13	AK	CDK9	CDK9	1.00915	0.294243	54.558	0.958153	48220.3	644.411	0.893819	0.264566	-0.202819	0.417153	-0.510502	0.724023
Day 2	G9	PEH14	AK	CDK9	CDK9	0.790558	0.0913791	50.6507	0.748146	33060.3	620.484	0.664989	0.254134	-0.655833	0.532778	-1.25547	1.19848
Day 4	G9	PEH12	AK	CDK9	CDK9	0.779126	0.255054	55.9927	1.11589	39489	2471.33	0.3221	0.0587674	-1.65003	0.258203	-2.1111	0.895633
Day 4	G9	PEH13	AK	CDK9	CDK9	0.751593	0.242319	60.6443	1.30146	45994.3	1142.2	0.358702	0.0549438	-1.49036	0.219925	-1.78572	1.14266
Day 4	G9	PEH14	AK	CDK9	CDK9	0.706255	0.027726	48.3027	0.27335	26332	409.367	0.292451	0.0957517	-1.82373	0.461243	-3.97447	2.18268
Day 6	G9	PEH12	AK	CDK9	CDK9	0.646227	0.184126	57.5807	1.34711	57126.7	714.942	0.188017	0.0337982	-2.42797	0.276007	-3.4456	1.31126
Day 6	G9	PEH13	AK	CDK9	CDK9	0.609764	0.139451	59.206	1.04381	62809.7	1891.32	0.190853	0.0252254	-2.39753	0.184957	-3.55224	1.54444
Day 6	G9	PEH14	AK	CDK9	CDK9	0.514452	0.0358764	47.408	0.954219	28571	2170.73	0.156498	0.0392891	-2.70854	0.38366	-4.41135	1.59977
Day 2	C4	PEH12	AK	CXCR4	CXCR4	0.0443567	0.00766919	66.5337	1.43177	76587	2866.08	0.0383098	0.0254207	-4.89776	0.878368	-2.36929	0.912303
Day 2	C4	PEH13	AK	CXCR4	CXCR4	0.190385	0.0481475	66.439	0.434677	75843.7	2225.36	0.171599	0.0594322	-2.59829	0.484223	-2.1416	1.27094
Day 2	C4	PEH14	AK	CXCR4	CXCR4	0.203309	0.0588721	67.371	0.715454	76148.3	3189.06	0.162401	0.0396289	-2.65476	0.385443	-2.54261	1.43001
Day 4	C4	PEH12	AK	CXCR4	CXCR4	0.0328485	0.012874	70.4113	0.423349	73919	2499.76	0.013094	0.00141924	-6.26039	0.152069	-3.02445	1.15304
Day 4	C4	PEH13	AK	CXCR4	CXCR4	0.175099	0.0489433	70.739	1.27884	72952	1848	0.0845725	0.0160647	-3.58229	0.288841	-2.48745	1.46296
Day 4	C4	PEH14	AK	CXCR4	CXCR4	0.200231	0.0582471	68.6747	0.287598	70906.7	3425.97	0.0777558	0.00664805	-3.68849	0.125066	-4.98406	2.40472
Day 6	C4	PEH12	AK	CXCR4	CXCR4	0.0551562	0.00993976	67.6667	0.7545	87536.3	6271.85	0.0165473	0.00473567	-5.95708	0.41625	-4.14568	1.44919
Day 6	C4	PEH13	AK	CXCR4	CXCR4	0.144601	0.0428044	69.3647	1.10675	91046	1212.14	0.0443913	0.00202801	-4.4946	0.0666598	-4.16174	1.7249
Day 6	C4	PEH14	AK	CXCR4	CXCR4	0.165805	0.0122	67.449	0.965708	81161	4394.93	0.0508687	0.0150404	-4.34242	0.451282	-4.93497	1.67495
Day 2	C3	PEH13	AK	DTX3L-01	DTX3L	1.62073	0.839333	66.5487	1.03691	75741	2790.81	1.2894	0.259672	0.348242	0.27857	0.79184	0.752996
Day 4	C3	PEH13	AK	DTX3L-01	DTX3L	2.86067	1.14367	69.8573	1.36195	69252.7	757.468	1.32633	0.228671	0.393637	0.242223	0.787445	0.557969
Day 6	C3	PEH13	AK	DTX3L-01	DTX3L	3.63893	1.02039	66.501	1.65169	80574	1742.22	1.12144	0.0910474	0.162124	0.118582	0.47827	0.433683
Day 2	C5	PEH13	AK	DTX3L-02	DTX3L	1.33885	0.747709	64.891	0.377525	68242.3	7667.07	1.05082	0.097508	0.0673425	0.134796	0.186007	0.225501
Day 4	C5	PEH13	AK	DTX3L-02	DTX3L	2.29993	0.941462	68.9747	0.812019	68557.3	5669.37	1.06088	0.0945196	0.0814785	0.127742	0.112892	0.256836
Day 6	C5	PEH13	AK	DTX3L-02	DTX3L	3.10528	0.768857	65.7987	0.856875	79871.3	734.976	0.964696	0.0950632	-0.056725	0.146697	-0.241636	0.535151
Day 2	C6	PEH13	AK	DTX3L-03	DTX3L	1.52559	0.796477	66.1893	0.334835	70685	4869.84	1.21237	0.164369	0.269319	0.189974	0.578932	0.497802
Day 4	C6	PEH13	AK	DTX3L-03	DTX3L	2.68437	1.21729	69.8197	1.40737	66038	2638.71	1.21804	0.18281	0.274171	0.209825	0.590692	0.463057
Day 6	C6	PEH13	AK	DTX3L-03	DTX3L	3.29704	1.06179	65.87	1.79427	79720.3	2921.89	1.00578	0.0900596	0.00457041	0.1262	0.0406372	0.426911
Day 2	C9	PEH14	AK	EGR1-01	EGR1	1.50202	0.752995	67.8417	0.83752	68600	2555.23	1.09656	0.136725	0.12519	0.185537	0.387456	0.406089
Day 4	C9	PEH14	AK	EGR1-01	EGR1	2.66355	1.1912	69.8487	0.230747	66669.7	4681.51	0.992703	0.139064	-0.020486	0.209731	0.185034	0.541865
Day 6	C9	PEH14	AK	EGR1-01	EGR1	3.63955	0.966379	66.052	0.915597	79076.3	2599.09	1.05793	0.0159307	0.0811384	0.0216723	0.310957	0.150376
Day 2	C11	PEH14	AK	EGR1-02	EGR1	1.23226	0.60338	68.352	1.09672	68679.7	5820.37	0.909868	0.0460111	-0.137489	0.0724752	-0.222579	0.0624402
Day 4	C11	PEH14	AK	EGR1-02	EGR1	2.25119	0.811432	70.3603	2.19916	63734.3	6982.87	0.859482	0.0240639	-0.218836	0.0402724	-0.730313	0.328347
Day 6	C11	PEH14	AK	EGR1-02	EGR1	2.94419	0.71637	68.3067	0.911957	74531.7	2969.34	0.860166	0.0289175	-0.217851	0.0481143	-0.755055	0.352102
Day 2	D2	PEH14	AK	EGR1-03	EGR1	1.421	0.705119	65.5587	0.770863	75855.3	1449.26	1.03817	0.157123	0.0427529	0.222471	0.203759	0.370074
Day 4	D2	PEH14	AK	EGR1-03	EGR1	2.50625	1.00226	66.7543	1.03813	67608.3	2099.6	0.944818	0.129494	-0.0911055	0.200688	-0.0839581	0.514128
Day 6	D2	PEH14	AK	EGR1-03	EGR1	3.13399	0.927808	64.2387	0.402964	76601	3952.28	0.906942	0.11165	-0.148031	0.174369	-0.411061	0.519083
Day 2	D3	PEH14	AK	EGR2-01	EGR2	1.78034	0.817881	65.92	1.0326	68652.7	3530.38	1.3194	0.193216	0.389893	0.206268	1.0019	0.691364
Day 4	D3	PEH14	AK	EGR2-01	EGR2	3.205	1.27909	66.1897	1.45657	56639.7	2879.13	1.20884	0.175275	0.263392	0.210969	1.4122	1.3543
Day 6	D3	PEH14	AK	EGR2-01	EGR2	4.087	1.20143	63.0473	1.38847	67568.7	3298.36	1.18299	0.139987	0.235865	0.167684	1.03765	0.875194
Day 2	D4	PEH14	AK	EGR2-02	EGR2	1.73824	0.907543	65.4437	0.569827	68582.7	2211.54	1.25692	0.2399	0.311409	0.286551	0.923364	0.802827
Day 4	D4	PEH14	AK	EGR2-02	EGR2	2.88879	1.26951	65.76	1.01707	57126.3	4561.91	1.07728	0.166118	0.0951324	0.234182	0.705915	0.861649
Day 6	D4	PEH14	AK	EGR2-02	EGR2	3.5472	1.08233	62.9933	0.496102	68628	859.692	1.02499	0.136996	0.0271928	0.189958	0.222827	0.69621
Day 2	D5	PEH14	AK	EGR2-03	EGR2	1.85025	0.972645	66.4807	2.18096	68825	5847.39	1.33584	0.282382	0.39513	0.316884	1.176	0.973316
Day 4	D5	PEH14	AK	EGR2-03	EGR2	3.20625	1.62953	66.4783	2.22773	59979	4344.35	1.17322	0.281901	0.199191	0.378491	1.41676	1.54478
Day 6	D5	PEH14	AK	EGR2-03	EGR2	4.08273	1.49897	63.3763	1.15191	68662.3	2573.17	1.16438	0.189958	0.205965	0.246244	1.04615	1.05919
Day 2	D7	PEH14	AK	EGR3-01	EGR3	1.54931	0.702682	66.5923	0.436076	70218	7289	1.16508	0.306212	0.189555	0.358237	0.471159	0.921063
Day 4	D7	PEH14	AK	EGR3-01	EGR3	2.70606	1.05731	69.0997	1.05781	67104	2526.61	1.02923	0.210496	0.0225192	0.282955	0.422734	1.33293
Day 6	D7	PEH14	AK	EGR3-01	EGR3	3.37796	0.905633	65.482	1.06423	78476.3	5096.2	0.985498	0.144434	-0.0309365	0.204091	-0.0358105	0.819383
Day 2	D8	PEH14	AK	EGR3-02	EGR3	1.62497	0.776291	65.881	0.922525	68231.3	4223	1.19873	0.260039	0.239807	0.30304	0.653975	0.739845
Day 4	D8	PEH14	AK	EGR3-02	EGR3	2.76482	1.16657	66.6053	1.7445	55510	1625.15	1.03644	0.180427	0.0365751	0.257372	0.497445	0.944815
Day 6	D8	PEH14	AK	EGR3-02	EGR3	3.59405	0.916895	63.57	1.30987	63870	5699.64	1.04837	0.111864	0.0628613	0.149991	0.276958	0.652189
Day 2	D9	PEH14	AK	EGR3-03	EGR3	1.57732	0.766205	67.0347	1.76269	68307.7	2736.43	1.15743	0.218534	0.194005	0.269707	0.55127	0.608774
Day 4	D9	PEH14	AK	EGR3-03	EGR3	2.78502	1.15548	69.9867	1.79256	66718.3	508.179	1.04547	0.153886	0.0532965	0.218888	0.508415	0.803092
Day 6	D9	PEH14	AK	EGR3-03	EGR3	3.50901	0.942316	66.7863	1.5949	78878.7	4148.76	1.02053	0.105109	0.0243872	0.144721	0.149198	0.58272
Day 2	D6	PEH12	AK	ELOB-1	ELOB	2.0131	1.11172	51.472	2.95599	41892.3	2207.42	1.3529	0.265619	0.416823	0.291103	0.951742	0.728526
Day 2	D6	PEH13	AK	ELOB-1	ELOB	1.66223	0.862254	48.023	0.955872	40159.7	1784.42	1.32493	0.13472	0.401108	0.143037	0.846467	0.545407
Day 2	D6	PEH14	AK	ELOB-1	ELOB	1.7621	0.845734	47.9603	1.92178	39620.3	2705.63	1.29554	0.220439	0.359811	0.243089	0.965753	0.74198
Day 4	D6	PEH12	AK	ELOB-1	ELOB	1.6438	0.826484	52.7907	0.111733	43076.7	2611.02	0.631083	0.130581	-0.686399	0.316713	-1.05155	0.277693
Day 4	D6	PEH13	AK	ELOB-1	ELOB	1.02423	0.461426	53.1873	2.28937	41043	2519.5	0.465606	0.0826967	-1.11723	0.246428	-1.44535	0.919013
Day 4	D6	PEH14	AK	ELOB-1	ELOB	1.17254	0.569406	52.032	2.48104	39983	710.166	0.431771	0.107829	-1.24494	0.389086	-2.88398	1.0537
Day 6	D6	PEH12	AK	ELOB-1	ELOB	1.73251	0.723555	53.6	2.68588	58894	759.885	0.482229	0.0985497	-1.07407	0.313973	-2.10389	0.524652
Day 6	D6	PEH13	AK	ELOB-1	ELOB	0.959159	0.453987	52.6207	1.56775	57176	3159.26	0.281562	0.0670419	-1.85862	0.369915	-3.05962	1.11486
Day 6	D6	PEH14	AK	ELOB-1	ELOB	1.19772	0.522523	51.7163	0.469086	57011	1441.41	0.337359	0.0864062	-1.60308	0.402625	-3.34435	0.808756
Day 2	C5	PEH12	AK	HECTD1-01	HECTD1	1.76566	1.13373	65.9477	1.22514	70155.3	3851.73	1.15621	0.225633	0.190406	0.289417	0.517103	0.688462
Day 4	C5	PEH12	AK	HECTD1-01	HECTD1	2.88553	1.48041	69.4087	0.854229	68876.3	4185.16	1.11123	0.158802	0.142163	0.208947	0.464404	0.604996
Day 6	C5	PEH12	AK	HECTD1-01	HECTD1	3.6272	1.30457	65.017	1.86411	82254.7	2129.15	1.02698	0.14333	0.0294308	0.195026	0.142235	0.596886
Day 2	C6	PEH12	AK	HECTD1-02	HECTD1	1.67448	1.04155	66.444	1.59162	74553	1209.21	1.10039	0.209805	0.1192	0.290512	0.365708	0.555432
Day 4	C6	PEH12	AK	HECTD1-02	HECTD1	2.72819	1.37578	69.791	0.926909	71093.7	1271.83	1.05055	0.155434	0.0600126	0.222419	0.273294	0.475906
Day 6	C6	PEH12	AK	HECTD1-02	HECTD1	3.56261	1.43486	66.1497	1.66488	82165.3	3761.01	0.99578	0.182145	-0.0229764	0.273427	0.103334	0.618997
Day 2	C7	PEH12	AK	HECTD1-03	HECTD1	1.25695	0.640831	66.976	1.62001	72610.7	3813.78	0.862058	0.104484	-0.221141	0.173608	-0.314485	0.227747
Day 4	C7	PEH12	AK	HECTD1-03	HECTD1	2.1612	0.864748	69.962	0.718618	68877.3	1720.01	0.859766	0.114623	-0.226172	0.186168	-0.414992	0.39921
Day 6	C7	PEH12	AK	HECTD1-03	HECTD1	2.82252	0.961821	65.5117	1.17933	80984	4649.3	0.79828	0.0855443	-0.330773	0.159098	-0.783595	0.186003
Day 2	B5	PEH12	AK	HECTD3-01	HECTD3	1.27009	0.691942	65.3297	1.5485	71344.3	3227.83	0.860768	0.0920828	-0.22205	0.159375	-0.298037	0.10467
Day 4	B5	PEH12	AK	HECTD3-01	HECTD3	2.16133	0.9245	68.6483	0.681687	70301.3	4159.5	0.853044	0.0451382	-0.230684	0.0775787	-0.418607	0.0758802
Day 6	B5	PEH12	AK	HECTD3-01	HECTD3	2.85788	0.889043	66.342	1.29287	89794.7	623.032	0.815752	0.070965	-0.297328	0.122676	-0.772963	0.441638
Day 2	B6	PEH12	AK	HECTD3-02	HECTD3	1.10812	0.551637	65.732	1.50345	74390.7	5228.93	0.768664	0.0182979	-0.379848	0.0343901	-0.560887	0.194222
Day 4	B6	PEH12	AK	HECTD3-02	HECTD3	1.98718	1.00105	69.499	0.6781	75008	1674.9	0.765359	0.11254	-0.396775	0.220941	-0.633354	0.0283217
Day 6	B6	PEH12	AK	HECTD3-02	HECTD3	2.65399	0.934886	66.7127	1.21612	85894.3	3079.26	0.75508	0.110768	-0.41524	0.205263	-1.04072	0.69306
Day 2	B7	PEH12	AK	HECTD3-03	HECTD3	1.14655	0.583809	66.568	1.314	73739.3	5517.73	0.795882	0.0216179	-0.32973	0.0392876	-0.494516	0.158992
Day 4	B7	PEH12	AK	HECTD3-03	HECTD3	1.95853	0.761404	69.4837	0.52202	71531.3	2031.61	0.783921	0.00815847	-0.351272	0.0149937	-0.666694	0.265573
Day 6	B7	PEH12	AK	HECTD3-03	HECTD3	2.6286	0.702455	66.6157	0.932312	89177	3913.77	0.757722	0.0586717	-0.403209	0.113611	-1.05605	0.585247
Day 2	B9	PEH14	AK	HERC5-01	HERC5	1.34274	0.641226	68.0887	0.131705	73780	3469.36	0.989651	0.0884426	-0.0189211	0.130741	0.0246549	0.179534
Day 4	B9	PEH14	AK	HERC5-01	HERC5	2.45318	0.944237	71.125	1.59227	71748.7	2143.29	0.928493	0.10604	-0.11337	0.165947	-0.213628	0.393572
Day 6	B9	PEH14	AK	HERC5-01	HERC5	3.39852	0.792313	67.2097	0.908775	81736.3	6700.04	0.993629	0.0483107	-0.0103634	0.0704143	-0.0480701	0.300891
Day 2	B10	PEH14	AK	HERC5-02	HERC5	1.34107	0.573636	68.9617	0.388567	73811.7	2275.54	1.00836	0.0321298	0.0115305	0.0458207	0.0117373	0.11122
Day 4	B10	PEH14	AK	HERC5-02	HERC5	2.50641	0.990344	71.1927	1.12981	70146.7	815.96	0.950988	0.0665364	-0.0747981	0.0990861	-0.22776	0.42178
Day 6	B10	PEH14	AK	HERC5-02	HERC5	3.28499	0.919278	67.6663	0.675445	75423.7	4348.23	0.953046	0.0176324	-0.0695451	0.0265645	-0.232243	0.0972994
Day 2	B11	PEH14	AK	HERC5-03	HERC5	1.24645	0.471658	69.1727	0.79226	71015.3	4972.95	0.954498	0.0703445	-0.0698372	0.10751	-0.208635	0.304776
Day 4	B11	PEH14	AK	HERC5-03	HERC5	2.26981	0.761678	71.689	1.59214	66791	3180.1	0.871322	0.0115436	-0.198806	0.0190481	-0.680853	0.3032
Day 6	B11	PEH14	AK	HERC5-03	HERC5	2.96847	0.794317	69.376	1.90689	74093.3	5525.29	0.862417	0.0211948	-0.213831	0.0353285	-0.698576	0.208888
Day 2	B8	PEH12	AK	HUWE1-01	HUWE1	2.11754	1.00828	63.4927	1.99161	63132	4110.33	1.49007	0.0648717	0.574479	0.0623252	1.17415	0.366873
Day 4	B8	PEH12	AK	HUWE1-01	HUWE1	3.68061	1.4971	66.0693	0.746556	62318	3770.24	1.47171	0.0818043	0.555974	0.0815641	1.43931	0.635488
Day 6	B8	PEH12	AK	HUWE1-01	HUWE1	4.64447	1.64785	57.176	2.74279	62456.7	4507.79	1.31956	0.191121	0.39041	0.201925	1.34312	0.897199
Day 2	B9	PEH12	AK	HUWE1-02	HUWE1	1.45483	0.782543	66.0133	1.45715	71117	2257.69	0.998604	0.0518416	-0.00328736	0.073843	0.0241404	0.14934
Day 4	B9	PEH12	AK	HUWE1-02	HUWE1	2.54901	1.06254	69.339	0.556822	68765.3	2681.67	1.00822	0.0648596	0.00980459	0.0933064	0.0571419	0.166537
Day 6	B9	PEH12	AK	HUWE1-02	HUWE1	3.48117	1.07652	64.765	1.99257	80554.3	2281.43	0.990801	0.0686144	-0.0157053	0.102032	0.0193075	0.222518
Day 2	B10	PEH12	AK	HUWE1-03	HUWE1	1.98789	0.983248	65.6487	1.22045	67185.7	1706.01	1.39026	0.0558801	0.474569	0.0584542	0.947027	0.362136
Day 4	B10	PEH12	AK	HUWE1-03	HUWE1	3.34535	1.35927	67.3633	0.397359	60896.3	3130.89	1.3401	0.0952617	0.419835	0.104762	1.02859	0.501615
Day 6	B10	PEH12	AK	HUWE1-03	HUWE1	4.33354	1.31287	58.1783	2.48515	58265.3	4856.2	1.24177	0.122741	0.307747	0.141447	0.982676	0.558183
Day 2	F2	PEH13	AK	IRF2BP1-01	IRF2BP1	2.32243	0.557745	65.4683	0.44491	75384.3	2938.07	2.10434	0.758445	1.01337	0.503812	2.08882	0.2905
Day 4	F2	PEH13	AK	IRF2BP1-01	IRF2BP1	3.91244	0.707647	68.5063	0.967973	69457	278.081	1.95523	0.575544	0.924985	0.429914	2.0029	0.206598
Day 6	F2	PEH13	AK	IRF2BP1-01	IRF2BP1	4.73306	0.701302	63.1573	1.32426	74928.3	1071.95	1.50646	0.294618	0.572914	0.28044	1.85245	0.420814
Day 2	F3	PEH13	AK	IRF2BP1-02	IRF2BP1	2.33095	0.673646	65.8217	0.186527	75094.3	3394.26	2.09186	0.74707	1.008	0.484999	2.08531	0.0545265
Day 4	F3	PEH13	AK	IRF2BP1-02	IRF2BP1	3.79167	0.577863	68.5953	0.496923	65528	3851.46	1.9216	0.674352	0.885142	0.492535	1.84828	0.314855
Day 6	F3	PEH13	AK	IRF2BP1-02	IRF2BP1	4.33794	0.595513	63.9613	0.952852	71191	2543.55	1.38828	0.318965	0.449111	0.319413	1.31065	0.478682
Day 2	F4	PEH13	AK	IRF2BP1-03	IRF2BP1	2.22516	0.774652	66.4353	0.809487	74110	2212.09	1.93081	0.477771	0.921066	0.344778	1.90989	0.328468
Day 4	F4	PEH13	AK	IRF2BP1-03	IRF2BP1	3.47017	0.948178	69.404	0.311872	66761.3	4043.84	1.68495	0.353832	0.731842	0.299231	1.50284	0.102422
Day 6	F4	PEH13	AK	IRF2BP1-03	IRF2BP1	4.43647	0.873341	65.6833	1.39926	76932.7	557.504	1.39525	0.197487	0.470706	0.207027	1.49067	0.402419
Day 2	C7	PEH13	AK	IRF2BP2-01	IRF2BP2	1.35268	0.84766	66.584	1.03415	72994	2912.06	1.03311	0.142616	0.0372611	0.20819	0.209157	0.317309
Day 4	C7	PEH13	AK	IRF2BP2-01	IRF2BP2	2.40248	1.18323	69.9193	2.06698	68197.3	5737.07	1.07464	0.150231	0.0943742	0.203088	0.256699	0.327494
Day 6	C7	PEH13	AK	IRF2BP2-01	IRF2BP2	3.32134	1.13977	66.1597	2.59004	83628.7	4302.02	1.00807	0.035472	0.0109965	0.0507816	0.0627811	0.136894
Day 2	C8	PEH13	AK	IRF2BP2-02	IRF2BP2	1.53325	0.858145	68.5533	0.818487	71855	2661.39	1.20326	0.106579	0.263138	0.128874	0.577497	0.416756
Day 4	C8	PEH13	AK	IRF2BP2-02	IRF2BP2	2.47759	1.14152	70.914	0.980579	61556	3599.65	1.12188	0.106878	0.161642	0.135333	0.342575	0.274589
Day 6	C8	PEH13	AK	IRF2BP2-02	IRF2BP2	3.18017	0.991792	65.2993	1.88051	74554	1888.96	0.972847	0.09309	-0.0439973	0.135155	-0.116496	0.472761
Day 2	C9	PEH13	AK	IRF2BP2-03	IRF2BP2	1.30568	0.766741	68.8823	1.02189	74056.7	2046.93	1.01688	0.0750408	0.0214533	0.108884	0.108204	0.164167
Day 4	C9	PEH13	AK	IRF2BP2-03	IRF2BP2	2.19907	1.06242	70.5273	0.862668	58876.3	3606.58	0.988712	0.0849207	-0.0199619	0.124854	0.00624265	0.152229
Day 6	C9	PEH13	AK	IRF2BP2-03	IRF2BP2	2.79755	0.839787	64.1	2.08144	69445	3602.09	0.857794	0.047584	-0.222779	0.0801537	-0.638254	0.425807
Day 2	F9	PEH13	AK	IRF2BPL-01	IRF2BPL	2.15613	0.725916	66.8613	0.166103	69789.3	2094.64	1.87564	0.466673	0.878567	0.350081	1.77798	0.304881
Day 4	F9	PEH13	AK	IRF2BPL-01	IRF2BPL	3.51401	0.807656	69.887	1.36051	62481.3	5006.13	1.72972	0.433799	0.760454	0.360296	1.54125	0.0881267
Day 6	F9	PEH13	AK	IRF2BPL-01	IRF2BPL	3.94601	0.817534	65.035	1.89255	75016.7	2412.07	1.24217	0.19816	0.301185	0.222121	0.821779	0.266375
Day 2	F10	PEH13	AK	IRF2BPL-02	IRF2BPL	1.89445	0.661017	68.9993	0.975392	74243.7	3894.66	1.63304	0.350983	0.685274	0.310838	1.27182	0.321469
Day 4	F10	PEH13	AK	IRF2BPL-02	IRF2BPL	3.10768	0.826667	72.2847	0.243069	66191.3	3455.36	1.51008	0.313803	0.573673	0.301787	1.06116	0.14754
Day 6	F10	PEH13	AK	IRF2BPL-02	IRF2BPL	3.74169	0.655252	68.0407	2.14704	74308.7	2334.9	1.18295	0.194656	0.229221	0.239386	0.566667	0.543663
Day 2	F11	PEH13	AK	IRF2BPL-03	IRF2BPL	1.69682	0.54256	67.2233	0.50074	70519.7	4756.17	1.47961	0.362117	0.536196	0.355046	0.87497	0.353041
Day 4	F11	PEH13	AK	IRF2BPL-03	IRF2BPL	2.72486	0.779085	70.7873	0.91821	67391.7	1134.91	1.31789	0.261663	0.379654	0.282103	0.603633	0.208497
Day 6	F11	PEH13	AK	IRF2BPL-03	IRF2BPL	3.43058	0.648991	67.4483	1.81126	72864	4683.4	1.0846	0.19321	0.102622	0.247688	0.14041	0.538654
Day 2	E5	PEH13	AK	ITCH-01	ITCH	2.51904	1.27313	67.5367	1.2046	71023.3	3481.82	2.0155	0.337071	0.998381	0.231745	2.61231	1.56901
Day 4	E5	PEH13	AK	ITCH-01	ITCH	4.01518	1.65822	69.726	1.48585	65314.7	2051.52	1.85368	0.34325	0.874704	0.25716	2.19783	1.11295
Day 6	E5	PEH13	AK	ITCH-01	ITCH	4.64212	1.57037	64.9087	3.19022	77362.3	5042.21	1.41133	0.167579	0.490522	0.166451	1.84808	1.0806
Day 2	E6	PEH13	AK	ITCH-02	ITCH	3.31468	1.59941	67.4423	1.6243	72451	5454.14	2.6825	0.540949	1.40512	0.278301	4.25453	2.48172
Day 4	E6	PEH13	AK	ITCH-02	ITCH	5.3157	1.94547	69.4713	1.50705	63773.7	3386.62	2.50797	0.544886	1.30366	0.315167	3.74817	1.62058
Day 6	E6	PEH13	AK	ITCH-02	ITCH	5.77134	1.46111	61.9687	3.54974	67543.7	5740.04	1.79157	0.19479	0.835303	0.161725	3.30065	1.19141
Day 2	E7	PEH13	AK	ITCH-03	ITCH	2.27125	1.13232	68.5173	2.23954	73787	5546.12	1.82344	0.262846	0.857124	0.200672	2.09784	1.23393
Day 4	E7	PEH13	AK	ITCH-03	ITCH	3.76571	1.46132	70.474	1.24556	64205.7	5050.97	1.75057	0.237807	0.799005	0.195059	1.89222	0.819014
Day 6	E7	PEH13	AK	ITCH-03	ITCH	4.4167	1.36764	65.7853	2.2994	74591.7	1732.5	1.35115	0.0954933	0.43183	0.100603	1.52213	0.708365
Day 2	D11	PEH12	AK	LEDGF	LEDGF	0.708016	0.375992	66.786	1.27298	70589	4472.69	0.48501	0.0258651	-1.0453	0.0778232	-1.24669	0.404017
Day 2	D11	PEH13	AK	LEDGF	LEDGF	0.536031	0.223839	65.29	0.606323	69975.7	699.618	0.446612	0.0619041	-1.17272	0.209133	-1.43638	0.909956
Day 2	D11	PEH14	AK	LEDGF	LEDGF	0.855718	0.41603	68.334	1.11683	72503.3	851.636	0.63128	0.0342238	-0.665083	0.0791021	-1.06917	0.481417
Day 4	D11	PEH12	AK	LEDGF	LEDGF	0.971971	0.487791	67.542	0.0790759	63922	3386.53	0.377151	0.0456402	-1.41361	0.170489	-1.87623	0.601228
Day 4	D11	PEH13	AK	LEDGF	LEDGF	0.662132	0.279184	67.573	0.799906	57511	5657.05	0.304028	0.042046	-1.72654	0.193151	-1.88986	1.14414
Day 4	D11	PEH14	AK	LEDGF	LEDGF	1.37944	0.561812	68.6593	1.30086	66588	2992.12	0.521808	0.0425652	-0.94152	0.115183	-2.5537	1.22825
Day 6	D11	PEH12	AK	LEDGF	LEDGF	1.08778	0.436282	63.1367	1.4128	69727	6042.92	0.304393	0.0549014	-1.73208	0.265705	-2.89638	0.926671
Day 6	D11	PEH13	AK	LEDGF	LEDGF	0.750957	0.299255	62.5553	0.60812	69339	2235.76	0.224777	0.0358669	-2.1659	0.233299	-3.34598	1.33031
Day 6	D11	PEH14	AK	LEDGF	LEDGF	1.55324	0.455953	64.663	0.51998	65635.7	4272.14	0.449172	0.0167789	-1.15534	0.0544672	-2.83603	0.862167
Day 2	D4	PEH13	AK	LRSAM1-01	LRSAM1	1.81647	1.13238	64.9187	0.238039	74652	4896.76	1.38212	0.252777	0.449459	0.279904	1.16283	0.936097
Day 4	D4	PEH13	AK	LRSAM1-01	LRSAM1	2.94513	1.59433	69.0143	1.65502	71444.3	3639.82	1.29287	0.274036	0.347542	0.320712	0.936572	0.823728
Day 6	D4	PEH13	AK	LRSAM1-01	LRSAM1	3.50823	1.24874	65.9003	2.39936	82810.7	6133.8	1.06086	0.0761642	0.0827485	0.103688	0.323696	0.345
Day 2	D5	PEH13	AK	LRSAM1-02	LRSAM1	1.88456	1.16968	66.2507	1.45896	74974.3	2337.41	1.43193	0.307318	0.493915	0.329009	1.31345	1.05882
Day 4	D5	PEH13	AK	LRSAM1-02	LRSAM1	3.06864	1.56401	69.8217	1.92881	73309.3	4003.98	1.3635	0.286938	0.425741	0.306523	1.07672	0.838409
[truncated: 750 more rows]
