# Supplementary material for: CRISPR-Cas9 screen of E3 ubiquitin ligases identifies TRAF2 and UHRF1 as regulators of HIV latency in primary human T cells
Source: mBio. 2024 Feb 27;15(4):e02222-23. doi: 10.1128/mbio.02222-23 (PMC11005436; doi:10.1128/mbio.02222-23)
Supplement: Table S4 — Network propagation of HIV pathways and E3 ubiquitin ligases that functionally affected HIV infection in our CRISPR-Cas9 knockout spreading HIV-1 infection assay. [file mbio.02222-23-s0005.xlsx]

## Sheet: Propagation_Results
NodeGeneName	pValue	flag_SignificantSubnetwork	flag_Initial_Label_HIV	flag_Initial_Label_E3
TRAF2	0	TRUE	TRUE	TRUE
TRAF1	5e-05	TRUE	TRUE	FALSE
PRPF19	5e-05	TRUE	FALSE	TRUE
TAF1	5e-05	TRUE	TRUE	FALSE
RING1	0.0001	TRUE	FALSE	TRUE
UHRF1	0.00015	TRUE	FALSE	TRUE
MARCH5	0.00015	TRUE	FALSE	TRUE
PPIL2	0.00035	TRUE	FALSE	TRUE
TNFSF9	0.0005	TRUE	FALSE	FALSE
NELFCD	0.0005	TRUE	TRUE	FALSE
TRAF3	0.00055	TRUE	FALSE	TRUE
SWSAP1	0.00055	TRUE	FALSE	FALSE
VPS18	0.00055	TRUE	FALSE	TRUE
MAPK8	0.00055	TRUE	TRUE	FALSE
TMEM219	0.00055	TRUE	FALSE	FALSE
TBC1D31	0.0006	TRUE	FALSE	FALSE
WDR61	0.00065	TRUE	FALSE	FALSE
OR1K1	0.0007	TRUE	FALSE	FALSE
FTH1	0.00075	TRUE	FALSE	FALSE
ADH1C	0.0008	TRUE	FALSE	FALSE
NUP85	0.0008	TRUE	TRUE	FALSE
NOSIP	0.0008	TRUE	FALSE	TRUE
MYC	0.00085	TRUE	FALSE	FALSE
KAT5	0.00085	TRUE	FALSE	FALSE
ZFP91	0.00085	TRUE	FALSE	TRUE
PLEKHA1	0.00085	TRUE	FALSE	FALSE
SEC23A	0.0009	TRUE	FALSE	FALSE
KPNB1	0.0009	TRUE	TRUE	FALSE
HIST1H2AB	0.001	TRUE	FALSE	FALSE
HIST1H2AC	0.001	TRUE	FALSE	FALSE
CTDP1	0.001	TRUE	TRUE	FALSE
SMAD4	0.001	TRUE	FALSE	FALSE
TAF15	0.00105	TRUE	TRUE	FALSE
SEH1L	0.00105	TRUE	TRUE	FALSE
ZDHHC21	0.00105	TRUE	FALSE	FALSE
PSMC1	0.00115	TRUE	TRUE	FALSE
FHL5	0.0012	TRUE	FALSE	FALSE
TPR	0.00145	TRUE	TRUE	FALSE
CGA	0.00155	TRUE	FALSE	FALSE
PPP1R12B	0.0018	TRUE	FALSE	FALSE
BAG4	0.00185	TRUE	TRUE	FALSE
PTPN6	0.00195	TRUE	FALSE	FALSE
NXN	0.00195	TRUE	FALSE	FALSE
IL6	0.002	TRUE	FALSE	FALSE
CD28	0.002	TRUE	TRUE	FALSE
TAAR1	0.00205	TRUE	FALSE	FALSE
SASH1	0.00205	TRUE	FALSE	FALSE
ARC	0.0021	TRUE	FALSE	FALSE
DFFB	0.00215	TRUE	TRUE	FALSE
NUFIP1	0.00215	TRUE	FALSE	FALSE
BANF1	0.0022	TRUE	TRUE	FALSE
DLG4	0.00225	TRUE	FALSE	FALSE
ZBTB44	0.0023	TRUE	FALSE	FALSE
UBC	0.0023	TRUE	TRUE	FALSE
POLR2L	0.0023	TRUE	TRUE	FALSE
ANKRD27	0.0024	TRUE	FALSE	FALSE
HLA-A	0.0025	TRUE	TRUE	FALSE
SYS1	0.0027	TRUE	FALSE	FALSE
LIG1	0.00275	TRUE	TRUE	FALSE
DVL1	0.0028	TRUE	FALSE	FALSE
TAF7	0.003	TRUE	TRUE	FALSE
MPP3	0.00305	TRUE	FALSE	FALSE
ACO2	0.00305	TRUE	FALSE	FALSE
XIAP	0.00305	TRUE	TRUE	FALSE
NFKBIA	0.0031	TRUE	TRUE	FALSE
NMT1	0.0031	TRUE	TRUE	FALSE
ERN1	0.00315	TRUE	FALSE	FALSE
NELFA	0.0032	TRUE	TRUE	FALSE
PSMA2	0.00325	TRUE	TRUE	FALSE
SYP	0.00325	TRUE	FALSE	FALSE
PSMB5	0.0033	TRUE	TRUE	FALSE
DKFZP434H018	0.00335	TRUE	FALSE	FALSE
VPS4A	0.00335	TRUE	TRUE	FALSE
UGT1A7	0.0034	TRUE	FALSE	FALSE
XRCC6	0.0034	TRUE	TRUE	FALSE
ELOB	0.0034	TRUE	TRUE	FALSE
NUP155	0.0035	TRUE	TRUE	FALSE
TNFRSF8	0.00365	TRUE	FALSE	FALSE
TGM2	0.00365	TRUE	FALSE	FALSE
CSTA	0.0037	TRUE	FALSE	FALSE
HMGA1	0.0037	TRUE	TRUE	FALSE
HADHB	0.0037	TRUE	FALSE	FALSE
ZFP37	0.00375	TRUE	FALSE	FALSE
NUP35	0.00385	TRUE	TRUE	FALSE
SYTL3	0.00385	TRUE	FALSE	FALSE
ZNF432	0.00395	TRUE	FALSE	FALSE
PSMA7	0.00405	TRUE	TRUE	FALSE
VTA1	0.00405	TRUE	TRUE	FALSE
CCNH	0.00415	TRUE	TRUE	FALSE
TAF5	0.00415	TRUE	TRUE	FALSE
PSMA8	0.0042	TRUE	TRUE	FALSE
RNMT	0.0042	TRUE	TRUE	FALSE
CHMP3	0.0042	TRUE	TRUE	FALSE
HGF	0.00425	TRUE	FALSE	FALSE
CDCA3	0.0043	TRUE	FALSE	FALSE
ZNF585B	0.0043	TRUE	FALSE	FALSE
TTC7B	0.00435	TRUE	FALSE	FALSE
ZNF577	0.00435	TRUE	FALSE	FALSE
KCNJ13	0.0044	TRUE	FALSE	FALSE
ADAM1A	0.00445	TRUE	FALSE	FALSE
NELFB	0.00455	TRUE	TRUE	FALSE
PYCR1	0.00455	TRUE	FALSE	FALSE
APBB3	0.0046	TRUE	FALSE	FALSE
MATK	0.0046	TRUE	FALSE	FALSE
ARHGDIB	0.0046	TRUE	TRUE	FALSE
TNF	0.0047	TRUE	TRUE	FALSE
GP6	0.00475	TRUE	FALSE	FALSE
UBR1	0.00475	TRUE	FALSE	FALSE
TBPL1	0.00475	TRUE	FALSE	FALSE
SP3	0.00475	TRUE	FALSE	FALSE
NPM1	0.0048	TRUE	TRUE	FALSE
PSMA1	0.0048	TRUE	TRUE	FALSE
DUSP8	0.00495	TRUE	FALSE	FALSE
TAF3	0.00495	TRUE	TRUE	FALSE
TAF4	0.00495	TRUE	TRUE	FALSE
ABI3	0.0051	TRUE	FALSE	FALSE
BIRC2	0.00515	TRUE	TRUE	FALSE
MVB12B	0.00515	TRUE	TRUE	FALSE
HGS	0.0052	TRUE	FALSE	FALSE
KIF3C	0.00525	TRUE	FALSE	FALSE
XCL1	0.00525	TRUE	FALSE	FALSE
RAB2B	0.00535	TRUE	FALSE	FALSE
SMARCAD1	0.0055	TRUE	FALSE	FALSE
TAF6	0.0055	TRUE	TRUE	FALSE
MACROD1	0.0055	TRUE	FALSE	FALSE
LIG4	0.00575	TRUE	TRUE	FALSE
ANKHD1	0.0058	TRUE	FALSE	FALSE
VPS4B	0.0058	TRUE	TRUE	FALSE
GPBAR1	0.00585	TRUE	FALSE	FALSE
FEN1	0.0059	TRUE	TRUE	FALSE
PSMD14	0.00595	TRUE	TRUE	FALSE
ITFG2	0.00595	TRUE	FALSE	FALSE
POLR2I	0.006	TRUE	TRUE	FALSE
SMAD9	0.006	TRUE	FALSE	FALSE
SLC22A12	0.006	TRUE	FALSE	FALSE
HOXA13	0.0061	TRUE	FALSE	FALSE
LIMK2	0.00625	TRUE	FALSE	FALSE
RAB25	0.00635	TRUE	FALSE	FALSE
OTUD5	0.00655	TRUE	FALSE	FALSE
FADD	0.00655	TRUE	TRUE	FALSE
TAF12	0.0067	TRUE	TRUE	FALSE
CHMP4A	0.0067	TRUE	TRUE	FALSE
RAD50	0.00695	TRUE	FALSE	FALSE
TAF2	0.00705	TRUE	TRUE	FALSE
COPS2	0.00715	TRUE	FALSE	FALSE
SWI5	0.0072	TRUE	FALSE	FALSE
POLR2A	0.00735	TRUE	TRUE	FALSE
PLG	0.0075	TRUE	FALSE	FALSE
NUP107	0.00755	TRUE	TRUE	FALSE
SLC25A5	0.00765	TRUE	TRUE	FALSE
AP2B1	0.00765	TRUE	TRUE	FALSE
NUP43	0.00765	TRUE	TRUE	FALSE
NFKB1	0.00785	TRUE	TRUE	FALSE
HHIPL2	0.00785	TRUE	FALSE	FALSE
PACS1	0.008	TRUE	TRUE	FALSE
PSMA6	0.00815	TRUE	TRUE	FALSE
NCBP2	0.00815	TRUE	TRUE	FALSE
PSMA5	0.00825	TRUE	TRUE	FALSE
POLR2J	0.0083	TRUE	TRUE	FALSE
GTF2H5	0.00835	TRUE	TRUE	FALSE
PRMT8	0.0084	TRUE	FALSE	FALSE
TSG101	0.00855	TRUE	TRUE	FALSE
SHARPIN	0.0086	TRUE	FALSE	FALSE
SSRP1	0.0086	TRUE	TRUE	FALSE
MICALL1	0.00875	TRUE	FALSE	FALSE
TRIP4	0.0088	TRUE	FALSE	FALSE
RB1	0.00885	TRUE	TRUE	FALSE
TAF1L	0.00885	TRUE	TRUE	FALSE
CYCS	0.0089	TRUE	TRUE	FALSE
PPM1D	0.009	TRUE	FALSE	FALSE
NUP210	0.0092	TRUE	TRUE	FALSE
RNGTT	0.00935	TRUE	TRUE	FALSE
PRKAB1	0.0095	TRUE	FALSE	FALSE
GTF2H1	0.0095	TRUE	TRUE	FALSE
BRD1	0.0096	TRUE	FALSE	FALSE
BAZ2B	0.00965	TRUE	FALSE	FALSE
POLD1	0.00965	TRUE	FALSE	FALSE
POLR2K	0.0097	TRUE	TRUE	FALSE
RAD51	0.00985	TRUE	FALSE	FALSE
ITGA5	0.00995	TRUE	FALSE	FALSE
GOLGA3	0.01	TRUE	FALSE	FALSE
DOCK2	0.0101	TRUE	TRUE	FALSE
TESC	0.0101	TRUE	FALSE	FALSE
PAK3	0.01015	TRUE	FALSE	FALSE
NUP93	0.01015	TRUE	TRUE	FALSE
LOXL1	0.0102	TRUE	FALSE	FALSE
CHTF8	0.0106	TRUE	FALSE	FALSE
IGKV1-17	0.01065	TRUE	FALSE	FALSE
TRBC1	0.01085	TRUE	FALSE	FALSE
JDP2	0.01085	TRUE	FALSE	FALSE
CXCR4	0.01095	TRUE	TRUE	FALSE
XRCC5	0.01095	TRUE	TRUE	FALSE
CD244	0.01105	TRUE	FALSE	FALSE
VPS28	0.01105	TRUE	TRUE	FALSE
FYN	0.0113	TRUE	TRUE	FALSE
PRKDC	0.01135	TRUE	TRUE	FALSE
APAF1	0.01135	TRUE	TRUE	FALSE
NMT2	0.01145	TRUE	TRUE	FALSE
CCNT2	0.01185	TRUE	TRUE	FALSE
VPS37D	0.01205	TRUE	TRUE	FALSE
RCC1	0.0121	TRUE	TRUE	FALSE
C19ORF57	0.01215	TRUE	FALSE	FALSE
CHMP2B	0.0123	TRUE	TRUE	FALSE
PSIP1	0.01235	TRUE	TRUE	FALSE
POLR2H	0.01235	TRUE	TRUE	FALSE
ANGPT2	0.01265	TRUE	FALSE	FALSE
EGLN2	0.0127	TRUE	FALSE	FALSE
MAP3K1	0.01275	TRUE	TRUE	FALSE
PSMD13	0.01275	TRUE	TRUE	FALSE
TLR9	0.01285	TRUE	FALSE	FALSE
RASA1	0.0129	TRUE	TRUE	FALSE
CDK9	0.01295	TRUE	TRUE	FALSE
ATP6V1H	0.0132	TRUE	TRUE	FALSE
DDX1	0.01325	TRUE	FALSE	FALSE
IRAK3	0.01335	TRUE	FALSE	FALSE
GTF2H3	0.01345	TRUE	TRUE	FALSE
TLR4	0.0136	TRUE	FALSE	FALSE
NUP98	0.0136	TRUE	TRUE	FALSE
TLR8	0.0139	TRUE	FALSE	FALSE
DKFZP686A1195	0.0139	TRUE	FALSE	FALSE
ELL	0.01395	TRUE	TRUE	FALSE
POM121C	0.01395	TRUE	TRUE	FALSE
FAM96B	0.0143	TRUE	FALSE	FALSE
RBX1	0.0144	TRUE	TRUE	FALSE
CASP9	0.0144	TRUE	TRUE	FALSE
TAF10	0.01445	TRUE	TRUE	FALSE
MRPL50	0.0147	TRUE	FALSE	FALSE
PPIA	0.01475	TRUE	TRUE	FALSE
GLIS3	0.0148	TRUE	FALSE	FALSE
LMNA	0.01485	TRUE	TRUE	FALSE
TAF13	0.015	TRUE	TRUE	FALSE
PDCD6IP	0.01535	TRUE	TRUE	FALSE
NUP214	0.01545	TRUE	TRUE	FALSE
UBB	0.01545	TRUE	TRUE	FALSE
GTF2F2	0.0155	TRUE	TRUE	FALSE
MVB12A	0.01555	TRUE	TRUE	FALSE
DFFA	0.0159	TRUE	TRUE	FALSE
ARF1	0.016	TRUE	TRUE	FALSE
CHMP4B	0.01605	TRUE	TRUE	FALSE
TBP	0.01625	TRUE	TRUE	FALSE
TEAD2	0.01635	TRUE	FALSE	FALSE
SUPT5H	0.0165	TRUE	TRUE	FALSE
CD247	0.01655	TRUE	TRUE	FALSE
AP1S3	0.0166	TRUE	TRUE	FALSE
OR51E1	0.01665	TRUE	FALSE	FALSE
GTF2H2	0.0168	TRUE	TRUE	FALSE
TNFRSF1B	0.0169	TRUE	TRUE	FALSE
PIM3	0.01695	TRUE	FALSE	FALSE
CD8B	0.01715	TRUE	TRUE	FALSE
POLR2C	0.0172	TRUE	TRUE	FALSE
STOX1	0.0174	TRUE	FALSE	FALSE
CHMP4C	0.0174	TRUE	TRUE	FALSE
PSMB1	0.0174	TRUE	TRUE	FALSE
TCEA1	0.0175	TRUE	TRUE	FALSE
NELFE	0.01755	TRUE	TRUE	FALSE
B2M	0.0176	TRUE	TRUE	FALSE
RASAL1	0.01765	TRUE	FALSE	FALSE
PSMB11	0.01775	TRUE	TRUE	FALSE
CYP3A7	0.0178	TRUE	FALSE	FALSE
EXOC4	0.01845	TRUE	FALSE	FALSE
FURIN	0.01855	TRUE	TRUE	FALSE
GSN	0.0187	TRUE	TRUE	FALSE
CHMP7	0.01875	TRUE	TRUE	FALSE
NUP50	0.0189	TRUE	TRUE	FALSE
SLC25A4	0.0189	TRUE	TRUE	FALSE
GTF2H4	0.019	TRUE	TRUE	FALSE
VPS37C	0.0199	TRUE	TRUE	FALSE
RELA	0.02015	TRUE	TRUE	FALSE
RANBP1	0.02015	TRUE	TRUE	FALSE
CLDN7	0.0202	TRUE	FALSE	FALSE
NUP133	0.0204	TRUE	TRUE	FALSE
DYNC2H1	0.02055	TRUE	FALSE	FALSE
VPS29	0.0206	TRUE	FALSE	FALSE
GTF2B	0.02105	TRUE	TRUE	FALSE
RAN	0.02105	TRUE	TRUE	FALSE
PSMC2	0.0212	TRUE	TRUE	FALSE
MDM2	0.0212	TRUE	TRUE	FALSE
RIPK1	0.0215	TRUE	TRUE	FALSE
TRADD	0.0217	TRUE	TRUE	FALSE
RANGAP1	0.02175	TRUE	TRUE	FALSE
CRADD	0.02175	TRUE	TRUE	FALSE
PSMC3	0.0218	TRUE	TRUE	FALSE
FAS	0.02185	TRUE	TRUE	FALSE
PSMB2	0.0219	TRUE	TRUE	FALSE
ANKLE2	0.02225	TRUE	FALSE	FALSE
CASP7	0.0223	TRUE	TRUE	FALSE
APOBEC3A	0.0224	TRUE	FALSE	FALSE
ERCC2	0.02245	TRUE	TRUE	FALSE
PI4KAP2	0.02245	TRUE	FALSE	FALSE
MYH13	0.0225	TRUE	FALSE	FALSE
RAD54B	0.02255	TRUE	FALSE	FALSE
BCL2	0.0226	TRUE	TRUE	FALSE
PSMC5	0.02265	TRUE	TRUE	FALSE
SLC25A6	0.0227	TRUE	TRUE	FALSE
GRWD1	0.02275	TRUE	FALSE	FALSE
PSMF1	0.02295	TRUE	TRUE	FALSE
TAF7L	0.02295	TRUE	TRUE	FALSE
CASP8	0.02305	TRUE	TRUE	FALSE
AP2S1	0.02335	TRUE	TRUE	FALSE
HCAR2	0.02335	TRUE	FALSE	FALSE
DSCAM	0.0234	TRUE	FALSE	FALSE
HTATIP2	0.0237	TRUE	FALSE	FALSE
PSMB8	0.0238	TRUE	TRUE	FALSE
POLR2D	0.02395	TRUE	TRUE	FALSE
ID2	0.02405	TRUE	FALSE	FALSE
CASP3	0.0241	TRUE	TRUE	FALSE
LPAR6	0.02415	TRUE	FALSE	FALSE
NCBP1	0.02425	TRUE	TRUE	FALSE
PSME4	0.0243	TRUE	TRUE	FALSE
RAC1	0.0244	TRUE	TRUE	FALSE
NUP58	0.0249	TRUE	TRUE	FALSE
PAK2	0.025	TRUE	TRUE	FALSE
TAF11	0.02515	TRUE	TRUE	FALSE
SUPV3L1	0.02515	TRUE	FALSE	FALSE
EMILIN1	0.02525	TRUE	FALSE	FALSE
GTF2F1	0.0253	TRUE	TRUE	FALSE
ABI1	0.02535	TRUE	FALSE	FALSE
ELMO1	0.0254	TRUE	TRUE	FALSE
TAF9	0.02565	TRUE	TRUE	FALSE
MAP3K2	0.026	TRUE	FALSE	FALSE
ANGPTL3	0.026	TRUE	FALSE	FALSE
TICRR	0.0261	TRUE	FALSE	FALSE
SEMA3G	0.02615	TRUE	FALSE	FALSE
CYP2A13	0.0262	TRUE	FALSE	FALSE
HHAT	0.0262	TRUE	FALSE	FALSE
APOBEC3G	0.02625	TRUE	TRUE	FALSE
CCNT1	0.02625	TRUE	TRUE	FALSE
ADORA2B	0.0263	TRUE	FALSE	FALSE
ZBTB7C	0.02635	TRUE	FALSE	FALSE
ZC3H14	0.02645	TRUE	FALSE	FALSE
XPO1	0.02675	TRUE	TRUE	FALSE
CSRNP3	0.02675	TRUE	FALSE	FALSE
HLA-DMA	0.02685	TRUE	FALSE	FALSE
CALCOCO2	0.027	TRUE	FALSE	FALSE
ATP13A2	0.02705	TRUE	FALSE	FALSE
PSME1	0.02705	TRUE	TRUE	FALSE
MAPK1	0.02715	TRUE	FALSE	FALSE
GTF2E2	0.0273	TRUE	TRUE	FALSE
SMPDL3B	0.0273	TRUE	FALSE	FALSE
SUPT16H	0.0274	TRUE	TRUE	FALSE
RAD52	0.02745	TRUE	FALSE	FALSE
ZNF177	0.0276	TRUE	FALSE	FALSE
CHMP5	0.02765	TRUE	TRUE	FALSE
SHKBP1	0.02765	TRUE	FALSE	FALSE
RAB3C	0.0278	TRUE	FALSE	FALSE
AKIRIN2	0.0278	TRUE	FALSE	FALSE
CHMP2A	0.02795	TRUE	TRUE	FALSE
NUP37	0.02815	TRUE	TRUE	FALSE
ACTG1	0.0282	TRUE	TRUE	FALSE
BIRC3	0.0282	TRUE	TRUE	FALSE
LMNB1	0.02825	TRUE	TRUE	FALSE
PSMD6	0.0283	TRUE	TRUE	FALSE
GPC4	0.0283	TRUE	FALSE	FALSE
MSRA	0.02835	TRUE	FALSE	FALSE
VATD	0.02835	TRUE	FALSE	FALSE
NUP54	0.0284	TRUE	TRUE	FALSE
PSMD7	0.0285	TRUE	TRUE	FALSE
RBP1	0.02855	TRUE	FALSE	FALSE
VPS37B	0.02855	TRUE	TRUE	FALSE
MRVI1	0.02855	TRUE	FALSE	FALSE
IL10RB	0.0289	TRUE	FALSE	FALSE
GMCL1P1	0.0289	TRUE	FALSE	FALSE
LRRK1	0.0291	TRUE	FALSE	FALSE
KIDINS220	0.02915	TRUE	FALSE	FALSE
ERCC3	0.0293	TRUE	TRUE	FALSE
FAF2	0.02945	TRUE	FALSE	FALSE
MSL3	0.02945	TRUE	FALSE	FALSE
CD99L2	0.0295	TRUE	FALSE	FALSE
HCK	0.02955	TRUE	TRUE	FALSE
WDR67	0.02965	TRUE	FALSE	FALSE
MAP3K14	0.0297	TRUE	TRUE	FALSE
PCDHB12	0.0297	TRUE	FALSE	FALSE
CHRNA9	0.0299	TRUE	FALSE	FALSE
CHRM5	0.03	TRUE	FALSE	FALSE
OR8U9	0.03005	TRUE	FALSE	FALSE
PSMC4	0.0301	TRUE	TRUE	FALSE
AP1M1	0.0301	TRUE	TRUE	FALSE
DLG5	0.03035	TRUE	FALSE	FALSE
PSMD10	0.0305	TRUE	TRUE	FALSE
STAR	0.03055	TRUE	FALSE	FALSE
PALB2	0.0306	TRUE	FALSE	FALSE
BFSP2	0.03065	TRUE	FALSE	FALSE
TGFBR1	0.0307	TRUE	FALSE	FALSE
INPP5B	0.03075	TRUE	FALSE	FALSE
PLPP2	0.0309	TRUE	FALSE	FALSE
ATP5L2	0.031	TRUE	FALSE	FALSE
PSMD2	0.03105	TRUE	TRUE	FALSE
CAPZA3	0.03105	TRUE	FALSE	FALSE
POM121	0.0311	TRUE	TRUE	FALSE
XRCC4	0.03125	TRUE	TRUE	FALSE
IL11RA	0.0313	TRUE	FALSE	FALSE
CARMIL1	0.0313	TRUE	FALSE	FALSE
SH3RF1	0.0315	TRUE	FALSE	FALSE
CHMP6	0.0315	TRUE	TRUE	FALSE
MRPS10	0.0316	TRUE	FALSE	FALSE
RHBDD3	0.03165	TRUE	FALSE	FALSE
FH	0.03165	TRUE	FALSE	FALSE
OR9G1	0.0317	TRUE	FALSE	FALSE
TRABD2B	0.03195	TRUE	FALSE	FALSE
ACHE	0.0321	TRUE	FALSE	FALSE
PSMD5	0.03215	TRUE	TRUE	FALSE
DYNC1I2	0.03235	TRUE	FALSE	FALSE
ZMAT5	0.03235	TRUE	FALSE	FALSE
SLK	0.0325	TRUE	FALSE	FALSE
CBX7	0.03255	TRUE	FALSE	FALSE
TAF9B	0.03265	TRUE	TRUE	FALSE
NDE1	0.0329	TRUE	FALSE	FALSE
AP1S1	0.0329	TRUE	TRUE	FALSE
FAM83B	0.03295	TRUE	FALSE	FALSE
CHUK	0.0332	TRUE	TRUE	FALSE
ATP6V1C1	0.03325	TRUE	FALSE	FALSE
PSMD4	0.0335	TRUE	TRUE	FALSE
CD1C	0.0335	TRUE	FALSE	FALSE
PSMD1	0.03365	TRUE	TRUE	FALSE
SLC9A3	0.03375	TRUE	FALSE	FALSE
CXCR1	0.03385	TRUE	FALSE	FALSE
SZT2	0.0341	TRUE	FALSE	FALSE
OR5AK2	0.0342	TRUE	FALSE	FALSE
SMNDC1	0.0342	TRUE	FALSE	FALSE
MAP3K5	0.03425	TRUE	TRUE	FALSE
TGIF1	0.0343	TRUE	FALSE	FALSE
PSMD12	0.0343	TRUE	TRUE	FALSE
GHSR	0.0343	TRUE	FALSE	FALSE
CCNK	0.03435	TRUE	TRUE	FALSE
F12	0.0344	TRUE	FALSE	FALSE
PRAMEF17	0.03465	TRUE	FALSE	FALSE
RORA	0.0347	TRUE	FALSE	FALSE
PSME2	0.0348	TRUE	TRUE	FALSE
SSX2IP	0.03485	TRUE	FALSE	FALSE
PCDHB15	0.035	TRUE	FALSE	FALSE
B3GLCT	0.03525	TRUE	FALSE	FALSE
ARPC2	0.0353	TRUE	FALSE	FALSE
FAM98A	0.0354	TRUE	FALSE	FALSE
PSMD9	0.03545	TRUE	TRUE	FALSE
ZNF502	0.0356	TRUE	FALSE	FALSE
ZNF10	0.03565	TRUE	FALSE	FALSE
RANBP10	0.03565	TRUE	FALSE	FALSE
OR7G3	0.03565	TRUE	FALSE	FALSE
ZNF555	0.0357	TRUE	FALSE	FALSE
TNFAIP8L2	0.0357	TRUE	FALSE	FALSE
TAF4B	0.03575	TRUE	TRUE	FALSE
SPG20	0.0358	TRUE	FALSE	FALSE
ZNF274	0.036	TRUE	FALSE	FALSE
SUPT4H1	0.0361	TRUE	TRUE	FALSE
PSMD8	0.03615	TRUE	TRUE	FALSE
RNF7	0.03615	TRUE	FALSE	FALSE
AKNA	0.03615	TRUE	FALSE	FALSE
CBLB	0.0362	TRUE	FALSE	FALSE
FASLG	0.03625	TRUE	TRUE	FALSE
HCFC1	0.03665	TRUE	FALSE	FALSE
STT3B	0.0368	TRUE	FALSE	FALSE
YWHAZ	0.0368	TRUE	FALSE	FALSE
ISX	0.0368	TRUE	FALSE	FALSE
MYO5B	0.03685	TRUE	FALSE	FALSE
CASP5	0.03685	TRUE	FALSE	FALSE
KHSRP	0.03685	TRUE	FALSE	FALSE
TNFRSF1A	0.037	TRUE	TRUE	FALSE
NUFIP2	0.037	TRUE	FALSE	FALSE
F10	0.0371	TRUE	FALSE	FALSE
OR2AJ1	0.03725	TRUE	FALSE	FALSE
PUM2	0.03745	TRUE	FALSE	FALSE
RALBP1	0.0375	TRUE	FALSE	FALSE
MARCH6	0.0376	TRUE	FALSE	FALSE
HCN1	0.0378	TRUE	FALSE	FALSE
PSMB10	0.0379	TRUE	TRUE	FALSE
PSMA4	0.03795	TRUE	TRUE	FALSE
KIF5A	0.038	TRUE	FALSE	FALSE
CYP2C8	0.03805	TRUE	FALSE	FALSE
CHST5	0.0381	TRUE	FALSE	FALSE
SV2A	0.03825	TRUE	FALSE	FALSE
CPLX2	0.0383	TRUE	FALSE	FALSE
PELI1	0.03835	TRUE	FALSE	FALSE
ZNF77	0.03835	TRUE	FALSE	FALSE
DKFZP781N011	0.03855	TRUE	FALSE	FALSE
SMYD2	0.0387	TRUE	FALSE	FALSE
ADAMTS16	0.0387	TRUE	FALSE	FALSE
PRAMEF11	0.03875	TRUE	FALSE	FALSE
OR11L1	0.03875	TRUE	FALSE	FALSE
LMNB2	0.0388	TRUE	TRUE	FALSE
CLPS	0.039	TRUE	FALSE	FALSE
ELP3	0.0391	TRUE	FALSE	FALSE
CNOT4	0.0392	TRUE	FALSE	FALSE
APOBEC3F	0.0392	TRUE	FALSE	FALSE
FBXO22	0.03935	TRUE	FALSE	FALSE
ENG	0.0394	TRUE	FALSE	FALSE
ARHGAP5	0.03965	TRUE	FALSE	FALSE
ADAMTS2	0.0398	TRUE	FALSE	FALSE
MYO16	0.04	TRUE	FALSE	FALSE
UTY	0.04015	TRUE	FALSE	FALSE
KIF13B	0.0403	TRUE	FALSE	FALSE
NEDD4L	0.0404	TRUE	TRUE	FALSE
NUAK1	0.04045	TRUE	FALSE	FALSE
PSME3	0.04055	TRUE	TRUE	FALSE
IGF1R	0.0406	TRUE	FALSE	FALSE
PAXIP1	0.04065	TRUE	FALSE	FALSE
FIG4	0.0412	TRUE	FALSE	FALSE
APOC3	0.04185	TRUE	FALSE	FALSE
GUCY1B2	0.0419	TRUE	FALSE	FALSE
ESCO1	0.04195	TRUE	FALSE	FALSE
IGLV2-23	0.0421	TRUE	FALSE	FALSE
AP1M2	0.04215	TRUE	TRUE	FALSE
CDK7	0.0422	TRUE	TRUE	FALSE
FIBP	0.0423	TRUE	FALSE	FALSE
HIGD1A	0.04235	TRUE	FALSE	FALSE
NTN4	0.0424	TRUE	FALSE	FALSE
DAB2IP	0.0424	TRUE	FALSE	FALSE
IFNK	0.04245	TRUE	FALSE	FALSE
ALG13	0.04245	TRUE	FALSE	FALSE
SHPRH	0.0425	TRUE	FALSE	FALSE
CEBPB	0.0427	TRUE	FALSE	FALSE
ZBTB1	0.0427	TRUE	FALSE	FALSE
ZNF789	0.0429	TRUE	FALSE	FALSE
POM121L12	0.04295	TRUE	FALSE	FALSE
ITPKB	0.04305	TRUE	FALSE	FALSE
SVIL	0.04305	TRUE	FALSE	FALSE
CRCP	0.04315	TRUE	FALSE	FALSE
GTF2A1	0.0433	TRUE	TRUE	FALSE
COL6A3	0.04345	TRUE	FALSE	FALSE
ICAM4	0.0435	TRUE	FALSE	FALSE
EIF3J	0.04355	TRUE	FALSE	FALSE
PSMA3	0.0436	TRUE	TRUE	FALSE
TAOK1	0.0437	TRUE	FALSE	FALSE
DCLRE1C	0.04385	TRUE	FALSE	FALSE
MYH11	0.0439	TRUE	FALSE	FALSE
ARIH1	0.04395	TRUE	FALSE	FALSE
EXOC3L4	0.0441	TRUE	FALSE	FALSE
PSMB9	0.0441	TRUE	TRUE	FALSE
DYNC1LI1	0.0441	TRUE	FALSE	FALSE
TRBV12-3	0.0442	TRUE	FALSE	FALSE
LPAR1	0.04465	TRUE	FALSE	FALSE
HMGCS2	0.0447	TRUE	FALSE	FALSE
IDH3G	0.045	TRUE	FALSE	FALSE
MYD88	0.045	TRUE	FALSE	FALSE
MTMR8	0.04505	TRUE	FALSE	FALSE
RREB1	0.04505	TRUE	FALSE	FALSE
RHOU	0.0452	TRUE	FALSE	FALSE
OR2F2	0.0452	TRUE	FALSE	FALSE
CUL5	0.0452	TRUE	TRUE	FALSE
PRKCD	0.04525	TRUE	TRUE	FALSE
SCN10A	0.0453	TRUE	FALSE	FALSE
UBA52	0.04535	TRUE	TRUE	FALSE
TJP2	0.04545	TRUE	FALSE	FALSE
MRPL24	0.04555	TRUE	FALSE	FALSE
NDC1	0.0456	TRUE	TRUE	FALSE
TTF2	0.04575	TRUE	FALSE	FALSE
OSGIN1	0.0458	TRUE	FALSE	FALSE
FBLL1	0.0459	TRUE	FALSE	FALSE
DACT1	0.0462	TRUE	FALSE	FALSE
OR1F1	0.04625	TRUE	FALSE	FALSE
PAFAH2	0.04625	TRUE	FALSE	FALSE
PHRF1	0.0463	TRUE	FALSE	FALSE
GADD45G	0.0464	TRUE	FALSE	FALSE
GTF2A2	0.04645	TRUE	TRUE	FALSE
DAXX	0.04645	TRUE	TRUE	FALSE
GJA9	0.04655	TRUE	FALSE	FALSE
MYF5	0.04655	TRUE	FALSE	FALSE
BHLHA15	0.04655	TRUE	FALSE	FALSE
PCDHB16	0.04665	TRUE	FALSE	FALSE
KANK2	0.0468	TRUE	FALSE	FALSE
TKFC	0.0469	TRUE	FALSE	FALSE
CAMK1G	0.0469	TRUE	FALSE	FALSE
COL28A1	0.0469	TRUE	FALSE	FALSE
PTGDR2	0.047	TRUE	FALSE	FALSE
PIGS	0.047	TRUE	FALSE	FALSE
HEL-36	0.04705	TRUE	FALSE	FALSE
TAS1R3	0.04715	TRUE	FALSE	FALSE
SYTL1	0.0472	TRUE	FALSE	FALSE
NPHP3	0.0472	TRUE	FALSE	FALSE
MCM3AP	0.04725	TRUE	FALSE	FALSE
SERPINB12	0.04725	TRUE	FALSE	FALSE
IGHD	0.0473	TRUE	FALSE	FALSE
SLC7A8	0.04735	TRUE	FALSE	FALSE
MBD3L1	0.0474	TRUE	FALSE	FALSE
TGM4	0.0474	TRUE	FALSE	FALSE
CTLA4	0.04745	TRUE	FALSE	FALSE
PSMC6	0.0477	TRUE	TRUE	FALSE
PSMB6	0.04775	TRUE	TRUE	FALSE
KIR2DL5A	0.0479	TRUE	FALSE	FALSE
SGF29	0.0479	TRUE	FALSE	FALSE
NFKBIZ	0.04825	TRUE	FALSE	FALSE
CSF2	0.04835	TRUE	FALSE	FALSE
TSHR	0.04845	TRUE	FALSE	FALSE
SH3GL2	0.04855	TRUE	FALSE	FALSE
NTRK1	0.04875	TRUE	FALSE	FALSE
CAPZA2	0.0488	TRUE	FALSE	FALSE
RORC	0.04905	TRUE	FALSE	FALSE
SNAPIN	0.0491	TRUE	FALSE	FALSE
OSBPL1A	0.04915	TRUE	FALSE	FALSE
AXIN2	0.0492	TRUE	FALSE	FALSE
CFLAR	0.04925	TRUE	TRUE	FALSE
PTPRN2	0.0493	TRUE	FALSE	FALSE
DCUN1D1	0.0495	TRUE	FALSE	FALSE
CNOT1	0.04965	TRUE	FALSE	FALSE
OR8H1	0.0497	TRUE	FALSE	FALSE
DDX31	0.04975	TRUE	FALSE	FALSE
TIGAR	0.04995	TRUE	FALSE	FALSE
HCLS1	0.05	TRUE	FALSE	FALSE
ULBP3	0.0501	FALSE	FALSE	FALSE
CPT2	0.05015	FALSE	FALSE	FALSE
LRAT	0.0502	FALSE	FALSE	FALSE
SHTN1	0.0503	FALSE	FALSE	FALSE
PSMD11	0.0505	FALSE	TRUE	FALSE
GPR68	0.05055	FALSE	FALSE	FALSE
PKD1	0.0507	FALSE	FALSE	FALSE
ATP6V1A	0.05095	FALSE	FALSE	FALSE
NUP88	0.0511	FALSE	TRUE	FALSE
U2AF2	0.05115	FALSE	FALSE	FALSE
ZNF645	0.0514	FALSE	FALSE	FALSE
PCM1	0.05145	FALSE	FALSE	FALSE
OR52B2	0.0516	FALSE	FALSE	FALSE
KRT75	0.05165	FALSE	FALSE	FALSE
PDIA3	0.05185	FALSE	FALSE	FALSE
EWSR1	0.0519	FALSE	FALSE	FALSE
POLDIP3	0.05205	FALSE	FALSE	FALSE
IGLV2-8	0.0521	FALSE	FALSE	FALSE
UBE2L3	0.05215	FALSE	FALSE	FALSE
PREP	0.05215	FALSE	FALSE	FALSE
EVC	0.0522	FALSE	FALSE	FALSE
COL6A6	0.0522	FALSE	FALSE	FALSE
ABCB10	0.0522	FALSE	FALSE	FALSE
USP1	0.05225	FALSE	FALSE	FALSE
MRPL13	0.05225	FALSE	FALSE	FALSE
ZC3H7B	0.05235	FALSE	FALSE	FALSE
PSMD3	0.0524	FALSE	TRUE	FALSE
TFR2	0.05265	FALSE	FALSE	FALSE
MRAP2	0.0528	FALSE	FALSE	FALSE
KLF13	0.0529	FALSE	FALSE	FALSE
EMC1	0.0531	FALSE	FALSE	FALSE
RPS8	0.0532	FALSE	FALSE	FALSE
RNF144B	0.0533	FALSE	FALSE	FALSE
BARX2	0.05335	FALSE	FALSE	FALSE
DUSP4	0.05345	FALSE	FALSE	FALSE
PPP1R3B	0.0535	FALSE	FALSE	FALSE
HCAR1	0.0535	FALSE	FALSE	FALSE
APBB2	0.05365	FALSE	FALSE	FALSE
PSMB7	0.05385	FALSE	TRUE	FALSE
PDIA2	0.0539	FALSE	FALSE	FALSE
KCND1	0.05395	FALSE	FALSE	FALSE
RGL4	0.05405	FALSE	FALSE	FALSE
POLR3E	0.0541	FALSE	FALSE	FALSE
THOC7	0.05415	FALSE	FALSE	FALSE
BMP5	0.0542	FALSE	FALSE	FALSE
MBD3L3	0.0543	FALSE	FALSE	FALSE
WBP4	0.05455	FALSE	FALSE	FALSE
KLK1	0.05475	FALSE	FALSE	FALSE
FTSJ3	0.05485	FALSE	FALSE	FALSE
EIF2S3L	0.05495	FALSE	FALSE	FALSE
CSF1	0.055	FALSE	FALSE	FALSE
ZIC3	0.055	FALSE	FALSE	FALSE
RFX2	0.0552	FALSE	FALSE	FALSE
CHRNB4	0.05525	FALSE	FALSE	FALSE
DBH	0.05525	FALSE	FALSE	FALSE
DSG1	0.05545	FALSE	FALSE	FALSE
OR4C46	0.05585	FALSE	FALSE	FALSE
YBX3	0.0562	FALSE	FALSE	FALSE
BID	0.0562	FALSE	TRUE	FALSE
GPR17	0.05625	FALSE	FALSE	FALSE
EEF1E1	0.05625	FALSE	FALSE	FALSE
MIER3	0.05635	FALSE	FALSE	FALSE
TMOD3	0.05635	FALSE	FALSE	FALSE
C2	0.05645	FALSE	FALSE	FALSE
CCR5	0.0566	FALSE	TRUE	FALSE
DDX42	0.0567	FALSE	FALSE	FALSE
MRPS12	0.0568	FALSE	FALSE	FALSE
MTMR2	0.057	FALSE	FALSE	FALSE
PHOX2B	0.057	FALSE	FALSE	FALSE
IDO1	0.0571	FALSE	FALSE	FALSE
KIAA0391	0.0571	FALSE	FALSE	FALSE
DRG1	0.0571	FALSE	FALSE	FALSE
CS	0.05715	FALSE	FALSE	FALSE
FBXL12	0.0572	FALSE	FALSE	FALSE
EFL1	0.05725	FALSE	FALSE	FALSE
MAP1LC3A	0.0575	FALSE	FALSE	FALSE
FGL2	0.05755	FALSE	FALSE	FALSE
WEE1	0.05755	FALSE	FALSE	FALSE
CHRNA4	0.0576	FALSE	FALSE	FALSE
DGKQ	0.0578	FALSE	FALSE	FALSE
MMP3	0.0579	FALSE	FALSE	FALSE
CEACAM8	0.05795	FALSE	FALSE	FALSE
CAV2	0.058	FALSE	FALSE	FALSE
SDHD	0.0582	FALSE	FALSE	FALSE
LHX8	0.0584	FALSE	FALSE	FALSE
SLU7	0.05845	FALSE	FALSE	FALSE
ZNF580	0.0585	FALSE	FALSE	FALSE
MRAP	0.0587	FALSE	FALSE	FALSE
APOL1	0.0587	FALSE	FALSE	FALSE
FCGR3A	0.05875	FALSE	FALSE	FALSE
OTUD7B	0.05895	FALSE	FALSE	FALSE
PROSER1	0.059	FALSE	FALSE	FALSE
D2HGDH	0.059	FALSE	FALSE	FALSE
EXOC7	0.0591	FALSE	FALSE	FALSE
LIAS	0.05925	FALSE	FALSE	FALSE
BMS1	0.05935	FALSE	FALSE	FALSE
MAP2K7	0.0595	FALSE	TRUE	FALSE
STRA13	0.0597	FALSE	FALSE	FALSE
GJC2	0.05975	FALSE	FALSE	FALSE
TFIP11	0.0598	FALSE	FALSE	FALSE
CDK6	0.0598	FALSE	FALSE	FALSE
ZBTB3	0.0599	FALSE	FALSE	FALSE
CGREF1	0.0599	FALSE	FALSE	FALSE
AGT	0.05995	FALSE	FALSE	FALSE
TRPC4	0.06005	FALSE	FALSE	FALSE
CHRNB3	0.06045	FALSE	FALSE	FALSE
IGKV1-16	0.0606	FALSE	FALSE	FALSE
UNC79	0.06065	FALSE	FALSE	FALSE
IRAK1	0.0608	FALSE	FALSE	FALSE
PTPN21	0.0608	FALSE	FALSE	FALSE
BAMBI	0.06095	FALSE	FALSE	FALSE
NFE4	0.061	FALSE	FALSE	FALSE
DTX1	0.0611	FALSE	FALSE	FALSE
ZBTB26	0.06115	FALSE	FALSE	FALSE
MSH6	0.06135	FALSE	FALSE	FALSE
PCGF5	0.06135	FALSE	FALSE	FALSE
CAMK4	0.0614	FALSE	FALSE	FALSE
ZNF260	0.0614	FALSE	FALSE	FALSE
MCM3	0.0618	FALSE	FALSE	FALSE
NDUFB10	0.06185	FALSE	FALSE	FALSE
DST	0.06185	FALSE	FALSE	FALSE
CCNYL1	0.0619	FALSE	FALSE	FALSE
GEMIN8	0.0619	FALSE	FALSE	FALSE
TRIM31	0.0619	FALSE	FALSE	FALSE
POLR2F	0.06225	FALSE	TRUE	FALSE
ETV7	0.0623	FALSE	FALSE	FALSE
BRD9	0.0623	FALSE	FALSE	FALSE
MED17	0.0624	FALSE	FALSE	FALSE
TOR1A	0.0625	FALSE	FALSE	FALSE
XPC	0.0625	FALSE	FALSE	FALSE
GABRR3	0.06275	FALSE	FALSE	FALSE
KCNJ16	0.0628	FALSE	FALSE	FALSE
RPS27A	0.0629	FALSE	TRUE	FALSE
COPG2	0.06295	FALSE	FALSE	FALSE
ATRIP	0.06305	FALSE	FALSE	FALSE
FLT3	0.0631	FALSE	FALSE	FALSE
ITGB3	0.0633	FALSE	FALSE	FALSE
IFNL2	0.0633	FALSE	FALSE	FALSE
RPL3L	0.06335	FALSE	FALSE	FALSE
FKBP2	0.0634	FALSE	FALSE	FALSE
TIRAP	0.0635	FALSE	FALSE	FALSE
MUC3A	0.06365	FALSE	FALSE	FALSE
TDP2	0.0637	FALSE	FALSE	FALSE
RCOR1	0.06395	FALSE	FALSE	FALSE
MIS12	0.06395	FALSE	FALSE	FALSE
XBP1	0.06405	FALSE	FALSE	FALSE
KRT4	0.06425	FALSE	FALSE	FALSE
RIOK2	0.0643	FALSE	FALSE	FALSE
TRIP10	0.06445	FALSE	FALSE	FALSE
CD177	0.06445	FALSE	FALSE	FALSE
SOST	0.0647	FALSE	FALSE	FALSE
ATF2	0.0647	FALSE	FALSE	FALSE
POLR2B	0.06475	FALSE	TRUE	FALSE
SRPK3	0.0648	FALSE	FALSE	FALSE
TCEANC	0.0652	FALSE	FALSE	FALSE
CBR1	0.0652	FALSE	FALSE	FALSE
PIP5K1C	0.0653	FALSE	FALSE	FALSE
ELOC	0.06535	FALSE	TRUE	FALSE
NCS1	0.06535	FALSE	FALSE	FALSE
AGXT	0.0654	FALSE	FALSE	FALSE
SLC20A1	0.0654	FALSE	FALSE	FALSE
POLR2G	0.0656	FALSE	TRUE	FALSE
MON2	0.0656	FALSE	FALSE	FALSE
SESN3	0.06565	FALSE	FALSE	FALSE
DHX9	0.06585	FALSE	FALSE	FALSE
PRKAR1B	0.06595	FALSE	FALSE	FALSE
AP1S2	0.06615	FALSE	TRUE	FALSE
EXO1	0.06625	FALSE	FALSE	FALSE
THOC3	0.06635	FALSE	FALSE	FALSE
MED19	0.0664	FALSE	FALSE	FALSE
PREX2	0.06645	FALSE	FALSE	FALSE
CALML3	0.0665	FALSE	FALSE	FALSE
EIF4A1	0.0665	FALSE	FALSE	FALSE
XPA	0.06665	FALSE	FALSE	FALSE
PSEN1	0.0667	FALSE	TRUE	FALSE
TRIM4	0.0667	FALSE	FALSE	FALSE
PJA1	0.0668	FALSE	FALSE	FALSE
DEAF1	0.06715	FALSE	FALSE	FALSE
PSEN2	0.06715	FALSE	TRUE	FALSE
IFNG	0.06715	FALSE	FALSE	FALSE
SPON2	0.06715	FALSE	FALSE	FALSE
IZUMO1	0.06715	FALSE	FALSE	FALSE
COBLL1	0.0672	FALSE	FALSE	FALSE
TBPL2	0.0674	FALSE	FALSE	FALSE
GRIN2D	0.0674	FALSE	FALSE	FALSE
BTRC	0.06745	FALSE	TRUE	FALSE
UTF1	0.0676	FALSE	FALSE	FALSE
TSC2	0.06765	FALSE	FALSE	FALSE
CHST11	0.06765	FALSE	FALSE	FALSE
PFKL	0.06775	FALSE	FALSE	FALSE
MNAT1	0.06775	FALSE	TRUE	FALSE
NCR3LG1	0.06805	FALSE	FALSE	FALSE
RAB11FIP2	0.0681	FALSE	FALSE	FALSE
NAV1	0.0681	FALSE	FALSE	FALSE
SP1	0.06815	FALSE	FALSE	FALSE
CFHR1	0.0683	FALSE	FALSE	FALSE
PDCD2	0.06845	FALSE	FALSE	FALSE
TMEM100	0.06845	FALSE	FALSE	FALSE
HLA-E	0.06845	FALSE	FALSE	FALSE
SELP	0.0688	FALSE	FALSE	FALSE
COL5A1	0.0689	FALSE	FALSE	FALSE
GPR26	0.069	FALSE	FALSE	FALSE
ARPC1A	0.06905	FALSE	FALSE	FALSE
PCYT1A	0.06915	FALSE	FALSE	FALSE
DKFZP564A2282	0.0692	FALSE	FALSE	FALSE
PHF21A	0.0692	FALSE	FALSE	FALSE
KCNG3	0.0693	FALSE	FALSE	FALSE
CDCA5	0.06955	FALSE	FALSE	FALSE
HEL-S-4	0.0698	FALSE	FALSE	FALSE
DAPK3	0.06995	FALSE	FALSE	FALSE
KLC4	0.06995	FALSE	FALSE	FALSE
AP1B1	0.07015	FALSE	TRUE	FALSE
VBP1	0.0702	FALSE	FALSE	FALSE
NUP153	0.0704	FALSE	TRUE	FALSE
IPO9	0.07055	FALSE	FALSE	FALSE
RFXANK	0.07065	FALSE	FALSE	FALSE
EXOC5	0.0709	FALSE	FALSE	FALSE
IMPA1	0.0709	FALSE	FALSE	FALSE
OR56B1	0.0709	FALSE	FALSE	FALSE
DBF4	0.07115	FALSE	FALSE	FALSE
ISLR2	0.0712	FALSE	FALSE	FALSE
LRRC41	0.0713	FALSE	FALSE	FALSE
IMPACT	0.07135	FALSE	FALSE	FALSE
TXNRD2	0.07135	FALSE	FALSE	FALSE
OR9I1	0.0714	FALSE	FALSE	FALSE
NAB1	0.07175	FALSE	FALSE	FALSE
MARCKSL1	0.07185	FALSE	FALSE	FALSE
BCL3	0.07185	FALSE	FALSE	FALSE
ARL13B	0.07205	FALSE	FALSE	FALSE
COL21A1	0.0721	FALSE	FALSE	FALSE
FBXL13	0.07215	FALSE	FALSE	FALSE
EDF1	0.07225	FALSE	FALSE	FALSE
CASP6	0.07225	FALSE	TRUE	FALSE
NUP188	0.07245	FALSE	TRUE	FALSE
DUSP15	0.07275	FALSE	FALSE	FALSE
UHRF2	0.0728	FALSE	FALSE	FALSE
AMER2	0.0728	FALSE	FALSE	FALSE
ARHGAP44	0.0729	FALSE	FALSE	FALSE
FLJ00371	0.0732	FALSE	FALSE	FALSE
GLMN	0.07325	FALSE	FALSE	FALSE
CHRNA10	0.0734	FALSE	FALSE	FALSE
CDK11A	0.0735	FALSE	TRUE	FALSE
GABARAPL1	0.0735	FALSE	FALSE	FALSE
PPP2R2D	0.07355	FALSE	FALSE	FALSE
SMOX	0.0737	FALSE	FALSE	FALSE
EZH2	0.07375	FALSE	FALSE	FALSE
DHODH	0.0738	FALSE	FALSE	FALSE
WNT5B	0.0739	FALSE	FALSE	FALSE
RASSF3	0.0739	FALSE	FALSE	FALSE
RNF146	0.074	FALSE	FALSE	FALSE
OR1F12	0.074	FALSE	FALSE	FALSE
NCALD	0.07405	FALSE	FALSE	FALSE
FBXO33	0.0741	FALSE	FALSE	FALSE
OPRL1	0.07415	FALSE	FALSE	FALSE
LILRA3	0.0742	FALSE	FALSE	FALSE
RGS19	0.07425	FALSE	FALSE	FALSE
ZNF277	0.07425	FALSE	FALSE	FALSE
KDM5B	0.0743	FALSE	FALSE	FALSE
RHOV	0.07435	FALSE	FALSE	FALSE
CEP43	0.0744	FALSE	FALSE	FALSE
CDKL5	0.07445	FALSE	FALSE	FALSE
CD4	0.0747	FALSE	TRUE	FALSE
GRSF1	0.0748	FALSE	FALSE	FALSE
ARRB1	0.0748	FALSE	FALSE	FALSE
EXD1	0.0748	FALSE	FALSE	FALSE
EDNRA	0.0749	FALSE	FALSE	FALSE
RORB	0.07495	FALSE	FALSE	FALSE
DTD1	0.07495	FALSE	FALSE	FALSE
MST1R	0.07505	FALSE	FALSE	FALSE
RPL24	0.0752	FALSE	FALSE	FALSE
EFTUD2	0.07535	FALSE	FALSE	FALSE
COQ4	0.07545	FALSE	FALSE	FALSE
BTBD8	0.07555	FALSE	FALSE	FALSE
RSPO4	0.07555	FALSE	FALSE	FALSE
APBB1	0.0756	FALSE	FALSE	FALSE
MCM2	0.0756	FALSE	FALSE	FALSE
FGF16	0.0758	FALSE	FALSE	FALSE
HAP1	0.0759	FALSE	FALSE	FALSE
HIF1AN	0.0761	FALSE	FALSE	FALSE
TMEM27	0.0762	FALSE	FALSE	FALSE
ATG16L2	0.0762	FALSE	FALSE	FALSE
ZNF273	0.07625	FALSE	FALSE	FALSE
CIAPIN1	0.07625	FALSE	FALSE	FALSE
NDUFA8	0.0763	FALSE	FALSE	FALSE
RAB10	0.07635	FALSE	FALSE	FALSE
PTPRG	0.07635	FALSE	FALSE	FALSE
WDR77	0.07655	FALSE	FALSE	FALSE
SOX8	0.0766	FALSE	FALSE	FALSE
CDC25C	0.0767	FALSE	FALSE	FALSE
KNS2	0.0768	FALSE	FALSE	FALSE
KIAA1149	0.07695	FALSE	FALSE	FALSE
S100A10	0.07765	FALSE	FALSE	FALSE
OSTC	0.0777	FALSE	FALSE	FALSE
UBA3	0.0779	FALSE	FALSE	FALSE
MRPL22	0.0779	FALSE	FALSE	FALSE
SRP72	0.07795	FALSE	FALSE	FALSE
CYR61	0.078	FALSE	FALSE	FALSE
ISG15	0.078	FALSE	FALSE	FALSE
AKAP5	0.07805	FALSE	FALSE	FALSE
OLFM2	0.07815	FALSE	FALSE	FALSE
CHST6	0.07815	FALSE	FALSE	FALSE
MYT1	0.07825	FALSE	FALSE	FALSE
VWF	0.07825	FALSE	FALSE	FALSE
E2K	0.07835	FALSE	FALSE	FALSE
GSTK1	0.07835	FALSE	FALSE	FALSE
SEC13	0.07835	FALSE	TRUE	FALSE
POLE2	0.0785	FALSE	FALSE	FALSE
GBF1	0.0786	FALSE	FALSE	FALSE
NUB1	0.0788	FALSE	FALSE	FALSE
NFE2L3	0.07895	FALSE	FALSE	FALSE
EIF4E3	0.079	FALSE	FALSE	FALSE
IL4R	0.0791	FALSE	FALSE	FALSE
CENPP	0.07915	FALSE	FALSE	FALSE
GSTA3	0.0792	FALSE	FALSE	FALSE
RPL23	0.07925	FALSE	FALSE	FALSE
RAB1A	0.07935	FALSE	FALSE	FALSE
OXCT1	0.07935	FALSE	FALSE	FALSE
UGT2B17	0.0794	FALSE	FALSE	FALSE
XAB2	0.07955	FALSE	FALSE	FALSE
CRABP1	0.07955	FALSE	FALSE	FALSE
NAP1L1	0.0796	FALSE	FALSE	FALSE
PCK1	0.07985	FALSE	FALSE	FALSE
XRCC3	0.0799	FALSE	FALSE	FALSE
NCAPH	0.07995	FALSE	FALSE	FALSE
PDE2A	0.0801	FALSE	FALSE	FALSE
DKFZP586L2318	0.0801	FALSE	FALSE	FALSE
ASPH	0.0802	FALSE	FALSE	FALSE
RANBP2	0.0802	FALSE	TRUE	FALSE
ORC2	0.08025	FALSE	FALSE	FALSE
PNISR	0.08025	FALSE	FALSE	FALSE
SREBF1	0.08035	FALSE	FALSE	FALSE
HOXD13	0.0804	FALSE	FALSE	FALSE
METAP1	0.0805	FALSE	FALSE	FALSE
HDLBP	0.08065	FALSE	FALSE	FALSE
PNMA1	0.0808	FALSE	FALSE	FALSE
RGPD2	0.081	FALSE	FALSE	FALSE
TXNL4B	0.08105	FALSE	FALSE	FALSE
YLPM1	0.0811	FALSE	FALSE	FALSE
ADGRA2	0.08145	FALSE	FALSE	FALSE
ANK2	0.0816	FALSE	FALSE	FALSE
OR5W2	0.08165	FALSE	FALSE	FALSE
XRCC2	0.08165	FALSE	FALSE	FALSE
CYP2F1	0.08165	FALSE	FALSE	FALSE
FAT2	0.0818	FALSE	FALSE	FALSE
TRIM27	0.08225	FALSE	FALSE	FALSE
ZNF787	0.08255	FALSE	FALSE	FALSE
PDCD4	0.08255	FALSE	FALSE	FALSE
PDCD7	0.08255	FALSE	FALSE	FALSE
DSG4	0.08265	FALSE	FALSE	FALSE
IL19	0.08295	FALSE	FALSE	FALSE
TXN2	0.08295	FALSE	FALSE	FALSE
PARP15	0.08295	FALSE	FALSE	FALSE
WHRN	0.08305	FALSE	FALSE	FALSE
EFR3B	0.0832	FALSE	FALSE	FALSE
CNN1	0.0834	FALSE	FALSE	FALSE
FRYL	0.0834	FALSE	FALSE	FALSE
GPM6B	0.08345	FALSE	FALSE	FALSE
KLK7	0.08365	FALSE	FALSE	FALSE
RASGRF2	0.0837	FALSE	FALSE	FALSE
PRPF3	0.084	FALSE	FALSE	FALSE
PLEKHA7	0.08425	FALSE	FALSE	FALSE
B4GALT1	0.08425	FALSE	FALSE	FALSE
LAMP1	0.08445	FALSE	FALSE	FALSE
MYH9	0.0845	FALSE	FALSE	FALSE
OR2B2	0.08455	FALSE	FALSE	FALSE
OR1J2	0.08455	FALSE	FALSE	FALSE
TBC1D20	0.0846	FALSE	FALSE	FALSE
KIAA0753	0.0846	FALSE	FALSE	FALSE
NUMB	0.0847	FALSE	FALSE	FALSE
PROK2	0.0847	FALSE	FALSE	FALSE
RMI2	0.08475	FALSE	FALSE	FALSE
NOS2	0.0849	FALSE	FALSE	FALSE
NDUFA1	0.08505	FALSE	FALSE	FALSE
GINS4	0.0852	FALSE	FALSE	FALSE
SLAMF6	0.0852	FALSE	FALSE	FALSE
KIR3DL2	0.08525	FALSE	FALSE	FALSE
CRMP1	0.0853	FALSE	FALSE	FALSE
SFXN3	0.08565	FALSE	FALSE	FALSE
TNS2	0.08565	FALSE	FALSE	FALSE
ADORA3	0.08595	FALSE	FALSE	FALSE
GALNT4	0.08615	FALSE	FALSE	FALSE
AI	0.08645	FALSE	FALSE	FALSE
EIF4A2	0.0866	FALSE	FALSE	FALSE
PARP1	0.0867	FALSE	TRUE	FALSE
IDH3B	0.0868	FALSE	FALSE	FALSE
IDH3A	0.0868	FALSE	FALSE	FALSE
INPP4A	0.08695	FALSE	FALSE	FALSE
MON1A	0.0872	FALSE	FALSE	FALSE
EXOC1	0.0874	FALSE	FALSE	FALSE
OPA1	0.08745	FALSE	FALSE	FALSE
REM2	0.08745	FALSE	FALSE	FALSE
SLC1A1	0.0875	FALSE	FALSE	FALSE
OR51T1	0.0876	FALSE	FALSE	FALSE
CRYGC	0.0877	FALSE	FALSE	FALSE
ZNF350	0.0878	FALSE	FALSE	FALSE
ZNF557	0.0878	FALSE	FALSE	FALSE
FZD1	0.0878	FALSE	FALSE	FALSE
HEG1	0.0878	FALSE	FALSE	FALSE
CD3EAP	0.0879	FALSE	FALSE	FALSE
TOMM40L	0.0879	FALSE	FALSE	FALSE
COX7A1	0.0882	FALSE	FALSE	FALSE
ERGIC3	0.08825	FALSE	FALSE	FALSE
HAT1	0.0884	FALSE	FALSE	FALSE
M6PR	0.0886	FALSE	FALSE	FALSE
MYOCD	0.0886	FALSE	FALSE	FALSE
RPSA	0.0887	FALSE	FALSE	FALSE
COX6A1	0.0887	FALSE	FALSE	FALSE
OR4N5	0.08875	FALSE	FALSE	FALSE
STARD13	0.0888	FALSE	FALSE	FALSE
BRF1	0.08885	FALSE	FALSE	FALSE
KMT2B	0.08935	FALSE	FALSE	FALSE
NAA30	0.08935	FALSE	FALSE	FALSE
EIF4ENIF1	0.0894	FALSE	FALSE	FALSE
OR4N2	0.0894	FALSE	FALSE	FALSE
CNTN4	0.08945	FALSE	FALSE	FALSE
ERO1B	0.0896	FALSE	FALSE	FALSE
GATA5	0.0897	FALSE	FALSE	FALSE
SPTAN1	0.08975	FALSE	TRUE	FALSE
RPL13A	0.09	FALSE	FALSE	FALSE
UBTF	0.09005	FALSE	FALSE	FALSE
ORC5L	0.09025	FALSE	FALSE	FALSE
PUM1	0.09035	FALSE	FALSE	FALSE
HTR6	0.0904	FALSE	FALSE	FALSE
METTL22	0.0905	FALSE	FALSE	FALSE
SSU72	0.09075	FALSE	FALSE	FALSE
LYZ	0.09075	FALSE	FALSE	FALSE
SST	0.09115	FALSE	FALSE	FALSE
COMMD1	0.09125	FALSE	FALSE	FALSE
CD209	0.0914	FALSE	FALSE	FALSE
GRIN1	0.0914	FALSE	FALSE	FALSE
HAS3	0.09145	FALSE	FALSE	FALSE
EDRF1	0.09155	FALSE	FALSE	FALSE
PTX3	0.0917	FALSE	FALSE	FALSE
PDE1C	0.09175	FALSE	FALSE	FALSE
HPS1	0.0919	FALSE	FALSE	FALSE
AHSP	0.0919	FALSE	FALSE	FALSE
BCL7A	0.09195	FALSE	FALSE	FALSE
PRTN3	0.092	FALSE	FALSE	FALSE
TMEM47	0.0923	FALSE	FALSE	FALSE
XPR1	0.0923	FALSE	FALSE	FALSE
SREBF2	0.0924	FALSE	FALSE	FALSE
PDZD3	0.09245	FALSE	FALSE	FALSE
BTC	0.0925	FALSE	FALSE	FALSE
KLHL11	0.0925	FALSE	FALSE	FALSE
L2HGDH	0.0925	FALSE	FALSE	FALSE
VIPR2	0.09255	FALSE	FALSE	FALSE
GATA4	0.0926	FALSE	FALSE	FALSE
COQ3	0.0926	FALSE	FALSE	FALSE
CD226	0.0927	FALSE	FALSE	FALSE
GPR65	0.0927	FALSE	FALSE	FALSE
HLA-DPA1	0.09285	FALSE	FALSE	FALSE
RAB28	0.09295	FALSE	FALSE	FALSE
PAIP1	0.093	FALSE	FALSE	FALSE
BMP4	0.093	FALSE	FALSE	FALSE
TDG	0.09315	FALSE	FALSE	FALSE
WNT9A	0.0932	FALSE	FALSE	FALSE
PLCD3	0.0932	FALSE	FALSE	FALSE
KCNA2	0.0932	FALSE	FALSE	FALSE
SLC8A1	0.0933	FALSE	FALSE	FALSE
BCL6	0.0933	FALSE	FALSE	FALSE
CCDC8	0.0933	FALSE	FALSE	FALSE
SPZ1	0.09335	FALSE	FALSE	FALSE
ITGB1BP2	0.09335	FALSE	FALSE	FALSE
CLEC6A	0.0935	FALSE	FALSE	FALSE
RAB3A	0.0936	FALSE	FALSE	FALSE
KPNA1	0.0936	FALSE	TRUE	FALSE
GPC3	0.09375	FALSE	FALSE	FALSE
HARS2	0.0938	FALSE	FALSE	FALSE
CROCC	0.09395	FALSE	FALSE	FALSE
SELE	0.094	FALSE	FALSE	FALSE
ITGB1BP1	0.094	FALSE	FALSE	FALSE
SRSF11	0.09425	FALSE	FALSE	FALSE
ATRNL1	0.0943	FALSE	FALSE	FALSE
NUBP2	0.0943	FALSE	FALSE	FALSE
GIGYF2	0.09435	FALSE	FALSE	FALSE
SIGLEC15	0.09455	FALSE	FALSE	FALSE
GSK3B	0.0946	FALSE	FALSE	FALSE
CYSLTR2	0.09465	FALSE	FALSE	FALSE
VPS37A	0.09475	FALSE	TRUE	FALSE
CDC40	0.09485	FALSE	FALSE	FALSE
MFAP4	0.09485	FALSE	FALSE	FALSE
MT-ND6	0.09495	FALSE	FALSE	FALSE
B3GAT3	0.09515	FALSE	FALSE	FALSE
ZFR	0.09515	FALSE	FALSE	FALSE
PFN1	0.0952	FALSE	FALSE	FALSE
GSTA4	0.0952	FALSE	FALSE	FALSE
MSH2	0.09535	FALSE	FALSE	FALSE
CPLX1	0.09575	FALSE	FALSE	FALSE
ACBD3	0.096	FALSE	FALSE	FALSE
SNX5	0.0961	FALSE	FALSE	FALSE
HOXB6	0.09615	FALSE	FALSE	FALSE
SRCIN1	0.0962	FALSE	FALSE	FALSE
TAS2R8	0.09625	FALSE	FALSE	FALSE
SOX9	0.0963	FALSE	FALSE	FALSE
GLP2R	0.09635	FALSE	FALSE	FALSE
GRIK5	0.0964	FALSE	FALSE	FALSE
TBC1D10A	0.09645	FALSE	FALSE	FALSE
CLDN23	0.09645	FALSE	FALSE	FALSE
THOC1	0.0965	FALSE	FALSE	FALSE
OR52D1	0.0966	FALSE	FALSE	FALSE
ARL8B	0.0967	FALSE	FALSE	FALSE
SUGT1	0.09675	FALSE	FALSE	FALSE
GSTO2	0.0968	FALSE	FALSE	FALSE
PSMB3	0.09685	FALSE	TRUE	FALSE
TG	0.09705	FALSE	FALSE	FALSE
RBM42	0.09705	FALSE	FALSE	FALSE
PRICKLE2	0.09715	FALSE	FALSE	FALSE
CDK11B	0.09715	FALSE	TRUE	FALSE
KIF14	0.09715	FALSE	FALSE	FALSE
TRAIP	0.09715	FALSE	FALSE	FALSE
SP100	0.0972	FALSE	FALSE	FALSE
GIF	0.09725	FALSE	FALSE	FALSE
CNTRL	0.09735	FALSE	FALSE	FALSE
ABR	0.09745	FALSE	FALSE	FALSE
NCL	0.09755	FALSE	FALSE	FALSE
ELK4	0.09765	FALSE	FALSE	FALSE
ENTPD1	0.09765	FALSE	FALSE	FALSE
MOV10L1	0.0977	FALSE	FALSE	FALSE
SH3BP5	0.0977	FALSE	FALSE	FALSE
GLI1	0.09785	FALSE	FALSE	FALSE
PPP1R8	0.0979	FALSE	FALSE	FALSE
RALA	0.09805	FALSE	FALSE	FALSE
FOXF2	0.09805	FALSE	FALSE	FALSE
ZNF417	0.0984	FALSE	FALSE	FALSE
TFPI2	0.09845	FALSE	FALSE	FALSE
CASP2	0.0986	FALSE	TRUE	FALSE
PPL	0.0989	FALSE	FALSE	FALSE
P4HA2	0.09895	FALSE	FALSE	FALSE
MRPL33	0.09895	FALSE	FALSE	FALSE
CSRNP2	0.09895	FALSE	FALSE	FALSE
TRPC7	0.0991	FALSE	FALSE	FALSE
ELK1	0.0992	FALSE	FALSE	FALSE
EZR-ROS1	0.0993	FALSE	FALSE	FALSE
PKMYT1	0.09945	FALSE	FALSE	FALSE
POLA1	0.0996	FALSE	FALSE	FALSE
DTX2	0.0997	FALSE	FALSE	FALSE
B4GALT3	0.0999	FALSE	FALSE	FALSE
HOXB2	0.09995	FALSE	FALSE	FALSE
PPP1R1B	0.1	FALSE	FALSE	FALSE
ELK3	0.1002	FALSE	FALSE	FALSE
LCE3D	0.10025	FALSE	FALSE	FALSE
SETDB1	0.10035	FALSE	FALSE	FALSE
OR52N5	0.1004	FALSE	FALSE	FALSE
PARD6A	0.1005	FALSE	FALSE	FALSE
ALOXE3	0.10065	FALSE	FALSE	FALSE
TAGLN	0.10085	FALSE	FALSE	FALSE
NPFFR2	0.1009	FALSE	FALSE	FALSE
ADH1B	0.10095	FALSE	FALSE	FALSE
MAPK13	0.10095	FALSE	FALSE	FALSE
GSTM2	0.101	FALSE	FALSE	FALSE
APOE	0.10105	FALSE	FALSE	FALSE
CTNNBIP1	0.1012	FALSE	FALSE	FALSE
C2ORF49	0.1013	FALSE	FALSE	FALSE
CEP97	0.10145	FALSE	FALSE	FALSE
SDHB	0.10165	FALSE	FALSE	FALSE
TRIP11	0.1017	FALSE	FALSE	FALSE
ATP6V0E1	0.1017	FALSE	FALSE	FALSE
PTPN7	0.1018	FALSE	FALSE	FALSE
CARD9	0.10195	FALSE	FALSE	FALSE
EPO	0.10195	FALSE	FALSE	FALSE
PROC	0.1022	FALSE	FALSE	FALSE
AARS	0.1023	FALSE	FALSE	FALSE
PBK	0.10265	FALSE	FALSE	FALSE
RHOXF2B	0.10275	FALSE	FALSE	FALSE
GNG13	0.10275	FALSE	FALSE	FALSE
TAB2	0.1029	FALSE	FALSE	FALSE
ARHGAP35	0.103	FALSE	FALSE	FALSE
SSTR2	0.1032	FALSE	FALSE	FALSE
TMEM64	0.1034	FALSE	FALSE	FALSE
FGD4	0.1039	FALSE	FALSE	FALSE
IL10	0.1039	FALSE	FALSE	FALSE
HARS	0.1039	FALSE	FALSE	FALSE
ZNF101	0.104	FALSE	FALSE	FALSE
TRP7	0.104	FALSE	FALSE	FALSE
SNTB1	0.1041	FALSE	FALSE	FALSE
POLR2E	0.1041	FALSE	TRUE	FALSE
SPDYA	0.10425	FALSE	FALSE	FALSE
IKZF4	0.1044	FALSE	FALSE	FALSE
PALM	0.1044	FALSE	FALSE	FALSE
SLC26A8	0.10455	FALSE	FALSE	FALSE
LMOD1	0.10465	FALSE	FALSE	FALSE
MRPL32	0.1048	FALSE	FALSE	FALSE
GCC2	0.1048	FALSE	FALSE	FALSE
EIF2AK2	0.10485	FALSE	FALSE	FALSE
TNFSF8	0.10485	FALSE	FALSE	FALSE
AHSG	0.105	FALSE	FALSE	FALSE
XRN1	0.10505	FALSE	FALSE	FALSE
SYDE1	0.1051	FALSE	FALSE	FALSE
HCRTR2	0.10535	FALSE	FALSE	FALSE
CHRAC1	0.1056	FALSE	FALSE	FALSE
SEPT11	0.1057	FALSE	FALSE	FALSE
CSN2	0.1058	FALSE	FALSE	FALSE
TAP1	0.10585	FALSE	FALSE	FALSE
NOSTRIN	0.1059	FALSE	FALSE	FALSE
MAP3K9	0.106	FALSE	FALSE	FALSE
HIST1H2BB	0.1061	FALSE	FALSE	FALSE
UBE2D1	0.10625	FALSE	FALSE	FALSE
MRPL35	0.1063	FALSE	FALSE	FALSE
NGDN	0.10635	FALSE	FALSE	FALSE
ALX4	0.1064	FALSE	FALSE	FALSE
RASSF6	0.10645	FALSE	FALSE	FALSE
TBX1	0.10655	FALSE	FALSE	FALSE
FGF21	0.10665	FALSE	FALSE	FALSE
MRPL30	0.1067	FALSE	FALSE	FALSE
LRFN4	0.10675	FALSE	FALSE	FALSE
ARG1	0.10685	FALSE	FALSE	FALSE
GPATCH1	0.10685	FALSE	FALSE	FALSE
IGLV3-27	0.10695	FALSE	FALSE	FALSE
AAAS	0.10705	FALSE	TRUE	FALSE
NCF2	0.10715	FALSE	FALSE	FALSE
ZNF251	0.1074	FALSE	FALSE	FALSE
HAVCR2	0.10745	FALSE	FALSE	FALSE
RPL11	0.1075	FALSE	FALSE	FALSE
OR2B6	0.1077	FALSE	FALSE	FALSE
FRAS1	0.1077	FALSE	FALSE	FALSE
DGKK	0.10775	FALSE	FALSE	FALSE
RAB1B	0.1078	FALSE	FALSE	FALSE
CSE1L	0.10805	FALSE	FALSE	FALSE
PRKCSH	0.1083	FALSE	FALSE	FALSE
STEAP3	0.10835	FALSE	FALSE	FALSE
SPDEF	0.10845	FALSE	FALSE	FALSE
PSMB4	0.10855	FALSE	TRUE	FALSE
GSK3A	0.10865	FALSE	FALSE	FALSE
FCAR	0.1087	FALSE	FALSE	FALSE
GYG2	0.10885	FALSE	FALSE	FALSE
INO80C	0.10885	FALSE	FALSE	FALSE
RPL29	0.1089	FALSE	FALSE	FALSE
GYG1	0.10895	FALSE	FALSE	FALSE
NRN1L	0.10895	FALSE	FALSE	FALSE
MARK4	0.10905	FALSE	FALSE	FALSE
GOLGB1	0.1092	FALSE	FALSE	FALSE
TRAV3	0.10945	FALSE	FALSE	FALSE
BRMS1	0.1095	FALSE	FALSE	FALSE
MRPL9	0.1097	FALSE	FALSE	FALSE
CDON	0.1097	FALSE	FALSE	FALSE
DDX11	0.10975	FALSE	FALSE	FALSE
CD8A	0.1098	FALSE	FALSE	FALSE
SND1	0.10985	FALSE	FALSE	FALSE
RHOF	0.10985	FALSE	FALSE	FALSE
NRXN3	0.1101	FALSE	FALSE	FALSE
INHA	0.1102	FALSE	FALSE	FALSE
IARS1	0.1102	FALSE	FALSE	FALSE
SETD7	0.11025	FALSE	FALSE	FALSE
CDKN2D	0.1105	FALSE	FALSE	FALSE
TNFRSF10D	0.11055	FALSE	FALSE	FALSE
SENP1	0.1109	FALSE	FALSE	FALSE
V3-2	0.11095	FALSE	FALSE	FALSE
V3-4	0.11095	FALSE	FALSE	FALSE
XYLT1	0.11095	FALSE	FALSE	FALSE
DGKH	0.111	FALSE	FALSE	FALSE
SCT	0.1113	FALSE	FALSE	FALSE
CCDC59	0.1113	FALSE	FALSE	FALSE
USP33	0.1114	FALSE	FALSE	FALSE
RPL36A	0.1116	FALSE	FALSE	FALSE
FXR2	0.1116	FALSE	FALSE	FALSE
USP21	0.11175	FALSE	FALSE	FALSE
ETFA	0.112	FALSE	FALSE	FALSE
IGHV1-69	0.112	FALSE	FALSE	FALSE
ITGAL	0.11235	FALSE	FALSE	FALSE
ATPIF1	0.11255	FALSE	FALSE	FALSE
TWF1	0.11265	FALSE	FALSE	FALSE
STRA8	0.11285	FALSE	FALSE	FALSE
HSPA6	0.11315	FALSE	FALSE	FALSE
OR8I2	0.11325	FALSE	FALSE	FALSE
PHIP	0.11335	FALSE	FALSE	FALSE
PRSS50	0.11335	FALSE	FALSE	FALSE
RAB6C	0.1134	FALSE	FALSE	FALSE
CAMSAP1	0.1135	FALSE	FALSE	FALSE
CYTH2	0.1135	FALSE	FALSE	FALSE
ITGAV	0.11355	FALSE	FALSE	FALSE
CRABP2	0.1137	FALSE	FALSE	FALSE
MAP1LC3B	0.11375	FALSE	FALSE	FALSE
ANKRD13A	0.1138	FALSE	FALSE	FALSE
RNF13	0.11385	FALSE	FALSE	FALSE
ESR1	0.1139	FALSE	FALSE	FALSE
UHMK1	0.11395	FALSE	FALSE	FALSE
HIRA	0.11415	FALSE	FALSE	FALSE
GK3P	0.1142	FALSE	FALSE	FALSE
GYS1	0.1143	FALSE	FALSE	FALSE
STX4	0.1143	FALSE	FALSE	FALSE
ARID4A	0.1144	FALSE	FALSE	FALSE
ZNHIT1	0.1145	FALSE	FALSE	FALSE
DMRTB1	0.1145	FALSE	FALSE	FALSE
GPHB5	0.1146	FALSE	FALSE	FALSE
TSPAN13	0.1146	FALSE	FALSE	FALSE
TNFRSF19	0.11475	FALSE	FALSE	FALSE
GPR4	0.11475	FALSE	FALSE	FALSE
ZFP28	0.1148	FALSE	FALSE	FALSE
HIST3H3	0.11485	FALSE	FALSE	FALSE
MAP3K10	0.11485	FALSE	FALSE	FALSE
COL4A5	0.11485	FALSE	FALSE	FALSE
COL4A6	0.11485	FALSE	FALSE	FALSE
CHORDC1	0.11485	FALSE	FALSE	FALSE
COPA	0.11515	FALSE	FALSE	FALSE
LCK	0.11525	FALSE	TRUE	FALSE
MLLT3	0.1154	FALSE	FALSE	FALSE
SUDS3	0.11545	FALSE	FALSE	FALSE
NCAPG	0.11545	FALSE	FALSE	FALSE
ABCA12	0.11545	FALSE	FALSE	FALSE
RAP1GDS1	0.11555	FALSE	FALSE	FALSE
OR2C3	0.1156	FALSE	FALSE	FALSE
OSR2	0.11565	FALSE	FALSE	FALSE
IGLV2-11	0.1157	FALSE	FALSE	FALSE
PPP3CC	0.1157	FALSE	FALSE	FALSE
OR8D1	0.11585	FALSE	FALSE	FALSE
IRF6	0.116	FALSE	FALSE	FALSE
FZD5	0.11605	FALSE	FALSE	FALSE
SKA2	0.11605	FALSE	FALSE	FALSE
RPS6KA3	0.1161	FALSE	FALSE	FALSE
TRERF1	0.1162	FALSE	FALSE	FALSE
CDSN	0.11635	FALSE	FALSE	FALSE
C4BPA	0.11645	FALSE	FALSE	FALSE
SCAF8	0.11655	FALSE	FALSE	FALSE
IGKV2-30	0.1166	FALSE	FALSE	FALSE
EBF1	0.11665	FALSE	FALSE	FALSE
RAPGEF2	0.1167	FALSE	FALSE	FALSE
ZPR1	0.11675	FALSE	FALSE	FALSE
MRPL1	0.11675	FALSE	FALSE	FALSE
NPPC	0.11685	FALSE	FALSE	FALSE
MEMO1	0.1169	FALSE	FALSE	FALSE
ARID4B	0.11695	FALSE	FALSE	FALSE
TIMM17A	0.11695	FALSE	FALSE	FALSE
CPT1A	0.117	FALSE	FALSE	FALSE
GSTA2	0.117	FALSE	FALSE	FALSE
POLE4	0.11705	FALSE	FALSE	FALSE
CRB1	0.1171	FALSE	FALSE	FALSE
IGLV7-43	0.11725	FALSE	FALSE	FALSE
TARDBP	0.1174	FALSE	FALSE	FALSE
POU6F1	0.1175	FALSE	FALSE	FALSE
HLAC	0.1175	FALSE	FALSE	FALSE
SMOC2	0.1177	FALSE	FALSE	FALSE
SCG2	0.1177	FALSE	FALSE	FALSE
TRPV6	0.11785	FALSE	FALSE	FALSE
COTL1	0.11785	FALSE	FALSE	FALSE
PPM1E	0.11795	FALSE	FALSE	FALSE
IL5	0.1181	FALSE	FALSE	FALSE
KERA	0.1181	FALSE	FALSE	FALSE
MYLPF	0.11815	FALSE	FALSE	FALSE
BAZ1A	0.11835	FALSE	FALSE	FALSE
CPSF4	0.1184	FALSE	FALSE	FALSE
ZNF829	0.1184	FALSE	FALSE	FALSE
NLRX1	0.1185	FALSE	FALSE	FALSE
HNRNPF	0.1187	FALSE	FALSE	FALSE
PACSIN3	0.11895	FALSE	FALSE	FALSE
AP2M1	0.11905	FALSE	TRUE	FALSE
CNR1	0.1196	FALSE	FALSE	FALSE
FFAR3	0.1197	FALSE	FALSE	FALSE
ZNF501	0.1198	FALSE	FALSE	FALSE
SON	0.11995	FALSE	FALSE	FALSE
MLPH	0.12005	FALSE	FALSE	FALSE
ZIC1	0.1201	FALSE	FALSE	FALSE
SHC2	0.12015	FALSE	FALSE	FALSE
MT-CO2	0.12035	FALSE	FALSE	FALSE
MYLK4	0.12085	FALSE	FALSE	FALSE
IGHV4-59	0.12085	FALSE	FALSE	FALSE
NPPA	0.12085	FALSE	FALSE	FALSE
DNMT3B	0.1211	FALSE	FALSE	FALSE
ZNF564	0.1212	FALSE	FALSE	FALSE
NDUFA9	0.1213	FALSE	FALSE	FALSE
PTRF	0.12135	FALSE	FALSE	FALSE
DNAJB6	0.1214	FALSE	FALSE	FALSE
DBNL	0.1214	FALSE	FALSE	FALSE
GYS2	0.1216	FALSE	FALSE	FALSE
DBF4B	0.1216	FALSE	FALSE	FALSE
WHSC1L1	0.12185	FALSE	FALSE	FALSE
LPXN	0.12195	FALSE	FALSE	FALSE
MKI67	0.12195	FALSE	FALSE	FALSE
ABCG8	0.12195	FALSE	FALSE	FALSE
HPGD	0.122	FALSE	FALSE	FALSE
PTCRA	0.12225	FALSE	FALSE	FALSE
SCARB2	0.1224	FALSE	FALSE	FALSE
RND2	0.1225	FALSE	FALSE	FALSE
RPGRIP1L	0.12285	FALSE	FALSE	FALSE
MBTPS2	0.12285	FALSE	FALSE	FALSE
PLA2G16	0.1229	FALSE	FALSE	FALSE
OR4K1	0.1232	FALSE	FALSE	FALSE
PGGT1B	0.12335	FALSE	FALSE	FALSE
AP1G1	0.12345	FALSE	TRUE	FALSE
VPS26B	0.12355	FALSE	FALSE	FALSE
RHOBTB2	0.12355	FALSE	FALSE	FALSE
IL31RA	0.1237	FALSE	FALSE	FALSE
ZCCHC12	0.1237	FALSE	FALSE	FALSE
FABP5	0.12375	FALSE	FALSE	FALSE
MT-CO1	0.12385	FALSE	FALSE	FALSE
RIF1	0.124	FALSE	FALSE	FALSE
PELI2	0.12405	FALSE	FALSE	FALSE
INO80E	0.12405	FALSE	FALSE	FALSE
SHE	0.1243	FALSE	FALSE	FALSE
COPE	0.1245	FALSE	FALSE	FALSE
VPS26A	0.1245	FALSE	FALSE	FALSE
G6PC	0.12455	FALSE	FALSE	FALSE
OLR1	0.1247	FALSE	FALSE	FALSE
ANPEP	0.1248	FALSE	FALSE	FALSE
MYB	0.1249	FALSE	FALSE	FALSE
LCAT	0.1249	FALSE	FALSE	FALSE
ATP5I	0.125	FALSE	FALSE	FALSE
TBX4	0.125	FALSE	FALSE	FALSE
NTM	0.12515	FALSE	FALSE	FALSE
DTHD1	0.1253	FALSE	FALSE	FALSE
CD21	0.12535	FALSE	FALSE	FALSE
F11	0.1255	FALSE	FALSE	FALSE
ADORA2A	0.12555	FALSE	FALSE	FALSE
LOXL2	0.12565	FALSE	FALSE	FALSE
RUNX2	0.1257	FALSE	FALSE	FALSE
OR51F2	0.1258	FALSE	FALSE	FALSE
STX3	0.1258	FALSE	FALSE	FALSE
ZDHHC8	0.1258	FALSE	FALSE	FALSE
RNF139	0.12585	FALSE	FALSE	FALSE
GTF2E1	0.1259	FALSE	TRUE	FALSE
BCKDK	0.126	FALSE	FALSE	FALSE
GABRE	0.126	FALSE	FALSE	FALSE
GABRQ	0.126	FALSE	FALSE	FALSE
TSEN15	0.12615	FALSE	FALSE	FALSE
PDE5A	0.12615	FALSE	FALSE	FALSE
ATP8B4	0.12615	FALSE	FALSE	FALSE
POLE3	0.1262	FALSE	FALSE	FALSE
BSG	0.1262	FALSE	FALSE	FALSE
SMARCAL1	0.1265	FALSE	FALSE	FALSE
MKKS	0.1267	FALSE	FALSE	FALSE
TACO1	0.1267	FALSE	FALSE	FALSE
PRUNE2	0.1267	FALSE	FALSE	FALSE
CDKN2B	0.12675	FALSE	FALSE	FALSE
WT1	0.127	FALSE	FALSE	FALSE
MASP1	0.12705	FALSE	FALSE	FALSE
MYLK2	0.12725	FALSE	FALSE	FALSE
FDX2	0.1274	FALSE	FALSE	FALSE
KLK2	0.1275	FALSE	FALSE	FALSE
ZNF205	0.12755	FALSE	FALSE	FALSE
GANAB	0.12765	FALSE	FALSE	FALSE
HNRNPUL1	0.12775	FALSE	FALSE	FALSE
NEK1	0.12785	FALSE	FALSE	FALSE
TRHR	0.12785	FALSE	FALSE	FALSE
UGGT2	0.1279	FALSE	FALSE	FALSE
RBM20	0.128	FALSE	FALSE	FALSE
KEAP1	0.1281	FALSE	FALSE	FALSE
GSTM1	0.1282	FALSE	FALSE	FALSE
CCT4	0.1282	FALSE	FALSE	FALSE
PRF1	0.1284	FALSE	FALSE	FALSE
FGFBP1	0.1285	FALSE	FALSE	FALSE
BOD1L1	0.1285	FALSE	FALSE	FALSE
SNAP29	0.12855	FALSE	FALSE	FALSE
EDNRB	0.12855	FALSE	FALSE	FALSE
CRACR2A	0.12865	FALSE	FALSE	FALSE
OR6K6	0.12865	FALSE	FALSE	FALSE
LRRC26	0.1287	FALSE	FALSE	FALSE
EXOSC9	0.1288	FALSE	FALSE	FALSE
FGFR1OP2	0.12905	FALSE	FALSE	FALSE
TDP1	0.12905	FALSE	FALSE	FALSE
CDKN2A	0.12915	FALSE	FALSE	FALSE
ZNF23	0.12935	FALSE	FALSE	FALSE
FGF23	0.12955	FALSE	FALSE	FALSE
IPPK	0.1298	FALSE	FALSE	FALSE
CXCR5	0.1298	FALSE	FALSE	FALSE
PADI4	0.1298	FALSE	FALSE	FALSE
INTU	0.1298	FALSE	FALSE	FALSE
IFNE	0.1298	FALSE	FALSE	FALSE
IL36G	0.1298	FALSE	FALSE	FALSE
UTS2	0.1301	FALSE	FALSE	FALSE
SGCD	0.1303	FALSE	FALSE	FALSE
ATAD3B	0.1304	FALSE	FALSE	FALSE
PLEKHG2	0.13045	FALSE	FALSE	FALSE
PLA2R1	0.13075	FALSE	FALSE	FALSE
GRIP1	0.1308	FALSE	FALSE	FALSE
IGFBP2	0.13085	FALSE	FALSE	FALSE
ASB8	0.1309	FALSE	FALSE	FALSE
ADAM3	0.13095	FALSE	FALSE	FALSE
SMC2	0.1311	FALSE	FALSE	FALSE
NFKBIE	0.1312	FALSE	FALSE	FALSE
WDR59	0.13125	FALSE	FALSE	FALSE
CDK15	0.13125	FALSE	FALSE	FALSE
ATP1B1	0.1313	FALSE	FALSE	FALSE
ATP11B	0.1313	FALSE	FALSE	FALSE
PRKAR2A	0.1318	FALSE	FALSE	FALSE
GLRX	0.13185	FALSE	FALSE	FALSE
EDN2	0.13205	FALSE	FALSE	FALSE
TNNT3	0.13245	FALSE	FALSE	FALSE
LPIN3	0.1325	FALSE	FALSE	FALSE
METTL3	0.1326	FALSE	FALSE	FALSE
WNT3	0.1326	FALSE	FALSE	FALSE
TMEM88	0.13285	FALSE	FALSE	FALSE
OR2M5	0.1329	FALSE	FALSE	FALSE
ATG101	0.13295	FALSE	FALSE	FALSE
CXCR6	0.13305	FALSE	FALSE	FALSE
MOV10	0.13305	FALSE	FALSE	FALSE
TIAM1	0.13305	FALSE	FALSE	FALSE
HIST1H2AA	0.1332	FALSE	FALSE	FALSE
NUMA1	0.1335	FALSE	TRUE	FALSE
ZNF510	0.1336	FALSE	FALSE	FALSE
PRKACB	0.1337	FALSE	FALSE	FALSE
CYP2D6	0.1339	FALSE	FALSE	FALSE
SYVN1	0.13395	FALSE	FALSE	FALSE
DSG3	0.134	FALSE	FALSE	FALSE
DNM1L	0.1341	FALSE	FALSE	FALSE
RPH3AL	0.1341	FALSE	FALSE	FALSE
NR3C2	0.1342	FALSE	FALSE	FALSE
OR4N4	0.1343	FALSE	FALSE	FALSE
SHOX	0.1347	FALSE	FALSE	FALSE
SERPINA4	0.1349	FALSE	FALSE	FALSE
MAP3K7	0.13515	FALSE	FALSE	FALSE
TNPO3	0.1354	FALSE	FALSE	FALSE
KCTD13	0.13555	FALSE	FALSE	FALSE
OSR1	0.13565	FALSE	FALSE	FALSE
HM13	0.13565	FALSE	FALSE	FALSE
RAB5IF	0.13565	FALSE	FALSE	FALSE
CLN6	0.13565	FALSE	FALSE	FALSE
NEK11	0.13585	FALSE	FALSE	FALSE
RNH1	0.1359	FALSE	FALSE	FALSE
CCDC92	0.13595	FALSE	FALSE	FALSE
OR5H1	0.13605	FALSE	FALSE	FALSE
OLFM3	0.13615	FALSE	FALSE	FALSE
MAEA	0.13625	FALSE	FALSE	FALSE
KCNAB1	0.1363	FALSE	FALSE	FALSE
VIMP	0.1367	FALSE	FALSE	FALSE
SLC7A5	0.13675	FALSE	FALSE	FALSE
FCGR2C	0.137	FALSE	FALSE	FALSE
SIK2	0.1373	FALSE	FALSE	FALSE
SERPINF1	0.1374	FALSE	FALSE	FALSE
DKFZP686N1969	0.1374	FALSE	FALSE	FALSE
GUCY1A2	0.13765	FALSE	FALSE	FALSE
COPS3	0.1377	FALSE	FALSE	FALSE
SEPT2	0.13815	FALSE	FALSE	FALSE
DKFZP686F1789	0.13815	FALSE	FALSE	FALSE
RBM26	0.1382	FALSE	FALSE	FALSE
NSRP1	0.13825	FALSE	FALSE	FALSE
XPO5	0.1383	FALSE	FALSE	FALSE
TNNT1	0.1383	FALSE	FALSE	FALSE
MEIS2	0.1384	FALSE	FALSE	FALSE
ZNF281	0.13845	FALSE	FALSE	FALSE
G6B	0.1386	FALSE	FALSE	FALSE
OR10G8	0.1386	FALSE	FALSE	FALSE
LIN52	0.1387	FALSE	FALSE	FALSE
TIMM17B	0.1387	FALSE	FALSE	FALSE
ISCU	0.13875	FALSE	FALSE	FALSE
SURF1	0.1389	FALSE	FALSE	FALSE
RGS9BP	0.1392	FALSE	FALSE	FALSE
CPEB1	0.1393	FALSE	FALSE	FALSE
PSTPIP1	0.13935	FALSE	FALSE	FALSE
CHD2	0.13945	FALSE	FALSE	FALSE
CPEB4	0.13945	FALSE	FALSE	FALSE
STX5	0.1396	FALSE	FALSE	FALSE
ABI2	0.13965	FALSE	FALSE	FALSE
DSPP	0.1398	FALSE	FALSE	FALSE
CFDP1	0.1399	FALSE	FALSE	FALSE
FXYD2	0.1401	FALSE	FALSE	FALSE
ATG13	0.14015	FALSE	FALSE	FALSE
COX8A	0.1402	FALSE	FALSE	FALSE
PAXBP1	0.1403	FALSE	FALSE	FALSE
CREM	0.1403	FALSE	FALSE	FALSE
CGN	0.1403	FALSE	FALSE	FALSE
ATXN7L1	0.14035	FALSE	FALSE	FALSE
NR2F6	0.14045	FALSE	FALSE	FALSE
SAP130	0.14065	FALSE	FALSE	FALSE
ERCC6	0.14075	FALSE	FALSE	FALSE
CHMP1B	0.141	FALSE	FALSE	FALSE
MFGE8	0.14115	FALSE	FALSE	FALSE
ZNF622	0.1412	FALSE	FALSE	FALSE
DKFZP686K04147	0.14135	FALSE	FALSE	FALSE
NAT8	0.14135	FALSE	FALSE	FALSE
DDX19A	0.14135	FALSE	FALSE	FALSE
HMHA1	0.1414	FALSE	FALSE	FALSE
DKFZP781A0677	0.1415	FALSE	FALSE	FALSE
FRMD1	0.1415	FALSE	FALSE	FALSE
HOMEZ	0.14155	FALSE	FALSE	FALSE
PLAUR	0.14155	FALSE	FALSE	FALSE
KCNMB2	0.1416	FALSE	FALSE	FALSE
CTRB1	0.14165	FALSE	FALSE	FALSE
MRC1	0.14175	FALSE	FALSE	FALSE
UNC5C	0.14195	FALSE	FALSE	FALSE
TAP2	0.14195	FALSE	FALSE	FALSE
EFNB1	0.142	FALSE	FALSE	FALSE
KCMF1	0.14235	FALSE	FALSE	FALSE
EVI2B	0.1425	FALSE	FALSE	FALSE
CENPO	0.14255	FALSE	FALSE	FALSE
NOTCH2NL	0.1427	FALSE	FALSE	FALSE
KCTD15	0.1427	FALSE	FALSE	FALSE
CRHR1	0.1429	FALSE	FALSE	FALSE
VIPR1	0.1429	FALSE	FALSE	FALSE
PNMA2	0.143	FALSE	FALSE	FALSE
VAV3	0.1431	FALSE	FALSE	FALSE
DHDDS	0.1432	FALSE	FALSE	FALSE
ELF2	0.14335	FALSE	FALSE	FALSE
FGF18	0.14345	FALSE	FALSE	FALSE
GGNBP1	0.1435	FALSE	FALSE	FALSE
USO1	0.1436	FALSE	FALSE	FALSE
TONSL	0.14365	FALSE	FALSE	FALSE
IP6K2	0.14365	FALSE	FALSE	FALSE
DDX27	0.14365	FALSE	FALSE	FALSE
PTOV1	0.14375	FALSE	FALSE	FALSE
FSCN2	0.14385	FALSE	FALSE	FALSE
MRPL42	0.14405	FALSE	FALSE	FALSE
DKFZP686A24188	0.1441	FALSE	FALSE	FALSE
PRMT5	0.14425	FALSE	FALSE	FALSE
RARS2	0.14445	FALSE	FALSE	FALSE
OR2AG2	0.1446	FALSE	FALSE	FALSE
STRAP	0.14475	FALSE	FALSE	FALSE
PPIL1	0.1448	FALSE	FALSE	FALSE
TWIST1	0.1449	FALSE	FALSE	FALSE
ELF1	0.14505	FALSE	FALSE	FALSE
NOL6	0.14505	FALSE	FALSE	FALSE
KLHL25	0.1453	FALSE	FALSE	FALSE
ZW10	0.14535	FALSE	FALSE	FALSE
ZFYVE28	0.14555	FALSE	FALSE	FALSE
SSBP2	0.1456	FALSE	FALSE	FALSE
PPP1R14B	0.1458	FALSE	FALSE	FALSE
TNIP2	0.14605	FALSE	FALSE	FALSE
OR8K1	0.14635	FALSE	FALSE	FALSE
C9	0.14635	FALSE	FALSE	FALSE
FYB	0.14645	FALSE	FALSE	FALSE
CACNB2	0.14655	FALSE	FALSE	FALSE
CHL1	0.1466	FALSE	FALSE	FALSE
ZNRD1	0.14665	FALSE	FALSE	FALSE
IRX4	0.14665	FALSE	FALSE	FALSE
HEPH	0.1467	FALSE	FALSE	FALSE
OR51A2	0.1469	FALSE	FALSE	FALSE
RBP2	0.1469	FALSE	FALSE	FALSE
XK	0.1469	FALSE	FALSE	FALSE
HEL-S-117	0.1469	FALSE	FALSE	FALSE
GJB2	0.1469	FALSE	FALSE	FALSE
RIMBP3	0.1469	FALSE	FALSE	FALSE
GPATCH4	0.14695	FALSE	FALSE	FALSE
ALG2	0.14715	FALSE	FALSE	FALSE
SDHC	0.1472	FALSE	FALSE	FALSE
TPH2	0.1472	FALSE	FALSE	FALSE
MRPS18B	0.14725	FALSE	FALSE	FALSE
TBX19	0.14725	FALSE	FALSE	FALSE
RAB6B	0.14725	FALSE	FALSE	FALSE
ERP29	0.1473	FALSE	FALSE	FALSE
OR10G4	0.14735	FALSE	FALSE	FALSE
SLC1A3	0.1474	FALSE	FALSE	FALSE
AGTPBP1	0.1475	FALSE	FALSE	FALSE
RET	0.14755	FALSE	FALSE	FALSE
NEDD4	0.14775	FALSE	FALSE	FALSE
LPA	0.14785	FALSE	FALSE	FALSE
IRGM	0.14785	FALSE	FALSE	FALSE
FGD2	0.14805	FALSE	FALSE	FALSE
TUBB6	0.1484	FALSE	FALSE	FALSE
TRPC2	0.1484	FALSE	FALSE	FALSE
PSG1	0.14855	FALSE	FALSE	FALSE
AP2A1	0.1486	FALSE	TRUE	FALSE
RAE1	0.14865	FALSE	TRUE	FALSE
TLL1	0.14865	FALSE	FALSE	FALSE
AP2A2	0.1487	FALSE	TRUE	FALSE
LYPD3	0.1487	FALSE	FALSE	FALSE
CEPT1	0.14885	FALSE	FALSE	FALSE
CABIN1	0.14895	FALSE	FALSE	FALSE
NF1	0.149	FALSE	FALSE	FALSE
DKFZP686N0561	0.14905	FALSE	FALSE	FALSE
CDT1	0.14915	FALSE	FALSE	FALSE
PPP2CB	0.1492	FALSE	FALSE	FALSE
HOXC8	0.1492	FALSE	FALSE	FALSE
SSBP4	0.1493	FALSE	FALSE	FALSE
KIF21B	0.1494	FALSE	FALSE	FALSE
MAGI3	0.1496	FALSE	FALSE	FALSE
FAM126A	0.1496	FALSE	FALSE	FALSE
MYL6B	0.1498	FALSE	FALSE	FALSE
DKFZP434N181	0.14995	FALSE	FALSE	FALSE
MFNG	0.15	FALSE	FALSE	FALSE
DUSP5	0.1501	FALSE	FALSE	FALSE
RNF5	0.1501	FALSE	FALSE	FALSE
ITPR1	0.15025	FALSE	FALSE	FALSE
ZNF750	0.15045	FALSE	FALSE	FALSE
GINS1	0.1506	FALSE	FALSE	FALSE
VANGL2	0.15065	FALSE	FALSE	FALSE
KLHL10	0.1507	FALSE	FALSE	FALSE
IFNA13	0.15075	FALSE	FALSE	FALSE
OR2AK2	0.15085	FALSE	FALSE	FALSE
RAB3GAP1	0.15085	FALSE	FALSE	FALSE
CASC5	0.1509	FALSE	FALSE	FALSE
GSDMA	0.15095	FALSE	FALSE	FALSE
SLC34A2	0.151	FALSE	FALSE	FALSE
DKFZP781J1951	0.151	FALSE	FALSE	FALSE
IFNA2	0.15105	FALSE	FALSE	FALSE
ATP6V0D2	0.1511	FALSE	FALSE	FALSE
MYH6	0.1513	FALSE	FALSE	FALSE
IFNA4	0.1516	FALSE	FALSE	FALSE
IFNA5	0.15165	FALSE	FALSE	FALSE
NUP205	0.15175	FALSE	TRUE	FALSE
DHX37	0.1518	FALSE	FALSE	FALSE
OXER1	0.1519	FALSE	FALSE	FALSE
IFNA6	0.15205	FALSE	FALSE	FALSE
IFNA7	0.1521	FALSE	FALSE	FALSE
STXBP1	0.15215	FALSE	FALSE	FALSE
IFNA8	0.15225	FALSE	FALSE	FALSE
PAK5	0.15225	FALSE	FALSE	FALSE
V5-4	0.1523	FALSE	FALSE	FALSE
IFNA1	0.15255	FALSE	FALSE	FALSE
DARS	0.15265	FALSE	FALSE	FALSE
HSD17B3	0.1527	FALSE	FALSE	FALSE
EBF2	0.1528	FALSE	FALSE	FALSE
GABARAP	0.1529	FALSE	FALSE	FALSE
EPHB1	0.1529	FALSE	FALSE	FALSE
GDF3	0.1529	FALSE	FALSE	FALSE
AGO2	0.1532	FALSE	FALSE	FALSE
NCK2	0.1534	FALSE	FALSE	FALSE
SV2C	0.1534	FALSE	FALSE	FALSE
DERL1	0.1535	FALSE	FALSE	FALSE
GLE1	0.1536	FALSE	FALSE	FALSE
TUBB8	0.15375	FALSE	FALSE	FALSE
EPHA6	0.15385	FALSE	FALSE	FALSE
BIN3	0.15395	FALSE	FALSE	FALSE
SEC62	0.1544	FALSE	FALSE	FALSE
SF3B5	0.1544	FALSE	FALSE	FALSE
CPSF6	0.15445	FALSE	FALSE	FALSE
DDI2	0.15455	FALSE	FALSE	FALSE
PMCH	0.1546	FALSE	FALSE	FALSE
OR51M1	0.1546	FALSE	FALSE	FALSE
SLC1A7	0.15465	FALSE	FALSE	FALSE
CEACAM5	0.15475	FALSE	FALSE	FALSE
SLC50A1	0.155	FALSE	FALSE	FALSE
NPFF	0.15515	FALSE	FALSE	FALSE
CATSPERD	0.15515	FALSE	FALSE	FALSE
HIVEP3	0.15515	FALSE	FALSE	FALSE
EBNA1BP2	0.15525	FALSE	FALSE	FALSE
CMTM5	0.1553	FALSE	FALSE	FALSE
ZXDA	0.1555	FALSE	FALSE	FALSE
IFITM2	0.15565	FALSE	FALSE	FALSE
TCTN1	0.15575	FALSE	FALSE	FALSE
TRAK2	0.15585	FALSE	FALSE	FALSE
ZNF444	0.15595	FALSE	FALSE	FALSE
HTR3C	0.156	FALSE	FALSE	FALSE
FSCN1	0.15615	FALSE	FALSE	FALSE
OR8B12	0.15665	FALSE	FALSE	FALSE
HLA-DPB1	0.15665	FALSE	FALSE	FALSE
GATA2	0.15685	FALSE	FALSE	FALSE
RASSF7	0.1569	FALSE	FALSE	FALSE
UEVLD	0.15695	FALSE	FALSE	FALSE
OR8U1	0.1572	FALSE	FALSE	FALSE
CDC6	0.15735	FALSE	FALSE	FALSE
ARF3	0.1577	FALSE	FALSE	FALSE
STAB1	0.1577	FALSE	FALSE	FALSE
POLA2	0.15785	FALSE	FALSE	FALSE
IRF5	0.1579	FALSE	FALSE	FALSE
NR3C1	0.15815	FALSE	FALSE	FALSE
GPD2	0.1582	FALSE	FALSE	FALSE
CEP164	0.15825	FALSE	FALSE	FALSE
SMN1	0.15905	FALSE	FALSE	FALSE
DZIP3	0.15925	FALSE	FALSE	FALSE
ZNF280D	0.15925	FALSE	FALSE	FALSE
KAT2A	0.1596	FALSE	FALSE	FALSE
SIGLEC12	0.1597	FALSE	FALSE	FALSE
GATA1	0.1598	FALSE	FALSE	FALSE
WASL	0.1598	FALSE	FALSE	FALSE
DKFZP586J0119	0.1599	FALSE	FALSE	FALSE
ABCD4	0.16	FALSE	FALSE	FALSE
LARS	0.16025	FALSE	FALSE	FALSE
EHD3	0.1603	FALSE	FALSE	FALSE
CDAN1	0.1603	FALSE	FALSE	FALSE
ARID1B	0.1604	FALSE	FALSE	FALSE
NAP1L5	0.1605	FALSE	FALSE	FALSE
KLF1	0.16055	FALSE	FALSE	FALSE
GRIN3A	0.1607	FALSE	FALSE	FALSE
ATF1	0.1609	FALSE	FALSE	FALSE
ALDH3B1	0.1613	FALSE	FALSE	FALSE
RFFL	0.16135	FALSE	FALSE	FALSE
SERPINB13	0.1614	FALSE	FALSE	FALSE
OR8U8	0.16145	FALSE	FALSE	FALSE
PCID2	0.1617	FALSE	FALSE	FALSE
KRT33B	0.16175	FALSE	FALSE	FALSE
DDHD2	0.16195	FALSE	FALSE	FALSE
SWT1	0.16195	FALSE	FALSE	FALSE
B4GALT7	0.162	FALSE	FALSE	FALSE
PPP6R2	0.162	FALSE	FALSE	FALSE
MSRB3	0.16215	FALSE	FALSE	FALSE
NDUFB6	0.1623	FALSE	FALSE	FALSE
MAP1LC3C	0.1623	FALSE	FALSE	FALSE
LIN7B	0.16235	FALSE	FALSE	FALSE
ARIH2	0.16245	FALSE	FALSE	FALSE
NHEJ1	0.16245	FALSE	FALSE	FALSE
IER2	0.1631	FALSE	FALSE	FALSE
SMARCA1	0.16315	FALSE	FALSE	FALSE
TCTEX1D2	0.1632	FALSE	FALSE	FALSE
PRSS2	0.16325	FALSE	FALSE	FALSE
LAMC3	0.16365	FALSE	FALSE	FALSE
BNC1	0.1637	FALSE	FALSE	FALSE
TNPO1	0.1638	FALSE	FALSE	FALSE
EDN3	0.1639	FALSE	FALSE	FALSE
CCL1	0.1639	FALSE	FALSE	FALSE
UBP1	0.16405	FALSE	FALSE	FALSE
PCSK2	0.1641	FALSE	FALSE	FALSE
ACVR1C	0.1642	FALSE	FALSE	FALSE
HACD3	0.16425	FALSE	FALSE	FALSE
LYPD1	0.16425	FALSE	FALSE	FALSE
RARG	0.16435	FALSE	FALSE	FALSE
ETV2	0.16445	FALSE	FALSE	FALSE
TMED2	0.1645	FALSE	FALSE	FALSE
PRPF38A	0.16455	FALSE	FALSE	FALSE
CSDE1	0.1649	FALSE	FALSE	FALSE
CCT6A	0.1652	FALSE	FALSE	FALSE
ICOS	0.16555	FALSE	FALSE	FALSE
CYP7A1	0.16565	FALSE	FALSE	FALSE
SMC1B	0.16565	FALSE	FALSE	FALSE
HKDC1	0.16575	FALSE	FALSE	FALSE
PLXNB3	0.16575	FALSE	FALSE	FALSE
RRP7BP	0.16585	FALSE	FALSE	FALSE
LRP2	0.16585	FALSE	FALSE	FALSE
RPS6KA5	0.16595	FALSE	FALSE	FALSE
USP9X	0.166	FALSE	FALSE	FALSE
RXRA	0.16605	FALSE	FALSE	FALSE
ZNF22	0.1662	FALSE	FALSE	FALSE
NUP62	0.1662	FALSE	TRUE	FALSE
MAML3	0.16645	FALSE	FALSE	FALSE
LIPF	0.16645	FALSE	FALSE	FALSE
ASB10	0.1667	FALSE	FALSE	FALSE
SLC6A4	0.1668	FALSE	FALSE	FALSE
RPA1	0.1671	FALSE	FALSE	FALSE
GCN1	0.16725	FALSE	FALSE	FALSE
MAD2L2	0.16725	FALSE	FALSE	FALSE
TCP1	0.16725	FALSE	FALSE	FALSE
COL11A2	0.16725	FALSE	FALSE	FALSE
MTA2	0.1673	FALSE	FALSE	FALSE
ME1	0.16745	FALSE	FALSE	FALSE
AGO3	0.1675	FALSE	FALSE	FALSE
CHST1	0.16755	FALSE	FALSE	FALSE
CRTAP	0.1678	FALSE	FALSE	FALSE
FBXO27	0.16785	FALSE	FALSE	FALSE
CENPI	0.168	FALSE	FALSE	FALSE
ARHGAP23	0.16815	FALSE	FALSE	FALSE
BEST1	0.1682	FALSE	FALSE	FALSE
HNRNPL	0.16825	FALSE	FALSE	FALSE
C3	0.16825	FALSE	FALSE	FALSE
PTPN1	0.16825	FALSE	FALSE	FALSE
HSF2BP	0.1684	FALSE	FALSE	FALSE
SYT3	0.1684	FALSE	FALSE	FALSE
OR8S1	0.1684	FALSE	FALSE	FALSE
SCIN	0.1686	FALSE	FALSE	FALSE
DDRGK1	0.1686	FALSE	FALSE	FALSE
CBFB	0.1686	FALSE	FALSE	FALSE
DENND2A	0.1686	FALSE	FALSE	FALSE
TDGF1P3	0.1686	FALSE	FALSE	FALSE
LEO1	0.16865	FALSE	FALSE	FALSE
CHPT1	0.16895	FALSE	FALSE	FALSE
GRIN2A	0.1694	FALSE	FALSE	FALSE
ITGAE	0.16955	FALSE	FALSE	FALSE
RNF43	0.1696	FALSE	FALSE	FALSE
ILK	0.16975	FALSE	FALSE	FALSE
MYLK3	0.16975	FALSE	FALSE	FALSE
SFXN1	0.16995	FALSE	FALSE	FALSE
RDH5	0.17	FALSE	FALSE	FALSE
PPP4R2	0.17015	FALSE	FALSE	FALSE
NRIP1	0.17025	FALSE	FALSE	FALSE
RNF31	0.17035	FALSE	FALSE	FALSE
SIRT1	0.1704	FALSE	FALSE	FALSE
MRPS5	0.17055	FALSE	FALSE	FALSE
EFR3A	0.17075	FALSE	FALSE	FALSE
EEF1G	0.17095	FALSE	FALSE	FALSE
GLCE	0.171	FALSE	FALSE	FALSE
CACTIN	0.171	FALSE	FALSE	FALSE
BCL11A	0.17115	FALSE	FALSE	FALSE
LPIN1	0.17115	FALSE	FALSE	FALSE
UGT1A3	0.17125	FALSE	FALSE	FALSE
ORAI1	0.17165	FALSE	FALSE	FALSE
AQP6	0.17225	FALSE	FALSE	FALSE
NUDT6	0.17245	FALSE	FALSE	FALSE
FCGR1A	0.17255	FALSE	FALSE	FALSE
ATRX	0.17255	FALSE	FALSE	FALSE
GPBP1L1	0.17275	FALSE	FALSE	FALSE
SIRT4	0.17305	FALSE	FALSE	FALSE
LARS1	0.17345	FALSE	FALSE	FALSE
ATG2B	0.17345	FALSE	FALSE	FALSE
FHL3	0.17355	FALSE	FALSE	FALSE
NPFFR1	0.1738	FALSE	FALSE	FALSE
EPB41L4B	0.17395	FALSE	FALSE	FALSE
SPATS2	0.17395	FALSE	FALSE	FALSE
ZHX3	0.174	FALSE	FALSE	FALSE
SPECC1	0.174	FALSE	FALSE	FALSE
DHX35	0.17405	FALSE	FALSE	FALSE
ARL6IP4	0.17405	FALSE	FALSE	FALSE
POLM	0.1742	FALSE	FALSE	FALSE
MRPL58	0.17425	FALSE	FALSE	FALSE
ZNF551	0.1743	FALSE	FALSE	FALSE
BTBD2	0.17445	FALSE	FALSE	FALSE
DMD	0.1746	FALSE	FALSE	FALSE
SEC23B	0.1748	FALSE	FALSE	FALSE
ZMIZ2	0.1752	FALSE	FALSE	FALSE
STK25	0.17525	FALSE	FALSE	FALSE
PGRMC1	0.1757	FALSE	FALSE	FALSE
FZR1	0.17575	FALSE	FALSE	FALSE
NCK1	0.17575	FALSE	FALSE	FALSE
GPRC5B	0.17575	FALSE	FALSE	FALSE
LAGE3	0.1758	FALSE	FALSE	FALSE
RRP1	0.17595	FALSE	FALSE	FALSE
VPS25	0.17595	FALSE	FALSE	FALSE
BSCL2	0.17595	FALSE	FALSE	FALSE
HDAC11	0.17605	FALSE	FALSE	FALSE
ALDH18A1	0.17605	FALSE	FALSE	FALSE
VIPAS39	0.17615	FALSE	FALSE	FALSE
PDHA2	0.17615	FALSE	FALSE	FALSE
LCE1A	0.17625	FALSE	FALSE	FALSE
PRLR	0.17625	FALSE	FALSE	FALSE
ATP5H	0.1766	FALSE	FALSE	FALSE
OR10A2	0.17665	FALSE	FALSE	FALSE
NMS	0.1767	FALSE	FALSE	FALSE
PTCD3	0.1767	FALSE	FALSE	FALSE
GC	0.17685	FALSE	FALSE	FALSE
GABRA4	0.17685	FALSE	FALSE	FALSE
MYOM2	0.17685	FALSE	FALSE	FALSE
DNAJB4	0.1771	FALSE	FALSE	FALSE
GSDMD	0.1771	FALSE	FALSE	FALSE
ADAMTSL1	0.1771	FALSE	FALSE	FALSE
S1PR2	0.17715	FALSE	FALSE	FALSE
TFEC	0.17715	FALSE	FALSE	FALSE
PTPRZ1	0.1773	FALSE	FALSE	FALSE
HRG	0.17735	FALSE	FALSE	FALSE
CD81	0.17735	FALSE	FALSE	FALSE
DONSON	0.1774	FALSE	FALSE	FALSE
DDX6	0.17755	FALSE	FALSE	FALSE
DNAJC24	0.17755	FALSE	FALSE	FALSE
FANCB	0.17765	FALSE	FALSE	FALSE
FANCC	0.17765	FALSE	FALSE	FALSE
ZNF346	0.17765	FALSE	FALSE	FALSE
TRA1	0.17815	FALSE	FALSE	FALSE
QARS1	0.17825	FALSE	FALSE	FALSE
SPG7	0.1784	FALSE	FALSE	FALSE
NR1D2	0.1788	FALSE	FALSE	FALSE
ETB1	0.1788	FALSE	FALSE	FALSE
SP110	0.17905	FALSE	FALSE	FALSE
MAP3K4	0.1791	FALSE	FALSE	FALSE
CSPG4	0.1791	FALSE	FALSE	FALSE
LGMN	0.1791	FALSE	FALSE	FALSE
OR6J1	0.17915	FALSE	FALSE	FALSE
SKP1	0.1793	FALSE	TRUE	FALSE
AMFR	0.1797	FALSE	FALSE	FALSE
ALG14	0.1797	FALSE	FALSE	FALSE
MED10	0.1797	FALSE	FALSE	FALSE
APOOL	0.1797	FALSE	FALSE	FALSE
ROS1	0.17985	FALSE	FALSE	FALSE
KLRC2	0.18015	FALSE	FALSE	FALSE
RPS9	0.18015	FALSE	FALSE	FALSE
HIVEP1	0.1802	FALSE	FALSE	FALSE
PIWIL4	0.1802	FALSE	FALSE	FALSE
RSF1	0.18025	FALSE	FALSE	FALSE
HSD17B1	0.1803	FALSE	FALSE	FALSE
HMX1	0.1805	FALSE	FALSE	FALSE
RNF115	0.18055	FALSE	FALSE	FALSE
MRPS11	0.1808	FALSE	FALSE	FALSE
OR12D2	0.18095	FALSE	FALSE	FALSE
HOXA5	0.18105	FALSE	FALSE	FALSE
C7	0.18145	FALSE	FALSE	FALSE
MYBPC2	0.1817	FALSE	FALSE	FALSE
CLCF1	0.1818	FALSE	FALSE	FALSE
GPR37	0.182	FALSE	FALSE	FALSE
TRAK1	0.182	FALSE	FALSE	FALSE
DPH6	0.18225	FALSE	FALSE	FALSE
HOXD11	0.1823	FALSE	FALSE	FALSE
LTBR	0.18255	FALSE	FALSE	FALSE
IKZF1	0.1826	FALSE	FALSE	FALSE
CES1E	0.1829	FALSE	FALSE	FALSE
CHD1	0.18295	FALSE	FALSE	FALSE
SPARC	0.1832	FALSE	FALSE	FALSE
DSC3	0.1832	FALSE	FALSE	FALSE
GLYAT	0.1832	FALSE	FALSE	FALSE
MRPS9	0.1832	FALSE	FALSE	FALSE
BRCA1	0.1832	FALSE	FALSE	FALSE
MED18	0.18335	FALSE	FALSE	FALSE
CXCR3	0.18355	FALSE	FALSE	FALSE
SLC17A3	0.18355	FALSE	FALSE	FALSE
ANKRD11	0.18375	FALSE	FALSE	FALSE
GATAD2A	0.18385	FALSE	FALSE	FALSE
ALX1	0.1842	FALSE	FALSE	FALSE
RNF123	0.1845	FALSE	FALSE	FALSE
LDOC1	0.1846	FALSE	FALSE	FALSE
HLA-F	0.1846	FALSE	FALSE	FALSE
RUFY1	0.18465	FALSE	FALSE	FALSE
OR2L3	0.18475	FALSE	FALSE	FALSE
COL16A1	0.18475	FALSE	FALSE	FALSE
ZNF808	0.1848	FALSE	FALSE	FALSE
CPN1	0.1848	FALSE	FALSE	FALSE
TCTN2	0.18485	FALSE	FALSE	FALSE
KCND2	0.185	FALSE	FALSE	FALSE
USP28	0.18505	FALSE	FALSE	FALSE
AKT3	0.18505	FALSE	FALSE	FALSE
GJD2	0.18505	FALSE	FALSE	FALSE
FAM21C	0.1851	FALSE	FALSE	FALSE
NPR2	0.1856	FALSE	FALSE	FALSE
ARID3B	0.18575	FALSE	FALSE	FALSE
ZMYM2	0.1858	FALSE	FALSE	FALSE
TREX1	0.1858	FALSE	FALSE	FALSE
ARL4A	0.1859	FALSE	FALSE	FALSE
CP	0.1861	FALSE	FALSE	FALSE
TRMT112	0.18615	FALSE	FALSE	FALSE
ARNTL	0.18625	FALSE	FALSE	FALSE
FECH	0.1863	FALSE	FALSE	FALSE
ARPC5L	0.1865	FALSE	FALSE	FALSE
SGK1	0.1865	FALSE	FALSE	FALSE
MAPK9	0.1865	FALSE	FALSE	FALSE
SPOPL	0.1865	FALSE	FALSE	FALSE
KCNQ1	0.1867	FALSE	FALSE	FALSE
EXOC6B	0.18675	FALSE	FALSE	FALSE
GAD1	0.1871	FALSE	FALSE	FALSE
GNAI3	0.1871	FALSE	FALSE	FALSE
UBAP2L	0.18715	FALSE	FALSE	FALSE
RHOC	0.1872	FALSE	FALSE	FALSE
BLK	0.1872	FALSE	FALSE	FALSE
SF1	0.18725	FALSE	FALSE	FALSE
FLI1	0.1873	FALSE	FALSE	FALSE
MIF	0.1873	FALSE	FALSE	FALSE
RASAL2	0.18765	FALSE	FALSE	FALSE
DDX18	0.1877	FALSE	FALSE	FALSE
IKBKE	0.18785	FALSE	FALSE	FALSE
PABPC1L	0.18785	FALSE	FALSE	FALSE
PDGFC	0.18795	FALSE	FALSE	FALSE
FCGR2B	0.18805	FALSE	FALSE	FALSE
[truncated: 10,542 more rows]

## Sheet: Clustered_Subnetworks
NodeGeneName	flag_E3	ClusterNumber
ANGPTL3	FALSE	0
CYP2C8	FALSE	0
CYP3A7	FALSE	0
F10	FALSE	0
F12	FALSE	0
FURIN	FALSE	0
MYO5B	FALSE	0
PLG	FALSE	0
RAB25	FALSE	0
ZNF10	FALSE	0
ZNF177	FALSE	0
ZNF274	FALSE	0
ZNF502	FALSE	0
ZNF555	FALSE	0
APOC3	FALSE	1
CNOT1	FALSE	1
CNOT4	FALSE	1
CUL5	FALSE	1
DCUN1D1	FALSE	1
DKFZP781N011	FALSE	1
ELOB	FALSE	1
EXOC3L4	FALSE	1
EXOC4	FALSE	1
GPC4	FALSE	1
HIST1H2AB	FALSE	1
HIST1H2AC	FALSE	1
IDH3G	FALSE	1
ITFG2	FALSE	1
PRPF19	TRUE	1
PSMA3	FALSE	1
PSMA6	FALSE	1
PSMA8	FALSE	1
PSMB1	FALSE	1
PSMB10	FALSE	1
PSMB11	FALSE	1
PSMB5	FALSE	1
PSMB8	FALSE	1
PSMC1	FALSE	1
PSMC4	FALSE	1
PSMC6	FALSE	1
PSMD14	FALSE	1
PSMD4	FALSE	1
PSMD8	FALSE	1
PSME1	FALSE	1
PSMF1	FALSE	1
RBX1	FALSE	1
RNF7	FALSE	1
RORA	FALSE	1
RORC	FALSE	1
SLC9A3	FALSE	1
SP3	FALSE	1
SZT2	FALSE	1
TGM4	FALSE	1
TRAF2	TRUE	1
TRAF3	TRUE	1
ZBTB1	FALSE	1
MARCH5	TRUE	2
ADORA2B	FALSE	2
AKNA	FALSE	2
ANKHD1	FALSE	2
APOBEC3A	FALSE	2
APOBEC3F	FALSE	2
ARIH1	FALSE	2
ATP13A2	FALSE	2
COPS2	FALSE	2
FBXO22	FALSE	2
ISX	FALSE	2
LRRK1	FALSE	2
MYF5	FALSE	2
NMT2	FALSE	2
NXN	FALSE	2
OSGIN1	FALSE	2
PELI1	FALSE	2
PRAMEF17	FALSE	2
PRPF19	TRUE	2
PYCR1	FALSE	2
RHBDD3	FALSE	2
SASH1	FALSE	2
SHKBP1	FALSE	2
SHPRH	FALSE	2
SMPDL3B	FALSE	2
SMYD2	FALSE	2
TKFC	FALSE	2
TNFAIP8L2	FALSE	2
TRABD2B	FALSE	2
TRAF2	TRUE	2
TRAF3	TRUE	2
UBA52	FALSE	2
UBB	FALSE	2
UBC	FALSE	2
VPS29	FALSE	2
ZC3H14	FALSE	2
AP2B1	FALSE	3
AP2S1	FALSE	3
ARHGAP5	FALSE	3
ARHGDIB	FALSE	3
ATP6V1C1	FALSE	3
ATP6V1H	FALSE	3
CAPZA2	FALSE	3
CARMIL1	FALSE	3
CHRM5	FALSE	3
CSF2	FALSE	3
DLG5	FALSE	3
DSCAM	FALSE	3
DUSP8	FALSE	3
ENG	FALSE	3
IFNK	FALSE	3
IL10RB	FALSE	3
IL11RA	FALSE	3
IL6	FALSE	3
INPP5B	FALSE	3
ITGA5	FALSE	3
LIMK2	FALSE	3
MAP3K2	FALSE	3
MAPK1	FALSE	3
MAPK8	FALSE	3
PAK3	FALSE	3
PRKCD	FALSE	3
RAC1	FALSE	3
RALBP1	FALSE	3
RHOU	FALSE	3
SH3GL2	FALSE	3
TGFBR1	FALSE	3
TGM2	FALSE	3
TRAF2	TRUE	3
TRAF3	TRUE	3
ABI1	FALSE	4
ANGPT2	FALSE	4
ARC	FALSE	4
CD244	FALSE	4
CD247	FALSE	4
CD28	FALSE	4
CD8B	FALSE	4
COL6A3	FALSE	4
CTLA4	FALSE	4
CXCR1	FALSE	4
DLG4	FALSE	4
DOCK2	FALSE	4
ELMO1	FALSE	4
FYN	FALSE	4
GP6	FALSE	4
HCK	FALSE	4
IGHD	FALSE	4
IGKV1-17	FALSE	4
IGLV2-23	FALSE	4
MICALL1	FALSE	4
PTPN6	FALSE	4
RASA1	FALSE	4
TRAF2	TRUE	4
XCL1	FALSE	4
ANKLE2	FALSE	5
BANF1	FALSE	5
HMGA1	FALSE	5
NDC1	FALSE	5
NDE1	FALSE	5
NUP107	FALSE	5
NUP214	FALSE	5
NUP37	FALSE	5
NUP43	FALSE	5
NUP50	FALSE	5
NUP85	FALSE	5
NUP93	FALSE	5
POM121	FALSE	5
POM121C	FALSE	5
POM121L12	FALSE	5
PSIP1	FALSE	5
RING1	TRUE	5
SEH1L	FALSE	5
TAOK1	FALSE	5
TPR	FALSE	5
ZFP91	TRUE	5
CBX7	FALSE	6
CDK9	FALSE	6
CRCP	FALSE	6
ELL	FALSE	6
FIBP	FALSE	6
POLR2A	FALSE	6
POLR2C	FALSE	6
POLR2D	FALSE	6
POLR2I	FALSE	6
POLR2J	FALSE	6
POLR2K	FALSE	6
PRPF19	TRUE	6
RING1	TRUE	6
SSRP1	FALSE	6
SUPT16H	FALSE	6
ZFP91	TRUE	6
GTF2A1	FALSE	7
GTF2A2	FALSE	7
GTF2E2	FALSE	7
SGF29	FALSE	7
TAF10	FALSE	7
TAF11	FALSE	7
TAF13	FALSE	7
TAF15	FALSE	7
TAF1L	FALSE	7
TAF2	FALSE	7
TAF3	FALSE	7
TAF4	FALSE	7
TAF4B	FALSE	7
TAF7L	FALSE	7
TAF9B	FALSE	7
TBPL1	FALSE	7
AKIRIN2	FALSE	8
BIRC2	FALSE	8
BIRC3	FALSE	8
CHUK	FALSE	8
GADD45G	FALSE	8
LPAR1	FALSE	8
MAP3K1	FALSE	8
NFKB1	FALSE	8
NFKBIZ	FALSE	8
PAK2	FALSE	8
RELA	FALSE	8
SH3RF1	FALSE	8
SHARPIN	FALSE	8
TEAD2	FALSE	8
TLR4	FALSE	8
TNF	FALSE	8
TRAF2	TRUE	8
TRAF3	TRUE	8
XIAP	FALSE	8
ADAMTS16	FALSE	9
CEBPB	FALSE	9
ID2	FALSE	9
MACROD1	FALSE	9
MDM2	FALSE	9
MYC	FALSE	9
PAFAH2	FALSE	9
RANBP1	FALSE	9
RB1	FALSE	9
SLC22A12	FALSE	9
SLC25A5	FALSE	9
SMAD4	FALSE	9
SMAD9	FALSE	9
SMARCAD1	FALSE	9
STAR	FALSE	9
SUPV3L1	FALSE	9
TESC	FALSE	9
TGIF1	FALSE	9
APBB3	FALSE	10
DCLRE1C	FALSE	10
FEN1	FALSE	10
KAT5	FALSE	10
LIG4	FALSE	10
PALB2	FALSE	10
PAXIP1	FALSE	10
PPM1D	FALSE	10
PRKDC	FALSE	10
PRPF19	TRUE	10
RAD50	FALSE	10
RAD51	FALSE	10
RAD52	FALSE	10
RAD54B	FALSE	10
SWSAP1	FALSE	10
XRCC4	FALSE	10
XRCC5	FALSE	10
XRCC6	FALSE	10
APAF1	FALSE	11
BCL2	FALSE	11
CASP3	FALSE	11
CASP7	FALSE	11
CASP9	FALSE	11
CYCS	FALSE	11
ERN1	FALSE	11
IRAK3	FALSE	11
KHSRP	FALSE	11
MYD88	FALSE	11
SLC25A4	FALSE	11
SLC25A6	FALSE	11
SLK	FALSE	11
TLR8	FALSE	11
TLR9	FALSE	11
TRAF2	TRUE	11
TRAF3	TRUE	11
YWHAZ	FALSE	11
BAG4	FALSE	12
CASP8	FALSE	12
CFLAR	FALSE	12
CRADD	FALSE	12
DAB2IP	FALSE	12
DAXX	FALSE	12
FADD	FALSE	12
FAS	FALSE	12
FASLG	FALSE	12
MAP3K5	FALSE	12
RIPK1	FALSE	12
TNFRSF1A	FALSE	12
TNFRSF8	FALSE	12
TNFSF9	FALSE	12
TRADD	FALSE	12
TRAF1	FALSE	12
TRAF2	TRUE	12
TRAF3	TRUE	12
CHMP2B	FALSE	13
CHMP4A	FALSE	13
CHMP4B	FALSE	13
CHMP4C	FALSE	13
CHMP5	FALSE	13
CHMP7	FALSE	13
HGS	FALSE	13
MVB12A	FALSE	13
MVB12B	FALSE	13
NEDD4L	FALSE	13
PDCD6IP	FALSE	13
PPIA	FALSE	13
TSG101	FALSE	13
MARCH6	FALSE	14
APOBEC3G	FALSE	14
DACT1	FALSE	14
DVL1	FALSE	14
MAP3K14	FALSE	14
NFKBIA	FALSE	14
OTUD5	FALSE	14
PHRF1	FALSE	14
PRPF19	TRUE	14
PSMC2	FALSE	14
PSMC3	FALSE	14
PSMC5	FALSE	14
TNFRSF1B	FALSE	14
TRAF2	TRUE	14
TRAF3	TRUE	14
AXIN2	FALSE	15
PSMA2	FALSE	15
PSMA7	FALSE	15
PSMB9	FALSE	15
PSMD1	FALSE	15
PSMD10	FALSE	15
PSMD2	FALSE	15
PSMD6	FALSE	15
PSMD9	FALSE	15
PSME2	FALSE	15
PSME3	FALSE	15
PSME4	FALSE	15
TRAF2	TRUE	15
TRAF3	TRUE	15
DFFA	FALSE	16
DFFB	FALSE	16
HTATIP2	FALSE	16
KPNB1	FALSE	16
LMNA	FALSE	16
LMNB1	FALSE	16
LMNB2	FALSE	16
NPM1	FALSE	16
PUM2	FALSE	16
RAN	FALSE	16
RCC1	FALSE	16
XPO1	FALSE	16
FAM96B	FALSE	17
HCFC1	FALSE	17
LIG1	FALSE	17
NCBP1	FALSE	17
NCBP2	FALSE	17
PIM3	FALSE	17
POLD1	FALSE	17
PPIL2	TRUE	17
PRPF19	TRUE	17
TAF1	FALSE	17
TBC1D31	FALSE	17
WDR67	FALSE	17
ACTG1	FALSE	18
ARPC2	FALSE	18
CLDN7	FALSE	18
CXCR4	FALSE	18
DKFZP686A1195	FALSE	18
GSN	FALSE	18
HCLS1	FALSE	18
MYH11	FALSE	18
MYH13	FALSE	18
PPP1R12B	FALSE	18
TJP2	FALSE	18
CCNK	FALSE	19
CTDP1	FALSE	19
GTF2F2	FALSE	19
NELFA	FALSE	19
NELFB	FALSE	19
NELFCD	FALSE	19
NELFE	FALSE	19
PRPF19	TRUE	19
SUPT4H1	FALSE	19
SUPT5H	FALSE	19
ZMAT5	FALSE	19
CHMP2A	FALSE	20
CHMP3	FALSE	20
CHMP6	FALSE	20
VPS28	FALSE	20
VPS37B	FALSE	20
VPS37C	FALSE	20
VPS37D	FALSE	20
VPS4A	FALSE	20
VPS4B	FALSE	20
VTA1	FALSE	20
CCNT1	FALSE	21
CCNT2	FALSE	21
GTF2F1	FALSE	21
PRPF19	TRUE	21
RNGTT	FALSE	21
RNMT	FALSE	21
TAF12	FALSE	21
TAF5	FALSE	21
TAF6	FALSE	21
TAF7	FALSE	21
TAF9	FALSE	21
PSMA1	FALSE	22
PSMA4	FALSE	22
PSMA5	FALSE	22
PSMB2	FALSE	22
PSMB6	FALSE	22
PSMD12	FALSE	22
PSMD13	FALSE	22
PSMD5	FALSE	22
PSMD7	FALSE	22
TRAF2	TRUE	22
TRAF3	TRUE	22
CCNH	FALSE	23
CDK7	FALSE	23
GTF2H1	FALSE	23
GTF2H2	FALSE	23
GTF2H3	FALSE	23
GTF2H4	FALSE	23
GTF2H5	FALSE	23
PRPF19	TRUE	23
TCEA1	FALSE	23
WDR61	FALSE	23
NUP133	FALSE	24
NUP155	FALSE	24
NUP210	FALSE	24
NUP35	FALSE	24
NUP54	FALSE	24
NUP58	FALSE	24
NUP98	FALSE	24
RANGAP1	FALSE	24
B2M	FALSE	25
CD1C	FALSE	25
HLA-A	FALSE	25
HLA-DMA	FALSE	25
KIR2DL5A	FALSE	25
SEC23A	FALSE	25
TRBC1	FALSE	25
TRBV12-3	FALSE	25
ERCC2	FALSE	26
ERCC3	FALSE	26
GTF2B	FALSE	26
POLR2H	FALSE	26
POLR2L	FALSE	26
PPIL2	TRUE	26
PRPF19	TRUE	26
SMNDC1	FALSE	26
TBP	FALSE	26
AP1M1	FALSE	27
AP1M2	FALSE	27
AP1S1	FALSE	27
AP1S3	FALSE	27
ARF1	FALSE	27
PACS1	FALSE	27
RAB2B	FALSE	27
CBLB	FALSE	28
HGF	FALSE	28
IGF1R	FALSE	28
KIDINS220	FALSE	28
MATK	FALSE	28
NTRK1	FALSE	28
RANBP10	FALSE	28
TRAF2	TRUE	28
DYNC1I2	FALSE	29
DYNC1LI1	FALSE	29
DYNC2H1	FALSE	29
KIF3C	FALSE	29
KIF5A	FALSE	29
OSBPL1A	FALSE	29
SYTL1	FALSE	29

## Sheet: Enrichemnts_perCluster
ClusterNumber	GO_BiologicalProcess_Term	Num_Genes_Enriched_perCluster	Num_Genes_GOterm	pvalue	p.adjust	qvalue	Genes_Enriched
20	GO_VIRAL_BUDDING	10/10	25/16863	6.39671244447847e-30	1.05545755333895e-27	3.29935694504679e-28	VPS37B/VPS37C/VPS37D/VTA1/VPS28/CHMP2A/VPS4B/VPS4A/CHMP6/CHMP3
20	GO_MULTIVESICULAR_BODY_ORGANIZATION	10/10	31/16863	8.67937829008758e-29	7.16048708932226e-27	2.23836598007522e-27	VPS37B/VPS37C/VPS37D/VTA1/VPS28/CHMP2A/VPS4B/VPS4A/CHMP6/CHMP3
20	GO_VIRION_ASSEMBLY	10/10	39/16863	1.24410494686461e-27	6.84257720775534e-26	2.13898745250406e-26	VPS37B/VPS37C/VPS37D/VTA1/VPS28/CHMP2A/VPS4B/VPS4A/CHMP6/CHMP3
20	GO_VIRAL_BUDDING_VIA_HOST_ESCRT_COMPLEX	9/10	21/16863	9.68818255047478e-27	3.99637530207085e-25	1.24926564466648e-25	VPS37B/VPS37C/VPS37D/VPS28/CHMP2A/VPS4B/VPS4A/CHMP6/CHMP3
20	GO_ENDOSOME_ORGANIZATION	10/10	79/16863	2.81930135562807e-24	9.30369447357262e-23	2.90833192475317e-23	VPS37B/VPS37C/VPS37D/VTA1/VPS28/CHMP2A/VPS4B/VPS4A/CHMP6/CHMP3
20	GO_MULTIVESICULAR_BODY_SORTING_PATHWAY	8/10	34/16863	5.03278958729819e-21	1.384017136507e-19	4.32643315399318e-20	VPS37B/VPS37C/VPS37D/VTA1/VPS28/CHMP2A/VPS4B/CHMP3
20	GO_ENDOSOMAL_TRANSPORT	10/10	228/16863	1.6758199142392e-19	3.95014694070669e-18	1.23481467364994e-18	VPS37B/VPS37C/VPS37D/VTA1/VPS28/CHMP2A/VPS4B/VPS4A/CHMP6/CHMP3
20	GO_ENDOSOME_TRANSPORT_VIA_MULTIVESICULAR_BODY_SORTING_PATHWAY	7/10	26/16863	1.02427593890661e-18	2.11256912399488e-17	6.60388434295051e-18	VPS37B/VPS37C/VPS37D/VPS28/CHMP2A/VPS4B/CHMP3
20	GO_VACUOLAR_TRANSPORT	9/10	141/16863	1.5319069468012e-18	2.80849606913553e-17	8.7793497535975e-18	VPS37B/VPS37C/VPS37D/VPS28/CHMP2A/VPS4B/VPS4A/CHMP6/CHMP3
20	GO_MACROAUTOPHAGY	10/10	295/16863	2.30706497415619e-18	3.80665720735771e-17	1.1899598287753e-17	VPS37B/VPS37C/VPS37D/VTA1/VPS28/CHMP2A/VPS4B/VPS4A/CHMP6/CHMP3
20	GO_VIRAL_LIFE_CYCLE	10/10	328/16863	6.7667855894045e-18	9.89587703989286e-17	3.09344800609091e-17	VPS37B/VPS37C/VPS37D/VTA1/VPS28/CHMP2A/VPS4B/VPS4A/CHMP6/CHMP3
20	GO_VESICLE_ORGANIZATION	10/10	330/16863	7.19700148355844e-18	9.89587703989286e-17	3.09344800609091e-17	VPS37B/VPS37C/VPS37D/VTA1/VPS28/CHMP2A/VPS4B/VPS4A/CHMP6/CHMP3
20	GO_ENDOMEMBRANE_SYSTEM_ORGANIZATION	10/10	436/16863	1.20648670687028e-16	1.53131005102766e-15	4.78687033495091e-16	VPS37B/VPS37C/VPS37D/VTA1/VPS28/CHMP2A/VPS4B/VPS4A/CHMP6/CHMP3
20	GO_PROCESS_UTILIZING_AUTOPHAGIC_MECHANISM	10/10	499/16863	4.7141180732944e-16	5.38421428705437e-15	1.68310366868047e-15	VPS37B/VPS37C/VPS37D/VTA1/VPS28/CHMP2A/VPS4B/VPS4A/CHMP6/CHMP3
20	GO_UBIQUITIN_DEPENDENT_PROTEIN_CATABOLIC_PROCESS_VIA_THE_MULTIVESICULAR_BODY_SORTING_PATHWAY	6/10	22/16863	4.89474026095852e-16	5.38421428705437e-15	1.68310366868047e-15	VPS37B/VPS37C/VPS37D/VPS28/VPS4B/VPS4A
20	GO_POSITIVE_REGULATION_OF_VIRAL_RELEASE_FROM_HOST_CELL	5/10	14/16863	4.43264412057043e-14	4.57116424933826e-13	1.42894448623652e-13	VPS37B/CHMP2A/VPS4B/VPS4A/CHMP3
20	GO_MIDBODY_ABSCISSION	5/10	17/16863	1.36907390236221e-13	1.32880702288097e-12	4.15384651490702e-13	CHMP2A/VPS4B/VPS4A/CHMP6/CHMP3
20	GO_MITOTIC_CYTOKINETIC_PROCESS	5/10	23/16863	7.43368599518112e-13	6.81421216224936e-12	2.13012054832675e-12	CHMP2A/VPS4B/VPS4A/CHMP6/CHMP3
20	GO_MOVEMENT_IN_ENVIRONMENT_OF_OTHER_ORGANISM_INVOLVED_IN_SYMBIOTIC_INTERACTION	5/10	34/16863	6.13048023923991e-12	5.32383810249781e-11	1.66423009264684e-11	VPS37B/CHMP2A/VPS4B/VPS4A/CHMP3
20	GO_CYTOKINETIC_PROCESS	5/10	39/16863	1.26692726784892e-11	1.02704052969851e-10	3.2105254197912e-11	CHMP2A/VPS4B/VPS4A/CHMP6/CHMP3
20	GO_ESCRT_COMPLEX_DISASSEMBLY	4/10	10/16863	1.30714249234356e-11	1.02704052969851e-10	3.2105254197912e-11	VTA1/CHMP2A/VPS4B/VPS4A
20	GO_ESTABLISHMENT_OF_PROTEIN_LOCALIZATION_TO_VACUOLE	5/10	49/16863	4.18563518629431e-11	3.13922638972073e-10	9.8132116807857e-11	VPS37B/VPS37C/VPS37D/VPS28/VPS4A
20	GO_POSITIVE_REGULATION_OF_VIRAL_LIFE_CYCLE	5/10	58/16863	1.00354061175232e-10	7.19931308431013e-10	2.25050297372374e-10	VPS37B/CHMP2A/VPS4B/VPS4A/CHMP3
20	GO_PROTEIN_LOCALIZATION_TO_VACUOLE	5/10	63/16863	1.5374991864812e-10	1.05703069070582e-09	3.30427456743766e-10	VPS37B/VPS37C/VPS37D/VPS28/VPS4A
20	GO_MITOTIC_CYTOKINESIS	5/10	70/16863	2.64283984996866e-10	1.74427430097932e-09	5.45259590098798e-10	CHMP2A/VPS4B/VPS4A/CHMP6/CHMP3
20	GO_CYTOSKELETON_DEPENDENT_CYTOKINESIS	5/10	98/16863	1.4726524944446e-09	9.34567929166765e-09	2.92145636549738e-09	CHMP2A/VPS4B/VPS4A/CHMP6/CHMP3
20	GO_POSITIVE_REGULATION_OF_VIRAL_PROCESS	5/10	104/16863	1.9912466353013e-09	1.21687294379524e-08	3.80394094073153e-09	VPS37B/CHMP2A/VPS4B/VPS4A/CHMP3
20	GO_PROTEIN_TARGETING_TO_VACUOLE	4/10	40/16863	5.64013412933697e-09	3.32365046907357e-08	1.03897207645681e-08	VPS37B/VPS37C/VPS37D/VPS4A
20	GO_MITOTIC_METAPHASE_PLATE_CONGRESSION	4/10	44/16863	8.36832281273492e-09	4.76128711759055e-08	1.48837683420694e-08	CHMP2A/VPS4B/VPS4A/CHMP6
20	GO_REGULATION_OF_VIRAL_LIFE_CYCLE	5/10	148/16863	1.18371381032404e-08	6.51042595678219e-08	2.03515707739922e-08	VPS37B/CHMP2A/VPS4B/VPS4A/CHMP3
20	GO_CYTOKINESIS	5/10	170/16863	2.37506784953632e-08	1.25091265415938e-07	3.91034896675022e-08	CHMP2A/VPS4B/VPS4A/CHMP6/CHMP3
20	GO_METAPHASE_PLATE_CONGRESSION	4/10	57/16863	2.42601242018789e-08	1.25091265415938e-07	3.91034896675022e-08	CHMP2A/VPS4B/VPS4A/CHMP6
20	GO_MULTI_ORGANISM_LOCALIZATION	4/10	62/16863	3.4212031103871e-08	1.71060155519355e-07	5.34733500507075e-08	VPS37B/VPS37C/VPS37D/VPS28
20	GO_INTERACTION_WITH_HOST	5/10	204/16863	5.9187627733467e-08	2.87234075765354e-07	8.9789280462535e-08	VPS37B/CHMP2A/VPS4B/VPS4A/CHMP3
20	GO_CHROMOSOME_LOCALIZATION	4/10	76/16863	7.83696599618351e-08	3.69456968391508e-07	1.15492130470073e-07	CHMP2A/VPS4B/VPS4A/CHMP6
20	GO_REGULATION_OF_EXOSOMAL_SECRETION	3/10	16/16863	8.37596149556826e-08	3.83898235213545e-07	1.20006465872177e-07	CHMP2A/VPS4B/VPS4A
20	GO_REGULATION_OF_SYMBIOSIS_ENCOMPASSING_MUTUALISM_THROUGH_PARASITISM	5/10	224/16863	9.44237577195635e-08	4.21078919560216e-07	1.31629135939079e-07	VPS37B/CHMP2A/VPS4B/VPS4A/CHMP3
20	GO_LATE_ENDOSOME_TO_VACUOLE_TRANSPORT	3/10	17/16863	1.01676422220587e-07	4.41489728063076e-07	1.38009548166448e-07	VPS28/CHMP2A/CHMP3
20	GO_EXTRACELLULAR_VESICLE_BIOGENESIS	3/10	22/16863	2.29908749827623e-07	9.72690864655329e-07	3.04062854023037e-07	CHMP2A/VPS4B/VPS4A
20	GO_PROTEIN_CONTAINING_COMPLEX_DISASSEMBLY	5/10	326/16863	6.09514749955512e-07	2.51424834356649e-06	7.85953230205792e-07	VTA1/CHMP2A/VPS4B/VPS4A/CHMP3
20	GO_NUCLEUS_ORGANIZATION	4/10	130/16863	6.83223005867349e-07	2.74955599922226e-06	8.59510328305522e-07	CHMP2A/VPS4B/VPS4A/CHMP6
20	GO_MITOTIC_SISTER_CHROMATID_SEGREGATION	4/10	151/16863	1.24428997514958e-06	4.88828204523048e-06	1.52807540807843e-06	CHMP2A/VPS4B/VPS4A/CHMP6
20	GO_REGULATION_OF_CENTROSOME_DUPLICATION	3/10	43/16863	1.83038554766936e-06	7.02357245035916e-06	2.19556650760829e-06	CHMP2A/VPS4B/CHMP3
20	GO_SISTER_CHROMATID_SEGREGATION	4/10	189/16863	3.04544634025959e-06	1.14204237759735e-05	3.57002082949091e-06	CHMP2A/VPS4B/VPS4A/CHMP6
20	GO_REGULATION_OF_CENTROSOME_CYCLE	3/10	58/16863	4.55512693900473e-06	1.6702132109684e-05	5.22108116985337e-06	CHMP2A/VPS4B/CHMP3
20	GO_CENTROSOME_DUPLICATION	3/10	67/16863	7.05216546677425e-06	2.52958109134294e-05	7.90746242269881e-06	CHMP2A/VPS4B/CHMP3
20	GO_NUCLEAR_CHROMOSOME_SEGREGATION	4/10	263/16863	1.12802782558899e-05	3.93611902338552e-05	1.23042955116995e-05	CHMP2A/VPS4B/VPS4A/CHMP6
20	GO_MITOTIC_NUCLEAR_DIVISION	4/10	264/16863	1.14505280680306e-05	3.93611902338552e-05	1.23042955116995e-05	CHMP2A/VPS4B/VPS4A/CHMP6
20	GO_POSITIVE_REGULATION_OF_EXOCYTOSIS	3/10	88/16863	1.60488833974069e-05	5.40421583790231e-05	1.68935614709546e-05	CHMP2A/VPS4B/VPS4A
20	GO_CHROMOSOME_SEGREGATION	4/10	324/16863	2.56407863486201e-05	8.46145949504462e-05	2.64504953912081e-05	CHMP2A/VPS4B/VPS4A/CHMP6
20	GO_LYSOSOMAL_TRANSPORT	3/10	104/16863	2.64999938718912e-05	8.57352742914126e-05	2.68008193957207e-05	VPS4B/VPS4A/CHMP3
20	GO_NUCLEAR_ENVELOPE_REASSEMBLY	2/10	18/16863	4.81827548694972e-05	0.000152887587566674	4.77926111053717e-05	CHMP2A/VPS4A
20	GO_MICROTUBULE_ORGANIZING_CENTER_ORGANIZATION	3/10	133/16863	5.52761153492162e-05	0.000172086019483409	5.37940347986414e-05	CHMP2A/VPS4B/CHMP3
20	GO_REGULATION_OF_MITOTIC_SPINDLE_ASSEMBLY	2/10	20/16863	5.97969436696677e-05	0.000182712883435096	5.71159890801894e-05	CHMP2A/VPS4B
20	GO_ESTABLISHMENT_OF_ORGANELLE_LOCALIZATION	4/10	406/16863	6.19742784821781e-05	0.000185922835446534	5.8119419055057e-05	CHMP2A/VPS4B/VPS4A/CHMP6
20	GO_REGULATION_OF_CENTRIOLE_REPLICATION	2/10	22/16863	7.2654505757355e-05	0.000214071311606493	6.69186237238796e-05	CHMP2A/VPS4B
20	GO_PROTEIN_TARGETING	4/10	428/16863	7.61116352072426e-05	0.000220323154547281	6.88729478329619e-05	VPS37B/VPS37C/VPS37D/VPS4A
20	GO_ORGANELLE_FISSION	4/10	450/16863	9.24825636882256e-05	0.000263096948423401	8.22440221546834e-05	CHMP2A/VPS4B/VPS4A/CHMP6
20	GO_REGULATION_OF_SPINDLE_ASSEMBLY	2/10	27/16863	0.000110222598409388	0.000308249639619474	9.63587390198036e-05	CHMP2A/VPS4B
20	GO_PROTEIN_TARGETING_TO_MEMBRANE	3/10	192/16863	0.000164405032747765	0.000452113840056354	0.000141330642186675	VPS37B/VPS37C/VPS37D
20	GO_REGULATION_OF_EXOCYTOSIS	3/10	216/16863	0.000232739189695744	0.000629540431144225	0.00019679413796534	CHMP2A/VPS4B/VPS4A
20	GO_CENTRIOLE_ASSEMBLY	2/10	40/16863	0.000243933664186037	0.000643407504327785	0.000201128980619212	CHMP2A/VPS4B
20	GO_REGULATION_OF_MICROTUBULE_BASED_PROCESS	3/10	220/16863	0.000245664683470609	0.000643407504327785	0.000201128980619212	CHMP2A/VPS4B/CHMP3
20	GO_REGULATION_OF_SPINDLE_ORGANIZATION	2/10	41/16863	0.000256361952090557	0.000660933157733468	0.000206607494283508	CHMP2A/VPS4B
20	GO_NUCLEAR_ENVELOPE_ORGANIZATION	2/10	51/16863	0.000397352248088021	0.00100866339899267	0.000315307856782397	CHMP2A/VPS4A
20	GO_ENDOSOME_TO_LYSOSOME_TRANSPORT	2/10	52/16863	0.000413115592807431	0.00103278898201858	0.000322849506340735	VPS4B/CHMP3
20	GO_MITOTIC_SPINDLE_ASSEMBLY	2/10	57/16863	0.000496448050489992	0.00122259594523655	0.000382183102498187	CHMP2A/VPS4B
20	GO_ESTABLISHMENT_OF_PROTEIN_LOCALIZATION_TO_MEMBRANE	3/10	323/16863	0.0007560540582532	0.00183454293546732	0.000573477536445926	VPS37B/VPS37C/VPS37D
20	GO_ORGANELLE_MEMBRANE_FUSION	2/10	102/16863	0.00157960141541956	0.00377730773252504	0.00118078519230448	VPS4A/CHMP3
20	GO_STEROL_TRANSPORT	2/10	104/16863	0.00164142716876681	0.00386907832637892	0.00120947265067028	VPS4B/VPS4A
20	GO_MITOTIC_SPINDLE_ORGANIZATION	2/10	107/16863	0.00173631420967408	0.00393370900929629	0.00122967618153441	CHMP2A/VPS4B
20	GO_SPINDLE_ASSEMBLY	2/10	107/16863	0.00173631420967408	0.00393370900929629	0.00122967618153441	CHMP2A/VPS4B
20	GO_POSITIVE_REGULATION_OF_SECRETION	3/10	431/16863	0.00174036822835533	0.00393370900929629	0.00122967618153441	CHMP2A/VPS4B/VPS4A
20	GO_PROTEIN_HETEROOLIGOMERIZATION	2/10	109/16863	0.00180100122820641	0.00401574598181158	0.00125532091297459	CHMP2A/CHMP3
20	GO_PROTEIN_DEPOLYMERIZATION	2/10	110/16863	0.00183377259180514	0.0040342997019713	0.00126112079997827	VPS4B/VPS4A
20	GO_ORGANELLE_FUSION	2/10	127/16863	0.00243424132062893	0.00528486602504964	0.00165204743366783	VPS4A/CHMP3
20	GO_MICROTUBULE_CYTOSKELETON_ORGANIZATION_INVOLVED_IN_MITOSIS	2/10	134/16863	0.00270510103628673	0.00579664507775728	0.00181202940229733	CHMP2A/VPS4B
20	GO_MEMBRANE_FUSION	2/10	150/16863	0.00337524191553951	0.00713993482133358	0.00223194134765771	VPS4A/CHMP3
20	GO_VACUOLE_ORGANIZATION	2/10	164/16863	0.00401914804273531	0.00839442312723198	0.00262409399192579	VPS4B/VPS4A
20	GO_SPINDLE_ORGANIZATION	2/10	169/16863	0.00426197672786091	0.00879032700121312	0.00274785341664717	CHMP2A/VPS4B
20	GO_REGULATION_OF_NUCLEAR_DIVISION	2/10	187/16863	0.00519152157768416	0.0105753217323196	0.00330584220021474	CHMP2A/VPS4B
20	GO_REGULATION_OF_ORGANELLE_ASSEMBLY	2/10	194/16863	0.00557617785112636	0.0112203578711689	0.00350748029146588	CHMP2A/VPS4B
20	GO_REGULATION_OF_CELL_CYCLE_G2_M_PHASE_TRANSITION	2/10	214/16863	0.00674560215160727	0.0134099319881349	0.00419194046200071	VPS4B/VPS4A
20	GO_CELLULAR_PROTEIN_COMPLEX_DISASSEMBLY	2/10	219/16863	0.00705407977913475	0.0137732571933215	0.00430551580524882	VPS4B/VPS4A
20	GO_POSITIVE_REGULATION_OF_CENTROSOME_CYCLE	1/10	12/16863	0.00709531431171107	0.0137732571933215	0.00430551580524882	VPS4B
20	GO_NEGATIVE_REGULATION_OF_CENTROSOME_CYCLE	1/10	14/16863	0.00827345153592896	0.0156910287750377	0.00490501058996393	CHMP2A
20	GO_NEGATIVE_REGULATION_OF_EPIDERMAL_GROWTH_FACTOR_ACTIVATED_RECEPTOR_ACTIVITY	1/10	14/16863	0.00827345153592896	0.0156910287750377	0.00490501058996393	CHMP6
20	GO_NEGATIVE_REGULATION_OF_VIRAL_RELEASE_FROM_HOST_CELL	1/10	15/16863	0.0088620482173134	0.0166163404074626	0.00519426271110475	CHMP3
20	GO_ORGANIC_HYDROXY_COMPOUND_TRANSPORT	2/10	254/16863	0.00939032356960576	0.0174090268425275	0.0054420562378555	VPS4B/VPS4A
20	GO_NEGATIVE_REGULATION_OF_CELL_DIVISION	1/10	18/16863	0.0106259523308052	0.0190729266858991	0.00596219079814391	VPS4A
20	GO_REGULATION_OF_EARLY_ENDOSOME_TO_LATE_ENDOSOME_TRANSPORT	1/10	18/16863	0.0106259523308052	0.0190729266858991	0.00596219079814391	CHMP3
20	GO_CELL_CYCLE_G2_M_PHASE_TRANSITION	2/10	271/16863	0.0106346015460771	0.0190729266858991	0.00596219079814391	VPS4B/VPS4A
20	GO_PROTEIN_POLYMERIZATION	2/10	273/16863	0.0107856080460633	0.0191357562107575	0.00598183128757333	CHMP2A/CHMP3
20	GO_PROTEIN_TARGETING_TO_LYSOSOME	1/10	21/16863	0.0123870306817947	0.0217431921542141	0.00679691493177985	VPS4A
20	GO_REGULATION_OF_CYTOPLASMIC_TRANSPORT	1/10	25/16863	0.014730746474572	0.0255849807189934	0.00799785681167896	CHMP3
20	GO_INTRACELLULAR_STEROL_TRANSPORT	1/10	27/16863	0.015900726189591	0.0270476270235312	0.00845507957992361	VPS4A
20	GO_REGULATION_OF_EPIDERMAL_GROWTH_FACTOR_ACTIVATED_RECEPTOR_ACTIVITY	1/10	27/16863	0.015900726189591	0.0270476270235312	0.00845507957992361	CHMP6
20	GO_NEGATIVE_REGULATION_OF_PROTEIN_TYROSINE_KINASE_ACTIVITY	1/10	29/16863	0.0170694553696945	0.028739389142853	0.00898392387878659	CHMP6
20	GO_EXIT_FROM_MITOSIS	1/10	30/16863	0.0176533513805243	0.029128029777865	0.00910541281732304	CHMP2A
20	GO_POSITIVE_REGULATION_OF_CELL_CYCLE_G2_M_PHASE_TRANSITION	1/10	30/16863	0.0176533513805243	0.029128029777865	0.00910541281732304	VPS4B
20	GO_NEGATIVE_REGULATION_OF_CELL_CYCLE_PROCESS	2/10	356/16863	0.0178802683509023	0.0292103393851375	0.00913114277430135	CHMP2A/VPS4A
20	GO_NEGATIVE_REGULATION_OF_EXOCYTOSIS	1/10	32/16863	0.0188202069859389	0.0304444524772541	0.00951692613324051	VPS4B
20	GO_REGULATION_OF_PROTEIN_CATABOLIC_PROCESS	2/10	388/16863	0.0210298334509015	0.0336885681495023	0.0105310356575797	VPS28/CHMP6
20	GO_NEGATIVE_REGULATION_OF_ORGANELLE_ASSEMBLY	1/10	38/16863	0.0223132931477038	0.0350637463749631	0.0109609159322054	CHMP2A
20	GO_PROTEIN_LOCALIZATION_TO_LYSOSOME	1/10	38/16863	0.0223132931477038	0.0350637463749631	0.0109609159322054	VPS4A
20	GO_AUTOPHAGOSOME_MATURATION	1/10	39/16863	0.0228943848011076	0.035637485775309	0.0111402666857425	CHMP3
20	GO_LIPID_LOCALIZATION	2/10	417/16863	0.0240731242914039	0.0371221075521649	0.0116043589796241	VPS4B/VPS4A
20	GO_VESICLE_MEDIATED_TRANSPORT_BETWEEN_ENDOSOMAL_COMPARTMENTS	1/10	42/16863	0.0246357952224248	0.0376380204787045	0.0117656331958949	CHMP3
20	GO_INTRACELLULAR_LIPID_TRANSPORT	1/10	46/16863	0.026953330708165	0.0408009134573139	0.0127543525321109	VPS4A
20	GO_CORTICAL_CYTOSKELETON_ORGANIZATION	1/10	48/16863	0.0281102389317258	0.0421653583975887	0.0131808775852112	VPS4A
20	GO_NEGATIVE_REGULATION_OF_ERBB_SIGNALING_PATHWAY	1/10	53/16863	0.0309970953474537	0.0456653636815165	0.0142749781205379	CHMP6
20	GO_NEGATIVE_REGULATION_OF_PEPTIDYL_TYROSINE_PHOSPHORYLATION	1/10	53/16863	0.0309970953474537	0.0456653636815165	0.0142749781205379	CHMP6
20	GO_REGULATION_OF_CELL_CYCLE_PHASE_TRANSITION	2/10	482/16863	0.0315174539977902	0.0460210611472158	0.0143861690348553	VPS4B/VPS4A
20	GO_PROTEIN_COMPLEX_OLIGOMERIZATION	2/10	493/16863	0.0328592260991524	0.0475594061961416	0.0148670552064494	CHMP2A/CHMP3
20	GO_NEGATIVE_REGULATION_OF_SIGNALING_RECEPTOR_ACTIVITY	1/10	59/16863	0.0344511345526635	0.0494298887059954	0.0154517674423845	CHMP6
20	GO_POSITIVE_REGULATION_OF_ORGANELLE_ASSEMBLY	1/10	74/16863	0.0430378058536928	0.0612175686712009	0.0191365924394823	VPS4B
20	GO_NEGATIVE_REGULATION_OF_VIRAL_LIFE_CYCLE	1/10	87/16863	0.0504239291740874	0.0708890743405465	0.0221599020267099	CHMP3
20	GO_NEGATIVE_REGULATION_OF_PROTEIN_MODIFICATION_BY_SMALL_PROTEIN_CONJUGATION_OR_REMOVAL	1/10	89/16863	0.0515556904294884	0.0708890743405465	0.0221599020267099	VPS28
20	GO_REGULATION_OF_CYTOKINESIS	1/10	89/16863	0.0515556904294884	0.0708890743405465	0.0221599020267099	VPS4A
20	GO_REGULATION_OF_PROTEIN_TYROSINE_KINASE_ACTIVITY	1/10	89/16863	0.0515556904294884	0.0708890743405465	0.0221599020267099	CHMP6
20	GO_REGULATION_OF_ERBB_SIGNALING_PATHWAY	1/10	94/16863	0.054379784172286	0.0741542511440263	0.023180595253954	CHMP6
20	GO_REGULATION_OF_PROTEIN_LOCALIZATION_TO_PLASMA_MEMBRANE	1/10	96/16863	0.05550730094886	0.07507134964395	0.0234672799524948	VPS4A
20	GO_POSITIVE_REGULATION_OF_ENDOCYTOSIS	1/10	101/16863	0.0583208011999361	0.0782352211218655	0.0244563051672817	VPS28
20	GO_NEGATIVE_REGULATION_OF_VIRAL_PROCESS	1/10	103/16863	0.0594440876530935	0.0790989876029067	0.0247263182937316	CHMP3
20	GO_NEGATIVE_REGULATION_OF_CELL_CYCLE_G2_M_PHASE_TRANSITION	1/10	105/16863	0.0605661680366052	0.0794166519014614	0.0248256200521315	VPS4A
20	GO_POSITIVE_REGULATION_OF_CELL_CYCLE_PHASE_TRANSITION	1/10	106/16863	0.0611267563120339	0.0794166519014614	0.0248256200521315	VPS4B
20	GO_VESICLE_BUDDING_FROM_MEMBRANE	1/10	106/16863	0.0611267563120339	0.0794166519014614	0.0248256200521315	VPS4A
20	GO_REGULATION_OF_PROTEIN_LOCALIZATION_TO_CELL_PERIPHERY	1/10	117/16863	0.0672733872754567	0.0867196007847684	0.027108519543564	VPS4A
20	GO_EPIDERMAL_GROWTH_FACTOR_RECEPTOR_SIGNALING_PATHWAY	1/10	120/16863	0.0689434434853814	0.0881834742254878	0.0275661259141876	CHMP6
20	GO_MEMBRANE_INVAGINATION	1/10	134/16863	0.0767015110369168	0.0973519178545483	0.0304321784680885	CHMP2A
20	GO_ERBB_SIGNALING_PATHWAY	1/10	143/16863	0.081658067455242	0.102851764352022	0.0321514287288619	CHMP6
20	GO_NEGATIVE_REGULATION_OF_CYTOSKELETON_ORGANIZATION	1/10	148/16863	0.0844013500533655	0.105501687566707	0.0329797938805017	CHMP2A
20	GO_CYTOSOLIC_TRANSPORT	1/10	159/16863	0.0904106278196171	0.112163560828848	0.0350622933372476	CHMP3
20	GO_POSITIVE_REGULATION_OF_MITOTIC_CELL_CYCLE	1/10	164/16863	0.0931303644753551	0.11448975108304	0.0357894596687015	VPS4B
20	GO_MITOTIC_CELL_CYCLE_CHECKPOINT	1/10	165/16863	0.0936734327043055	0.11448975108304	0.0357894596687015	VPS4A
20	GO_REGULATION_OF_CELL_DIVISION	1/10	168/16863	0.0953008817127424	0.11562239325443	0.0361435232501887	VPS4A
20	GO_REGULATION_OF_SIGNALING_RECEPTOR_ACTIVITY	1/10	170/16863	0.0963843860547252	0.11608338466445	0.0362876290179142	CHMP6
20	GO_REGULATION_OF_PROTEIN_LOCALIZATION_TO_MEMBRANE	1/10	188/16863	0.106083498190663	0.126838965227967	0.0396498200712623	VPS4A
20	GO_ACTOMYOSIN_STRUCTURE_ORGANIZATION	1/10	194/16863	0.109295651774181	0.129739442753524	0.0405565084205594	VPS4A
20	GO_REGULATION_OF_ENDOCYTOSIS	1/10	210/16863	0.11781067105858	0.13884829089047	0.0434039314426349	VPS28
20	GO_CELL_CYCLE_CHECKPOINT	1/10	217/16863	0.121512899172878	0.142195945840602	0.0444504073122136	VPS4A
20	GO_POSITIVE_REGULATION_OF_PROTEIN_CATABOLIC_PROCESS	1/10	219/16863	0.122568107151443	0.14242068788724	0.0445206616043046	VPS28
20	GO_POSITIVE_REGULATION_OF_CYTOSKELETON_ORGANIZATION	1/10	224/16863	0.12520113819851	0.144462851767512	0.0451590413818698	VPS4B
20	GO_NEGATIVE_REGULATION_OF_MULTI_ORGANISM_PROCESS	1/10	227/16863	0.126777541345967	0.145265932792254	0.0454100842540379	CHMP3
20	GO_REGULATION_OF_PROTEIN_MODIFICATION_BY_SMALL_PROTEIN_CONJUGATION_OR_REMOVAL	1/10	232/16863	0.12939919930903	0.147247364730965	0.0460294792460434	VPS28
20	GO_NEGATIVE_REGULATION_OF_SECRETION	1/10	243/16863	0.135141928142139	0.152728891393513	0.0477430027322624	VPS4B
20	GO_POTASSIUM_ION_TRANSPORT	1/10	245/16863	0.136182390104136	0.152857784810765	0.047783294773381	VPS4B
20	GO_NEGATIVE_REGULATION_OF_KINASE_ACTIVITY	1/10	258/16863	0.142917978344479	0.158264875347913	0.0494735495505437	CHMP6
20	GO_REGULATION_OF_PEPTIDYL_TYROSINE_PHOSPHORYLATION	1/10	258/16863	0.142917978344479	0.158264875347913	0.0494735495505437	CHMP6
20	GO_NEGATIVE_REGULATION_OF_CELL_CYCLE_PHASE_TRANSITION	1/10	267/16863	0.14755334867119	0.161795060237511	0.0505770842209763	VPS4A
20	GO_PROTEIN_LOCALIZATION_TO_PLASMA_MEMBRANE	1/10	268/16863	0.148066994520389	0.161795060237511	0.0505770842209763	VPS4A
20	GO_NEGATIVE_REGULATION_OF_TRANSFERASE_ACTIVITY	1/10	286/16863	0.15726511483314	0.170715420707027	0.0533655860583369	CHMP6
20	GO_POSITIVE_REGULATION_OF_CELL_CYCLE_PROCESS	1/10	297/16863	0.162842091376471	0.175614020111881	0.0548968866697427	VPS4B
20	GO_PROTEIN_HOMOOLIGOMERIZATION	1/10	314/16863	0.171395740654409	0.183638293558295	0.057405271989515	CHMP2A
20	GO_POSITIVE_REGULATION_OF_CELLULAR_PROTEIN_LOCALIZATION	1/10	326/16863	0.177386166524424	0.188146120562054	0.0588144172729866	VPS28
20	GO_PROTEIN_LOCALIZATION_TO_CELL_PERIPHERY	1/10	327/16863	0.177883604895033	0.188146120562054	0.0588144172729866	VPS4A
20	GO_NEGATIVE_REGULATION_OF_MITOTIC_CELL_CYCLE	1/10	339/16863	0.183831785099086	0.19319900981751	0.0603939488424754	VPS4A
20	GO_REGULATION_OF_INTRACELLULAR_TRANSPORT	1/10	348/16863	0.188267471214718	0.196608435129294	0.061459734107403	CHMP3
20	GO_PEPTIDYL_TYROSINE_MODIFICATION	1/10	372/16863	0.199990095781245	0.207536891848461	0.0648759661918635	CHMP6
20	GO_POSITIVE_REGULATION_OF_CELL_CYCLE	1/10	391/16863	0.209162207084674	0.215477917098988	0.0673583281521557	VPS4B
20	GO_NEGATIVE_REGULATION_OF_ORGANELLE_ORGANIZATION	1/10	394/16863	0.210601751288144	0.215477917098988	0.0673583281521557	CHMP2A
20	GO_NEGATIVE_REGULATION_OF_LOCOMOTION	1/10	396/16863	0.211560136788097	0.215477917098988	0.0673583281521557	CHMP3
20	GO_POSITIVE_REGULATION_OF_CATABOLIC_PROCESS	1/10	431/16863	0.228163250934206	0.230962800025423	0.0721988976156027	VPS28
20	GO_POSITIVE_REGULATION_OF_ESTABLISHMENT_OF_PROTEIN_LOCALIZATION	1/10	459/16863	0.24121844480366	0.242689288979292	0.0758645943220754	VPS28
20	GO_NEGATIVE_REGULATION_OF_PHOSPHORYLATION	1/10	469/16863	0.245832627396499	0.245832627396499	0.0768472009086345	CHMP6
27	GO_REGULATION_OF_DEFENSE_RESPONSE_TO_VIRUS_BY_VIRUS	6/7	30/16863	1.30106635494291e-16	1.67837559787635e-14	7.94335248280933e-15	PACS1/AP1M1/AP1M2/AP1S3/AP1S1/ARF1
27	GO_ANTIGEN_PROCESSING_AND_PRESENTATION_OF_PEPTIDE_OR_POLYSACCHARIDE_ANTIGEN_VIA_MHC_CLASS_II	5/7	102/16863	1.52549502901262e-10	9.83944293713139e-09	4.65677429909115e-09	AP1M1/AP1M2/AP1S3/AP1S1/ARF1
27	GO_ANTIGEN_PROCESSING_AND_PRESENTATION_OF_PEPTIDE_ANTIGEN	5/7	190/16863	3.55264257601972e-09	1.52763630768848e-07	7.22993927751381e-08	AP1M1/AP1M2/AP1S3/AP1S1/ARF1
27	GO_ANTIGEN_PROCESSING_AND_PRESENTATION	5/7	227/16863	8.69138605283176e-09	2.80297200203824e-07	1.32657997648485e-07	AP1M1/AP1M2/AP1S3/AP1S1/ARF1
27	GO_POSITIVE_REGULATION_OF_EXOCYTOSIS	2/7	88/16863	0.000555887117151825	0.0143418876225171	0.0067876742725907	RAB2B/ARF1
27	GO_VESICLE_LOCALIZATION	2/7	210/16863	0.00311060231956253	0.0507090894683991	0.023999405868357	AP1M2/ARF1
27	GO_REGULATION_OF_EXOCYTOSIS	2/7	216/16863	0.0032874094883688	0.0507090894683991	0.023999405868357	RAB2B/ARF1
27	GO_PIGMENT_GRANULE_MATURATION	1/7	10/16863	0.00414445841491962	0.0507090894683991	0.023999405868357	AP1M1
27	GO_SYNAPTIC_VESICLE_BUDDING	1/7	11/16863	0.00455809330432211	0.0507090894683991	0.023999405868357	ARF1
27	GO_VERY_LOW_DENSITY_LIPOPROTEIN_PARTICLE_ASSEMBLY	1/7	11/16863	0.00455809330432211	0.0507090894683991	0.023999405868357	ARF1
27	GO_PIGMENT_ACCUMULATION	1/7	12/16863	0.00497158092281691	0.0507090894683991	0.023999405868357	AP1M1
27	GO_CELLULAR_COPPER_ION_HOMEOSTASIS	1/7	14/16863	0.00579811452186418	0.0507090894683991	0.023999405868357	ARF1
27	GO_REGULATION_OF_ARP2_3_COMPLEX_MEDIATED_ACTIN_NUCLEATION	1/7	16/16863	0.00662405956152179	0.0507090894683991	0.023999405868357	ARF1
27	GO_REGULATION_OF_ER_TO_GOLGI_VESICLE_MEDIATED_TRANSPORT	1/7	16/16863	0.00662405956152179	0.0507090894683991	0.023999405868357	ARF1
27	GO_COPPER_ION_HOMEOSTASIS	1/7	17/16863	0.00703681148073976	0.0507090894683991	0.023999405868357	ARF1
27	GO_RECEPTOR_MEDIATED_ENDOCYTOSIS	2/7	320/16863	0.00707825116710815	0.0507090894683991	0.023999405868357	AP1S1/ARF1
27	GO_RESPONSE_TO_VIRUS	2/7	328/16863	0.00742532870835408	0.0507090894683991	0.023999405868357	AP1S1/ARF1
27	GO_POSTSYNAPTIC_CYTOSKELETON_ORGANIZATION	1/7	18/16863	0.00744941639108265	0.0507090894683991	0.023999405868357	ARF1
27	GO_VESICLE_ORGANIZATION	2/7	330/16863	0.00751330646681456	0.0507090894683991	0.023999405868357	AP1M1/ARF1
27	GO_POSITIVE_REGULATION_OF_CALCIUM_ION_DEPENDENT_EXOCYTOSIS	1/7	19/16863	0.0078618743361859	0.0507090894683991	0.023999405868357	ARF1
27	GO_POSITIVE_REGULATION_OF_SODIUM_ION_TRANSMEMBRANE_TRANSPORT	1/7	21/16863	0.00868634950516423	0.0533590041031517	0.0252535474335602	ARF1
27	GO_MITOTIC_CYTOKINETIC_PROCESS	1/7	23/16863	0.00951023733655432	0.0556091984929204	0.0263185109146421	ARF1
27	GO_REGULATION_OF_ACTIN_NUCLEATION	1/7	25/16863	0.010333538179069	0.0556091984929204	0.0263185109146421	ARF1
27	GO_PIGMENT_GRANULE_ORGANIZATION	1/7	26/16863	0.0107449685884257	0.0556091984929204	0.0263185109146421	AP1M1
27	GO_PROTEIN_LOCALIZATION_TO_GOLGI_APPARATUS	1/7	27/16863	0.0111562523812559	0.0556091984929204	0.0263185109146421	PACS1
27	GO_ESTABLISHMENT_OF_ORGANELLE_LOCALIZATION	2/7	406/16863	0.011208055510201	0.0556091984929204	0.0263185109146421	AP1M2/ARF1
27	GO_PROTEIN_TARGETING	2/7	428/16863	0.0124027124110164	0.0569375852166546	0.0269472047537003	AP1M2/AP1S3
27	GO_POSITIVE_REGULATION_OF_SECRETION	2/7	431/16863	0.0125698771375605	0.0569375852166546	0.0269472047537003	RAB2B/ARF1
27	GO_LONG_TERM_SYNAPTIC_DEPRESSION	1/7	31/16863	0.0127999222580076	0.0569375852166546	0.0269472047537003	ARF1
27	GO_PROTEIN_LIPID_COMPLEX_ASSEMBLY	1/7	33/16863	0.0136208786288402	0.0580547532752978	0.0274759338226624	ARF1
27	GO_POSITIVE_REGULATION_OF_SODIUM_ION_TRANSPORT	1/7	34/16863	0.0140311373245977	0.0580547532752978	0.0274759338226624	ARF1
27	GO_ARP2_3_COMPLEX_MEDIATED_ACTIN_NUCLEATION	1/7	36/16863	0.014851215954146	0.0580547532752978	0.0274759338226624	ARF1
27	GO_PIGMENT_CELL_DIFFERENTIATION	1/7	36/16863	0.014851215954146	0.0580547532752978	0.0274759338226624	AP1M1
27	GO_CYTOKINETIC_PROCESS	1/7	39/16863	0.0160802376452945	0.0610103134189116	0.0288747301370614	ARF1
27	GO_REGULATION_OF_CALCIUM_ION_DEPENDENT_EXOCYTOSIS	1/7	43/16863	0.0177168887180295	0.0631959128073754	0.0299091223404959	ARF1
27	GO_SYNAPTIC_VESICLE_TRANSPORT	1/7	45/16863	0.0185343388146003	0.0631959128073754	0.0299091223404959	ARF1
27	GO_POSITIVE_REGULATION_OF_DENDRITIC_SPINE_DEVELOPMENT	1/7	46/16863	0.0189428451547298	0.0631959128073754	0.0299091223404959	ARF1
27	GO_DEVELOPMENTAL_PIGMENTATION	1/7	47/16863	0.0193512057472206	0.0631959128073754	0.0299091223404959	AP1M1
27	GO_ACTIN_NUCLEATION	1/7	48/16863	0.0197594206354085	0.0631959128073754	0.0299091223404959	ARF1
27	GO_CELLULAR_PIGMENTATION	1/7	50/16863	0.0205754134721687	0.0631959128073754	0.0299091223404959	AP1M1
27	GO_PROTEIN_LIPID_COMPLEX_SUBUNIT_ORGANIZATION	1/7	50/16863	0.0205754134721687	0.0631959128073754	0.0299091223404959	ARF1
27	GO_RESPONSE_TO_INTERLEUKIN_12	1/7	50/16863	0.0205754134721687	0.0631959128073754	0.0299091223404959	ARF1
27	GO_CELLULAR_RESPONSE_TO_VIRUS	1/7	52/16863	0.0213908240114924	0.0639086846043664	0.0302464602778723	ARF1
27	GO_POSITIVE_REGULATION_OF_REGULATED_SECRETORY_PATHWAY	1/7	53/16863	0.0217983110278459	0.0639086846043664	0.0302464602778723	ARF1
27	GO_REGULATION_OF_RECEPTOR_INTERNALIZATION	1/7	56/16863	0.0230198995829328	0.0659903788044074	0.0312316766271369	ARF1
27	GO_SYNAPTIC_VESICLE_LOCALIZATION	1/7	58/16863	0.0238335653071894	0.0668376070571181	0.031632649606796	ARF1
27	GO_LYTIC_VACUOLE_ORGANIZATION	1/7	62/16863	0.0254591543618894	0.0684214773475777	0.0323822577409997	ARF1
27	GO_REGULATION_OF_SODIUM_ION_TRANSMEMBRANE_TRANSPORT	1/7	62/16863	0.0254591543618894	0.0684214773475777	0.0323822577409997	ARF1
27	GO_CALCIUM_ION_REGULATED_EXOCYTOSIS	1/7	66/16863	0.0270824225284034	0.0712986225747764	0.033743942140653	ARF1
27	GO_MITOTIC_CYTOKINESIS	1/7	70/16863	0.0287033725687069	0.0740547012272639	0.0350483286102106	ARF1
27	GO_RAB_PROTEIN_SIGNAL_TRANSDUCTION	1/7	75/16863	0.030726304457542	0.0753323341213685	0.0356530018689463	RAB2B
27	GO_POSITIVE_REGULATION_OF_DENDRITE_DEVELOPMENT	1/7	76/16863	0.0311304571778659	0.0753323341213685	0.0356530018689463	ARF1
27	GO_REGULATION_OF_DENDRITIC_SPINE_DEVELOPMENT	1/7	76/16863	0.0311304571778659	0.0753323341213685	0.0356530018689463	ARF1
27	GO_NEGATIVE_REGULATION_OF_SYNAPTIC_TRANSMISSION	1/7	77/16863	0.0315344654461542	0.0753323341213685	0.0356530018689463	ARF1
27	GO_REGULATION_OF_SODIUM_ION_TRANSPORT	1/7	85/16863	0.0347613364803292	0.081531134653863	0.0385867467150066	ARF1
27	GO_RETROGRADE_TRANSPORT_ENDOSOME_TO_GOLGI	1/7	88/16863	0.0359690348615197	0.0819302934763536	0.0387756590912159	AP1S1
27	GO_NEURON_PROJECTION_ORGANIZATION	1/7	89/16863	0.036371313058597	0.0819302934763536	0.0387756590912159	ARF1
27	GO_REGULATION_OF_PHOSPHOLIPID_METABOLIC_PROCESS	1/7	91/16863	0.0371754378152147	0.0819302934763536	0.0387756590912159	ARF1
27	GO_VESICLE_TARGETING	1/7	95/16863	0.0387819619789889	0.0819302934763536	0.0387756590912159	AP1M2
27	GO_POSITIVE_REGULATION_OF_ACTIN_FILAMENT_POLYMERIZATION	1/7	96/16863	0.0391832338221512	0.0819302934763536	0.0387756590912159	ARF1
27	GO_CYTOSKELETON_DEPENDENT_CYTOKINESIS	1/7	98/16863	0.0399853467710057	0.0819302934763536	0.0387756590912159	ARF1
27	GO_PIGMENTATION	1/7	98/16863	0.0399853467710057	0.0819302934763536	0.0387756590912159	AP1M1
27	GO_DENDRITIC_SPINE_DEVELOPMENT	1/7	99/16863	0.040386187962333	0.0819302934763536	0.0387756590912159	ARF1
27	GO_POSITIVE_REGULATION_OF_ENDOCYTOSIS	1/7	101/16863	0.0411874399927998	0.0819302934763536	0.0387756590912159	ARF1
27	GO_REGULATION_OF_PLASMA_LIPOPROTEIN_PARTICLE_LEVELS	1/7	103/16863	0.0419881185055799	0.0819302934763536	0.0387756590912159	ARF1
27	GO_LYSOSOMAL_TRANSPORT	1/7	104/16863	0.0423882427997601	0.0819302934763536	0.0387756590912159	ARF1
27	GO_REGULATION_OF_RECEPTOR_MEDIATED_ENDOCYTOSIS	1/7	106/16863	0.0431880616774577	0.0819302934763536	0.0387756590912159	ARF1
27	GO_VESICLE_BUDDING_FROM_MEMBRANE	1/7	106/16863	0.0431880616774577	0.0819302934763536	0.0387756590912159	ARF1
27	GO_CELLULAR_TRANSITION_METAL_ION_HOMEOSTASIS	1/7	110/16863	0.0447859817865968	0.0837303137749418	0.0396275658828774	ARF1
27	GO_RECEPTOR_INTERNALIZATION	1/7	112/16863	0.0455840837013243	0.0840049542495833	0.0397575466868693	ARF1
27	GO_PHOSPHATIDYLINOSITOL_BIOSYNTHETIC_PROCESS	1/7	116/16863	0.0471785729580903	0.0857188156562485	0.0405686765243771	ARF1
27	GO_POSITIVE_REGULATION_OF_PROTEIN_POLYMERIZATION	1/7	131/16863	0.0531375896249285	0.0947026508461617	0.0448205120283752	ARF1
27	GO_TRANSITION_METAL_ION_HOMEOSTASIS	1/7	133/16863	0.0539297063370298	0.0947026508461617	0.0448205120283752	ARF1
27	GO_MEMBRANE_INVAGINATION	1/7	134/16863	0.0543255516481858	0.0947026508461617	0.0448205120283752	ARF1
27	GO_VACUOLAR_TRANSPORT	1/7	141/16863	0.0570924959486858	0.0981990930317396	0.0464752949477021	ARF1
27	GO_SODIUM_ION_TRANSMEMBRANE_TRANSPORT	1/7	143/16863	0.0578817757388314	0.0982466982935427	0.0464978253857648	ARF1
27	GO_REGULATION_OF_DENDRITE_DEVELOPMENT	1/7	152/16863	0.0614265308902775	0.102909382920075	0.0487045631119083	ARF1
27	GO_POSITIVE_REGULATION_OF_ION_TRANSMEMBRANE_TRANSPORT	1/7	157/16863	0.0633908949475883	0.103483240907306	0.0489761564473582	ARF1
27	GO_REGULATION_OF_REGULATED_SECRETORY_PATHWAY	1/7	157/16863	0.0633908949475883	0.103483240907306	0.0489761564473582	ARF1
27	GO_CYTOSOLIC_TRANSPORT	1/7	159/16863	0.0641756532758486	0.103483240907306	0.0489761564473582	AP1S1
27	GO_VACUOLE_ORGANIZATION	1/7	164/16863	0.066135083813689	0.105326244592171	0.0498484062533329	ARF1
27	GO_POSTSYNAPSE_ORGANIZATION	1/7	168/16863	0.0677000953068903	0.106435502881396	0.0503733918165727	ARF1
27	GO_CYTOKINESIS	1/7	170/16863	0.0684817576678751	0.106435502881396	0.0503733918165727	ARF1
27	GO_ACTIN_FILAMENT_POLYMERIZATION	1/7	177/16863	0.0712131539006555	0.108076433566877	0.0511500052784894	ARF1
27	GO_PHOSPHATIDYLINOSITOL_METABOLIC_PROCESS	1/7	177/16863	0.0712131539006555	0.108076433566877	0.0511500052784894	ARF1
27	GO_REGULATION_OF_SYNAPTIC_PLASTICITY	1/7	187/16863	0.0751032386766604	0.112654858014991	0.0533168646664174	ARF1
27	GO_RECEPTOR_METABOLIC_PROCESS	1/7	195/16863	0.0782052433324888	0.11595949873438	0.0548808725140272	ARF1
27	GO_POSITIVE_REGULATION_OF_SUPRAMOLECULAR_FIBER_ORGANIZATION	1/7	201/16863	0.0805258907149224	0.116158230329379	0.0549749274508689	ARF1
27	GO_POSITIVE_REGULATION_OF_TRANSMEMBRANE_TRANSPORT	1/7	204/16863	0.08168433528353	0.116158230329379	0.0549749274508689	ARF1
27	GO_ACTIN_POLYMERIZATION_OR_DEPOLYMERIZATION	1/7	205/16863	0.0820702053629475	0.116158230329379	0.0549749274508689	ARF1
27	GO_ENDOPLASMIC_RETICULUM_TO_GOLGI_VESICLE_MEDIATED_TRANSPORT	1/7	207/16863	0.082841528606999	0.116158230329379	0.0549749274508689	ARF1
27	GO_POSITIVE_REGULATION_OF_INTRACELLULAR_TRANSPORT	1/7	207/16863	0.082841528606999	0.116158230329379	0.0549749274508689	ARF1
27	GO_REGULATION_OF_ENDOCYTOSIS	1/7	210/16863	0.0839974718117658	0.116512622190514	0.0551426526891049	ARF1
27	GO_REGULATION_OF_PROTEIN_POLYMERIZATION	1/7	216/16863	0.0863056123668786	0.118440680801355	0.0560551569684094	ARF1
27	GO_SODIUM_ION_TRANSPORT	1/7	221/16863	0.0882252529511459	0.119800606638924	0.05669877751985	ARF1
27	GO_POSITIVE_REGULATION_OF_CYTOSKELETON_ORGANIZATION	1/7	224/16863	0.0893753771387912	0.120098163030251	0.056839603882126	ARF1
27	GO_ENDOSOMAL_TRANSPORT	1/7	228/16863	0.0909069415258437	0.12089686037973	0.057217608339652	AP1S1
27	GO_POSITIVE_REGULATION_OF_PROTEIN_CONTAINING_COMPLEX_ASSEMBLY	1/7	243/16863	0.0966306605791722	0.126408456515839	0.0598261156908908	ARF1
27	GO_DENDRITE_DEVELOPMENT	1/7	244/16863	0.0970111410470392	0.126408456515839	0.0598261156908908	ARF1
27	GO_GLYCEROLIPID_BIOSYNTHETIC_PROCESS	1/7	251/16863	0.0996706603925422	0.12857515190638	0.0608515610817626	ARF1
27	GO_REGULATION_OF_ACTIN_FILAMENT_ORGANIZATION	1/7	259/16863	0.102701887291819	0.130844353120605	0.0619255200407596	ARF1
27	GO_PHOSPHOLIPID_BIOSYNTHETIC_PROCESS	1/7	261/16863	0.103458325723269	0.130844353120605	0.0619255200407596	ARF1
27	GO_PROTEIN_LOCALIZATION_TO_PLASMA_MEMBRANE	1/7	268/16863	0.106101557459668	0.132884474876672	0.0628910611411423	PACS1
27	GO_PROTEIN_POLYMERIZATION	1/7	273/16863	0.107985488006245	0.133943538007746	0.0633922905299817	ARF1
27	GO_POSITIVE_REGULATION_OF_ION_TRANSPORT	1/7	277/16863	0.109490181113797	0.134516508225522	0.0636634637052654	ARF1
27	GO_DEVELOPMENTAL_MATURATION	1/7	280/16863	0.110617272725506	0.134619133788587	0.063712033943191	AP1M1
27	GO_POSITIVE_REGULATION_OF_NEURON_PROJECTION_DEVELOPMENT	1/7	289/16863	0.113991214237058	0.137428660154957	0.0650417159444106	ARF1
27	GO_POSITIVE_REGULATION_OF_PEPTIDE_SECRETION	1/7	292/16863	0.115113420650432	0.137496585776905	0.0650738635255853	ARF1
27	GO_GLYCEROPHOSPHOLIPID_METABOLIC_PROCESS	1/7	320/16863	0.125528734065637	0.148561529307039	0.0703106381053304	ARF1
27	GO_PROTEIN_LOCALIZATION_TO_CELL_PERIPHERY	1/7	327/16863	0.128116081568199	0.150245222929979	0.0711074902483783	PACS1
27	GO_REGULATION_OF_CATION_TRANSMEMBRANE_TRANSPORT	1/7	346/16863	0.135105831538365	0.156326579212724	0.073985651524586	ARF1
27	GO_REGULATION_OF_INTRACELLULAR_TRANSPORT	1/7	348/16863	0.135838792665836	0.156326579212724	0.073985651524586	ARF1
27	GO_REGULATION_OF_SUPRAMOLECULAR_FIBER_ORGANIZATION	1/7	351/16863	0.136937236054557	0.156326579212724	0.073985651524586	ARF1
27	GO_GOLGI_VESICLE_TRANSPORT	1/7	367/16863	0.142775411368842	0.160156765796354	0.0757983877289964	ARF1
27	GO_REGULATION_OF_CELLULAR_COMPONENT_SIZE	1/7	367/16863	0.142775411368842	0.160156765796354	0.0757983877289964	ARF1
27	GO_POSITIVE_REGULATION_OF_NEURON_DIFFERENTIATION	1/7	378/16863	0.146769492032349	0.163217797173906	0.0772471010696575	ARF1
27	GO_REGULATION_OF_ACTIN_FILAMENT_BASED_PROCESS	1/7	387/16863	0.150025501407169	0.164979349366355	0.078080801821694	ARF1
27	GO_POSITIVE_REGULATION_OF_CELL_PROJECTION_ORGANIZATION	1/7	390/16863	0.151108468423703	0.164979349366355	0.078080801821694	ARF1
27	GO_ACTIN_FILAMENT_ORGANIZATION	1/7	393/16863	0.15219025251625	0.164979349366355	0.078080801821694	ARF1
27	GO_REGULATION_OF_METAL_ION_TRANSPORT	1/7	400/16863	0.154709821186986	0.16631305777601	0.0787120142881156	ARF1
27	GO_GLYCEROLIPID_METABOLIC_PROCESS	1/7	414/16863	0.159729709657601	0.167521402811631	0.0792838952515266	ARF1
27	GO_REGULATION_OF_LIPID_METABOLIC_PROCESS	1/7	414/16863	0.159729709657601	0.167521402811631	0.0792838952515266	ARF1
27	GO_SYNAPSE_ORGANIZATION	1/7	414/16863	0.159729709657601	0.167521402811631	0.0792838952515266	ARF1
27	GO_PHOSPHOLIPID_METABOLIC_PROCESS	1/7	432/16863	0.166146288580042	0.171462969814603	0.0811493451590941	ARF1
27	GO_REGULATION_OF_PROTEIN_CONTAINING_COMPLEX_ASSEMBLY	1/7	432/16863	0.166146288580042	0.171462969814603	0.0811493451590941	ARF1
27	GO_REGULATION_OF_TRANS_SYNAPTIC_SIGNALING	1/7	444/16863	0.170400635250037	0.174161488223025	0.0824264897342753	ARF1
27	GO_RAS_PROTEIN_SIGNAL_TRANSDUCTION	1/7	447/16863	0.17146131011104	0.174161488223025	0.0824264897342753	RAB2B
27	GO_POSITIVE_REGULATION_OF_ESTABLISHMENT_OF_PROTEIN_LOCALIZATION	1/7	459/16863	0.175692394215954	0.177064991045766	0.0838006485569518	ARF1
27	GO_REGULATION_OF_ION_TRANSMEMBRANE_TRANSPORT	1/7	486/16863	0.185144672935803	0.185144672935803	0.0876245698104981	ARF1
21	GO_SNRNA_TRANSCRIPTION	6/10	72/16863	1.01456238720697e-12	1.35951359885733e-10	7.47572285310396e-11	CCNT2/CCNT1/TAF9/TAF5/TAF6/GTF2F1
21	GO_NCRNA_TRANSCRIPTION	6/10	107/16863	1.16520552823745e-11	7.8068770391909e-10	4.29286247245376e-10	CCNT2/CCNT1/TAF9/TAF5/TAF6/GTF2F1
21	GO_TRANSCRIPTION_INITIATION_FROM_RNA_POLYMERASE_II_PROMOTER	6/10	188/16863	3.5875824443851e-10	1.60245349182534e-08	8.81160600375286e-09	TAF12/TAF9/TAF5/TAF6/TAF7/GTF2F1
21	GO_DNA_TEMPLATED_TRANSCRIPTION_INITIATION	6/10	250/16863	1.9985034098181e-09	6.69498642289063e-08	3.68145364966492e-08	TAF12/TAF9/TAF5/TAF6/TAF7/GTF2F1
21	GO_REGULATION_OF_SIGNAL_TRANSDUCTION_BY_P53_CLASS_MEDIATOR	5/10	181/16863	3.25247667413783e-08	8.71663748668939e-07	4.79312351978207e-07	TAF12/TAF9/TAF5/TAF6/TAF7
21	GO_SIGNAL_TRANSDUCTION_BY_P53_CLASS_MEDIATOR	5/10	267/16863	2.26409033652795e-07	5.05646841824576e-06	2.78046181678871e-06	TAF12/TAF9/TAF5/TAF6/TAF7
21	GO_RNA_POLYMERASE_II_PREINITIATION_COMPLEX_ASSEMBLY	3/10	28/16863	4.88165042303357e-07	9.34487366694998e-06	5.13857939266692e-06	TAF12/TAF6/TAF7
21	GO_POSITIVE_REGULATION_OF_DNA_TEMPLATED_TRANSCRIPTION_ELONGATION	3/10	31/16863	6.69185362091039e-07	1.12088548150249e-05	6.16354938768063e-06	CCNT2/CCNT1/GTF2F1
21	GO_RNA_CAPPING	3/10	34/16863	8.90025074823232e-07	1.32514844473681e-05	7.28675499855278e-06	RNMT/RNGTT/GTF2F1
21	GO_TRANSCRIPTION_PREINITIATION_COMPLEX_ASSEMBLY	3/10	43/16863	1.83038554766936e-06	2.32070901365717e-05	1.27611650397488e-05	TAF12/TAF6/TAF7
21	GO_PEPTIDYL_LYSINE_ACETYLATION	4/10	168/16863	1.90505963807678e-06	2.32070901365717e-05	1.27611650397488e-05	TAF12/TAF9/TAF5/TAF7
21	GO_REGULATION_OF_DNA_TEMPLATED_TRANSCRIPTION_ELONGATION	3/10	51/16863	3.08101590713542e-06	3.44046776296789e-05	1.89185187280245e-05	CCNT2/CCNT1/GTF2F1
21	GO_PROTEIN_ACETYLATION	4/10	202/16863	3.96723563608477e-06	4.08930442488738e-05	2.24863558320594e-05	TAF12/TAF9/TAF5/TAF7
21	GO_PROTEIN_ACYLATION	4/10	246/16863	8.66300138472157e-06	8.29172989680493e-05	4.55947441301135e-05	TAF12/TAF9/TAF5/TAF7
21	GO_TRANSCRIPTION_ELONGATION_FROM_RNA_POLYMERASE_II_PROMOTER	3/10	83/16863	1.34585775373094e-05	0.000120229959333297	6.61123107095901e-05	CCNT2/CCNT1/GTF2F1
21	GO_DNA_TEMPLATED_TRANSCRIPTION_ELONGATION	3/10	111/16863	3.22082994190824e-05	0.000269744507634815	0.000148327694693143	CCNT2/CCNT1/GTF2F1
21	GO_PEPTIDYL_LYSINE_MODIFICATION	4/10	397/16863	5.67874983225916e-05	0.000447619104425134	0.000246137763627332	TAF12/TAF9/TAF5/TAF7
21	GO_COVALENT_CHROMATIN_MODIFICATION	4/10	473/16863	0.000112213167779122	0.000835364693466794	0.000459352148803421	TAF12/TAF9/TAF5/TAF7
21	GO_VIRAL_GENE_EXPRESSION	3/10	194/16863	0.000169517800578816	0.00119554659355586	0.000657409752937237	CCNT2/CCNT1/GTF2F1
21	GO_POSITIVE_REGULATION_OF_CYCLIN_DEPENDENT_PROTEIN_KINASE_ACTIVITY	2/10	35/16863	0.000186372224635253	0.00124869390505619	0.000686634511814089	CCNT2/CCNT1
21	GO_POSITIVE_REGULATION_OF_VIRAL_TRANSCRIPTION	2/10	41/16863	0.000256361952090557	0.00163583340857784	0.000899515621370376	CCNT1/GTF2F1
21	GO_PROTEIN_DNA_COMPLEX_SUBUNIT_ORGANIZATION	3/10	287/16863	0.00053578454117896	0.00320463712265857	0.00176217280900314	TAF12/TAF6/TAF7
21	GO_HISTONE_H3_ACETYLATION	2/10	60/16863	0.000550049655381695	0.00320463712265857	0.00176217280900314	TAF12/TAF9
21	GO_REGULATION_OF_VIRAL_TRANSCRIPTION	2/10	64/16863	0.000625704713977457	0.00349351798637414	0.00192102324466763	CCNT1/GTF2F1
21	GO_POSITIVE_REGULATION_OF_VIRAL_PROCESS	2/10	104/16863	0.00164142716876681	0.00878421083167179	0.00483028089722722	CCNT1/GTF2F1
21	GO_REGULATION_OF_CYCLIN_DEPENDENT_PROTEIN_KINASE_ACTIVITY	2/10	106/16863	0.00170439911659303	0.00878421083167179	0.00483028089722722	CCNT2/CCNT1
21	GO_SMALL_NUCLEOLAR_RIBONUCLEOPROTEIN_COMPLEX_ASSEMBLY	1/10	11/16863	0.00650577346995318	0.0322879127768047	0.0177545474813537	TAF9
21	GO_REGULATION_OF_SYMBIOSIS_ENCOMPASSING_MUTUALISM_THROUGH_PARASITISM	2/10	224/16863	0.00736894033709511	0.0352656430418123	0.0193919482555134	CCNT1/GTF2F1
21	GO_NEGATIVE_REGULATION_OF_HISTONE_ACETYLATION	1/10	15/16863	0.0088620482173134	0.0409487745213792	0.0225170009151339	TAF7
21	GO_POSITIVE_REGULATION_BY_HOST_OF_VIRAL_TRANSCRIPTION	1/10	17/16863	0.0100382984654758	0.0418787533037617	0.0230283796642837	CCNT1
21	GO_REGULATION_OF_MRNA_POLYADENYLATION	1/10	17/16863	0.0100382984654758	0.0418787533037617	0.0230283796642837	CCNT1
21	GO_NEGATIVE_REGULATION_OF_PEPTIDYL_LYSINE_ACETYLATION	1/10	18/16863	0.0106259523308052	0.0418787533037617	0.0230283796642837	TAF7
21	GO_POSITIVE_REGULATION_OF_TRANSCRIPTION_ELONGATION_FROM_RNA_POLYMERASE_II_PROMOTER	1/10	18/16863	0.0106259523308052	0.0418787533037617	0.0230283796642837	GTF2F1
21	GO_REGULATION_OF_INTRINSIC_APOPTOTIC_SIGNALING_PATHWAY_IN_RESPONSE_TO_DNA_DAMAGE_BY_P53_CLASS_MEDIATOR	1/10	18/16863	0.0106259523308052	0.0418787533037617	0.0230283796642837	TAF9
21	GO_NEGATIVE_REGULATION_OF_PROTEIN_ACETYLATION	1/10	22/16863	0.0129734295473204	0.0496697016954552	0.0273124832575166	TAF7
21	GO_NEGATIVE_REGULATION_OF_INTRINSIC_APOPTOTIC_SIGNALING_PATHWAY_BY_P53_CLASS_MEDIATOR	1/10	23/16863	0.013559515035387	0.0504715281872738	0.0277533933472833	TAF9
21	GO_POSITIVE_REGULATION_OF_PROTEIN_SERINE_THREONINE_KINASE_ACTIVITY	2/10	337/16863	0.0161167959173715	0.0566416179737739	0.0311462156964978	CCNT2/CCNT1
21	GO_REGULATION_OF_MRNA_3_END_PROCESSING	1/10	28/16863	0.0164852470222178	0.0566416179737739	0.0311462156964978	CCNT1
21	GO_REGULATION_OF_TRANSCRIPTION_INITIATION_FROM_RNA_POLYMERASE_II_PROMOTER	1/10	28/16863	0.0164852470222178	0.0566416179737739	0.0311462156964978	TAF7
21	GO_NEGATIVE_REGULATION_OF_MRNA_PROCESSING	1/10	30/16863	0.0176533513805243	0.0568313794702698	0.0312505621596142	CCNT1
21	GO_NEGATIVE_REGULATION_OF_INTRINSIC_APOPTOTIC_SIGNALING_PATHWAY_IN_RESPONSE_TO_DNA_DAMAGE	1/10	31/16863	0.0182369352031463	0.0568313794702698	0.0312505621596142	TAF9
21	GO_REGULATION_OF_INTRINSIC_APOPTOTIC_SIGNALING_PATHWAY_BY_P53_CLASS_MEDIATOR	1/10	31/16863	0.0182369352031463	0.0568313794702698	0.0312505621596142	TAF9
21	GO_REGULATION_OF_TRANSCRIPTION_ELONGATION_FROM_RNA_POLYMERASE_II_PROMOTER	1/10	31/16863	0.0182369352031463	0.0568313794702698	0.0312505621596142	GTF2F1
21	GO_NEGATIVE_REGULATION_OF_SIGNAL_TRANSDUCTION_BY_P53_CLASS_MEDIATOR	1/10	33/16863	0.0194031668772195	0.0590914627624413	0.0324933416604155	TAF9
21	GO_NEGATIVE_REGULATION_OF_PROTEASOMAL_UBIQUITIN_DEPENDENT_PROTEIN_CATABOLIC_PROCESS	1/10	35/16863	0.0205681515782014	0.0612473846995329	0.0336788446894525	TAF9
21	GO_POSITIVE_REGULATION_OF_CELL_CYCLE	2/10	391/16863	0.0213364298691648	0.0619590069329071	0.0340701530660133	CCNT2/CCNT1
21	GO_REGULATION_OF_DNA_TEMPLATED_TRANSCRIPTION_INITIATION	1/10	37/16863	0.0217318904913928	0.0619590069329071	0.0340701530660133	TAF7
21	GO_REGULATION_OF_INTRINSIC_APOPTOTIC_SIGNALING_PATHWAY_IN_RESPONSE_TO_DNA_DAMAGE	1/10	39/16863	0.0228943848011076	0.0639134909030921	0.0351448889490687	TAF9
21	GO_NEGATIVE_REGULATION_OF_HISTONE_MODIFICATION	1/10	42/16863	0.0246357952224248	0.0673713583633657	0.03704630860515	TAF7
21	GO_INTRINSIC_APOPTOTIC_SIGNALING_PATHWAY_IN_RESPONSE_TO_DNA_DAMAGE_BY_P53_CLASS_MEDIATOR	1/10	45/16863	0.0263744119377632	0.0706834239932055	0.0388675544345985	TAF9
21	GO_RNA_POLYADENYLATION	1/10	46/16863	0.026953330708165	0.0708185551940021	0.0389418606722714	CCNT1
21	GO_NEGATIVE_REGULATION_OF_UBIQUITIN_DEPENDENT_PROTEIN_CATABOLIC_PROCESS	1/10	49/16863	0.0286882286796105	0.0739273585205348	0.0406513361856829	TAF9
21	GO_INTRACELLULAR_ESTROGEN_RECEPTOR_SIGNALING_PATHWAY	1/10	56/16863	0.032725502526895	0.0811333974875508	0.044613808516328	TAF7
21	GO_NEGATIVE_REGULATION_OF_PROTEASOMAL_PROTEIN_CATABOLIC_PROCESS	1/10	57/16863	0.0333010213568306	0.0811333974875508	0.044613808516328	TAF9
21	GO_POSITIVE_REGULATION_OF_RESPONSE_TO_CYTOKINE_STIMULUS	1/10	57/16863	0.0333010213568306	0.0811333974875508	0.044613808516328	TAF9
21	GO_REGULATION_OF_PEPTIDYL_LYSINE_ACETYLATION	1/10	59/16863	0.0344511345526635	0.0824366433938733	0.045330440200873	TAF7
21	GO_NEGATIVE_REGULATION_OF_CHROMATIN_ORGANIZATION	1/10	62/16863	0.0361739953861993	0.0850406207324684	0.0467623209055207	TAF7
21	GO_NEGATIVE_REGULATION_OF_PROTEOLYSIS_INVOLVED_IN_CELLULAR_PROTEIN_CATABOLIC_PROCESS	1/10	73/16863	0.0424675065723182	0.0964516250964516	0.0530370287254644	TAF9
21	GO_REGULATION_OF_PROTEIN_ACETYLATION	1/10	73/16863	0.0424675065723182	0.0964516250964516	0.0530370287254644	TAF7
21	GO_INTRINSIC_APOPTOTIC_SIGNALING_PATHWAY_BY_P53_CLASS_MEDIATOR	1/10	78/16863	0.045315947259281	0.099170200012276	0.0545319245943387	TAF9
21	GO_INTERACTION_WITH_SYMBIONT	1/10	79/16863	0.045884719408665	0.099170200012276	0.0545319245943387	CCNT1
21	GO_RNA_METHYLATION	1/10	79/16863	0.045884719408665	0.099170200012276	0.0545319245943387	RNMT
21	GO_NEGATIVE_REGULATION_OF_RESPONSE_TO_DNA_DAMAGE_STIMULUS	1/10	82/16863	0.0475892064992839	0.101221486839747	0.0556598906424373	TAF9
21	GO_NEGATIVE_REGULATION_OF_MRNA_METABOLIC_PROCESS	1/10	84/16863	0.0487240082147979	0.102015892199733	0.0560967199841424	CCNT1
21	GO_NEGATIVE_REGULATION_OF_CELLULAR_PROTEIN_CATABOLIC_PROCESS	1/10	88/16863	0.0509899616435828	0.105117767080617	0.0578023856688388	TAF9
21	GO_RESPONSE_TO_LEUKEMIA_INHIBITORY_FACTOR	1/10	96/16863	0.05550730094886	0.111601520896225	0.0613676862744365	RNMT
21	GO_MRNA_3_END_PROCESSING	1/10	98/16863	0.05663360761898	0.111601520896225	0.0613676862744365	CCNT1
21	GO_NEGATIVE_REGULATION_OF_INTRINSIC_APOPTOTIC_SIGNALING_PATHWAY	1/10	98/16863	0.05663360761898	0.111601520896225	0.0613676862744365	TAF9
21	GO_PEPTIDYL_TYROSINE_DEPHOSPHORYLATION	1/10	102/16863	0.0588825952572086	0.112720368290349	0.0619829205052977	RNGTT
21	GO_INTRINSIC_APOPTOTIC_SIGNALING_PATHWAY_IN_RESPONSE_TO_DNA_DAMAGE	1/10	103/16863	0.0594440876530935	0.112720368290349	0.0619829205052977	TAF9
21	GO_NEGATIVE_REGULATION_OF_PROTEIN_BINDING	1/10	104/16863	0.0600052785315821	0.112720368290349	0.0619829205052977	GTF2F1
21	GO_AMMONIUM_TRANSPORT	1/10	105/16863	0.0605661680366052	0.112720368290349	0.0619829205052977	TAF7
21	GO_MODIFICATION_OF_MORPHOLOGY_OR_PHYSIOLOGY_OF_OTHER_ORGANISM_INVOLVED_IN_SYMBIOTIC_INTERACTION	1/10	113/16863	0.0650424518839239	0.119392993869121	0.065652078325518	CCNT1
21	GO_FIBROBLAST_GROWTH_FACTOR_RECEPTOR_SIGNALING_PATHWAY	1/10	115/16863	0.066158519168096	0.119800561736822	0.0658761926282606	GTF2F1
21	GO_REGULATION_OF_PROTEASOMAL_UBIQUITIN_DEPENDENT_PROTEIN_CATABOLIC_PROCESS	1/10	125/16863	0.071720890831384	0.128141324952073	0.0704626295887281	TAF9
21	GO_INTRACELLULAR_STEROID_HORMONE_RECEPTOR_SIGNALING_PATHWAY	1/10	129/16863	0.0739374772846788	0.130363446791407	0.071684534763539	TAF7
21	GO_NEGATIVE_REGULATION_OF_PROTEIN_CATABOLIC_PROCESS	1/10	134/16863	0.0767015110369168	0.133480551674634	0.0733985751549443	TAF9
21	GO_REGULATION_OF_MRNA_PROCESSING	1/10	141/16863	0.0805586847584963	0.138395689200494	0.076101321634207	CCNT1
21	GO_NEGATIVE_REGULATION_OF_CHROMOSOME_ORGANIZATION	1/10	146/16863	0.0833049233027678	0.139535746532136	0.0767282188314967	TAF7
21	GO_REGULATION_OF_HISTONE_MODIFICATION	1/10	146/16863	0.0833049233027678	0.139535746532136	0.0767282188314967	TAF7
21	GO_RNA_3_END_PROCESSING	1/10	150/16863	0.0854965964050301	0.140608123854902	0.0773178999987678	CCNT1
21	GO_RESPONSE_TO_FIBROBLAST_GROWTH_FACTOR	1/10	151/16863	0.086043777284343	0.140608123854902	0.0773178999987678	GTF2F1
21	GO_REGULATION_OF_UBIQUITIN_DEPENDENT_PROTEIN_CATABOLIC_PROCESS	1/10	153/16863	0.0871372551555703	0.140679423986101	0.077357106669498	TAF9
21	GO_RNA_MODIFICATION	1/10	161/16863	0.0914994021458497	0.14593307662556	0.0802459965733637	RNMT
21	GO_MODIFICATION_OF_MORPHOLOGY_OR_PHYSIOLOGY_OF_OTHER_ORGANISM	1/10	166/16863	0.0942162082267009	0.14593307662556	0.0802459965733637	CCNT1
21	GO_REGULATION_OF_INTRINSIC_APOPTOTIC_SIGNALING_PATHWAY	1/10	166/16863	0.0942162082267009	0.14593307662556	0.0802459965733637	TAF9
21	GO_SKELETAL_MUSCLE_ORGAN_DEVELOPMENT	1/10	168/16863	0.0953008817127424	0.14593307662556	0.0802459965733637	CCNT2
21	GO_NEGATIVE_REGULATION_OF_BINDING	1/10	170/16863	0.0963843860547252	0.14593307662556	0.0802459965733637	GTF2F1
21	GO_POSITIVE_REGULATION_OF_CELL_GROWTH	1/10	171/16863	0.0969257001468271	0.14593307662556	0.0802459965733637	TAF9
21	GO_STEROID_HORMONE_MEDIATED_SIGNALING_PATHWAY	1/10	181/16863	0.102322811502036	0.152167945876825	0.0836744399951118	TAF7
21	GO_PROTEIN_STABILIZATION	1/10	185/16863	0.104473515079611	0.152167945876825	0.0836744399951118	TAF9
21	GO_REGULATION_OF_PROTEASOMAL_PROTEIN_CATABOLIC_PROCESS	1/10	185/16863	0.104473515079611	0.152167945876825	0.0836744399951118	TAF9
21	GO_REGULATION_OF_RESPONSE_TO_CYTOKINE_STIMULUS	1/10	189/16863	0.106619580050819	0.152753403428166	0.0839963726627778	TAF9
21	GO_REGULATION_OF_CHROMATIN_ORGANIZATION	1/10	190/16863	0.107155372554087	0.152753403428166	0.0839963726627778	TAF7
21	GO_RIBONUCLEOPROTEIN_COMPLEX_SUBUNIT_ORGANIZATION	1/10	193/16863	0.10876101531066	0.153410274227668	0.0843575742021739	TAF9
21	GO_DRUG_TRANSPORT	1/10	200/16863	0.112497413473599	0.157027639640232	0.0863466989380695	TAF7
21	GO_RESPONSE_TO_INTERLEUKIN_1	1/10	207/16863	0.116219707814714	0.16055093656878	0.0882840970920237	TAF9
21	GO_REGULATION_OF_RESPONSE_TO_DNA_DAMAGE_STIMULUS	1/10	217/16863	0.121512899172878	0.166150290705772	0.0913630820848704	TAF9
21	GO_REGULATION_OF_PROTEIN_BINDING	1/10	224/16863	0.12520113819851	0.169464166854549	0.093185323486398	GTF2F1
21	GO_NEGATIVE_REGULATION_OF_APOPTOTIC_SIGNALING_PATHWAY	1/10	231/16863	0.128875435140645	0.171678145617921	0.0944027509289433	TAF9
21	GO_HORMONE_MEDIATED_SIGNALING_PATHWAY	1/10	232/16863	0.12939919930903	0.171678145617921	0.0944027509289433	TAF7
21	GO_CELLULAR_RESPONSE_TO_STEROID_HORMONE_STIMULUS	1/10	248/16863	0.137740970852592	0.180953824453405	0.0995032813176619	TAF7
21	GO_REGULATION_OF_CELLULAR_PROTEIN_CATABOLIC_PROCESS	1/10	252/16863	0.139815141445925	0.181895426735476	0.100021051622021	TAF9
21	GO_NEGATIVE_REGULATION_OF_KINASE_ACTIVITY	1/10	258/16863	0.142917978344479	0.182626344943968	0.100422970511216	TAF7
21	GO_NEGATIVE_REGULATION_OF_CELLULAR_CATABOLIC_PROCESS	1/10	259/16863	0.143434137345777	0.182626344943968	0.100422970511216	TAF9
21	GO_POSITIVE_REGULATION_OF_DNA_BINDING_TRANSCRIPTION_FACTOR_ACTIVITY	1/10	261/16863	0.144465616149706	0.182626344943968	0.100422970511216	TAF12
21	GO_POSITIVE_REGULATION_OF_GROWTH	1/10	275/16863	0.151654723116811	0.18992273736124	0.104435126592983	TAF9
21	GO_INTRACELLULAR_RECEPTOR_SIGNALING_PATHWAY	1/10	278/16863	0.153188153990047	0.190066783654318	0.104514335080929	TAF7
21	GO_NEGATIVE_REGULATION_OF_TRANSFERASE_ACTIVITY	1/10	286/16863	0.15726511483314	0.191691726064562	0.105407861936522	TAF7
21	GO_REGULATION_OF_PROTEIN_STABILITY	1/10	288/16863	0.158281590796425	0.191691726064562	0.105407861936522	TAF9
21	GO_INTRINSIC_APOPTOTIC_SIGNALING_PATHWAY	1/10	289/16863	0.158789414874376	0.191691726064562	0.105407861936522	TAF9
21	GO_MACROMOLECULE_METHYLATION	1/10	306/16863	0.167380341639761	0.200258623033285	0.110118645815632	RNMT
21	GO_NEGATIVE_REGULATION_OF_CATABOLIC_PROCESS	1/10	314/16863	0.171395740654409	0.203248046439742	0.111762476439764	TAF9
21	GO_PROTEIN_DEPHOSPHORYLATION	1/10	320/16863	0.174395843432713	0.204991605438452	0.112721228442197	RNGTT
21	GO_REGULATION_OF_MRNA_METABOLIC_PROCESS	1/10	325/16863	0.176888457283454	0.206060547573514	0.113309020661005	CCNT1
21	GO_RESPONSE_TO_VIRUS	1/10	328/16863	0.178380772526325	0.206060547573514	0.113309020661005	GTF2F1
21	GO_RNA_SPLICING_VIA_TRANSESTERIFICATION_REACTIONS	1/10	345/16863	0.186791325857182	0.213236801570885	0.117255114767965	GTF2F1
21	GO_REGULATION_OF_CHROMOSOME_ORGANIZATION	1/10	347/16863	0.187775690935556	0.213236801570885	0.117255114767965	TAF7
21	GO_NEGATIVE_REGULATION_OF_PROTEOLYSIS	1/10	360/16863	0.194147967644657	0.218620400541043	0.120215459841893	TAF9
21	GO_METHYLATION	1/10	366/16863	0.19707381380514	0.220065758749073	0.121010236547016	RNMT
21	GO_REGULATION_OF_BINDING	1/10	381/16863	0.204346646693535	0.226296912934182	0.124436637120132	GTF2F1
21	GO_RESPONSE_TO_STEROID_HORMONE	1/10	385/16863	0.206276028624387	0.226296912934182	0.124436637120132	TAF7
21	GO_REGULATION_OF_PROTEIN_CATABOLIC_PROCESS	1/10	388/16863	0.207720300678391	0.226296912934182	0.124436637120132	TAF9
21	GO_NEGATIVE_REGULATION_OF_ORGANELLE_ORGANIZATION	1/10	394/16863	0.210601751288144	0.227585763488801	0.125145353057471	TAF7
21	GO_MUSCLE_TISSUE_DEVELOPMENT	1/10	406/16863	0.216336374818507	0.229265022676188	0.126068747740245	CCNT2
21	GO_MUSCLE_ORGAN_DEVELOPMENT	1/10	407/16863	0.216812563446557	0.229265022676188	0.126068747740245	CCNT2
21	GO_REGULATION_OF_APOPTOTIC_SIGNALING_PATHWAY	1/10	408/16863	0.217288491640865	0.229265022676188	0.126068747740245	TAF9
21	GO_RIBONUCLEOPROTEIN_COMPLEX_BIOGENESIS	1/10	419/16863	0.222506549325057	0.232936543824669	0.128087651749621	TAF9
21	GO_REGULATION_OF_DNA_BINDING_TRANSCRIPTION_FACTOR_ACTIVITY	1/10	433/16863	0.229102424941217	0.236151730324024	0.129855625472755	TAF12
21	GO_RNA_SPLICING	1/10	433/16863	0.229102424941217	0.236151730324024	0.129855625472755	GTF2F1
21	GO_NEGATIVE_REGULATION_OF_PHOSPHORYLATION	1/10	469/16863	0.245832627396499	0.251462382222373	0.138274679933748	TAF7
21	GO_PROTEASOMAL_PROTEIN_CATABOLIC_PROCESS	1/10	478/16863	0.249963783642899	0.252250059517933	0.138707809632799	TAF9
21	GO_DEPHOSPHORYLATION	1/10	479/16863	0.250421541480163	0.252250059517933	0.138707809632799	RNGTT
21	GO_CELL_GROWTH	1/10	483/16863	0.252250059517933	0.252250059517933	0.138707809632799	TAF9
17	GO_POSITIVE_REGULATION_OF_MRNA_PROCESSING	3/9	32/16863	5.17394232666117e-07	0.000112791942721214	4.24807896294286e-05	PRPF19/NCBP2/NCBP1
17	GO_TRANSCRIPTION_COUPLED_NUCLEOTIDE_EXCISION_REPAIR	3/9	73/16863	6.41715181348036e-06	0.000569615605455947	0.000214534124700936	PRPF19/POLD1/LIG1
17	GO_POSITIVE_REGULATION_OF_MRNA_METABOLIC_PROCESS	3/9	78/16863	7.83874686407266e-06	0.000569615605455947	0.000214534124700936	PRPF19/NCBP2/NCBP1
17	GO_POSITIVE_REGULATION_OF_MRNA_3_END_PROCESSING	2/9	11/16863	1.38921434866603e-05	0.000757121820022986	0.000285154524199869	NCBP2/NCBP1
17	GO_MRNA_CLEAVAGE_INVOLVED_IN_MRNA_PROCESSING	2/9	13/16863	1.96906800703473e-05	0.000823112332882316	0.000310008507797299	NCBP2/NCBP1
17	GO_NUCLEOTIDE_EXCISION_REPAIR	3/9	111/16863	2.26544678774949e-05	0.000823112332882316	0.000310008507797299	PRPF19/POLD1/LIG1
17	GO_REGULATION_OF_MRNA_PROCESSING	3/9	141/16863	4.63322214637393e-05	0.00138848364727264	0.000522944106650247	PRPF19/NCBP2/NCBP1
17	GO_MRNA_CLEAVAGE	2/9	22/16863	5.81695863558496e-05	0.00138848364727264	0.000522944106650247	NCBP2/NCBP1
17	GO_POSITIVE_REGULATION_OF_MRNA_SPLICING_VIA_SPLICEOSOME	2/9	22/16863	5.81695863558496e-05	0.00138848364727264	0.000522944106650247	PRPF19/NCBP1
17	GO_NUCLEOTIDE_EXCISION_REPAIR_DNA_GAP_FILLING	2/9	23/16863	6.36919104253506e-05	0.00138848364727264	0.000522944106650247	POLD1/LIG1
17	GO_HISTONE_MRNA_METABOLIC_PROCESS	2/9	25/16863	7.54821954340909e-05	0.00149591987314835	0.000563407774531971	NCBP2/NCBP1
17	GO_REGULATION_OF_MRNA_3_END_PROCESSING	2/9	28/16863	9.50285999431762e-05	0.0017263528989677	0.000650195683821732	NCBP2/NCBP1
17	GO_MRNA_CIS_SPLICING_VIA_SPLICEOSOME	2/9	34/16863	0.000140800398982122	0.00203410911374773	0.000766105798514355	NCBP2/NCBP1
17	GO_RNA_CAPPING	2/9	34/16863	0.000140800398982122	0.00203410911374773	0.000766105798514355	NCBP2/NCBP1
17	GO_POSITIVE_REGULATION_OF_RNA_SPLICING	2/9	35/16863	0.000149292412018182	0.00203410911374773	0.000766105798514355	PRPF19/NCBP1
17	GO_TERMINATION_OF_RNA_POLYMERASE_II_TRANSCRIPTION	2/9	35/16863	0.000149292412018182	0.00203410911374773	0.000766105798514355	NCBP2/NCBP1
17	GO_MISMATCH_REPAIR	2/9	38/16863	0.000176244397860633	0.00226007521962458	0.000851211333320703	POLD1/LIG1
17	GO_BASE_EXCISION_REPAIR	2/9	43/16863	0.00022607182253856	0.00273798096185589	0.00103120480456185	POLD1/LIG1
17	GO_SPLICEOSOMAL_COMPLEX_ASSEMBLY	2/9	57/16863	0.000398022613257013	0.00456678577315941	0.00171998691601369	PRPF19/NCBP1
17	GO_NUCLEIC_ACID_PHOSPHODIESTER_BOND_HYDROLYSIS	3/9	297/16863	0.000419943559434284	0.0045773847978337	0.00172397882294075	NCBP2/POLD1/NCBP1
17	GO_PROTEIN_POLYUBIQUITINATION	3/9	312/16863	0.000485113097902511	0.00497229861600808	0.00187271507507789	PRPF19/PPIL2/TAF1
17	GO_CELL_CYCLE_DNA_REPLICATION	2/9	64/16863	0.000501791603450356	0.00497229861600808	0.00187271507507789	POLD1/LIG1
17	GO_REGULATION_OF_MRNA_METABOLIC_PROCESS	3/9	325/16863	0.000546608139627002	0.00518089454081245	0.00195127848470966	PRPF19/NCBP2/NCBP1
17	GO_SNRNA_TRANSCRIPTION	2/9	72/16863	0.000634791875485337	0.00567403524644457	0.00213700989484634	NCBP2/NCBP1
17	GO_RNA_SPLICING_VIA_TRANSESTERIFICATION_REACTIONS	3/9	345/16863	0.000650692115417955	0.00567403524644457	0.00213700989484634	PRPF19/NCBP2/NCBP1
17	GO_DNA_TEMPLATED_TRANSCRIPTION_TERMINATION	2/9	75/16863	0.000688608845012168	0.00577372031587126	0.00217455424740685	NCBP2/NCBP1
17	GO_REGULATION_OF_TRANSLATIONAL_INITIATION	2/9	79/16863	0.000763695251952361	0.00609668322014902	0.00229619165220485	NCBP2/NCBP1
17	GO_CELLULAR_RESPONSE_TO_UV	2/9	80/16863	0.000783060230110883	0.00609668322014902	0.00229619165220485	POLD1/TAF1
17	GO_TRANSCRIPTION_ELONGATION_FROM_RNA_POLYMERASE_II_PROMOTER	2/9	83/16863	0.000842576041537648	0.00633384748466232	0.00238551474555124	NCBP2/NCBP1
17	GO_MRNA_3_END_PROCESSING	2/9	98/16863	0.0011719529501405	0.00838098656443725	0.00315652801557752	NCBP2/NCBP1
17	GO_BLASTOCYST_DEVELOPMENT	2/9	99/16863	0.00119578556984024	0.00838098656443725	0.00315652801557752	PRPF19/HCFC1
17	GO_RNA_SPLICING	3/9	433/16863	0.00125844670030238	0.00838098656443725	0.00315652801557752	PRPF19/NCBP2/NCBP1
17	GO_REGULATION_OF_MRNA_SPLICING_VIA_SPLICEOSOME	2/9	102/16863	0.00126868145241481	0.00838098656443725	0.00315652801557752	PRPF19/NCBP1
17	GO_NCRNA_TRANSCRIPTION	2/9	107/16863	0.00139482271370696	0.00894327504670936	0.00336830252845645	NCBP2/NCBP1
17	GO_DNA_TEMPLATED_TRANSCRIPTION_ELONGATION	2/9	111/16863	0.00149990471376662	0.00908275632225345	0.00342083531209932	NCBP2/NCBP1
17	GO_MRNA_EXPORT_FROM_NUCLEUS	2/9	111/16863	0.00149990471376662	0.00908275632225345	0.00342083531209932	NCBP2/NCBP1
17	GO_FIBROBLAST_GROWTH_FACTOR_RECEPTOR_SIGNALING_PATHWAY	2/9	115/16863	0.00160867872358814	0.00947816112816794	0.00356975648477595	NCBP2/NCBP1
17	GO_NUCLEAR_TRANSCRIBED_MRNA_CATABOLIC_PROCESS_NONSENSE_MEDIATED_DECAY	2/9	120/16863	0.00174981882169108	0.0100384342928593	0.00378077196930482	NCBP2/NCBP1
17	GO_CELLULAR_RESPONSE_TO_LIGHT_STIMULUS	2/9	127/16863	0.00195702622552618	0.010939274799095	0.00412005521163406	POLD1/TAF1
17	GO_RNA_EXPORT_FROM_NUCLEUS	2/9	136/16863	0.00223981302779665	0.0121360976664929	0.00457081418631796	NCBP2/NCBP1
17	GO_REGULATION_OF_RNA_SPLICING	2/9	138/16863	0.00230514367780173	0.0121360976664929	0.00457081418631796	PRPF19/NCBP1
17	GO_RESPONSE_TO_UV	2/9	139/16863	0.00233814725684726	0.0121360976664929	0.00457081418631796	POLD1/TAF1
17	GO_DNA_DEPENDENT_DNA_REPLICATION	2/9	146/16863	0.00257546817181866	0.0127632198383391	0.00480700698884816	POLD1/LIG1
17	GO_RNA_PHOSPHODIESTER_BOND_HYDROLYSIS	2/9	148/16863	0.00264529197245607	0.0127632198383391	0.00480700698884816	NCBP2/NCBP1
17	GO_RNA_3_END_PROCESSING	2/9	150/16863	0.00271600973134073	0.0127632198383391	0.00480700698884816	NCBP2/NCBP1
17	GO_MRNA_TRANSPORT	2/9	151/16863	0.00275170335964193	0.0127632198383391	0.00480700698884816	NCBP2/NCBP1
17	GO_RESPONSE_TO_FIBROBLAST_GROWTH_FACTOR	2/9	151/16863	0.00275170335964193	0.0127632198383391	0.00480700698884816	NCBP2/NCBP1
17	GO_PEPTIDYL_LYSINE_ACETYLATION	2/9	168/16863	0.003392441939909	0.0154073404770867	0.00580286121300223	HCFC1/TAF1
17	GO_POSITIVE_REGULATION_OF_BINDING	2/9	182/16863	0.00396780984104092	0.01765270500708	0.00664853206447243	NCBP1/TAF1
17	GO_PROTEIN_STABILIZATION	2/9	185/16863	0.00409665293105283	0.0178514723944526	0.00672339375551571	HCFC1/TAF1
17	GO_CELLULAR_RESPONSE_TO_RADIATION	2/9	187/16863	0.0041836305097679	0.0178514723944526	0.00672339375551571	POLD1/TAF1
17	GO_DNA_BIOSYNTHETIC_PROCESS	2/9	190/16863	0.0043157163503075	0.0178514723944526	0.00672339375551571	POLD1/LIG1
17	GO_TRANSLATIONAL_INITIATION	2/9	192/16863	0.0044048510087558	0.0178514723944526	0.00672339375551571	NCBP2/NCBP1
17	GO_RIBONUCLEOPROTEIN_COMPLEX_SUBUNIT_ORGANIZATION	2/9	193/16863	0.00444974099797409	0.0178514723944526	0.00672339375551571	PRPF19/NCBP1
17	GO_NUCLEAR_EXPORT	2/9	195/16863	0.00454016534838544	0.0178514723944526	0.00672339375551571	NCBP2/NCBP1
17	GO_ESTABLISHMENT_OF_RNA_LOCALIZATION	2/9	196/16863	0.00458569933068507	0.0178514723944526	0.00672339375551571	NCBP2/NCBP1
17	GO_PROTEIN_ACETYLATION	2/9	202/16863	0.00486339660501638	0.0186003589455012	0.00700544663326459	HCFC1/TAF1
17	GO_NUCLEAR_TRANSCRIBED_MRNA_CATABOLIC_PROCESS	2/9	208/16863	0.00514876736492363	0.0193522635440233	0.00728863619716957	NCBP2/NCBP1
17	GO_VIRAL_LATENCY	1/9	11/16863	0.00585693202295257	0.0216408674746383	0.0081505922888546	HCFC1
17	GO_RNA_LOCALIZATION	2/9	229/16863	0.00620740769918757	0.0222135464924455	0.00836628018546957	NCBP2/NCBP1
17	GO_REGULATION_OF_RNA_BINDING	1/9	12/16863	0.00638786530160174	0.0222135464924455	0.00836628018546957	NCBP1
17	GO_SPLICEOSOMAL_TRI_SNRNP_COMPLEX_ASSEMBLY	1/9	12/16863	0.00638786530160174	0.0222135464924455	0.00836628018546957	PRPF19
17	GO_PROTEIN_AUTOPHOSPHORYLATION	2/9	233/16863	0.00641951114231223	0.0222135464924455	0.00836628018546957	PIM3/TAF1
17	GO_NUCLEOBASE_CONTAINING_COMPOUND_TRANSPORT	2/9	240/16863	0.0067986681907109	0.0225110916622937	0.00847834451790878	NCBP2/NCBP1
17	GO_INNER_CELL_MASS_CELL_PROLIFERATION	1/9	13/16863	0.00691854652006274	0.0225110916622937	0.00847834451790878	PRPF19
17	GO_POSITIVE_REGULATION_OF_ASTROCYTE_DIFFERENTIATION	1/9	13/16863	0.00691854652006274	0.0225110916622937	0.00847834451790878	PRPF19
17	GO_REGULATION_OF_RNA_POLYMERASE_II_REGULATORY_REGION_SEQUENCE_SPECIFIC_DNA_BINDING	1/9	13/16863	0.00691854652006274	0.0225110916622937	0.00847834451790878	TAF1
17	GO_PROTEIN_ACYLATION	2/9	246/16863	0.00713169866566828	0.0228633868987601	0.00861102934863972	HCFC1/TAF1
17	GO_MITOTIC_DNA_REPLICATION	1/9	15/16863	0.00797915319523646	0.025209498500892	0.00949464453437748	LIG1
17	GO_DNA_REPLICATION	2/9	267/16863	0.00835514928830555	0.0254106738596676	0.00957041313884149	POLD1/LIG1
17	GO_FATTY_ACID_HOMEOSTASIS	1/9	16/16863	0.00850907886126484	0.0254106738596676	0.00957041313884149	POLD1
17	GO_HISTONE_H4_K5_ACETYLATION	1/9	16/16863	0.00850907886126484	0.0254106738596676	0.00957041313884149	HCFC1
17	GO_REGULATION_OF_NUCLEOBASE_CONTAINING_COMPOUND_TRANSPORT	1/9	16/16863	0.00850907886126484	0.0254106738596676	0.00957041313884149	NCBP2
17	GO_DNA_LIGATION	1/9	17/16863	0.00903875288573475	0.0262726417212023	0.00989505579069909	LIG1
17	GO_DNA_STRAND_ELONGATION_INVOLVED_IN_DNA_REPLICATION	1/9	17/16863	0.00903875288573475	0.0262726417212023	0.00989505579069909	LIG1
17	GO_PROTEIN_CONTAINING_COMPLEX_LOCALIZATION	2/9	286/16863	0.0095385496029269	0.0270188378472577	0.0101760953746311	NCBP2/NCBP1
17	GO_CELLULAR_RESPONSE_TO_ATP	1/9	18/16863	0.00956817537321153	0.0270188378472577	0.0101760953746311	TAF1
17	GO_REGULATION_OF_PROTEIN_STABILITY	2/9	288/16863	0.00966729060589953	0.0270188378472577	0.0101760953746311	HCFC1/TAF1
17	GO_BLASTOCYST_GROWTH	1/9	19/16863	0.0100973464282215	0.0278635635614213	0.0104942441226019	PRPF19
17	GO_POSITIVE_REGULATION_OF_TRANSCRIPTION_INITIATION_FROM_RNA_POLYMERASE_II_PROMOTER	1/9	20/16863	0.0106262661552543	0.028956575273068	0.0109059047382873	TAF1
17	GO_HISTONE_H4_K16_ACETYLATION	1/9	21/16863	0.0111549346587635	0.029427840778147	0.0110833972993504	HCFC1
17	GO_NEGATIVE_REGULATION_OF_TRANSCRIPTION_REGULATORY_REGION_DNA_BINDING	1/9	21/16863	0.0111549346587635	0.029427840778147	0.0110833972993504	TAF1
17	GO_RESPONSE_TO_LIGHT_STIMULUS	2/9	311/16863	0.0112041779109459	0.029427840778147	0.0110833972993504	POLD1/TAF1
17	GO_POSITIVE_REGULATION_OF_TRANSCRIPTION_BY_RNA_POLYMERASE_I	1/9	22/16863	0.0116833520431643	0.0303210803024978	0.0114198177865516	TAF1
17	GO_CELLULAR_RESPONSE_TO_ABIOTIC_STIMULUS	2/9	328/16863	0.0124059478507994	0.031817607429109	0.0119834542707412	POLD1/TAF1
17	GO_DNA_STRAND_ELONGATION	1/9	24/16863	0.0127394338721144	0.03229298353629	0.012162495006425	LIG1
17	GO_NUCLEAR_TRANSPORT	2/9	347/16863	0.0138141100204651	0.0346146664880619	0.0130369096381885	NCBP2/NCBP1
17	GO_ORGANISM_EMERGENCE_FROM_PROTECTIVE_STRUCTURE	1/9	27/16863	0.0143216758304724	0.0346902814560331	0.0130653884769222	HCFC1
17	GO_POSITIVE_REGULATION_OF_DNA_TEMPLATED_TRANSCRIPTION_INITIATION	1/9	27/16863	0.0143216758304724	0.0346902814560331	0.0130653884769222	TAF1
17	GO_TELOMERE_MAINTENANCE_VIA_SEMI_CONSERVATIVE_REPLICATION	1/9	27/16863	0.0143216758304724	0.0346902814560331	0.0130653884769222	POLD1
17	GO_REGULATION_OF_TRANSCRIPTION_INITIATION_FROM_RNA_POLYMERASE_II_PROMOTER	1/9	28/16863	0.0148485886908623	0.0351846992892171	0.0132516008911585	TAF1
17	GO_RNA_POLYMERASE_II_PREINITIATION_COMPLEX_ASSEMBLY	1/9	28/16863	0.0148485886908623	0.0351846992892171	0.0132516008911585	TAF1
17	GO_REGULATION_OF_ASTROCYTE_DIFFERENTIATION	1/9	30/16863	0.0159016633480356	0.0372748667728145	0.0140388199337496	PRPF19
17	GO_IN_UTERO_EMBRYONIC_DEVELOPMENT	2/9	376/16863	0.0160930722744767	0.037322231445063	0.0140566588735631	PRPF19/HCFC1
17	GO_REGULATION_OF_BINDING	2/9	381/16863	0.0165015722501324	0.0378667657950408	0.0142617466538541	NCBP1/TAF1
17	GO_REGULATION_OF_TRANSCRIPTION_BY_RNA_POLYMERASE_I	1/9	32/16863	0.0169537372810015	0.0384991117422742	0.014499906885067	TAF1
17	GO_RESPONSE_TO_ATP	1/9	33/16863	0.0174793992359935	0.0392835982829545	0.0147953677743624	TAF1
17	GO_PEPTIDYL_LYSINE_MODIFICATION	2/9	397/16863	0.0178390769963718	0.039682844747031	0.0149457358293985	HCFC1/TAF1
17	GO_RNA_CATABOLIC_PROCESS	2/9	404/16863	0.0184386287250165	0.0406022329500363	0.0152920046842242	NCBP2/NCBP1
17	GO_REGULATION_OF_DNA_TEMPLATED_TRANSCRIPTION_INITIATION	1/9	37/16863	0.0195795494048836	0.0426341768412455	0.0160572949957371	TAF1
17	GO_RIBONUCLEOPROTEIN_COMPLEX_BIOGENESIS	2/9	419/16863	0.0197525314723202	0.0426341768412455	0.0160572949957371	PRPF19/NCBP1
17	GO_NCRNA_EXPORT_FROM_NUCLEUS	1/9	38/16863	0.0201039630537226	0.0429672935854072	0.0161827566376715	NCBP2
17	GO_DNA_DAMAGE_RESPONSE_DETECTION_OF_DNA_DAMAGE	1/9	39/16863	0.0206281273528314	0.0432397284895888	0.0162853636996037	POLD1
17	GO_SPLICEOSOMAL_SNRNP_ASSEMBLY	1/9	39/16863	0.0206281273528314	0.0432397284895888	0.0162853636996037	PRPF19
17	GO_NUCLEOTIDE_EXCISION_REPAIR_DNA_INCISION	1/9	40/16863	0.0211520424059592	0.043835928332298	0.0165099102362107	POLD1
17	GO_TRANSLESION_SYNTHESIS	1/9	41/16863	0.0216757083168164	0.043835928332298	0.0165099102362107	POLD1
17	GO_GENE_SILENCING_BY_RNA	2/9	441/16863	0.0217504902293923	0.043835928332298	0.0165099102362107	NCBP2/NCBP1
17	GO_RESPONSE_TO_RADIATION	2/9	441/16863	0.0217504902293923	0.043835928332298	0.0165099102362107	POLD1/TAF1
17	GO_DNA_DEPENDENT_DNA_REPLICATION_MAINTENANCE_OF_FIDELITY	1/9	42/16863	0.022199125189076	0.043835928332298	0.0165099102362107	POLD1
17	GO_NEGATIVE_REGULATION_OF_PEPTIDE_HORMONE_SECRETION	1/9	42/16863	0.022199125189076	0.043835928332298	0.0165099102362107	PIM3
17	GO_POSITIVE_REGULATION_OF_GLIAL_CELL_DIFFERENTIATION	1/9	43/16863	0.0227222931263746	0.043835928332298	0.0165099102362107	PRPF19
17	GO_PROTEIN_PEPTIDYL_PROLYL_ISOMERIZATION	1/9	43/16863	0.0227222931263746	0.043835928332298	0.0165099102362107	PPIL2
17	GO_TRANSCRIPTION_PREINITIATION_COMPLEX_ASSEMBLY	1/9	43/16863	0.0227222931263746	0.043835928332298	0.0165099102362107	TAF1
17	GO_COVALENT_CHROMATIN_MODIFICATION	2/9	473/16863	0.0248038331711656	0.0474318915027553	0.0178642565775708	HCFC1/TAF1
17	GO_PROTEASOMAL_PROTEIN_CATABOLIC_PROCESS	2/9	478/16863	0.0252963813293302	0.0479531402590782	0.0180605743129314	PRPF19/TAF1
17	GO_NEGATIVE_REGULATION_OF_UBIQUITIN_DEPENDENT_PROTEIN_CATABOLIC_PROCESS	1/9	49/16863	0.0258560789149749	0.0482448513722804	0.0181704413666725	TAF1
17	GO_REGULATION_OF_CELLULAR_AMIDE_METABOLIC_PROCESS	2/9	484/16863	0.0258928789475083	0.0482448513722804	0.0181704413666725	NCBP2/NCBP1
17	GO_PROTEIN_K63_LINKED_UBIQUITINATION	1/9	50/16863	0.0263775072062656	0.0487313268725925	0.0183536624628789	PRPF19
17	GO_DNA_SYNTHESIS_INVOLVED_IN_DNA_REPAIR	1/9	51/16863	0.0268986873903585	0.0492765869840181	0.0185590235864481	POLD1
17	GO_POSTREPLICATION_REPAIR	1/9	52/16863	0.0274196195705563	0.0494006369122419	0.0186057444671891	POLD1
17	GO_REGULATION_OF_TRANSCRIPTION_REGULATORY_REGION_DNA_BINDING	1/9	52/16863	0.0274196195705563	0.0494006369122419	0.0186057444671891	TAF1
17	GO_NEGATIVE_REGULATION_OF_DNA_BINDING	1/9	55/16863	0.0289809291202725	0.0517855946575361	0.0195039902621334	TAF1
17	GO_PEPTIDYL_PROLINE_MODIFICATION	1/9	57/16863	0.0300205640261969	0.053207178517975	0.020039400890401	PPIL2
17	GO_ANION_HOMEOSTASIS	1/9	60/16863	0.0315781612562839	0.0555164447892733	0.0209091390321744	POLD1
17	GO_NEGATIVE_REGULATION_OF_HORMONE_SECRETION	1/9	61/16863	0.0320968660440416	0.0559769343808086	0.0210825730647179	PIM3
17	GO_INSULIN_SECRETION_INVOLVED_IN_CELLULAR_RESPONSE_TO_GLUCOSE_STIMULUS	1/9	63/16863	0.0331335348038209	0.0568748865136453	0.0214207684599919	PIM3
17	GO_POSITIVE_REGULATION_OF_NUCLEOCYTOPLASMIC_TRANSPORT	1/9	63/16863	0.0331335348038209	0.0568748865136453	0.0214207684599919	NCBP2
17	GO_HISTONE_H4_ACETYLATION	1/9	65/16863	0.0341692164950979	0.0581944468432135	0.0219177540017897	HCFC1
17	GO_TRANSCRIPTION_BY_RNA_POLYMERASE_I	1/9	66/16863	0.0346866874470884	0.0586178128950796	0.0220772062086731	TAF1
17	GO_PROTEIN_AUTOUBIQUITINATION	1/9	70/16863	0.0367541076945296	0.0616338113646727	0.0232131206491766	TAF1
17	GO_REGULATION_OF_GLIAL_CELL_DIFFERENTIATION	1/9	72/16863	0.0377863411190562	0.0627808677096885	0.0236451360760778	PRPF19
17	GO_CELLULAR_RESPONSE_TO_NUTRIENT	1/9	73/16863	0.0383020890155439	0.0627808677096885	0.0236451360760778	TAF1
17	GO_NEGATIVE_REGULATION_OF_PROTEOLYSIS_INVOLVED_IN_CELLULAR_PROTEIN_CATABOLIC_PROCESS	1/9	73/16863	0.0383020890155439	0.0627808677096885	0.0236451360760778	TAF1
17	GO_SIGNAL_TRANSDUCTION_INVOLVED_IN_CELL_CYCLE_CHECKPOINT	1/9	74/16863	0.0388175911715212	0.0631510065327733	0.0237845413305472	PRPF19
17	GO_POSITIVE_REGULATION_OF_GLIOGENESIS	1/9	76/16863	0.0398478586717433	0.0643469125217781	0.0242349549816451	PRPF19
17	GO_ASTROCYTE_DIFFERENTIATION	1/9	80/16863	0.0419054492918035	0.0671719701883321	0.025298955454804	PRPF19
17	GO_NEGATIVE_REGULATION_OF_CELLULAR_PROTEIN_CATABOLIC_PROCESS	1/9	88/16863	0.046008875912021	0.0732112040059896	0.0275735099587986	TAF1
17	GO_NEGATIVE_REGULATION_OF_PROTEIN_MODIFICATION_BY_SMALL_PROTEIN_CONJUGATION_OR_REMOVAL	1/9	89/16863	0.0465207042349291	0.0734892284290908	0.0276782221992713	TAF1
17	GO_MIDBRAIN_DEVELOPMENT	1/9	90/16863	0.0470322884522828	0.0737628696589759	0.027781283599228	TAF1
17	GO_POSITIVE_REGULATION_OF_PROTEIN_BINDING	1/9	95/16863	0.0495865515200491	0.0772133445097907	0.0290808347260438	TAF1
17	GO_NON_RECOMBINATIONAL_REPAIR	1/9	97/16863	0.0506065515710671	0.0782427534928555	0.0294685406684825	PRPF19
17	GO_POSITIVE_REGULATION_OF_UBIQUITIN_DEPENDENT_PROTEIN_CATABOLIC_PROCESS	1/9	98/16863	0.0511161866083961	0.0784741456382419	0.0295556898106368	TAF1
17	GO_REGULATION_OF_NUCLEOCYTOPLASMIC_TRANSPORT	1/9	105/16863	0.0546768282338611	0.0833534863984736	0.03139339420126	NCBP2
17	GO_POSITIVE_REGULATION_OF_PROTEOLYSIS_INVOLVED_IN_CELLULAR_PROTEIN_CATABOLIC_PROCESS	1/9	122/16863	0.0632747036035648	0.0947857251093237	0.0356991142372151	TAF1
17	GO_PEPTIDYL_THREONINE_MODIFICATION	1/9	123/16863	0.06377828927154	0.0947857251093237	0.0356991142372151	TAF1
17	GO_REGULATION_OF_GLIOGENESIS	1/9	124/16863	0.0642816342773073	0.0947857251093237	0.0356991142372151	PRPF19
17	GO_REGULATION_OF_DNA_BINDING	1/9	125/16863	0.0647847387215102	0.0947857251093237	0.0356991142372151	TAF1
17	GO_REGULATION_OF_DNA_TEMPLATED_TRANSCRIPTION_IN_RESPONSE_TO_STRESS	1/9	125/16863	0.0647847387215102	0.0947857251093237	0.0356991142372151	TAF1
17	GO_REGULATION_OF_PROTEASOMAL_UBIQUITIN_DEPENDENT_PROTEIN_CATABOLIC_PROCESS	1/9	125/16863	0.0647847387215102	0.0947857251093237	0.0356991142372151	TAF1
17	GO_SIGNAL_TRANSDUCTION_IN_RESPONSE_TO_DNA_DAMAGE	1/9	133/16863	0.0688009261238297	0.0999906792999658	0.0376594542993594	PRPF19
17	GO_NEGATIVE_REGULATION_OF_PROTEIN_CATABOLIC_PROCESS	1/9	134/16863	0.0693018700368532	0.100051706410821	0.0376824389186096	TAF1
17	GO_RESPONSE_TO_ORGANOPHOSPHORUS	1/9	135/16863	0.0698025743927426	0.100111586958012	0.0377049917079912	TAF1
17	GO_CELLULAR_RESPONSE_TO_CARBOHYDRATE_STIMULUS	1/9	142/16863	0.073300805700257	0.104441670867033	0.0393358296843484	PIM3
17	GO_POSITIVE_REGULATION_OF_CELLULAR_PROTEIN_CATABOLIC_PROCESS	1/9	143/16863	0.0737995972048737	0.104469559679626	0.0393463334380051	TAF1
17	GO_CELLULAR_GLUCOSE_HOMEOSTASIS	1/9	150/16863	0.0772844609560809	0.108696854764036	0.0409384580955811	PIM3
17	GO_RESPONSE_TO_PURINE_CONTAINING_COMPOUND	1/9	152/16863	0.0782779931995158	0.109365401765266	0.0411902527170002	TAF1
17	GO_REGULATION_OF_UBIQUITIN_DEPENDENT_PROTEIN_CATABOLIC_PROCESS	1/9	153/16863	0.0787744026340919	0.109365401765266	0.0411902527170002	TAF1
17	GO_NEGATIVE_REGULATION_OF_PEPTIDE_SECRETION	1/9	154/16863	0.0792705744100525	0.109365401765266	0.0411902527170002	PIM3
17	GO_LIPID_HOMEOSTASIS	1/9	155/16863	0.07976650862696	0.109365401765266	0.0411902527170002	POLD1
17	GO_DNA_INTEGRITY_CHECKPOINT	1/9	158/16863	0.0812528869184692	0.110707058426414	0.0416955603923724	PRPF19
17	GO_NEGATIVE_REGULATION_OF_BINDING	1/9	170/16863	0.087177082388296	0.117250870917004	0.0441601541840962	TAF1
17	GO_NEGATIVE_REGULATION_OF_DNA_BINDING_TRANSCRIPTION_FACTOR_ACTIVITY	1/9	171/16863	0.0876692291718884	0.117250870917004	0.0441601541840962	TAF1
17	GO_POSITIVE_REGULATION_OF_CELL_GROWTH	1/9	171/16863	0.0876692291718884	0.117250870917004	0.0441601541840962	NCBP1
17	GO_REGULATION_OF_INSULIN_SECRETION	1/9	175/16863	0.0896354585759895	0.118427454361004	0.04460329039188	PIM3
17	GO_TELOMERE_ORGANIZATION	1/9	175/16863	0.0896354585759895	0.118427454361004	0.04460329039188	POLD1
17	GO_REGULATION_OF_SIGNAL_TRANSDUCTION_BY_P53_CLASS_MEDIATOR	1/9	181/16863	0.0925777403619812	0.121577996378987	0.0457898779215887	TAF1
17	GO_REGULATION_OF_PROTEASOMAL_PROTEIN_CATABOLIC_PROCESS	1/9	185/16863	0.0945345625503489	0.123404399017821	0.0464777553036698	TAF1
17	GO_TRANSCRIPTION_INITIATION_FROM_RNA_POLYMERASE_II_PROMOTER	1/9	188/16863	0.0959997166989935	0.124571060954646	0.0469171547777036	TAF1
17	GO_REGULATION_OF_CELL_CYCLE_G1_S_PHASE_TRANSITION	1/9	203/16863	0.103293924131969	0.132602203421194	0.0499419211340083	TAF1
17	GO_NEGATIVE_REGULATION_OF_ESTABLISHMENT_OF_PROTEIN_LOCALIZATION	1/9	204/16863	0.103778339178957	0.132602203421194	0.0499419211340083	PIM3
17	GO_INSULIN_SECRETION	1/9	206/16863	0.104746471491994	0.132602203421194	0.0499419211340083	PIM3
17	GO_POSITIVE_REGULATION_OF_INTRACELLULAR_TRANSPORT	1/9	207/16863	0.105230188953516	0.132602203421194	0.0499419211340083	NCBP2
17	GO_REGULATION_OF_PEPTIDE_HORMONE_SECRETION	1/9	207/16863	0.105230188953516	0.132602203421194	0.0499419211340083	PIM3
17	GO_CELL_CYCLE_CHECKPOINT	1/9	217/16863	0.110054601349984	0.13655300671458	0.0514299107857908	PRPF19
17	GO_GLIAL_CELL_DIFFERENTIATION	1/9	217/16863	0.110054601349984	0.13655300671458	0.0514299107857908	PRPF19
17	GO_POSITIVE_REGULATION_OF_PROTEIN_CATABOLIC_PROCESS	1/9	219/16863	0.111016704414212	0.13655300671458	0.0514299107857908	TAF1
17	GO_PROTEIN_FOLDING	1/9	220/16863	0.111497409152272	0.13655300671458	0.0514299107857908	PPIL2
17	GO_RESPONSE_TO_NUTRIENT	1/9	220/16863	0.111497409152272	0.13655300671458	0.0514299107857908	TAF1
17	GO_REGULATION_OF_PROTEIN_BINDING	1/9	224/16863	0.113417918412369	0.138129084993835	0.0520235085925596	TAF1
17	GO_RESPONSE_TO_CARBOHYDRATE	1/9	229/16863	0.115813365462979	0.140262853727386	0.0528271491585519	PIM3
17	GO_REGULATION_OF_PROTEIN_MODIFICATION_BY_SMALL_PROTEIN_CONJUGATION_OR_REMOVAL	1/9	232/16863	0.117247870602478	0.141215667355471	0.0531860070194435	TAF1
17	GO_CARBOHYDRATE_HOMEOSTASIS	1/9	241/16863	0.121538981734978	0.145579659440798	0.0548296158202907	PIM3
17	GO_NEGATIVE_REGULATION_OF_SECRETION	1/9	243/16863	0.122490040148552	0.145917097007565	0.0549567048121201	PIM3
17	GO_DNA_TEMPLATED_TRANSCRIPTION_INITIATION	1/9	250/16863	0.125811541199375	0.147771925512698	0.0556552882182059	TAF1
17	GO_DOUBLE_STRAND_BREAK_REPAIR	1/9	251/16863	0.126285127916356	0.147771925512698	0.0556552882182059	PRPF19
17	GO_PEPTIDE_HORMONE_SECRETION	1/9	251/16863	0.126285127916356	0.147771925512698	0.0556552882182059	PIM3
17	GO_REGULATION_OF_CELLULAR_PROTEIN_CATABOLIC_PROCESS	1/9	252/16863	0.126758486563645	0.147771925512698	0.0556552882182059	TAF1
17	GO_NEGATIVE_REGULATION_OF_CELLULAR_CATABOLIC_PROCESS	1/9	259/16863	0.130065619212156	0.150314978040834	0.0566130771954856	TAF1
17	GO_REGULATION_OF_HORMONE_SECRETION	1/9	260/16863	0.130537156758957	0.150314978040834	0.0566130771954856	PIM3
17	GO_POSITIVE_REGULATION_OF_DNA_BINDING_TRANSCRIPTION_FACTOR_ACTIVITY	1/9	261/16863	0.13100846709981	0.150314978040834	0.0566130771954856	TAF1
17	GO_CELLULAR_RESPONSE_TO_EXTRACELLULAR_STIMULUS	1/9	264/16863	0.13242103584448	0.15114023986438	0.0569238952651939	TAF1
17	GO_SIGNAL_TRANSDUCTION_BY_P53_CLASS_MEDIATOR	1/9	267/16863	0.133831563182266	0.151697825368347	0.0571338984970114	TAF1
17	GO_PROTEIN_LOCALIZATION_TO_PLASMA_MEMBRANE	1/9	268/16863	0.134301285761885	0.151697825368347	0.0571338984970114	PPIL2
17	GO_POSITIVE_REGULATION_OF_GROWTH	1/9	275/16863	0.137583008831096	0.15460358724319	0.0582282945676911	NCBP1
17	GO_PROTEIN_DNA_COMPLEX_SUBUNIT_ORGANIZATION	1/9	287/16863	0.143183099800793	0.160071362854219	0.0602876209687548	TAF1
17	GO_GLIOGENESIS	1/9	292/16863	0.145506914776053	0.161839323577447	0.0609534873927612	PRPF19
17	GO_CELL_CYCLE_G1_S_PHASE_TRANSITION	1/9	299/16863	0.148750843772603	0.163776181527412	0.0616829655197398	TAF1
17	GO_PROTEIN_MODIFICATION_BY_SMALL_PROTEIN_REMOVAL	1/9	299/16863	0.148750843772603	0.163776181527412	0.0616829655197398	HCFC1
17	GO_NEGATIVE_REGULATION_OF_CATABOLIC_PROCESS	1/9	314/16863	0.155665284944946	0.170175669596861	0.064093202455602	TAF1
17	GO_HORMONE_TRANSPORT	1/9	315/16863	0.156124467520056	0.170175669596861	0.064093202455602	PIM3
17	GO_PEPTIDYL_SERINE_MODIFICATION	1/9	319/16863	0.157958978877499	0.171318693508929	0.0645236991487033	TAF1
17	GO_PROTEIN_LOCALIZATION_TO_CELL_PERIPHERY	1/9	327/16863	0.161617370176129	0.174418746031664	0.0656912708376135	PPIL2
17	GO_CELLULAR_RESPONSE_TO_EXTERNAL_STIMULUS	1/9	335/16863	0.165261626197719	0.177473076409373	0.0668416222111592	TAF1
17	GO_REGULATION_OF_INTRACELLULAR_TRANSPORT	1/9	348/16863	0.17115351749987	0.182899347132214	0.0688853166408145	NCBP2
17	GO_NEGATIVE_REGULATION_OF_PROTEOLYSIS	1/9	360/16863	0.176559345621623	0.187755791929335	0.0707143977329221	TAF1
17	GO_POSITIVE_REGULATION_OF_PROTEOLYSIS	1/9	362/16863	0.177457263516473	0.187794579837821	0.0707290064092227	TAF1
17	GO_POSITIVE_REGULATION_OF_CELLULAR_CATABOLIC_PROCESS	1/9	366/16863	0.179250488711294	0.1887758770003	0.0710985920136331	TAF1
17	GO_POSITIVE_REGULATION_OF_NEURON_DIFFERENTIATION	1/9	378/16863	0.184609332635673	0.193484781320081	0.0728721049877658	PRPF19
17	GO_REGULATION_OF_PROTEIN_CATABOLIC_PROCESS	1/9	388/16863	0.189051253955642	0.197192217044641	0.074268435197885	TAF1
17	GO_POSITIVE_REGULATION_OF_CELL_CYCLE	1/9	391/16863	0.190379629363123	0.197632186672194	0.074434140803627	HCFC1
17	GO_POSITIVE_REGULATION_OF_CATABOLIC_PROCESS	1/9	431/16863	0.207907412241679	0.212677212064083	0.0801005434138023	TAF1
17	GO_REGULATION_OF_PROTEIN_CONTAINING_COMPLEX_ASSEMBLY	1/9	432/16863	0.208341250684342	0.212677212064083	0.0801005434138023	HCFC1
17	GO_ANATOMICAL_STRUCTURE_HOMEOSTASIS	1/9	433/16863	0.208774877897769	0.212677212064083	0.0801005434138023	POLD1
17	GO_REGULATION_OF_DNA_BINDING_TRANSCRIPTION_FACTOR_ACTIVITY	1/9	433/16863	0.208774877897769	0.212677212064083	0.0801005434138023	TAF1
17	GO_CELLULAR_RESPONSE_TO_DRUG	1/9	436/16863	0.210074493062429	0.213005765058649	0.0802242862123353	TAF1
17	GO_SIGNAL_RELEASE	1/9	458/16863	0.219547171389499	0.221580015569032	0.0834536031597513	PIM3
17	GO_REGULATION_OF_CELL_CYCLE_PHASE_TRANSITION	1/9	482/16863	0.22976572148352	0.230188901295903	0.0866959647565448	TAF1
17	GO_CELL_GROWTH	1/9	483/16863	0.230188901295903	0.230188901295903	0.0866959647565448	NCBP1
28	GO_PEPTIDYL_TYROSINE_MODIFICATION	5/6	372/16863	2.99761722486712e-08	7.7938047846545e-06	3.47092520774087e-06	HGF/IGF1R/MATK/CBLB/NTRK1
28	GO_REGULATION_OF_MAP_KINASE_ACTIVITY	4/6	338/16863	2.30443708916337e-06	0.000243530809416116	0.000108455016339161	HGF/IGF1R/KIDINS220/NTRK1
28	GO_POSITIVE_REGULATION_OF_PHOSPHATIDYLINOSITOL_3_KINASE_SIGNALING	3/6	89/16863	2.80997087787826e-06	0.000243530809416116	0.000108455016339161	HGF/IGF1R/NTRK1
28	GO_NERVE_GROWTH_FACTOR_SIGNALING_PATHWAY	2/6	12/16863	6.95239233727297e-06	0.000416737209906099	0.000185591469998668	KIDINS220/NTRK1
28	GO_REGULATION_OF_PHOSPHATIDYLINOSITOL_3_KINASE_SIGNALING	3/6	126/16863	8.01417711357884e-06	0.000416737209906099	0.000185591469998668	HGF/IGF1R/NTRK1
28	GO_PHOSPHATIDYLINOSITOL_3_KINASE_SIGNALING	3/6	150/16863	1.35299945443083e-05	0.000586299763586693	0.000261105157872616	HGF/IGF1R/NTRK1
28	GO_INOSITOL_LIPID_MEDIATED_SIGNALING	3/6	193/16863	2.87833754050546e-05	0.00106909680075917	0.000476115984143761	HGF/IGF1R/NTRK1
28	GO_PEPTIDYL_TYROSINE_AUTOPHOSPHORYLATION	2/6	36/16863	6.6112169739575e-05	0.00191748525788661	0.000853940803107396	IGF1R/NTRK1
28	GO_POSITIVE_REGULATION_OF_MAP_KINASE_ACTIVITY	3/6	259/16863	6.92219654975234e-05	0.00191748525788661	0.000853940803107396	HGF/KIDINS220/NTRK1
28	GO_NEUROTROPHIN_SIGNALING_PATHWAY	2/6	38/16863	7.37494329956387e-05	0.00191748525788661	0.000853940803107396	KIDINS220/NTRK1
28	GO_PROTEIN_KINASE_B_SIGNALING	3/6	274/16863	8.18455632592453e-05	0.00193453149521853	0.000861532244834161	HGF/IGF1R/NTRK1
28	GO_POSITIVE_REGULATION_OF_NEURON_PROJECTION_DEVELOPMENT	3/6	289/16863	9.58973130852347e-05	0.00207777511684675	0.00092532495082244	HGF/KIDINS220/NTRK1
28	GO_ACTIVATION_OF_MAPKK_ACTIVITY	2/6	52/16863	0.00013879831441187	0.00245858886977372	0.00109491812014214	KIDINS220/NTRK1
28	GO_RESPONSE_TO_NERVE_GROWTH_FACTOR	2/6	52/16863	0.00013879831441187	0.00245858886977372	0.00109491812014214	KIDINS220/NTRK1
28	GO_ACTIVATION_OF_PROTEIN_KINASE_ACTIVITY	3/6	334/16863	0.000147340953675386	0.00245858886977372	0.00109491812014214	HGF/KIDINS220/NTRK1
28	GO_POSITIVE_REGULATION_OF_PROTEIN_SERINE_THREONINE_KINASE_ACTIVITY	3/6	337/16863	0.000151297776601459	0.00245858886977372	0.00109491812014214	HGF/KIDINS220/NTRK1
28	GO_POSITIVE_REGULATION_OF_NEURON_DIFFERENTIATION	3/6	378/16863	0.00021253495213308	0.00325053456203534	0.00144760648511695	HGF/KIDINS220/NTRK1
28	GO_POSITIVE_REGULATION_OF_CELL_PROJECTION_ORGANIZATION	3/6	390/16863	0.00023310384880787	0.00336705559389146	0.00149949844262373	HGF/KIDINS220/NTRK1
28	GO_NEGATIVE_REGULATION_OF_PHOSPHORYLATION	3/6	469/16863	0.000401590997536979	0.00549545575576918	0.00244736896005915	HGF/IGF1R/CBLB
28	GO_ERBB_SIGNALING_PATHWAY	2/6	143/16863	0.00104753720856921	0.0136179837113998	0.00606468910224282	MATK/CBLB
28	GO_POSITIVE_REGULATION_OF_PROTEIN_KINASE_B_SIGNALING	2/6	177/16863	0.00159840350495439	0.0197897576803877	0.00881325240826983	HGF/IGF1R
28	GO_PROTEIN_AUTOPHOSPHORYLATION	2/6	233/16863	0.00274902358367658	0.0324884605343595	0.0144685451772451	IGF1R/NTRK1
28	GO_REGULATION_OF_STRESS_ACTIVATED_PROTEIN_KINASE_SIGNALING_CASCADE	2/6	243/16863	0.00298583151724444	0.0334011498042132	0.014875005985682	HGF/IGF1R
28	GO_CELLULAR_RESPONSE_TO_TOXIC_SUBSTANCE	2/6	247/16863	0.00308318305885045	0.0334011498042132	0.014875005985682	HGF/NTRK1
28	GO_NEGATIVE_REGULATION_OF_KINASE_ACTIVITY	2/6	258/16863	0.00335861187792996	0.0335861187792996	0.0149573808328865	IGF1R/CBLB
28	GO_REGULATION_OF_PEPTIDYL_TYROSINE_PHOSPHORYLATION	2/6	258/16863	0.00335861187792996	0.0335861187792996	0.0149573808328865	HGF/CBLB
28	GO_REGULATION_OF_HYDROGEN_PEROXIDE_MEDIATED_PROGRAMMED_CELL_DEATH	1/6	11/16863	0.00390809562097572	0.0342998623229464	0.0152752423300571	HGF
28	GO_NEGATIVE_REGULATION_OF_TRANSFERASE_ACTIVITY	2/6	286/16863	0.00411037793107163	0.0342998623229464	0.0152752423300571	IGF1R/CBLB
28	GO_POSITIVE_REGULATION_OF_NEURON_PROJECTION_REGENERATION	1/6	12/16863	0.00426274500539736	0.0342998623229464	0.0152752423300571	HGF
28	GO_PROGRAMMED_CELL_DEATH_INVOLVED_IN_CELL_DEVELOPMENT	1/6	12/16863	0.00426274500539736	0.0342998623229464	0.0152752423300571	NTRK1
28	GO_STRESS_ACTIVATED_PROTEIN_KINASE_SIGNALING_CASCADE	2/6	297/16863	0.00442545612450793	0.0342998623229464	0.0152752423300571	HGF/IGF1R
28	GO_BEHAVIORAL_RESPONSE_TO_PAIN	1/6	13/16863	0.00461728915885817	0.0342998623229464	0.0152752423300571	NTRK1
28	GO_DETECTION_OF_MECHANICAL_STIMULUS_INVOLVED_IN_SENSORY_PERCEPTION_OF_PAIN	1/6	13/16863	0.00461728915885817	0.0342998623229464	0.0152752423300571	NTRK1
28	GO_PROGRAMMED_CELL_DEATH_IN_RESPONSE_TO_REACTIVE_OXYGEN_SPECIES	1/6	13/16863	0.00461728915885817	0.0342998623229464	0.0152752423300571	HGF
28	GO_REGULATION_OF_TAU_PROTEIN_KINASE_ACTIVITY	1/6	13/16863	0.00461728915885817	0.0342998623229464	0.0152752423300571	HGF
28	GO_NEGATIVE_REGULATION_OF_EPIDERMAL_GROWTH_FACTOR_ACTIVATED_RECEPTOR_ACTIVITY	1/6	14/16863	0.00497172810633872	0.0349364677742721	0.0155587508306475	CBLB
28	GO_SERTOLI_CELL_DEVELOPMENT	1/6	14/16863	0.00497172810633872	0.0349364677742721	0.0155587508306475	NTRK1
28	GO_RESPONSE_TO_WATER	1/6	15/16863	0.00532606187281515	0.0364414759718931	0.0162289973963896	NTRK1
28	GO_DETECTION_OF_TEMPERATURE_STIMULUS_INVOLVED_IN_SENSORY_PERCEPTION	1/6	16/16863	0.00568029048325913	0.0369218881411844	0.0164429461357501	NTRK1
28	GO_HEPATOCYTE_GROWTH_FACTOR_RECEPTOR_SIGNALING_PATHWAY	1/6	16/16863	0.00568029048325913	0.0369218881411844	0.0164429461357501	HGF
28	GO_CHEMOSENSORY_BEHAVIOR	1/6	17/16863	0.0060344139626386	0.0373558959591913	0.0166362289696803	NTRK1
28	GO_POSITIVE_REGULATION_OF_MYELINATION	1/6	17/16863	0.0060344139626386	0.0373558959591913	0.0166362289696803	HGF
28	GO_NEGATIVE_REGULATION_OF_RELEASE_OF_CYTOCHROME_C_FROM_MITOCHONDRIA	1/6	19/16863	0.00674234562804887	0.0376530613191423	0.0167685698182415	HGF
28	GO_RESPONSE_TO_HEPATOCYTE_GROWTH_FACTOR	1/6	19/16863	0.00674234562804887	0.0376530613191423	0.0167685698182415	HGF
28	GO_DENDRITIC_SPINE_MAINTENANCE	1/6	20/16863	0.00709615386399221	0.0376530613191423	0.0167685698182415	IGF1R
28	GO_DETECTION_OF_TEMPERATURE_STIMULUS	1/6	20/16863	0.00709615386399221	0.0376530613191423	0.0167685698182415	NTRK1
28	GO_NLS_BEARING_PROTEIN_IMPORT_INTO_NUCLEUS	1/6	20/16863	0.00709615386399221	0.0376530613191423	0.0167685698182415	CBLB
28	GO_SERTOLI_CELL_DIFFERENTIATION	1/6	20/16863	0.00709615386399221	0.0376530613191423	0.0167685698182415	NTRK1
28	GO_TRANSCYTOSIS	1/6	20/16863	0.00709615386399221	0.0376530613191423	0.0167685698182415	IGF1R
28	GO_SENSORY_PERCEPTION_OF_TEMPERATURE_STIMULUS	1/6	21/16863	0.0074498570686955	0.0379796634874672	0.0169140201766048	NTRK1
28	GO_SYMPATHETIC_NERVOUS_SYSTEM_DEVELOPMENT	1/6	21/16863	0.0074498570686955	0.0379796634874672	0.0169140201766048	NTRK1
28	GO_BRANCHING_INVOLVED_IN_SALIVARY_GLAND_MORPHOGENESIS	1/6	23/16863	0.00815694848415671	0.040230682793563	0.0179164984100888	HGF
28	GO_SYNAPSE_ORGANIZATION	2/6	414/16863	0.00844799386335002	0.040230682793563	0.0179164984100888	IGF1R/NTRK1
28	GO_DETECTION_OF_STIMULUS_INVOLVED_IN_SENSORY_PERCEPTION_OF_PAIN	1/6	24/16863	0.00851033674479218	0.040230682793563	0.0179164984100888	NTRK1
28	GO_REGULATION_OF_PLATELET_DERIVED_GROWTH_FACTOR_RECEPTOR_SIGNALING_PATHWAY	1/6	24/16863	0.00851033674479218	0.040230682793563	0.0179164984100888	CBLB
28	GO_POSITIVE_REGULATION_OF_SYNAPTIC_TRANSMISSION_GLUTAMATERGIC	1/6	26/16863	0.00921679849652934	0.041469445495756	0.0184681741074217	NTRK1
28	GO_CELLULAR_RESPONSE_TO_DRUG	2/6	436/16863	0.00933796073200905	0.041469445495756	0.0184681741074217	HGF/NTRK1
28	GO_INNERVATION	1/6	27/16863	0.00956987203748216	0.041469445495756	0.0184681741074217	NTRK1
28	GO_NEGATIVE_REGULATION_OF_CELLULAR_RESPONSE_TO_DRUG	1/6	27/16863	0.00956987203748216	0.041469445495756	0.0184681741074217	HGF
28	GO_REGULATION_OF_EPIDERMAL_GROWTH_FACTOR_ACTIVATED_RECEPTOR_ACTIVITY	1/6	27/16863	0.00956987203748216	0.041469445495756	0.0184681741074217	CBLB
28	GO_MYOBLAST_PROLIFERATION	1/6	28/16863	0.00992284072171678	0.0416119127039736	0.0185316210422555	HGF
28	GO_NEGATIVE_REGULATION_OF_PEPTIDYL_SERINE_PHOSPHORYLATION	1/6	28/16863	0.00992284072171678	0.0416119127039736	0.0185316210422555	HGF
28	GO_NEGATIVE_REGULATION_OF_PROTEIN_TYROSINE_KINASE_ACTIVITY	1/6	29/16863	0.0102757045741475	0.0424076696710849	0.0188860067361107	CBLB
28	GO_DETECTION_OF_MECHANICAL_STIMULUS_INVOLVED_IN_SENSORY_PERCEPTION	1/6	30/16863	0.0106284636196837	0.0425138544787349	0.0189332955168455	NTRK1
28	GO_RESPONSE_TO_PAIN	1/6	30/16863	0.0106284636196837	0.0425138544787349	0.0189332955168455	NTRK1
28	GO_ERBB2_SIGNALING_PATHWAY	1/6	32/16863	0.0113336673896882	0.0433346106076314	0.0192988144406456	MATK
28	GO_NEUROTROPHIN_TRK_RECEPTOR_SIGNALING_PATHWAY	1/6	32/16863	0.0113336673896882	0.0433346106076314	0.0192988144406456	NTRK1
28	GO_REGULATION_OF_NEURON_PROJECTION_REGENERATION	1/6	32/16863	0.0113336673896882	0.0433346106076314	0.0192988144406456	HGF
28	GO_CELL_DEATH_IN_RESPONSE_TO_HYDROGEN_PEROXIDE	1/6	34/16863	0.0120384522309186	0.0453622837686788	0.0202018267795735	HGF
28	GO_NEGATIVE_REGULATION_OF_RESPONSE_TO_DRUG	1/6	36/16863	0.0127428183424909	0.0460020939486465	0.0204867624872515	HGF
28	GO_POSITIVE_REGULATION_OF_INTERLEUKIN_10_PRODUCTION	1/6	36/16863	0.0127428183424909	0.0460020939486465	0.0204867624872515	HGF
28	GO_AMYLOID_BETA_CLEARANCE	1/6	37/16863	0.0130948444368597	0.0460020939486465	0.0204867624872515	IGF1R
28	GO_HYALURONAN_METABOLIC_PROCESS	1/6	37/16863	0.0130948444368597	0.0460020939486465	0.0204867624872515	HGF
28	GO_POSITIVE_REGULATION_OF_PROTEIN_CONTAINING_COMPLEX_DISASSEMBLY	1/6	37/16863	0.0130948444368597	0.0460020939486465	0.0204867624872515	IGF1R
28	GO_INSULIN_LIKE_GROWTH_FACTOR_RECEPTOR_SIGNALING_PATHWAY	1/6	38/16863	0.0134467659234505	0.0460020939486465	0.0204867624872515	IGF1R
28	GO_SALIVARY_GLAND_DEVELOPMENT	1/6	38/16863	0.0134467659234505	0.0460020939486465	0.0204867624872515	HGF
28	GO_NEGATIVE_REGULATION_OF_EXTRINSIC_APOPTOTIC_SIGNALING_PATHWAY_VIA_DEATH_DOMAIN_RECEPTORS	1/6	39/16863	0.0137985828271332	0.0465926173383718	0.0207497486122304	HGF
28	GO_REGULATION_OF_MYELINATION	1/6	42/16863	0.0148534062893605	0.0488055472667212	0.0217352639649366	HGF
28	GO_REGULATION_OF_RESPONSE_TO_REACTIVE_OXYGEN_SPECIES	1/6	42/16863	0.0148534062893605	0.0488055472667212	0.0217352639649366	HGF
28	GO_REGULATION_OF_CELLULAR_RESPONSE_TO_DRUG	1/6	43/16863	0.015204805110017	0.0488055472667212	0.0217352639649366	HGF
28	GO_RESPONSE_TO_ELECTRICAL_STIMULUS	1/6	43/16863	0.015204805110017	0.0488055472667212	0.0217352639649366	NTRK1
28	GO_CELLULAR_RESPONSE_TO_AMYLOID_BETA	1/6	44/16863	0.0155560994720465	0.0492368481437625	0.0219273412785987	IGF1R
28	GO_AUTONOMIC_NERVOUS_SYSTEM_DEVELOPMENT	1/6	45/16863	0.0159072894002925	0.0492368481437625	0.0219273412785987	NTRK1
28	GO_DETECTION_OF_MECHANICAL_STIMULUS	1/6	45/16863	0.0159072894002925	0.0492368481437625	0.0219273412785987	NTRK1
28	GO_REGULATION_OF_RELEASE_OF_CYTOCHROME_C_FROM_MITOCHONDRIA	1/6	48/16863	0.0169602328306907	0.0518783592468186	0.0231037227414982	HGF
28	GO_EXOCRINE_SYSTEM_DEVELOPMENT	1/6	49/16863	0.017311005272143	0.0523355973343859	0.0233073510396051	HGF
28	GO_CRANIAL_NERVE_DEVELOPMENT	1/6	51/16863	0.0180122372509577	0.0532179736960114	0.0237003121723127	NTRK1
28	GO_RESPONSE_TO_NICOTINE	1/6	51/16863	0.0180122372509577	0.0532179736960114	0.0237003121723127	NTRK1
28	GO_P38MAPK_CASCADE	1/6	52/16863	0.0183626968379486	0.0534658633992586	0.023810708396431	HGF
28	GO_NEGATIVE_REGULATION_OF_ERBB_SIGNALING_PATHWAY	1/6	53/16863	0.0187130521897405	0.0534658633992586	0.023810708396431	CBLB
28	GO_NEGATIVE_REGULATION_OF_PEPTIDYL_TYROSINE_PHOSPHORYLATION	1/6	53/16863	0.0187130521897405	0.0534658633992586	0.023810708396431	CBLB
28	GO_INTERLEUKIN_10_PRODUCTION	1/6	55/16863	0.0194134502869343	0.0535261270968924	0.0238375464803974	HGF
28	GO_NEGATIVE_REGULATION_OF_MITOCHONDRION_ORGANIZATION	1/6	55/16863	0.0194134502869343	0.0535261270968924	0.0238375464803974	HGF
28	GO_RESPONSE_TO_AMYLOID_BETA	1/6	55/16863	0.0194134502869343	0.0535261270968924	0.0238375464803974	IGF1R
28	GO_CELLULAR_COMPONENT_MAINTENANCE	1/6	56/16863	0.0197634930819295	0.0535261270968924	0.0238375464803974	IGF1R
28	GO_REGULATION_OF_MORPHOGENESIS_OF_A_BRANCHING_STRUCTURE	1/6	56/16863	0.0197634930819295	0.0535261270968924	0.0238375464803974	HGF
28	GO_PLATELET_DERIVED_GROWTH_FACTOR_RECEPTOR_SIGNALING_PATHWAY	1/6	58/16863	0.0204632662886654	0.0535780114355736	0.0238606528660449	CBLB
28	GO_REGULATION_OF_EXTRINSIC_APOPTOTIC_SIGNALING_PATHWAY_VIA_DEATH_DOMAIN_RECEPTORS	1/6	58/16863	0.0204632662886654	0.0535780114355736	0.0238606528660449	HGF
28	GO_NEGATIVE_REGULATION_OF_SIGNALING_RECEPTOR_ACTIVITY	1/6	59/16863	0.0208129967499728	0.0535780114355736	0.0238606528660449	CBLB
28	GO_NEURON_PROJECTION_REGENERATION	1/6	59/16863	0.0208129967499728	0.0535780114355736	0.0238606528660449	HGF
28	GO_RELEASE_OF_CYTOCHROME_C_FROM_MITOCHONDRIA	1/6	59/16863	0.0208129967499728	0.0535780114355736	0.0238606528660449	HGF
28	GO_NEGATIVE_REGULATION_OF_RESPONSE_TO_OXIDATIVE_STRESS	1/6	60/16863	0.0211626231496099	0.0539439413617508	0.0240236176104963	HGF
28	GO_NEGATIVE_REGULATION_OF_INTERLEUKIN_6_PRODUCTION	1/6	61/16863	0.0215121455123485	0.0541333962320846	0.024107990224815	HGF
28	GO_MECHANORECEPTOR_DIFFERENTIATION	1/6	62/16863	0.0218615638629572	0.0541333962320846	0.024107990224815	NTRK1
28	GO_POSITIVE_REGULATION_OF_OSTEOBLAST_DIFFERENTIATION	1/6	62/16863	0.0218615638629572	0.0541333962320846	0.024107990224815	HGF
28	GO_POSITIVE_REGULATION_OF_NERVOUS_SYSTEM_PROCESS	1/6	63/16863	0.0222108782261991	0.0544795126302996	0.0242621311309026	HGF
28	GO_POSITIVE_REGULATION_OF_DNA_BIOSYNTHETIC_PROCESS	1/6	67/16863	0.0236070963006069	0.0573630377397924	0.0255462921108387	HGF
28	GO_POSITIVE_REGULATION_OF_SYNAPSE_ASSEMBLY	1/6	68/16863	0.0239558910983084	0.0576715896811129	0.0256837039065685	NTRK1
28	GO_POSITIVE_CHEMOTAXIS	1/6	70/16863	0.0246531692018043	0.0588057247015515	0.0261887842800432	HGF
28	GO_REGULATION_OF_SYNAPTIC_TRANSMISSION_GLUTAMATERGIC	1/6	71/16863	0.0250016525570589	0.0590948151348665	0.0263175290074304	NTRK1
28	GO_POSITIVE_REGULATION_OF_SMALL_GTPASE_MEDIATED_SIGNAL_TRANSDUCTION	1/6	72/16863	0.0253500321476176	0.0593784536791042	0.0264438457680221	NTRK1
28	GO_ANIMAL_ORGAN_REGENERATION	1/6	73/16863	0.0256983079981987	0.0596567864243899	0.0265677996221979	HGF
28	GO_MULTICELLULAR_ORGANISMAL_RESPONSE_TO_STRESS	1/6	76/16863	0.026742513357207	0.0609916971304721	0.0271622942686313	NTRK1
28	GO_REGULATION_OF_OXIDATIVE_STRESS_INDUCED_CELL_DEATH	1/6	76/16863	0.026742513357207	0.0609916971304721	0.0271622942686313	HGF
28	GO_RESPONSE_TO_AXON_INJURY	1/6	78/16863	0.0274381320163125	0.0620340376020979	0.0276264944786671	NTRK1
28	GO_NERVE_DEVELOPMENT	1/6	79/16863	0.0277857859458868	0.0622784857407807	0.02773535802221	NTRK1
28	GO_NEGATIVE_REGULATION_OF_AUTOPHAGY	1/6	84/16863	0.0295225025813665	0.0656055612919255	0.0292170515874972	HGF
28	GO_EPHRIN_RECEPTOR_SIGNALING_PATHWAY	1/6	86/16863	0.0302164649570217	0.0660191671329885	0.0294012485207641	NTRK1
28	GO_EXTRINSIC_APOPTOTIC_SIGNALING_PATHWAY_VIA_DEATH_DOMAIN_RECEPTORS	1/6	86/16863	0.0302164649570217	0.0660191671329885	0.0294012485207641	HGF
28	GO_POSITIVE_REGULATION_OF_OSSIFICATION	1/6	88/16863	0.0309100137551814	0.066612496822342	0.0296654844148082	HGF
28	GO_NEURON_PROJECTION_ORGANIZATION	1/6	89/16863	0.0312566331243297	0.066612496822342	0.0296654844148082	IGF1R
28	GO_REGULATION_OF_PROTEIN_TYROSINE_KINASE_ACTIVITY	1/6	89/16863	0.0312566331243297	0.066612496822342	0.0296654844148082	CBLB
28	GO_NEGATIVE_REGULATION_OF_CYSTEINE_TYPE_ENDOPEPTIDASE_ACTIVITY	1/6	92/16863	0.0322958714077672	0.068267695658695	0.0304026174998237	HGF
28	GO_REGULATION_OF_ERBB_SIGNALING_PATHWAY	1/6	94/16863	0.0329881806563933	0.0691687658924376	0.0308039038387374	CBLB
28	GO_CELL_DEATH_IN_RESPONSE_TO_OXIDATIVE_STRESS	1/6	95/16863	0.0333341804724863	0.0693350953827714	0.0308779777008294	HGF
28	GO_POSITIVE_REGULATION_OF_COLD_INDUCED_THERMOGENESIS	1/6	97/16863	0.0340258706113199	0.0698172332472933	0.0310926949684302	IGF1R
28	GO_CELLULAR_RESPONSE_TO_HYDROGEN_PEROXIDE	1/6	98/16863	0.0343715609832829	0.0698172332472933	0.0310926949684302	HGF
28	GO_REGULATION_OF_RESPONSE_TO_OXIDATIVE_STRESS	1/6	98/16863	0.0343715609832829	0.0698172332472933	0.0310926949684302	HGF
28	GO_NEGATIVE_REGULATION_OF_EXTRINSIC_APOPTOTIC_SIGNALING_PATHWAY	1/6	104/16863	0.0364435390005105	0.0723306880926162	0.0322120473286955	HGF
28	GO_REGULATION_OF_RESPONSE_TO_DRUG	1/6	104/16863	0.0364435390005105	0.0723306880926162	0.0322120473286955	HGF
28	GO_SYNAPTIC_TRANSMISSION_GLUTAMATERGIC	1/6	104/16863	0.0364435390005105	0.0723306880926162	0.0322120473286955	NTRK1
28	GO_SENSORY_PERCEPTION_OF_PAIN	1/6	105/16863	0.0367885081971213	0.072462213115542	0.032270621225545	NTRK1
28	GO_REGULATION_OF_SYNAPSE_ASSEMBLY	1/6	107/16863	0.0374781378347501	0.0732655326092859	0.0326283748462407	NTRK1
28	GO_REGULATION_OF_DNA_BIOSYNTHETIC_PROCESS	1/6	108/16863	0.0378227983249021	0.0733875191378697	0.0326827008306303	HGF
28	GO_MUCOPOLYSACCHARIDE_METABOLIC_PROCESS	1/6	114/16863	0.0398886022115778	0.0768224931482238	0.0342124463413143	HGF
28	GO_REGULATION_OF_PROTEIN_CONTAINING_COMPLEX_DISASSEMBLY	1/6	115/16863	0.0402325432460712	0.0769151562057243	0.0342537132899987	IGF1R
28	GO_EPIDERMAL_GROWTH_FACTOR_RECEPTOR_SIGNALING_PATHWAY	1/6	120/16863	0.0419507086905884	0.0796144836463721	0.035455842919437	CBLB
28	GO_GLAND_MORPHOGENESIS	1/6	122/16863	0.0426372567863064	0.0803310635104323	0.0357749675552533	HGF
28	GO_APOPTOTIC_MITOCHONDRIAL_CHANGES	1/6	124/16863	0.0433233948434548	0.0804577332807018	0.0358313791938348	HGF
28	GO_REGULATION_OF_OSTEOBLAST_DIFFERENTIATION	1/6	124/16863	0.0433233948434548	0.0804577332807018	0.0358313791938348	HGF
28	GO_PLATELET_DEGRANULATION	1/6	128/16863	0.0446944416257287	0.0824152824304217	0.0367031622159773	HGF
28	GO_B_CELL_DIFFERENTIATION	1/6	132/16863	0.0460638506040769	0.0843422616694366	0.0375613311078463	NTRK1
28	GO_ENSHEATHMENT_OF_NEURONS	1/6	137/16863	0.0477733110501445	0.085684062462505	0.0381588942140711	HGF
28	GO_REGULATION_OF_NERVOUS_SYSTEM_PROCESS	1/6	137/16863	0.0477733110501445	0.085684062462505	0.0381588942140711	HGF
28	GO_DETECTION_OF_ABIOTIC_STIMULUS	1/6	138/16863	0.0481148966135605	0.085684062462505	0.0381588942140711	NTRK1
28	GO_HEPATICOBILIARY_SYSTEM_DEVELOPMENT	1/6	138/16863	0.0481148966135605	0.085684062462505	0.0381588942140711	HGF
28	GO_INSULIN_RECEPTOR_SIGNALING_PATHWAY	1/6	139/16863	0.0484563800587217	0.0857051620086233	0.0381682907730711	IGF1R
28	GO_REGULATION_OF_PEPTIDYL_SERINE_PHOSPHORYLATION	1/6	140/16863	0.0487977614100519	0.0857257970717128	0.038177480477281	HGF
28	GO_EPITHELIAL_TO_MESENCHYMAL_TRANSITION	1/6	141/16863	0.0491390406919715	0.0857459770463932	0.0381864675105395	HGF
28	GO_CELLULAR_RESPONSE_TO_CARBOHYDRATE_STIMULUS	1/6	142/16863	0.0494802179288958	0.0857657110767527	0.0381952559451125	IGF1R
28	GO_CELLULAR_RESPONSE_TO_ANTIBIOTIC	1/6	144/16863	0.0501622663653993	0.0858038766776568	0.0382122527714261	HGF
28	GO_DENDRITE_MORPHOGENESIS	1/6	144/16863	0.0501622663653993	0.0858038766776568	0.0382122527714261	KIDINS220
28	GO_RESPONSE_TO_HYDROGEN_PEROXIDE	1/6	145/16863	0.0505031376137876	0.0858223253567632	0.0382204687823642	HGF
28	GO_POSITIVE_REGULATION_OF_NF_KAPPAB_TRANSCRIPTION_FACTOR_ACTIVITY	1/6	148/16863	0.051525139772264	0.0869904957194068	0.0387407065956872	NTRK1
28	GO_NEGATIVE_REGULATION_OF_NEURON_APOPTOTIC_PROCESS	1/6	149/16863	0.051865603377491	0.0870003669557914	0.0387451026928626	NTRK1
28	GO_CELLULAR_GLUCOSE_HOMEOSTASIS	1/6	150/16863	0.0522059651328897	0.0870099418881495	0.0387493668327791	IGF1R
28	GO_ACTIVATION_OF_MAPK_ACTIVITY	1/6	152/16863	0.0528863831917036	0.0875825454130123	0.0390043724511391	HGF
28	GO_ADAPTIVE_THERMOGENESIS	1/6	154/16863	0.0535663941436625	0.088147230869318	0.0392558518041497	IGF1R
28	GO_REGULATION_OF_EXTRINSIC_APOPTOTIC_SIGNALING_PATHWAY	1/6	155/16863	0.0539062470154763	0.0881485800253072	0.0392564526428493	HGF
28	GO_PROTEIN_TETRAMERIZATION	1/6	158/16863	0.0549251955064943	0.0892534426980533	0.0397484967481209	IGF1R
28	GO_MALE_SEX_DIFFERENTIATION	1/6	160/16863	0.0556039863069312	0.0897952573900752	0.0399897907405193	NTRK1
28	GO_IMPORT_INTO_NUCLEUS	1/6	164/16863	0.056960349119233	0.0908569985950955	0.0404626309532814	CBLB
28	GO_POSITIVE_REGULATION_OF_SYNAPTIC_TRANSMISSION	1/6	164/16863	0.056960349119233	0.0908569985950955	0.0404626309532814	NTRK1
28	GO_CELLULAR_RESPONSE_TO_REACTIVE_OXYGEN_SPECIES	1/6	167/16863	0.0579765555545525	0.0912770427961388	0.0406496951723695	HGF
28	GO_SENSORY_PERCEPTION_OF_MECHANICAL_STIMULUS	1/6	167/16863	0.0579765555545525	0.0912770427961388	0.0406496951723695	NTRK1
28	GO_POSTSYNAPSE_ORGANIZATION	1/6	168/16863	0.0583150881771374	0.0912770427961388	0.0406496951723695	IGF1R
28	GO_AMINOGLYCAN_METABOLIC_PROCESS	1/6	169/16863	0.0586535194122936	0.0912770427961388	0.0406496951723695	HGF
28	GO_REGULATION_OF_SIGNALING_RECEPTOR_ACTIVITY	1/6	170/16863	0.058991849284315	0.0912770427961388	0.0406496951723695	CBLB
28	GO_INTERLEUKIN_6_PRODUCTION	1/6	171/16863	0.0593300778174902	0.0912770427961388	0.0406496951723695	HGF
28	GO_TEMPERATURE_HOMEOSTASIS	1/6	173/16863	0.0600062309644354	0.0917742355926658	0.0408711170655597	IGF1R
28	GO_NEGATIVE_REGULATION_OF_INFLAMMATORY_RESPONSE	1/6	178/16863	0.0616948421013632	0.0932596450369444	0.0415326354415542	HGF
28	GO_SYNAPSE_ASSEMBLY	1/6	178/16863	0.0616948421013632	0.0932596450369444	0.0415326354415542	NTRK1
28	GO_REGULATION_OF_MITOCHONDRION_ORGANIZATION	1/6	181/16863	0.0627067948531103	0.0936998084011992	0.0417286596118701	HGF
28	GO_REGULATION_OF_MORPHOGENESIS_OF_AN_EPITHELIUM	1/6	181/16863	0.0627067948531103	0.0936998084011992	0.0417286596118701	HGF
28	GO_NEGATIVE_REGULATION_OF_MAPK_CASCADE	1/6	186/16863	0.0643913616565856	0.0956671658897842	0.0426048107201468	IGF1R
28	GO_DNA_BIOSYNTHETIC_PROCESS	1/6	190/16863	0.0657371978391898	0.0970026560928931	0.0431995634421791	HGF
28	GO_POSITIVE_REGULATION_OF_DNA_METABOLIC_PROCESS	1/6	192/16863	0.0664095107097499	0.0970026560928931	0.0431995634421791	HGF
28	GO_PROTEIN_IMPORT	1/6	192/16863	0.0664095107097499	0.0970026560928931	0.0431995634421791	CBLB
28	GO_POSITIVE_REGULATION_OF_PEPTIDYL_TYROSINE_PHOSPHORYLATION	1/6	194/16863	0.0670814203579191	0.0974366999612232	0.0433928623309091	HGF
28	GO_MORPHOGENESIS_OF_A_BRANCHING_STRUCTURE	1/6	199/16863	0.0687594316499919	0.0987067598609121	0.0439584760514184	HGF
28	GO_REGENERATION	1/6	199/16863	0.0687594316499919	0.0987067598609121	0.0439584760514184	HGF
28	GO_REGULATION_OF_OSSIFICATION	1/6	200/16863	0.0690947319026385	0.0987067598609121	0.0439584760514184	HGF
28	GO_CIRCADIAN_RHYTHM	1/6	207/16863	0.0714390178815727	0.100946438310918	0.0449559037012185	NTRK1
28	GO_EPITHELIAL_CELL_DEVELOPMENT	1/6	207/16863	0.0714390178815727	0.100946438310918	0.0449559037012185	NTRK1
28	GO_NEGATIVE_REGULATION_OF_NEURON_DEATH	1/6	210/16863	0.0724422047414509	0.101186437929169	0.045062786122302	NTRK1
28	GO_POSITIVE_REGULATION_OF_ERK1_AND_ERK2_CASCADE	1/6	211/16863	0.0727763995875177	0.101186437929169	0.045062786122302	NTRK1
28	GO_RESPONSE_TO_MECHANICAL_STIMULUS	1/6	211/16863	0.0727763995875177	0.101186437929169	0.045062786122302	NTRK1
28	GO_CELLULAR_RESPONSE_TO_INSULIN_STIMULUS	1/6	215/16863	0.0741121757452324	0.101873294555869	0.0453686736888486	IGF1R
28	GO_JNK_CASCADE	1/6	216/16863	0.0744458690985197	0.101873294555869	0.0453686736888486	IGF1R
28	GO_MESENCHYMAL_CELL_DIFFERENTIATION	1/6	216/16863	0.0744458690985197	0.101873294555869	0.0453686736888486	HGF
28	GO_DEVELOPMENT_OF_PRIMARY_SEXUAL_CHARACTERISTICS	1/6	223/16863	0.0767789175842977	0.103432738714598	0.0460631629903068	NTRK1
28	GO_EXTRINSIC_APOPTOTIC_SIGNALING_PATHWAY	1/6	223/16863	0.0767789175842977	0.103432738714598	0.0460631629903068	HGF
28	GO_OSTEOBLAST_DIFFERENTIATION	1/6	223/16863	0.0767789175842977	0.103432738714598	0.0460631629903068	HGF
28	GO_RESPONSE_TO_CARBOHYDRATE	1/6	229/16863	0.0787747708627078	0.105281982587177	0.0468867128930749	IGF1R
28	GO_NEGATIVE_REGULATION_OF_APOPTOTIC_SIGNALING_PATHWAY	1/6	231/16863	0.0794392557243093	0.105281982587177	0.0468867128930749	HGF
28	GO_POSITIVE_REGULATION_OF_VASCULATURE_DEVELOPMENT	1/6	232/16863	0.0797713483448996	0.105281982587177	0.0468867128930749	HGF
28	GO_RESPONSE_TO_REACTIVE_OXYGEN_SPECIES	1/6	232/16863	0.0797713483448996	0.105281982587177	0.0468867128930749	HGF
28	GO_REGULATION_OF_SYNAPSE_STRUCTURE_OR_ACTIVITY	1/6	234/16863	0.0804352340857537	0.10562202455705	0.0470381485881601	NTRK1
28	GO_REGULATION_OF_RAS_PROTEIN_SIGNAL_TRANSDUCTION	1/6	237/16863	0.0814303143063775	0.106290350709948	0.0473357837169809	NTRK1
28	GO_REGULATION_OF_CYSTEINE_TYPE_ENDOPEPTIDASE_ACTIVITY	1/6	238/16863	0.0817618082384215	0.106290350709948	0.0473357837169809	HGF
28	GO_CARBOHYDRATE_HOMEOSTASIS	1/6	241/16863	0.0827556919459646	0.107047163711198	0.0476728259442582	IGF1R
28	GO_NEURON_APOPTOTIC_PROCESS	1/6	243/16863	0.0834177829170043	0.107264317962099	0.0477695343151048	NTRK1
28	GO_DENDRITE_DEVELOPMENT	1/6	244/16863	0.0837486790242542	0.107264317962099	0.0477695343151048	KIDINS220
28	GO_RESPONSE_TO_TEMPERATURE_STIMULUS	1/6	249/16863	0.0854016667363664	0.108205393831197	0.0481886369288731	NTRK1
28	GO_NEGATIVE_REGULATION_OF_DEFENSE_RESPONSE	1/6	250/16863	0.0857319658816406	0.108205393831197	0.0481886369288731	HGF
28	GO_REGULATION_OF_ANIMAL_ORGAN_MORPHOGENESIS	1/6	250/16863	0.0857319658816406	0.108205393831197	0.0481886369288731	HGF
28	GO_NEGATIVE_REGULATION_OF_CELLULAR_CATABOLIC_PROCESS	1/6	259/16863	0.0887001876176764	0.111410863674376	0.0496161741059975	HGF
28	GO_POSITIVE_REGULATION_OF_DNA_BINDING_TRANSCRIPTION_FACTOR_ACTIVITY	1/6	261/16863	0.089358700693971	0.111698375867464	0.0497442159733644	NTRK1
28	GO_NEGATIVE_REGULATION_OF_PEPTIDASE_ACTIVITY	1/6	264/16863	0.0903457267673109	0.112391813203353	0.0500530342201168	HGF
28	GO_PROTEIN_LOCALIZATION_TO_NUCLEUS	1/6	266/16863	0.091003248734128	0.11267068890892	0.0501772298784666	CBLB
28	GO_SEX_DIFFERENTIATION	1/6	270/16863	0.092317104530213	0.113621620204442	0.0506007215485368	NTRK1
28	GO_RESPONSE_TO_INSULIN	1/6	271/16863	0.0926453210897755	0.113621620204442	0.0506007215485368	IGF1R
28	GO_MESENCHYME_DEVELOPMENT	1/6	276/16863	0.0942849207433058	0.115089574616242	0.0512544664282859	HGF
28	GO_NEURON_PROJECTION_GUIDANCE	1/6	282/16863	0.0962491805559723	0.116938256750247	0.0520777661640775	NTRK1
28	GO_RHYTHMIC_PROCESS	1/6	293/16863	0.099841103850361	0.120738079074855	0.0537699947296926	NTRK1
28	GO_COGNITION	1/6	298/16863	0.101469858977124	0.122139645065057	0.0543941739156122	NTRK1
28	GO_CELL_CHEMOTAXIS	1/6	306/16863	0.104070758594604	0.124508310360101	0.0554490450996401	HGF
28	GO_NEGATIVE_REGULATION_OF_CYTOKINE_PRODUCTION	1/6	307/16863	0.104395429455777	0.124508310360101	0.0554490450996401	HGF
28	GO_B_CELL_ACTIVATION	1/6	311/16863	0.1056931326141	0.125480431414	0.0558819735042107	NTRK1
28	GO_NEGATIVE_REGULATION_OF_CATABOLIC_PROCESS	1/6	314/16863	0.106665381345274	0.126059087044414	0.0561396743922493	HGF
28	GO_ERK1_AND_ERK2_CASCADE	1/6	316/16863	0.107313057693721	0.12625065611026	0.0562249885511281	NTRK1
28	GO_PEPTIDYL_SERINE_MODIFICATION	1/6	319/16863	0.108283838481074	0.126627271265754	0.0563927118997285	HGF
28	GO_CELLULAR_RESPONSE_TO_PEPTIDE_HORMONE_STIMULUS	1/6	320/16863	0.108607236508704	0.126627271265754	0.0563927118997285	IGF1R
28	GO_AGING	1/6	323/16863	0.10957684421809	0.127187408467426	0.0566421657142382	NTRK1
28	GO_PROTEIN_CONTAINING_COMPLEX_DISASSEMBLY	1/6	326/16863	0.110545572863429	0.127741550864407	0.0568889497776711	IGF1R
28	GO_REGULATION_OF_AUTOPHAGY	1/6	328/16863	0.111190903906333	0.127918739007286	0.056967859476929	HGF
28	GO_RESPONSE_TO_ANTIBIOTIC	1/6	331/16863	0.112158168861859	0.128463100899046	0.0572102878497775	HGF
28	GO_REGULATION_OF_SMALL_GTPASE_MEDIATED_SIGNAL_TRANSDUCTION	1/6	337/16863	0.114090067316798	0.130102708343717	0.0579404774000361	NTRK1
28	GO_RESPONSE_TO_ACID_CHEMICAL	1/6	345/16863	0.116660481568771	0.132452948506029	0.058987143059365	NTRK1
28	GO_NUCLEAR_TRANSPORT	1/6	347/16863	0.117302113110263	0.132602388733341	0.059053695387318	CBLB
28	GO_CELLULAR_RESPONSE_TO_CHEMICAL_STRESS	1/6	351/16863	0.118584211085161	0.132827517597113	0.0591539552051921	HGF
28	GO_NEURON_DEATH	1/6	353/16863	0.119224677894783	0.132827517597113	0.0591539552051921	NTRK1
28	GO_REGULATION_OF_DNA_METABOLIC_PROCESS	1/6	353/16863	0.119224677894783	0.132827517597113	0.0591539552051921	HGF
28	GO_LYMPHOCYTE_DIFFERENTIATION	1/6	354/16863	0.119544765837402	0.132827517597113	0.0591539552051921	NTRK1
28	GO_NEGATIVE_REGULATION_OF_PROTEOLYSIS	1/6	360/16863	0.121463258502287	0.134384881747212	0.0598475181870173	HGF
28	GO_IN_UTERO_EMBRYONIC_DEVELOPMENT	1/6	376/16863	0.126562215440713	0.139432949214345	0.0620956453991011	KIDINS220
28	GO_REGULATION_OF_INFLAMMATORY_RESPONSE	1/6	387/16863	0.130053423024933	0.142421257524917	0.0634264709625138	HGF
28	GO_CELLULAR_RESPONSE_TO_PEPTIDE	1/6	388/16863	0.13037022804204	0.142421257524917	0.0634264709625138	IGF1R
28	GO_NEGATIVE_REGULATION_OF_ORGANELLE_ORGANIZATION	1/6	394/16863	0.132269039870457	0.143891005716815	0.0640810146916991	HGF
28	GO_OSSIFICATION	1/6	396/16863	0.13290120884023	0.143976309576916	0.0641190042650232	HGF
28	GO_POSITIVE_REGULATION_OF_GTPASE_ACTIVITY	1/6	402/16863	0.134795413442017	0.145422437738275	0.0647630289522684	NTRK1
28	GO_REGULATION_OF_APOPTOTIC_SIGNALING_PATHWAY	1/6	408/16863	0.136686168496292	0.146852908301801	0.0654000806202353	HGF
28	GO_NEGATIVE_REGULATION_OF_RESPONSE_TO_EXTERNAL_STIMULUS	1/6	410/16863	0.137315654484033	0.146922099447936	0.0654308944909838	HGF
28	GO_REGULATION_OF_VASCULATURE_DEVELOPMENT	1/6	425/16863	0.142024618821381	0.15133770858016	0.0673973600964276	HGF
28	GO_REGULATION_OF_DNA_BINDING_TRANSCRIPTION_FACTOR_ACTIVITY	1/6	433/16863	0.144527295149033	0.152904840420654	0.0680952730618295	NTRK1
28	GO_RESPONSE_TO_PEPTIDE_HORMONE	1/6	436/16863	0.145464228970535	0.152904840420654	0.0680952730618295	IGF1R
28	GO_GLAND_DEVELOPMENT	1/6	437/16863	0.145776350150676	0.152904840420654	0.0680952730618295	HGF
28	GO_REPRODUCTIVE_SYSTEM_DEVELOPMENT	1/6	439/16863	0.146400307509275	0.152904840420654	0.0680952730618295	NTRK1
28	GO_EPITHELIAL_CELL_PROLIFERATION	1/6	441/16863	0.147023885019859	0.152904840420654	0.0680952730618295	HGF
28	GO_RESPONSE_TO_RADIATION	1/6	441/16863	0.147023885019859	0.152904840420654	0.0680952730618295	NTRK1
28	GO_REGULATION_OF_TRANS_SYNAPTIC_SIGNALING	1/6	444/16863	0.147958539475408	0.153263825751419	0.0682551450714822	NTRK1
28	GO_RAS_PROTEIN_SIGNAL_TRANSDUCTION	1/6	447/16863	0.148892340313333	0.153619081275661	0.0684133560336953	NTRK1
28	GO_RESPONSE_TO_OXIDATIVE_STRESS	1/6	453/16863	0.150757383631166	0.154928536537957	0.0689965142476732	HGF
28	GO_REGULATION_OF_PEPTIDASE_ACTIVITY	1/6	455/16863	0.151378307382287	0.154954172911002	0.0690079312559119	HGF
28	GO_NEGATIVE_REGULATION_OF_HYDROLASE_ACTIVITY	1/6	463/16863	0.153858220533337	0.156875048386932	0.0698633818727228	HGF
28	GO_POSITIVE_REGULATION_OF_CYTOKINE_PRODUCTION	1/6	468/16863	0.15540509724141	0.157833301885807	0.0702901344430717	HGF
28	GO_REGULATION_OF_GTPASE_ACTIVITY	1/6	477/16863	0.158183536789955	0.16003003721941	0.0712684376280773	NTRK1
28	GO_MULTICELLULAR_ORGANISMAL_HOMEOSTASIS	1/6	483/16863	0.16003159491469	0.161272149914029	0.071821605224871	IGF1R
28	GO_PROTEIN_COMPLEX_OLIGOMERIZATION	1/6	493/16863	0.163104178369418	0.163733924231848	0.0729179419656005	IGF1R
28	GO_PROCESS_UTILIZING_AUTOPHAGIC_MECHANISM	1/6	499/16863	0.164943228459852	0.164943228459852	0.0734564985043876	HGF
8	GO_I_KAPPAB_KINASE_NF_KAPPAB_SIGNALING	10/18	273/16863	4.09667065137698e-14	3.84693792407113e-11	1.80444346581623e-11	TRAF2/TNF/CHUK/SHARPIN/NFKB1/RELA/TLR4/BIRC2/BIRC3/LPAR1
8	GO_POSITIVE_REGULATION_OF_I_KAPPAB_KINASE_NF_KAPPAB_SIGNALING	9/18	184/16863	8.04798728885174e-14	3.84693792407113e-11	1.80444346581623e-11	TRAF2/TNF/CHUK/SHARPIN/RELA/TLR4/BIRC2/BIRC3/LPAR1
8	GO_NIK_NF_KAPPAB_SIGNALING	8/18	183/16863	6.5807704996584e-12	2.09707219922448e-09	9.83652011527886e-10	TRAF2/TNF/CHUK/NFKB1/RELA/TLR4/BIRC2/BIRC3
8	GO_ACTIVATION_OF_INNATE_IMMUNE_RESPONSE	9/18	322/16863	1.26239053081009e-11	3.0171133686361e-09	1.41520622664499e-09	MAP3K1/CHUK/NFKB1/RELA/XIAP/TLR4/BIRC2/BIRC3/PAK2
8	GO_REGULATION_OF_TUMOR_NECROSIS_FACTOR_MEDIATED_SIGNALING_PATHWAY	6/18	60/16863	2.81823178049585e-11	5.38845916430806e-09	2.52750892313944e-09	TRAF2/TNF/CHUK/SHARPIN/BIRC2/BIRC3
8	GO_REGULATION_OF_INFLAMMATORY_RESPONSE	9/18	387/16863	6.5219180207406e-11	1.03915893797134e-08	4.87427557339561e-09	TNF/SHARPIN/NFKB1/RELA/XIAP/NFKBIZ/TLR4/BIRC2/BIRC3
8	GO_POSITIVE_REGULATION_OF_RESPONSE_TO_BIOTIC_STIMULUS	9/18	400/16863	8.75150539280798e-11	1.19520559364635e-08	5.60622751479128e-09	MAP3K1/CHUK/NFKB1/RELA/XIAP/TLR4/BIRC2/BIRC3/PAK2
8	GO_REGULATION_OF_NUCLEOTIDE_BINDING_OLIGOMERIZATION_DOMAIN_CONTAINING_SIGNALING_PATHWAY	4/18	10/16863	1.90035777250017e-10	2.27092753813771e-08	1.06520054090141e-08	XIAP/TLR4/BIRC2/BIRC3
8	GO_TUMOR_NECROSIS_FACTOR_MEDIATED_SIGNALING_PATHWAY	7/18	166/16863	2.29223094564789e-10	2.43485864893264e-08	1.14209401502456e-08	TRAF2/TNF/CHUK/SHARPIN/RELA/BIRC2/BIRC3
8	GO_NUCLEOTIDE_BINDING_DOMAIN_LEUCINE_RICH_REPEAT_CONTAINING_RECEPTOR_SIGNALING_PATHWAY	5/18	37/16863	3.22173477225467e-10	3.06251417733255e-08	1.4365019153751e-08	RELA/XIAP/TLR4/BIRC2/BIRC3
8	GO_POSITIVE_REGULATION_OF_CYTOKINE_PRODUCTION	9/18	468/16863	3.52381338396005e-10	3.06251417733255e-08	1.4365019153751e-08	TRAF2/TNF/CHUK/NFKB1/RELA/TLR4/BIRC2/BIRC3/AKIRIN2
8	GO_RESPONSE_TO_TUMOR_NECROSIS_FACTOR	8/18	313/16863	4.79860464105668e-10	3.82288836404182e-08	1.79316278692118e-08	TRAF2/TNF/CHUK/SHARPIN/NFKB1/RELA/BIRC2/BIRC3
8	GO_REGULATION_OF_RESPONSE_TO_CYTOKINE_STIMULUS	7/18	189/16863	5.69955526996559e-10	4.191365260067e-08	1.96600044129987e-08	TRAF2/TNF/CHUK/SHARPIN/TLR4/BIRC2/BIRC3
8	GO_PATTERN_RECOGNITION_RECEPTOR_SIGNALING_PATHWAY	7/18	202/16863	9.07805368561424e-10	6.1990138024623e-08	2.90770742110652e-08	MAP3K1/CHUK/RELA/XIAP/TLR4/BIRC2/BIRC3
8	GO_PROGRAMMED_NECROTIC_CELL_DEATH	5/18	49/16863	1.39854349329219e-09	8.91338386391555e-08	4.18090896942086e-08	TRAF2/TNF/TLR4/BIRC2/BIRC3
8	GO_REGULATION_OF_CYSTEINE_TYPE_ENDOPEPTIDASE_ACTIVITY	7/18	238/16863	2.84791002655652e-09	1.70162624086752e-07	7.98164257442813e-08	TRAF2/TNF/XIAP/BIRC2/SH3RF1/BIRC3/PAK2
8	GO_NECROTIC_CELL_DEATH	5/18	61/16863	4.3296311367589e-09	2.43478080396559e-07	1.14205750108934e-07	TRAF2/TNF/TLR4/BIRC2/BIRC3
8	GO_CYTOPLASMIC_PATTERN_RECOGNITION_RECEPTOR_SIGNALING_PATHWAY	5/18	63/16863	5.10882363805298e-09	2.71335299887703e-07	1.27272448526934e-07	RELA/XIAP/TLR4/BIRC2/BIRC3
8	GO_POSITIVE_REGULATION_OF_NF_KAPPAB_TRANSCRIPTION_FACTOR_ACTIVITY	6/18	148/16863	7.02590693816361e-09	3.53514054362338e-07	1.65819188679097e-07	TRAF2/TNF/CHUK/NFKB1/RELA/TLR4
8	GO_REGULATION_OF_PEPTIDASE_ACTIVITY	8/18	455/16863	9.12076270314403e-09	4.35972457210285e-07	2.04497100607335e-07	TRAF2/TNF/XIAP/BIRC2/SH3RF1/BIRC3/PAK2/AKIRIN2
8	GO_STRESS_ACTIVATED_PROTEIN_KINASE_SIGNALING_CASCADE	7/18	297/16863	1.32044276929596e-08	6.01115851165207e-07	2.81959207879738e-07	TRAF2/TNF/CHUK/NFKB1/TLR4/SH3RF1/GADD45G
8	GO_ACTIVATION_OF_PROTEIN_KINASE_ACTIVITY	7/18	334/16863	2.96344254395136e-08	1.28775048728068e-06	6.04031829532669e-07	TRAF2/TNF/MAP3K1/TLR4/PAK2/GADD45G/LPAR1
8	GO_NEGATIVE_REGULATION_OF_CYSTEINE_TYPE_ENDOPEPTIDASE_ACTIVITY	5/18	92/16863	3.50820492188206e-08	1.45263941374793e-06	6.81374576367121e-07	XIAP/BIRC2/SH3RF1/BIRC3/PAK2
8	GO_MYD88_INDEPENDENT_TOLL_LIKE_RECEPTOR_SIGNALING_PATHWAY	4/18	33/16863	3.64679350731699e-08	1.45263941374793e-06	6.81374576367121e-07	CHUK/TLR4/BIRC2/BIRC3
8	GO_REGULATION_OF_NIK_NF_KAPPAB_SIGNALING	5/18	116/16863	1.12661640461033e-07	4.30818113122992e-06	2.02079405626948e-06	TRAF2/TNF/RELA/TLR4/BIRC2
8	GO_POSITIVE_REGULATION_OF_MAP_KINASE_ACTIVITY	6/18	259/16863	1.9702415375687e-07	7.24442657659877e-06	3.39806840082699e-06	TRAF2/TNF/MAP3K1/TLR4/GADD45G/LPAR1
8	GO_POSITIVE_REGULATION_OF_DNA_BINDING_TRANSCRIPTION_FACTOR_ACTIVITY	6/18	261/16863	2.06169302292613e-07	7.2999204811755e-06	3.42409835386563e-06	TRAF2/TNF/CHUK/NFKB1/RELA/TLR4
8	GO_ZYMOGEN_INHIBITION	3/18	12/16863	2.23320119007902e-07	7.62478692041264e-06	3.57648010140474e-06	XIAP/BIRC2/BIRC3
8	GO_POSITIVE_REGULATION_OF_JNK_CASCADE	5/18	141/16863	2.98794997321263e-07	9.84993163583199e-06	4.62020576620175e-06	TRAF2/TNF/TLR4/SH3RF1/GADD45G
8	GO_TOLL_LIKE_RECEPTOR_SIGNALING_PATHWAY	5/18	150/16863	4.06534291071347e-07	1.29548927421403e-05	6.07661782443487e-06	MAP3K1/CHUK/TLR4/BIRC2/BIRC3
8	GO_REGULATION_OF_EXTRINSIC_APOPTOTIC_SIGNALING_PATHWAY	5/18	155/16863	4.78464385244579e-07	1.47552242675425e-05	6.9210807509063e-06	TRAF2/TNF/RELA/SH3RF1/PAK2
8	GO_FC_EPSILON_RECEPTOR_SIGNALING_PATHWAY	5/18	168/16863	7.13344412275543e-07	2.13111643167319e-05	9.99620788254544e-06	MAP3K1/CHUK/NFKB1/RELA/PAK2
8	GO_I_KAPPAB_PHOSPHORYLATION	3/18	18/16863	8.25003835262387e-07	2.39001111063891e-05	1.12105784313166e-05	TRAF2/CHUK/TLR4
8	GO_POSITIVE_REGULATION_OF_STRESS_ACTIVATED_PROTEIN_KINASE_SIGNALING_CASCADE	5/18	175/16863	8.73033416417079e-07	2.45476454733743e-05	1.15143106933027e-05	TRAF2/TNF/TLR4/SH3RF1/GADD45G
8	GO_POSITIVE_REGULATION_OF_PROTEIN_SERINE_THREONINE_KINASE_ACTIVITY	6/18	337/16863	9.23598501211106e-07	2.49544904414533e-05	1.1705145263223e-05	TRAF2/TNF/MAP3K1/TLR4/GADD45G/LPAR1
8	GO_REGULATION_OF_MAP_KINASE_ACTIVITY	6/18	338/16863	9.39708845075648e-07	2.49544904414533e-05	1.1705145263223e-05	TRAF2/TNF/MAP3K1/TLR4/GADD45G/LPAR1
8	GO_POSITIVE_REGULATION_OF_NIK_NF_KAPPAB_SIGNALING	4/18	77/16863	1.17124791479747e-06	2.94661317512205e-05	1.38213742854216e-05	TRAF2/TNF/RELA/TLR4
8	GO_POSITIVE_REGULATION_OF_TYPE_I_INTERFERON_PRODUCTION	4/18	77/16863	1.17124791479747e-06	2.94661317512205e-05	1.38213742854216e-05	CHUK/NFKB1/RELA/TLR4
8	GO_RESPONSE_TO_MOLECULE_OF_BACTERIAL_ORIGIN	6/18	358/16863	1.31373229019298e-06	3.22032838313971e-05	1.51052619601136e-05	TNF/CHUK/NFKB1/RELA/TLR4/AKIRIN2
8	GO_T_CELL_RECEPTOR_SIGNALING_PATHWAY	5/18	201/16863	1.72894857822893e-06	4.13218710196714e-05	1.93824235348822e-05	CHUK/NFKB1/RELA/NFKBIZ/PAK2
8	GO_JNK_CASCADE	5/18	216/16863	2.46250937852866e-06	5.74185113627659e-05	2.69327084789014e-05	TRAF2/TNF/TLR4/SH3RF1/GADD45G
8	GO_EXTRINSIC_APOPTOTIC_SIGNALING_PATHWAY	5/18	223/16863	2.87942401506389e-06	6.55411752000257e-05	3.07427225668476e-05	TRAF2/TNF/RELA/SH3RF1/PAK2
8	GO_NEGATIVE_REGULATION_OF_EXTRINSIC_APOPTOTIC_SIGNALING_PATHWAY	4/18	104/16863	3.90873940886794e-06	8.59287559686314e-05	4.0305714647255e-05	TRAF2/TNF/RELA/SH3RF1
8	GO_REGULATION_OF_DNA_BINDING_TRANSCRIPTION_FACTOR_ACTIVITY	6/18	433/16863	3.95487998181985e-06	8.59287559686314e-05	4.0305714647255e-05	TRAF2/TNF/CHUK/NFKB1/RELA/TLR4
8	GO_FC_RECEPTOR_SIGNALING_PATHWAY	5/18	240/16863	4.12529083746513e-06	8.76395120137037e-05	4.11081613277228e-05	MAP3K1/CHUK/NFKB1/RELA/PAK2
8	GO_REGULATION_OF_STRESS_ACTIVATED_PROTEIN_KINASE_SIGNALING_CASCADE	5/18	243/16863	4.38340952127433e-06	9.10986848334405e-05	4.27307198183722e-05	TRAF2/TNF/TLR4/SH3RF1/GADD45G
8	GO_REGULATION_OF_IMMUNE_EFFECTOR_PROCESS	6/18	455/16863	5.26109243260313e-06	0.000107012858841885	5.01954171621262e-05	TRAF2/TNF/NFKBIZ/TLR4/BIRC2/BIRC3
8	GO_NEGATIVE_REGULATION_OF_PROTEIN_MATURATION	3/18	33/16863	5.46124479427638e-06	0.000108769792152671	5.10195237360031e-05	XIAP/BIRC2/BIRC3
8	GO_NEGATIVE_REGULATION_OF_HYDROLASE_ACTIVITY	6/18	463/16863	5.81546673837618e-06	0.000111544915651185	5.2321222271972e-05	TNF/XIAP/BIRC2/SH3RF1/BIRC3/PAK2
8	GO_INNATE_IMMUNE_RESPONSE_ACTIVATING_CELL_SURFACE_RECEPTOR_SIGNALING_PATHWAY	4/18	115/16863	5.83393910309547e-06	0.000111544915651185	5.2321222271972e-05	CHUK/NFKB1/RELA/PAK2
8	GO_NEGATIVE_REGULATION_OF_PEPTIDASE_ACTIVITY	5/18	264/16863	6.56643251226822e-06	0.000123088421210361	5.77358152781478e-05	XIAP/BIRC2/SH3RF1/BIRC3/PAK2
8	GO_CYTOKINE_METABOLIC_PROCESS	4/18	124/16863	7.86920451465914e-06	0.000144672298384887	6.7859941766089e-05	TNF/NFKB1/RELA/TLR4
8	GO_INTRACELLULAR_RECEPTOR_SIGNALING_PATHWAY	5/18	278/16863	8.4416954197588e-06	0.0001522690720998	7.14232820023287e-05	RELA/XIAP/TLR4/BIRC2/BIRC3
8	GO_IMMUNE_RESPONSE_REGULATING_CELL_SURFACE_RECEPTOR_SIGNALING_PATHWAY	6/18	500/16863	9.036016723138e-06	0.000159970962728147	7.50359283441869e-05	MAP3K1/CHUK/NFKB1/RELA/NFKBIZ/PAK2
8	GO_TYPE_I_INTERFERON_PRODUCTION	4/18	129/16863	9.20419811879687e-06	0.00015998569821036	7.50428401647362e-05	CHUK/NFKB1/RELA/TLR4
8	GO_ANTIGEN_RECEPTOR_MEDIATED_SIGNALING_PATHWAY	5/18	312/16863	1.47610834321008e-05	0.000251992781448007	0.000118199653046521	CHUK/NFKB1/RELA/NFKBIZ/PAK2
8	GO_RESPONSE_TO_VIRUS	5/18	328/16863	1.87883200556659e-05	0.000315116385495028	0.000147808390465626	TNF/CHUK/RELA/BIRC2/BIRC3
8	GO_RESPONSE_TO_NICOTINE	3/18	51/16863	2.05960453979843e-05	0.000339479644835741	0.000159236213058826	TNF/NFKB1/RELA
8	GO_CELLULAR_RESPONSE_TO_VIRUS	3/18	52/16863	2.18424416101851e-05	0.000353921596259948	0.000166010350150559	CHUK/BIRC2/BIRC3
8	GO_CELLULAR_RESPONSE_TO_REACTIVE_OXYGEN_SPECIES	4/18	167/16863	2.54778973574479e-05	0.00040594783122867	0.000190413759197768	TRAF2/TNF/CHUK/RELA
8	GO_CELLULAR_RESPONSE_TO_CHEMICAL_STRESS	5/18	351/16863	2.60279368366468e-05	0.000407913239603842	0.000191335653018318	TRAF2/TNF/CHUK/RELA/TLR4
8	GO_INTERLEUKIN_12_PRODUCTION	3/18	57/16863	2.88226307767214e-05	0.000444426371331382	0.000208462490846916	NFKB1/RELA/TLR4
8	GO_NEGATIVE_REGULATION_OF_PROTEOLYSIS	5/18	360/16863	2.93892031076896e-05	0.000445969494777003	0.000209186307834181	XIAP/BIRC2/SH3RF1/BIRC3/PAK2
8	GO_MEMBRANE_PROTEIN_PROTEOLYSIS	3/18	59/16863	3.19803385689114e-05	0.000477706307373114	0.000224072766946649	TNF/NFKB1/RELA
8	GO_POSITIVE_REGULATION_OF_CYTOKINE_BIOSYNTHETIC_PROCESS	3/18	67/16863	4.68749552481324e-05	0.000677392847871166	0.00031773767143043	TNF/RELA/TLR4
8	GO_POSITIVE_REGULATION_OF_CHEMOKINE_C_X_C_MOTIF_LIGAND_2_PRODUCTION	2/18	10/16863	4.81827548694972e-05	0.000677392847871166	0.00031773767143043	TNF/TLR4
8	GO_REGULATION_OF_MIRNA_METABOLIC_PROCESS	2/18	10/16863	4.81827548694972e-05	0.000677392847871166	0.00031773767143043	NFKB1/RELA
8	GO_RESPONSE_TO_LIPOTEICHOIC_ACID	2/18	10/16863	4.81827548694972e-05	0.000677392847871166	0.00031773767143043	RELA/TLR4
8	GO_REGULATION_OF_PROTEIN_MATURATION	3/18	69/16863	5.11990278519737e-05	0.000709366240963577	0.000332735100914428	XIAP/BIRC2/BIRC3
8	GO_REGULATION_OF_APOPTOTIC_SIGNALING_PATHWAY	5/18	408/16863	5.34371777704379e-05	0.000729799170693409	0.000342319364364008	TRAF2/TNF/RELA/SH3RF1/PAK2
8	GO_REGULATION_OF_TOLL_LIKE_RECEPTOR_SIGNALING_PATHWAY	3/18	73/16863	6.06153869037896e-05	0.000816173378591871	0.00038283402255025	TLR4/BIRC2/BIRC3
8	GO_RESPONSE_TO_MECHANICAL_STIMULUS	4/18	211/16863	6.35293006372141e-05	0.000843527936238565	0.000395664942565105	MAP3K1/NFKB1/RELA/TLR4
8	GO_POSITIVE_REGULATION_OF_IMMUNE_EFFECTOR_PROCESS	4/18	213/16863	6.59022385112045e-05	0.00086304849337961	0.00040482124882153	TRAF2/TNF/NFKBIZ/TLR4
8	GO_ACTIVATION_OF_MAPKKK_ACTIVITY	2/18	12/16863	7.05786826045646e-05	0.000868265184361034	0.000407268188216032	TNF/GADD45G
8	GO_POSITIVE_REGULATION_OF_INTERLEUKIN_8_BIOSYNTHETIC_PROCESS	2/18	12/16863	7.05786826045646e-05	0.000868265184361034	0.000407268188216032	TNF/TLR4
8	GO_POSITIVE_REGULATION_OF_PROTEIN_POLYUBIQUITINATION	2/18	12/16863	7.05786826045646e-05	0.000868265184361034	0.000407268188216032	XIAP/BIRC2
8	GO_VITAMIN_D_BIOSYNTHETIC_PROCESS	2/18	12/16863	7.05786826045646e-05	0.000868265184361034	0.000407268188216032	TNF/NFKB1
8	GO_GLIAL_CELL_DIFFERENTIATION	4/18	217/16863	7.08417200629296e-05	0.000868265184361034	0.000407268188216032	TNF/RELA/TLR4/LPAR1
8	GO_POSITIVE_REGULATION_OF_LEUKOCYTE_CELL_CELL_ADHESION	4/18	219/16863	7.34104102039843e-05	0.000888358888038088	0.000416693334402363	TNF/RELA/NFKBIZ/PAK2
8	GO_CELLULAR_RESPONSE_TO_MECHANICAL_STIMULUS	3/18	79/16863	7.67612395345215e-05	0.000917296812437531	0.000430266947917186	MAP3K1/NFKB1/TLR4
8	GO_NUCLEOTIDE_BINDING_OLIGOMERIZATION_DOMAIN_CONTAINING_2_SIGNALING_PATHWAY	2/18	13/16863	8.33584208175041e-05	0.000971837198799193	0.00045584964400843	RELA/TLR4
8	GO_REGULATION_OF_VITAMIN_METABOLIC_PROCESS	2/18	13/16863	8.33584208175041e-05	0.000971837198799193	0.00045584964400843	TNF/NFKB1
8	GO_RESPONSE_TO_OXIDATIVE_STRESS	5/18	453/16863	8.77737655725206e-05	0.00101098457695578	0.000474212100620086	TRAF2/TNF/CHUK/RELA/TLR4
8	GO_NEGATIVE_REGULATION_OF_APOPTOTIC_SIGNALING_PATHWAY	4/18	231/16863	9.02764095495666e-05	0.00102046206993182	0.000478657610428268	TRAF2/TNF/RELA/SH3RF1
8	GO_REGULATION_OF_PROTEIN_MODIFICATION_BY_SMALL_PROTEIN_CONJUGATION_OR_REMOVAL	4/18	232/16863	9.17988891361256e-05	0.00102046206993182	0.000478657610428268	RELA/XIAP/BIRC2/BIRC3
8	GO_RESPONSE_TO_REACTIVE_OXYGEN_SPECIES	4/18	232/16863	9.17988891361256e-05	0.00102046206993182	0.000478657610428268	TRAF2/TNF/CHUK/RELA
8	GO_REGULATION_OF_CYTOKINE_PRODUCTION_INVOLVED_IN_IMMUNE_RESPONSE	3/18	86/16863	9.88773103839808e-05	0.00108651389341478	0.000509639857514529	TRAF2/TNF/TLR4
8	GO_FAT_SOLUBLE_VITAMIN_BIOSYNTHETIC_PROCESS	2/18	15/16863	0.000112071382935326	0.00121750275097923	0.000571081448928816	TNF/NFKB1
8	GO_CELLULAR_RESPONSE_TO_BIOTIC_STIMULUS	4/18	249/16863	0.000120649771353074	0.0012959683304892	0.000607886488425895	TNF/NFKB1/RELA/TLR4
8	GO_CHEMOKINE_C_X_C_MOTIF_LIGAND_2_PRODUCTION	2/18	16/16863	0.00012800058971669	0.00134470949196875	0.000630749001958474	TNF/TLR4
8	GO_POSITIVE_REGULATION_OF_CHEMOKINE_SECRETION	2/18	16/16863	0.00012800058971669	0.00134470949196875	0.000630749001958474	TNF/TLR4
8	GO_POSITIVE_REGULATION_OF_CELL_CELL_ADHESION	4/18	259/16863	0.000140421872033594	0.00145916640939257	0.000684436126845665	TNF/RELA/NFKBIZ/PAK2
8	GO_POSITIVE_REGULATION_OF_LEUKOCYTE_ADHESION_TO_VASCULAR_ENDOTHELIAL_CELL	2/18	17/16863	0.000144975606710396	0.00148258541648441	0.000695421038782602	TNF/RELA
8	GO_POSITIVE_REGULATION_OF_INTERLEUKIN_6_PRODUCTION	3/18	98/16863	0.000145777227143865	0.00148258541648441	0.000695421038782602	TNF/TLR4/AKIRIN2
8	GO_INTERLEUKIN_1_MEDIATED_SIGNALING_PATHWAY	3/18	100/16863	0.000154775428618166	0.00155752957641018	0.000730574322341704	CHUK/NFKB1/RELA
8	GO_MEMBRANE_PROTEIN_INTRACELLULAR_DOMAIN_PROTEOLYSIS	2/18	18/16863	0.000162994432069788	0.00159002731692568	0.000745817702059394	NFKB1/RELA
8	GO_REGULATION_OF_IMMUNOGLOBULIN_SECRETION	2/18	18/16863	0.000162994432069788	0.00159002731692568	0.000745817702059394	TRAF2/TNF
8	GO_RESPONSE_TO_MUSCLE_STRETCH	2/18	18/16863	0.000162994432069788	0.00159002731692568	0.000745817702059394	NFKB1/RELA
8	GO_CYTOKINE_PRODUCTION_INVOLVED_IN_IMMUNE_RESPONSE	3/18	105/16863	0.000178834315526455	0.00169707215272762	0.000796028118324121	TRAF2/TNF/TLR4
8	GO_POSITIVE_REGULATION_OF_ADAPTIVE_IMMUNE_RESPONSE	3/18	105/16863	0.000178834315526455	0.00169707215272762	0.000796028118324121	TRAF2/TNF/NFKBIZ
8	GO_REGULATION_OF_LEUKOCYTE_DIFFERENTIATION	4/18	276/16863	0.000179293187683567	0.00169707215272762	0.000796028118324121	TNF/NFKBIZ/TLR4/SH3RF1
8	GO_PROTEIN_HETEROOLIGOMERIZATION	3/18	109/16863	0.000199740078019404	0.00184057782178915	0.000863340841314886	TRAF2/BIRC2/BIRC3
8	GO_INTERLEUKIN_8_BIOSYNTHETIC_PROCESS	2/18	20/16863	0.000202155513899436	0.00184057782178915	0.000863340841314886	TNF/TLR4
8	GO_POSITIVE_REGULATION_OF_RESPONSE_TO_OXIDATIVE_STRESS	2/18	20/16863	0.000202155513899436	0.00184057782178915	0.000863340841314886	TNF/TLR4
8	GO_RIG_I_SIGNALING_PATHWAY	2/18	20/16863	0.000202155513899436	0.00184057782178915	0.000863340841314886	BIRC2/BIRC3
8	GO_GLIOGENESIS	4/18	292/16863	0.000222502944668734	0.00197656346060094	0.000927126221334506	TNF/RELA/TLR4/LPAR1
8	GO_NEGATIVE_REGULATION_OF_NECROTIC_CELL_DEATH	2/18	21/16863	0.000223293780067888	0.00197656346060094	0.000927126221334506	BIRC2/BIRC3
8	GO_REGULATION_OF_VIRAL_INDUCED_CYTOPLASMIC_PATTERN_RECOGNITION_RECEPTOR_SIGNALING_PATHWAY	2/18	21/16863	0.000223293780067888	0.00197656346060094	0.000927126221334506	BIRC2/BIRC3
8	GO_RESPONSE_TO_AMINO_ACID	3/18	115/16863	0.000233976688970242	0.00205212582252799	0.000962569478525572	TNF/CHUK/RELA
8	GO_GLIAL_CELL_DEVELOPMENT	3/18	116/16863	0.00024002815140907	0.00207670165961775	0.000974097012769391	TNF/TLR4/LPAR1
8	GO_IMMUNOGLOBULIN_SECRETION	2/18	22/16863	0.000245467873992474	0.00207670165961775	0.000974097012769391	TRAF2/TNF
8	GO_POSITIVE_REGULATION_OF_INTERFERON_ALPHA_PRODUCTION	2/18	22/16863	0.000245467873992474	0.00207670165961775	0.000974097012769391	CHUK/TLR4
8	GO_VITAMIN_D_METABOLIC_PROCESS	2/18	22/16863	0.000245467873992474	0.00207670165961775	0.000974097012769391	TNF/NFKB1
8	GO_CHEMOKINE_SECRETION	2/18	23/16863	0.000268675807200224	0.00225310589195977	0.00105684112527512	TNF/TLR4
8	GO_PROTEIN_POLYUBIQUITINATION	4/18	312/16863	0.000286543968419354	0.0023820524679035	0.00111732476472901	TRAF2/SHARPIN/XIAP/BIRC2
8	GO_REGULATION_OF_PROTEIN_POLYUBIQUITINATION	2/18	24/16863	0.000292915593883998	0.00239339579276156	0.00112264546103989	XIAP/BIRC2
8	GO_VITAMIN_BIOSYNTHETIC_PROCESS	2/18	24/16863	0.000292915593883998	0.00239339579276156	0.00112264546103989	TNF/NFKB1
8	GO_REGULATION_OF_PROGRAMMED_NECROTIC_CELL_DEATH	2/18	26/16863	0.0003444827977625	0.002790894531025	0.00130909609140789	BIRC2/BIRC3
8	GO_CYTOPLASMIC_PATTERN_RECOGNITION_RECEPTOR_SIGNALING_PATHWAY_IN_RESPONSE_TO_VIRUS	2/18	27/16863	0.000371806256645505	0.00293819436261187	0.00137818850305291	BIRC2/BIRC3
8	GO_REGULATION_OF_HORMONE_BIOSYNTHETIC_PROCESS	2/18	27/16863	0.000371806256645505	0.00293819436261187	0.00137818850305291	TNF/NFKB1
8	GO_POSITIVE_REGULATION_OF_PROTEIN_MODIFICATION_BY_SMALL_PROTEIN_CONJUGATION_OR_REMOVAL	3/18	135/16863	0.000374957857990217	0.00293819436261187	0.00137818850305291	XIAP/BIRC2/BIRC3
8	GO_RESPONSE_TO_ORGANOPHOSPHORUS	3/18	135/16863	0.000374957857990217	0.00293819436261187	0.00137818850305291	RELA/BIRC2/LPAR1
8	GO_REGULATION_OF_LEUKOCYTE_ADHESION_TO_VASCULAR_ENDOTHELIAL_CELL	2/18	28/16863	0.000400153652375186	0.00308505557798934	0.00144707517751977	TNF/RELA
8	GO_RESPONSE_TO_ANGIOTENSIN	2/18	28/16863	0.000400153652375186	0.00308505557798934	0.00144707517751977	NFKB1/RELA
8	GO_LEUKOCYTE_CELL_CELL_ADHESION	4/18	343/16863	0.00041067927640264	0.00314087510592739	0.00147325786734758	TNF/RELA/NFKBIZ/PAK2
8	GO_RESPONSE_TO_ACID_CHEMICAL	4/18	345/16863	0.000419822544037797	0.00318532025476297	0.00149410529457061	TNF/CHUK/RELA/TEAD2
8	GO_POSITIVE_REGULATION_OF_CYTOKINE_SECRETION	3/18	141/16863	0.000425906638455403	0.00320603737293989	0.00150382285936181	TNF/CHUK/TLR4
8	GO_REGULATION_OF_PRODUCTION_OF_MOLECULAR_MEDIATOR_OF_IMMUNE_RESPONSE	3/18	142/16863	0.000434808461575375	0.00324747569739108	0.00152325990650584	TRAF2/TNF/TLR4
8	GO_ADAPTIVE_IMMUNE_RESPONSE_BASED_ON_SOMATIC_RECOMBINATION_OF_IMMUNE_RECEPTORS_BUILT_FROM_IMMUNOGLOBULIN_SUPERFAMILY_DOMAINS	4/18	352/16863	0.000452977476673213	0.00333088047566977	0.00156238172498934	TRAF2/TNF/NFKBIZ/TLR4
8	GO_NEURON_DEATH	4/18	353/16863	0.000457862633551546	0.00333088047566977	0.00156238172498934	TRAF2/TNF/XIAP/TLR4
8	GO_INTERFERON_ALPHA_PRODUCTION	2/18	30/16863	0.000459912366933483	0.00333088047566977	0.00156238172498934	CHUK/TLR4
8	GO_MIRNA_METABOLIC_PROCESS	2/18	30/16863	0.000459912366933483	0.00333088047566977	0.00156238172498934	NFKB1/RELA
8	GO_POSITIVE_REGULATION_OF_INFLAMMATORY_RESPONSE	3/18	150/16863	0.00051036630539757	0.00366849765383517	0.00172074433003059	TNF/NFKBIZ/TLR4
8	GO_ACTIVATION_OF_MAPK_ACTIVITY	3/18	152/16863	0.000530486830554021	0.00378466723887794	0.00177523479824048	TNF/TLR4/LPAR1
8	GO_POSITIVE_REGULATION_OF_INTERLEUKIN_6_SECRETION	2/18	34/16863	0.000591630424488001	0.0041896198948928	0.00196518176087242	TNF/TLR4
8	GO_REGULATION_OF_ADAPTIVE_IMMUNE_RESPONSE	3/18	160/16863	0.000616051812190238	0.00433048185627844	0.00203125442719072	TRAF2/TNF/NFKBIZ
8	GO_MYD88_DEPENDENT_TOLL_LIKE_RECEPTOR_SIGNALING_PATHWAY	2/18	36/16863	0.00066355839738024	0.00459682483982253	0.00215618518141863	MAP3K1/TLR4
8	GO_POSITIVE_REGULATION_OF_INTERLEUKIN_12_PRODUCTION	2/18	36/16863	0.00066355839738024	0.00459682483982253	0.00215618518141863	RELA/TLR4
8	GO_REGULATION_OF_NECROTIC_CELL_DEATH	2/18	37/16863	0.000701032778383146	0.00482149162686538	0.00226156731231519	BIRC2/BIRC3
8	GO_REGULATION_OF_HORMONE_METABOLIC_PROCESS	2/18	38/16863	0.000739511489822416	0.00501628670868618	0.0023529378307645	TNF/NFKB1
8	GO_POSITIVE_REGULATION_OF_CELL_ADHESION	4/18	401/16863	0.00073984981791292	0.00501628670868618	0.0023529378307645	TNF/RELA/NFKBIZ/PAK2
8	GO_INTERLEUKIN_6_PRODUCTION	3/18	171/16863	0.000747455039628551	0.00503216209778095	0.00236038433566911	TNF/TLR4/AKIRIN2
8	GO_TEMPERATURE_HOMEOSTASIS	3/18	173/16863	0.000773114909218319	0.00516851645603296	0.00242434266711081	TNF/TLR4/GADD45G
8	GO_REGULATION_OF_CELL_CELL_ADHESION	4/18	411/16863	0.000811302036881101	0.00538614407818286	0.00252642300958588	TNF/RELA/NFKBIZ/PAK2
8	GO_FAT_SOLUBLE_VITAMIN_METABOLIC_PROCESS	2/18	43/16863	0.000946901979098679	0.00624302270357474	0.00292835022211279	TNF/NFKB1
8	GO_ASTROCYTE_DEVELOPMENT	2/18	44/16863	0.000991365895074972	0.00644725031082771	0.00302414515790862	TNF/TLR4
8	GO_POSITIVE_REGULATION_OF_NITRIC_OXIDE_METABOLIC_PROCESS	2/18	44/16863	0.000991365895074972	0.00644725031082771	0.00302414515790862	TNF/TLR4
8	GO_CELLULAR_RESPONSE_TO_DRUG	4/18	436/16863	0.00101122973470643	0.00653199747553613	0.00306389663573925	TRAF2/TNF/NFKB1/RELA
8	GO_LEUKOCYTE_ADHESION_TO_VASCULAR_ENDOTHELIAL_CELL	2/18	45/16863	0.00103682057316825	0.00665235213388486	0.00312035015308847	TNF/RELA
8	GO_REGULATION_OF_REACTIVE_OXYGEN_SPECIES_METABOLIC_PROCESS	3/18	196/16863	0.00110942084489142	0.00707070885144133	0.00331658442051751	TNF/TLR4/BIRC2
8	GO_REGULATION_OF_CD4_POSITIVE_ALPHA_BETA_T_CELL_DIFFERENTIATION	2/18	47/16863	0.00113069450669369	0.00711147334473134	0.00333570540063373	NFKBIZ/SH3RF1
8	GO_REGULATION_OF_LIPID_STORAGE	2/18	47/16863	0.00113069450669369	0.00711147334473134	0.00333570540063373	TNF/NFKB1
8	GO_REGULATION_OF_LEUKOCYTE_MEDIATED_IMMUNITY	3/18	198/16863	0.00114238222766718	0.00713802228529294	0.00334815843815767	TRAF2/TNF/TLR4
8	GO_POSITIVE_REGULATION_OF_PEPTIDASE_ACTIVITY	3/18	199/16863	0.0011590934818806	0.00719541148492113	0.00337507739768377	TRAF2/TNF/AKIRIN2
8	GO_MULTI_ORGANISM_CELLULAR_PROCESS	2/18	49/16863	0.00122850838761822	0.00748059884435043	0.00350884728880564	BIRC2/BIRC3
8	GO_POSITIVE_REGULATION_OF_EXTRINSIC_APOPTOTIC_SIGNALING_PATHWAY	2/18	49/16863	0.00122850838761822	0.00748059884435043	0.00350884728880564	TRAF2/PAK2
8	GO_POSITIVE_REGULATION_OF_INTERLEUKIN_8_PRODUCTION	2/18	49/16863	0.00122850838761822	0.00748059884435043	0.00350884728880564	TNF/TLR4
8	GO_PROTEIN_K63_LINKED_UBIQUITINATION	2/18	50/16863	0.00127888800968293	0.00768941469972879	0.00360679438679197	TRAF2/BIRC2
8	GO_RESPONSE_TO_INTERLEUKIN_6	2/18	50/16863	0.00127888800968293	0.00768941469972879	0.00360679438679197	NFKB1/RELA
8	GO_RESPONSE_TO_INTERLEUKIN_1	3/18	207/16863	0.00129839118287403	0.00775788731767233	0.00363891213094959	CHUK/NFKB1/RELA
8	GO_REGULATION_OF_HEMOPOIESIS	4/18	477/16863	0.0014110817746086	0.00837884581693059	0.00393017872496414	TNF/NFKBIZ/TLR4/SH3RF1
8	GO_PROTEIN_PROCESSING	3/18	216/16863	0.00146727084638295	0.00865870943914876	0.00406145146562142	XIAP/BIRC2/BIRC3
8	GO_REGULATION_OF_LYMPHOCYTE_ACTIVATION	4/18	491/16863	0.0015699342990686	0.00920771282153116	0.00431896681564884	NFKBIZ/TLR4/SH3RF1/PAK2
8	GO_PROTEIN_COMPLEX_OLIGOMERIZATION	4/18	493/16863	0.00159360954625979	0.00922403399087984	0.00432662241809603	TRAF2/SHARPIN/BIRC2/BIRC3
8	GO_POSITIVE_REGULATION_OF_CYTOKINE_PRODUCTION_INVOLVED_IN_IMMUNE_RESPONSE	2/18	56/16863	0.00160166280594775	0.00922403399087984	0.00432662241809603	TRAF2/TLR4
8	GO_POSITIVE_REGULATION_OF_REACTIVE_OXYGEN_SPECIES_BIOSYNTHETIC_PROCESS	2/18	56/16863	0.00160166280594775	0.00922403399087984	0.00432662241809603	TNF/TLR4
8	GO_POSITIVE_REGULATION_OF_RESPONSE_TO_CYTOKINE_STIMULUS	2/18	57/16863	0.0016588569941358	0.00949621129577138	0.00445428981721935	TRAF2/TLR4
8	GO_INTERLEUKIN_6_SECRETION	2/18	58/16863	0.00171701708356134	0.00971283036618129	0.00455589708873952	TNF/TLR4
8	GO_POSITIVE_REGULATION_OF_CHEMOKINE_PRODUCTION	2/18	58/16863	0.00171701708356134	0.00971283036618129	0.00455589708873952	TNF/TLR4
8	GO_LIPOPOLYSACCHARIDE_MEDIATED_SIGNALING_PATHWAY	2/18	59/16863	0.00177614117987686	0.00998818216448401	0.00468505351472163	TNF/TLR4
8	GO_NEGATIVE_REGULATION_OF_INTERLEUKIN_6_PRODUCTION	2/18	61/16863	0.00189727382859016	0.0105453126751872	0.0049463809729462	TNF/TLR4
8	GO_REGULATION_OF_CD4_POSITIVE_ALPHA_BETA_T_CELL_ACTIVATION	2/18	61/16863	0.00189727382859016	0.0105453126751872	0.0049463809729462	NFKBIZ/SH3RF1
8	GO_NEGATIVE_REGULATION_OF_LIPID_LOCALIZATION	2/18	63/16863	0.00202223983666514	0.0110472073362964	0.00518179952131939	TNF/NFKB1
8	GO_POSITIVE_REGULATION_OF_INTERFERON_GAMMA_PRODUCTION	2/18	63/16863	0.00202223983666514	0.0110472073362964	0.00518179952131939	TNF/TLR4
8	GO_REGULATION_OF_ALPHA_BETA_T_CELL_DIFFERENTIATION	2/18	63/16863	0.00202223983666514	0.0110472073362964	0.00518179952131939	NFKBIZ/SH3RF1
8	GO_DEFENSE_RESPONSE_TO_VIRUS	3/18	244/16863	0.00207920013576222	0.011267597703488	0.00528517575609544	RELA/BIRC2/BIRC3
8	GO_REGULATION_OF_IMMUNOGLOBULIN_PRODUCTION	2/18	64/16863	0.00208615564175457	0.011267597703488	0.00528517575609544	TRAF2/TNF
8	GO_REGULATION_OF_MONOOXYGENASE_ACTIVITY	2/18	65/16863	0.002151024141331	0.0114340060636323	0.00536323120800192	TNF/NFKB1
8	GO_REGULATION_OF_OSTEOCLAST_DIFFERENTIATION	2/18	65/16863	0.002151024141331	0.0114340060636323	0.00536323120800192	TNF/TLR4
8	GO_CELLULAR_RESPONSE_TO_TOXIC_SUBSTANCE	3/18	247/16863	0.0021528463299726	0.0114340060636323	0.00536323120800192	TNF/NFKB1/RELA
8	GO_REGULATION_OF_NITRIC_OXIDE_BIOSYNTHETIC_PROCESS	2/18	66/16863	0.00221684345891435	0.0117088527443211	0.00549215070367848	TNF/TLR4
8	GO_CYTOKINE_SECRETION	3/18	252/16863	0.00227918330085351	0.0119719738220657	0.00561557019180794	TNF/CHUK/TLR4
8	GO_LIPID_STORAGE	2/18	70/16863	0.00248959146859399	0.0129350513259557	0.00606731101613868	TNF/NFKB1
8	GO_PROTEIN_AUTOUBIQUITINATION	2/18	70/16863	0.00248959146859399	0.0129350513259557	0.00606731101613868	TRAF2/SH3RF1
8	GO_POSITIVE_REGULATION_OF_JUN_KINASE_ACTIVITY	2/18	72/16863	0.00263162177949576	0.0135990833578267	0.00637878166751177	TRAF2/TNF
8	GO_CD4_POSITIVE_ALPHA_BETA_T_CELL_DIFFERENTIATION	2/18	74/16863	0.00277740310747198	0.0141989164210867	0.00666013917130911	NFKBIZ/SH3RF1
8	GO_REGULATION_OF_DEFENSE_RESPONSE_TO_VIRUS	2/18	74/16863	0.00277740310747198	0.0141989164210867	0.00666013917130911	BIRC2/BIRC3
8	GO_POSITIVE_REGULATION_OF_GLIOGENESIS	2/18	76/16863	0.00292692061274579	0.0148837026903456	0.00698134479859858	TNF/RELA
8	GO_PROTEIN_MATURATION	3/18	285/16863	0.00322957472681456	0.0162877493545359	0.00763992647548149	XIAP/BIRC2/BIRC3
8	GO_ASTROCYTE_DIFFERENTIATION	2/18	80/16863	0.0032371049972404	0.0162877493545359	0.00763992647548149	TNF/TLR4
8	GO_REACTIVE_OXYGEN_SPECIES_METABOLIC_PROCESS	3/18	286/16863	0.00326163200657813	0.0163252366402549	0.00765751024966813	TNF/TLR4/BIRC2
8	GO_REGULATION_OF_ALCOHOL_BIOSYNTHETIC_PROCESS	2/18	81/16863	0.00331696312852435	0.0165157122441108	0.007746854675172	TNF/NFKB1
8	GO_POSITIVE_REGULATION_OF_PEPTIDE_SECRETION	3/18	292/16863	0.00345811728735592	0.0171293270814107	0.00803467665346945	TNF/CHUK/TLR4
8	GO_INTERLEUKIN_8_PRODUCTION	2/18	83/16863	0.0034794409713993	0.0171461111786481	0.00804254939672328	TNF/TLR4
8	GO_REACTIVE_NITROGEN_SPECIES_METABOLIC_PROCESS	2/18	85/16863	0.00364558870937568	0.0178604455415121	0.00837761484329898	TNF/TLR4
8	GO_PRODUCTION_OF_MOLECULAR_MEDIATOR_OF_IMMUNE_RESPONSE	3/18	298/16863	0.00366176498549829	0.0178604455415121	0.00837761484329898	TRAF2/TNF/TLR4
8	GO_PROTEIN_MODIFICATION_BY_SMALL_PROTEIN_REMOVAL	3/18	299/16863	0.00369640860705613	0.01791915936304	0.0084051551295475	TRAF2/BIRC2/BIRC3
8	GO_EXTRINSIC_APOPTOTIC_SIGNALING_PATHWAY_VIA_DEATH_DOMAIN_RECEPTORS	2/18	86/16863	0.00373003421887548	0.01791915936304	0.0084051551295475	TRAF2/TNF
8	GO_HORMONE_BIOSYNTHETIC_PROCESS	2/18	86/16863	0.00373003421887548	0.01791915936304	0.0084051551295475	TNF/NFKB1
8	GO_EXECUTION_PHASE_OF_APOPTOSIS	2/18	87/16863	0.00381539172294194	0.0181468382444403	0.00851195011245492	SHARPIN/PAK2
8	GO_REGULATION_OF_JUN_KINASE_ACTIVITY	2/18	87/16863	0.00381539172294194	0.0181468382444403	0.00851195011245492	TRAF2/TNF
8	GO_ACTIVATION_OF_CYSTEINE_TYPE_ENDOPEPTIDASE_ACTIVITY_INVOLVED_IN_APOPTOTIC_PROCESS	2/18	88/16863	0.0039016594003475	0.0183743171760207	0.00861865130696413	TRAF2/TNF
8	GO_MOLTING_CYCLE_PROCESS	2/18	88/16863	0.0039016594003475	0.0183743171760207	0.00861865130696413	TNF/RELA
8	GO_NEGATIVE_REGULATION_OF_CYTOKINE_PRODUCTION	3/18	307/16863	0.00398085122096392	0.018655361604125	0.00875047791605072	TNF/NFKB1/TLR4
8	GO_CHEMOKINE_PRODUCTION	2/18	91/16863	0.00416590529749552	0.0194273437288084	0.00911258360325078	TNF/TLR4
8	GO_CD4_POSITIVE_ALPHA_BETA_T_CELL_ACTIVATION	2/18	92/16863	0.00425579550552556	0.0196547850400118	0.00921926715155805	NFKBIZ/SH3RF1
8	GO_REGULATION_OF_ALPHA_BETA_T_CELL_ACTIVATION	2/18	92/16863	0.00425579550552556	0.0196547850400118	0.00921926715155805	NFKBIZ/SH3RF1
8	GO_NEGATIVE_REGULATION_OF_LIPID_METABOLIC_PROCESS	2/18	93/16863	0.00434658681789037	0.0199775817206884	0.00937067805881224	TNF/NFKB1
8	GO_REGULATION_OF_T_CELL_ACTIVATION	3/18	318/16863	0.004393393720091	0.0200960975904641	0.00942626907458457	NFKBIZ/SH3RF1/PAK2
8	GO_PEPTIDYL_SERINE_MODIFICATION	3/18	319/16863	0.00443214295378316	0.0201768031610319	0.00946412480356705	TNF/CHUK/PAK2
8	GO_REGULATION_OF_STEROID_BIOSYNTHETIC_PROCESS	2/18	95/16863	0.00453086553251254	0.0205284713226635	0.00962907815839533	TNF/NFKB1
8	GO_MACROPHAGE_ACTIVATION	2/18	96/16863	0.00462434932936785	0.0206583082190451	0.0096899794112676	TNF/TLR4
8	GO_POSITIVE_REGULATION_OF_NEURON_DEATH	2/18	96/16863	0.00462434932936785	0.0206583082190451	0.0096899794112676	TNF/TLR4
8	GO_RESPONSE_TO_CAMP	2/18	96/16863	0.00462434932936785	0.0206583082190451	0.0096899794112676	RELA/BIRC2
8	GO_POSITIVE_REGULATION_OF_PRODUCTION_OF_MOLECULAR_MEDIATOR_OF_IMMUNE_RESPONSE	2/18	97/16863	0.00471872701974828	0.0209818745622296	0.00984175133617022	TRAF2/TLR4
8	GO_CELLULAR_RESPONSE_TO_ABIOTIC_STIMULUS	3/18	328/16863	0.00479033863984899	0.0212016839800724	0.00994485507103153	MAP3K1/NFKB1/TLR4
8	GO_REGULATION_OF_RESPONSE_TO_OXIDATIVE_STRESS	2/18	98/16863	0.00481399680709421	0.0212082071317146	0.00994791481844352	TNF/TLR4
8	GO_DENDRITIC_SPINE_DEVELOPMENT	2/18	99/16863	0.00491015689729758	0.021351587846716	0.010015168930523	PAK2/LPAR1
8	GO_OSTEOCLAST_DIFFERENTIATION	2/18	99/16863	0.00491015689729758	0.021351587846716	0.010015168930523	TNF/TLR4
8	GO_RESPONSE_TO_ANTIBIOTIC	3/18	331/16863	0.00491354532037398	0.021351587846716	0.010015168930523	CHUK/RELA/BIRC2
8	GO_CELLULAR_RESPONSE_TO_EXTERNAL_STIMULUS	3/18	335/16863	0.00508080820659618	0.0218857158112744	0.0102657068218486	MAP3K1/NFKB1/TLR4
8	GO_ALPHA_BETA_T_CELL_DIFFERENTIATION	2/18	101/16863	0.00510514082208596	0.0218857158112744	0.0102657068218486	NFKBIZ/SH3RF1
8	GO_POSITIVE_REGULATION_OF_REACTIVE_OXYGEN_SPECIES_METABOLIC_PROCESS	2/18	101/16863	0.00510514082208596	0.0218857158112744	0.0102657068218486	TNF/TLR4
8	GO_REGULATION_OF_REACTIVE_OXYGEN_SPECIES_BIOSYNTHETIC_PROCESS	2/18	102/16863	0.0052039610806881	0.0222097624693653	0.0104177040431068	TNF/TLR4
8	GO_POSITIVE_REGULATION_OF_LYMPHOCYTE_MEDIATED_IMMUNITY	2/18	103/16863	0.00530366449017645	0.0225346811227053	0.0105701102821762	TRAF2/TNF
8	GO_NEUROTRANSMITTER_BIOSYNTHETIC_PROCESS	2/18	106/16863	0.00560805581721868	0.0237225723949604	0.0111273021804153	TNF/TLR4
8	GO_MOLTING_CYCLE	2/18	110/16863	0.00602616720902035	0.0253789244573721	0.0119042301462679	TNF/RELA
8	GO_REGULATION_OF_OXIDOREDUCTASE_ACTIVITY	2/18	111/16863	0.0061328718817173	0.0257150242057971	0.012061880986203	TNF/NFKB1
8	GO_INTERFERON_GAMMA_PRODUCTION	2/18	112/16863	0.00624044375571357	0.0260518088666471	0.0122198530909399	TNF/TLR4
8	GO_POSITIVE_REGULATION_OF_PROTEOLYSIS	3/18	362/16863	0.00630067141432664	0.0261888777047664	0.0122841465560785	TRAF2/TNF/AKIRIN2
8	GO_REGULATION_OF_MYELOID_LEUKOCYTE_DIFFERENTIATION	2/18	119/16863	0.00701758096728768	0.0290424562975196	0.0136226452133267	TNF/TLR4
8	GO_REACTIVE_OXYGEN_SPECIES_BIOSYNTHETIC_PROCESS	2/18	123/16863	0.00748046799449317	0.0308246870807563	0.0144586178114977	TNF/TLR4
8	GO_REGULATION_OF_GLIOGENESIS	2/18	124/16863	0.0075983096858412	0.0311675145032698	0.0146194243320777	TNF/RELA
8	GO_CELLULAR_RESPONSE_TO_PEPTIDE	3/18	388/16863	0.00762886861272503	0.0311675145032698	0.0146194243320777	NFKB1/RELA/TLR4
8	GO_REGULATION_OF_STEROID_METABOLIC_PROCESS	2/18	126/16863	0.00783652486237853	0.031879650078442	0.0149534584160056	TNF/NFKB1
8	GO_POSITIVE_REGULATION_OF_CELL_ACTIVATION	3/18	394/16863	0.00795729397363384	0.0322337840626862	0.0151195683887958	NFKBIZ/TLR4/PAK2
8	GO_POSITIVE_REGULATION_OF_LEUKOCYTE_MEDIATED_IMMUNITY	2/18	131/16863	0.00844675108309013	0.0340721267317897	0.0159818608101106	TRAF2/TNF
8	GO_VITAMIN_METABOLIC_PROCESS	2/18	134/16863	0.00882289002359399	0.0354398439603187	0.0166234018135827	TNF/NFKB1
8	GO_ALPHA_BETA_T_CELL_ACTIVATION	2/18	137/16863	0.00920647490057659	0.0368258996023064	0.0172735446273756	NFKBIZ/SH3RF1
8	GO_SKIN_DEVELOPMENT	3/18	417/16863	0.00929394072460539	0.0370208638863448	0.0173649945117627	TNF/SHARPIN/RELA
8	GO_REGULATION_OF_T_CELL_DIFFERENTIATION	2/18	140/16863	0.00959745973397514	0.0380712510609138	0.0178576887821507	NFKBIZ/SH3RF1
8	GO_POSITIVE_REGULATION_OF_SECRETION	3/18	431/16863	0.0101687308939304	0.0399937418435039	0.0187594516905226	TNF/CHUK/TLR4
8	GO_REGULATION_OF_PROTEIN_CONTAINING_COMPLEX_ASSEMBLY	3/18	432/16863	0.0102330078953282	0.0399937418435039	0.0187594516905226	TNF/TLR4/BIRC2
8	GO_POSITIVE_REGULATION_OF_SMALL_MOLECULE_METABOLIC_PROCESS	2/18	145/16863	0.0102654211876878	0.0399937418435039	0.0187594516905226	TNF/NFKB1
8	GO_RESPONSE_TO_PEPTIDE_HORMONE	3/18	436/16863	0.0104925179731899	0.0399937418435039	0.0187594516905226	CHUK/NFKB1/RELA
8	GO_POSITIVE_REGULATION_OF_CANONICAL_WNT_SIGNALING_PATHWAY	2/18	147/16863	0.010538278424271	0.0399937418435039	0.0187594516905226	NFKB1/XIAP
8	GO_REGULATION_OF_LYMPHOCYTE_MEDIATED_IMMUNITY	2/18	147/16863	0.010538278424271	0.0399937418435039	0.0187594516905226	TRAF2/TNF
8	GO_CHEMOKINE_C_C_MOTIF_LIGAND_2_SECRETION	1/18	10/16863	0.0106259523308054	0.0399937418435039	0.0187594516905226	TLR4
8	GO_FEVER_GENERATION	1/18	10/16863	0.0106259523308054	0.0399937418435039	0.0187594516905226	TNF
8	GO_NEGATIVE_REGULATION_OF_AMYLOID_BETA_CLEARANCE	1/18	10/16863	0.0106259523308054	0.0399937418435039	0.0187594516905226	TNF
8	GO_POSITIVE_REGULATION_OF_MHC_CLASS_II_BIOSYNTHETIC_PROCESS	1/18	10/16863	0.0106259523308054	0.0399937418435039	0.0187594516905226	TLR4
8	GO_POSITIVE_REGULATION_OF_TUMOR_NECROSIS_FACTOR_MEDIATED_SIGNALING_PATHWAY	1/18	10/16863	0.0106259523308054	0.0399937418435039	0.0187594516905226	TRAF2
8	GO_REGULATION_OF_GLIAL_CELL_APOPTOTIC_PROCESS	1/18	10/16863	0.0106259523308054	0.0399937418435039	0.0187594516905226	TRAF2
8	GO_SMOOTH_MUSCLE_CELL_CHEMOTAXIS	1/18	10/16863	0.0106259523308054	0.0399937418435039	0.0187594516905226	LPAR1
8	GO_POSITIVE_REGULATION_OF_LEUKOCYTE_DIFFERENTIATION	2/18	148/16863	0.0106759158883824	0.0400242179972297	0.0187737468253907	TNF/NFKBIZ
8	GO_POSITIVE_REGULATION_OF_CYSTEINE_TYPE_ENDOPEPTIDASE_ACTIVITY	2/18	150/16863	0.0109536001333306	0.0406131823434922	0.0190500062522877	TRAF2/TNF
8	GO_NEUROTRANSMITTER_METABOLIC_PROCESS	2/18	152/16863	0.0112344856610185	0.0406131823434922	0.0190500062522877	TNF/TLR4
8	GO_RESPONSE_TO_PURINE_CONTAINING_COMPOUND	2/18	152/16863	0.0112344856610185	0.0406131823434922	0.0190500062522877	RELA/BIRC2
8	GO_ADAPTIVE_THERMOGENESIS	2/18	154/16863	0.0115185591362967	0.0406131823434922	0.0190500062522877	TLR4/GADD45G
8	GO_BLEB_ASSEMBLY	1/18	11/16863	0.0116826622850004	0.0406131823434922	0.0190500062522877	LPAR1
8	GO_CELLULAR_RESPONSE_TO_OXIDISED_LOW_DENSITY_LIPOPROTEIN_PARTICLE_STIMULUS	1/18	11/16863	0.0116826622850004	0.0406131823434922	0.0190500062522877	TLR4
8	GO_DETECTION_OF_MOLECULE_OF_BACTERIAL_ORIGIN	1/18	11/16863	0.0116826622850004	0.0406131823434922	0.0190500062522877	TLR4
8	GO_NEGATIVE_REGULATION_OF_HORMONE_METABOLIC_PROCESS	1/18	11/16863	0.0116826622850004	0.0406131823434922	0.0190500062522877	NFKB1
8	GO_NEGATIVE_REGULATION_OF_PROTEIN_SUMOYLATION	1/18	11/16863	0.0116826622850004	0.0406131823434922	0.0190500062522877	RELA
8	GO_POSITIVE_REGULATION_OF_HEAT_GENERATION	1/18	11/16863	0.0116826622850004	0.0406131823434922	0.0190500062522877	TNF
8	GO_POSITIVE_REGULATION_OF_HORMONE_BIOSYNTHETIC_PROCESS	1/18	11/16863	0.0116826622850004	0.0406131823434922	0.0190500062522877	TNF
8	GO_POSITIVE_REGULATION_OF_PODOSOME_ASSEMBLY	1/18	11/16863	0.0116826622850004	0.0406131823434922	0.0190500062522877	TNF
8	GO_POSITIVE_REGULATION_OF_PROTEIN_HOMODIMERIZATION_ACTIVITY	1/18	11/16863	0.0116826622850004	0.0406131823434922	0.0190500062522877	TRAF2
8	GO_POSITIVE_REGULATION_OF_SPHINGOLIPID_BIOSYNTHETIC_PROCESS	1/18	11/16863	0.0116826622850004	0.0406131823434922	0.0190500062522877	TNF
8	GO_POSITIVE_REGULATION_OF_T_HELPER_17_TYPE_IMMUNE_RESPONSE	1/18	11/16863	0.0116826622850004	0.0406131823434922	0.0190500062522877	NFKBIZ
8	GO_REGULATION_OF_HUMORAL_IMMUNE_RESPONSE_MEDIATED_BY_CIRCULATING_IMMUNOGLOBULIN	1/18	11/16863	0.0116826622850004	0.0406131823434922	0.0190500062522877	TNF
8	GO_REGULATION_OF_MATRIX_METALLOPEPTIDASE_SECRETION	1/18	11/16863	0.0116826622850004	0.0406131823434922	0.0190500062522877	TLR4
8	GO_RESPONSE_TO_PEPTIDOGLYCAN	1/18	11/16863	0.0116826622850004	0.0406131823434922	0.0190500062522877	RELA
8	GO_TYPE_I_INTERFERON_BIOSYNTHETIC_PROCESS	1/18	11/16863	0.0116826622850004	0.0406131823434922	0.0190500062522877	TLR4
8	GO_TYPE_I_INTERFERON_SECRETION	1/18	11/16863	0.0116826622850004	0.0406131823434922	0.0190500062522877	CHUK
8	GO_POSITIVE_REGULATION_OF_ESTABLISHMENT_OF_PROTEIN_LOCALIZATION	3/18	459/16863	0.0120598312774274	0.0417472318962099	0.0195819431708714	TNF/CHUK/TLR4
8	GO_REGULATION_OF_LIPID_LOCALIZATION	2/18	158/16863	0.0120962167732742	0.0417472318962099	0.0195819431708714	TNF/NFKB1
8	GO_EPIDERMIS_DEVELOPMENT	3/18	464/16863	0.0124176223849936	0.0427023273383233	0.0200299399318716	TNF/SHARPIN/RELA
8	GO_T_CELL_ACTIVATION	3/18	468/16863	0.0127082771090491	0.0427291956979131	0.0200425427959822	NFKBIZ/SH3RF1/PAK2
8	GO_CD40_SIGNALING_PATHWAY	1/18	12/16863	0.0127383062488549	0.0427291956979131	0.0200425427959822	SHARPIN
8	GO_POSITIVE_REGULATION_OF_CHEMOKINE_BIOSYNTHETIC_PROCESS	1/18	12/16863	0.0127383062488549	0.0427291956979131	0.0200425427959822	TNF
8	GO_POSITIVE_REGULATION_OF_INFLAMMATORY_RESPONSE_TO_ANTIGENIC_STIMULUS	1/18	12/16863	0.0127383062488549	0.0427291956979131	0.0200425427959822	TNF
8	GO_REGULATION_OF_PROTEIN_K63_LINKED_UBIQUITINATION	1/18	12/16863	0.0127383062488549	0.0427291956979131	0.0200425427959822	BIRC2
8	GO_REGULATION_OF_REMOVAL_OF_SUPEROXIDE_RADICALS	1/18	12/16863	0.0127383062488549	0.0427291956979131	0.0200425427959822	TNF
8	GO_RESPONSE_TO_MACROPHAGE_COLONY_STIMULATING_FACTOR	1/18	12/16863	0.0127383062488549	0.0427291956979131	0.0200425427959822	TLR4
8	GO_DENDRITIC_CELL_CYTOKINE_PRODUCTION	1/18	13/16863	0.0137928852345243	0.0454458551912092	0.0213168182244606	TLR4
8	GO_NEGATIVE_REGULATION_OF_PRI_MIRNA_TRANSCRIPTION_BY_RNA_POLYMERASE_II	1/18	13/16863	0.0137928852345243	0.0454458551912092	0.0213168182244606	RELA
8	GO_OPTIC_NERVE_DEVELOPMENT	1/18	13/16863	0.0137928852345243	0.0454458551912092	0.0213168182244606	LPAR1
8	GO_POSITIVE_REGULATION_OF_HAIR_CYCLE	1/18	13/16863	0.0137928852345243	0.0454458551912092	0.0213168182244606	TNF
8	GO_REGULATION_OF_HEAT_GENERATION	1/18	13/16863	0.0137928852345243	0.0454458551912092	0.0213168182244606	TNF
8	GO_MULTICELLULAR_ORGANISMAL_HOMEOSTASIS	3/18	483/16863	0.0138334140801693	0.0454458551912092	0.0213168182244606	TNF/TLR4/GADD45G
8	GO_REGULATION_OF_LYMPHOCYTE_DIFFERENTIATION	2/18	171/16863	0.0140600275638526	0.0460321450378189	0.0215918231514103	NFKBIZ/SH3RF1
8	GO_DETECTION_OF_OTHER_ORGANISM	1/18	14/16863	0.0148464002532649	0.047628049134635	0.0223403974139557	TLR4
8	GO_HYALURONAN_BIOSYNTHETIC_PROCESS	1/18	14/16863	0.0148464002532649	0.047628049134635	0.0223403974139557	NFKB1
8	GO_NLRP3_INFLAMMASOME_COMPLEX_ASSEMBLY	1/18	14/16863	0.0148464002532649	0.047628049134635	0.0223403974139557	TLR4
8	GO_POSITIVE_REGULATION_OF_KERATINOCYTE_PROLIFERATION	1/18	14/16863	0.0148464002532649	0.047628049134635	0.0223403974139557	TLR4
8	GO_POSITIVE_REGULATION_OF_T_CELL_RECEPTOR_SIGNALING_PATHWAY	1/18	14/16863	0.0148464002532649	0.047628049134635	0.0223403974139557	RELA
8	GO_REGULATION_OF_ENDOTHELIAL_CELL_DEVELOPMENT	1/18	14/16863	0.0148464002532649	0.047628049134635	0.0223403974139557	TNF
8	GO_NEGATIVE_REGULATION_OF_INFLAMMATORY_RESPONSE	2/18	178/16863	0.0151712968299676	0.0485075577573546	0.0227529394457532	SHARPIN/NFKB1
8	GO_ALCOHOL_BIOSYNTHETIC_PROCESS	2/18	179/16863	0.0153330803711045	0.048560072886748	0.0227775721754621	TNF/NFKB1
8	GO_POSITIVE_REGULATION_OF_APOPTOTIC_SIGNALING_PATHWAY	2/18	180/16863	0.0154956167860635	0.048560072886748	0.0227775721754621	TRAF2/PAK2
8	GO_POSITIVE_REGULATION_OF_WNT_SIGNALING_PATHWAY	2/18	181/16863	0.0156589044726429	0.048560072886748	0.0227775721754621	NFKB1/XIAP
8	GO_LYMPHOCYTE_ACTIVATION_INVOLVED_IN_IMMUNE_RESPONSE	2/18	182/16863	0.0158229418308734	0.048560072886748	0.0227775721754621	NFKBIZ/TLR4
8	GO_GLIAL_CELL_APOPTOTIC_PROCESS	1/18	15/16863	0.0158988523154311	0.048560072886748	0.0227775721754621	TRAF2
8	GO_LATERAL_MESODERM_DEVELOPMENT	1/18	15/16863	0.0158988523154311	0.048560072886748	0.0227775721754621	TEAD2
8	GO_MHC_CLASS_II_BIOSYNTHETIC_PROCESS	1/18	15/16863	0.0158988523154311	0.048560072886748	0.0227775721754621	TLR4
8	GO_POSITIVE_REGULATION_OF_HORMONE_METABOLIC_PROCESS	1/18	15/16863	0.0158988523154311	0.048560072886748	0.0227775721754621	TNF
8	GO_POSITIVE_REGULATION_OF_INTERLEUKIN_6_BIOSYNTHETIC_PROCESS	1/18	15/16863	0.0158988523154311	0.048560072886748	0.0227775721754621	TNF
8	GO_POSITIVE_REGULATION_OF_MEMBRANE_PROTEIN_ECTODOMAIN_PROTEOLYSIS	1/18	15/16863	0.0158988523154311	0.048560072886748	0.0227775721754621	TNF
8	GO_POSITIVE_REGULATION_OF_NITRIC_OXIDE_SYNTHASE_BIOSYNTHETIC_PROCESS	1/18	15/16863	0.0158988523154311	0.048560072886748	0.0227775721754621	TLR4
8	GO_REGULATION_OF_CD8_POSITIVE_ALPHA_BETA_T_CELL_ACTIVATION	1/18	15/16863	0.0158988523154311	0.048560072886748	0.0227775721754621	SH3RF1
8	GO_REGULATION_OF_PODOSOME_ASSEMBLY	1/18	15/16863	0.0158988523154311	0.048560072886748	0.0227775721754621	TNF
8	GO_SEQUESTERING_OF_TRIGLYCERIDE	1/18	15/16863	0.0158988523154311	0.048560072886748	0.0227775721754621	TNF
8	GO_POSITIVE_REGULATION_OF_HEMOPOIESIS	2/18	188/16863	0.0168228197672468	0.049859790041654	0.0233872170862636	TNF/NFKBIZ
8	GO_CELLULAR_RESPONSE_TO_NITRIC_OXIDE	1/18	16/16863	0.0169502424304786	0.049859790041654	0.0233872170862636	TRAF2
8	GO_CHEMOKINE_BIOSYNTHETIC_PROCESS	1/18	16/16863	0.0169502424304786	0.049859790041654	0.0233872170862636	TNF
8	GO_CORPUS_CALLOSUM_DEVELOPMENT	1/18	16/16863	0.0169502424304786	0.049859790041654	0.0233872170862636	LPAR1
8	GO_MACROPHAGE_CYTOKINE_PRODUCTION	1/18	16/16863	0.0169502424304786	0.049859790041654	0.0233872170862636	TLR4
8	GO_NEGATIVE_REGULATION_OF_GLUCOSE_IMPORT	1/18	16/16863	0.0169502424304786	0.049859790041654	0.0233872170862636	TNF
8	GO_NEGATIVE_REGULATION_OF_INTERLEUKIN_12_PRODUCTION	1/18	16/16863	0.0169502424304786	0.049859790041654	0.0233872170862636	NFKB1
8	GO_POSITIVE_REGULATION_OF_CALCINEURIN_MEDIATED_SIGNALING	1/18	16/16863	0.0169502424304786	0.049859790041654	0.0233872170862636	TNF
8	GO_POSITIVE_REGULATION_OF_HETEROTYPIC_CELL_CELL_ADHESION	1/18	16/16863	0.0169502424304786	0.049859790041654	0.0233872170862636	TNF
8	GO_POSITIVE_REGULATION_OF_INTERLEUKIN_8_SECRETION	1/18	16/16863	0.0169502424304786	0.049859790041654	0.0233872170862636	TLR4
8	GO_POSITIVE_REGULATION_OF_OXIDATIVE_STRESS_INDUCED_CELL_DEATH	1/18	16/16863	0.0169502424304786	0.049859790041654	0.0233872170862636	TLR4
8	GO_REGULATION_OF_CYTOKINE_SECRETION_INVOLVED_IN_IMMUNE_RESPONSE	1/18	16/16863	0.0169502424304786	0.049859790041654	0.0233872170862636	TNF
8	GO_POSITIVE_REGULATION_OF_PEPTIDYL_TYROSINE_PHOSPHORYLATION	2/18	194/16863	0.0178492851652781	0.0518329712537882	0.0243127568312198	TNF/PAK2
8	GO_COPPER_ION_HOMEOSTASIS	1/18	17/16863	0.0180005716069641	0.0518329712537882	0.0243127568312198	XIAP
8	GO_HEAT_GENERATION	1/18	17/16863	0.0180005716069641	0.0518329712537882	0.0243127568312198	TNF
8	GO_NEGATIVE_REGULATION_OF_ALCOHOL_BIOSYNTHETIC_PROCESS	1/18	17/16863	0.0180005716069641	0.0518329712537882	0.0243127568312198	NFKB1
8	GO_NEGATIVE_REGULATION_OF_MORPHOGENESIS_OF_AN_EPITHELIUM	1/18	17/16863	0.0180005716069641	0.0518329712537882	0.0243127568312198	TNF
8	GO_POSITIVE_REGULATION_OF_AMYLOID_BETA_FORMATION	1/18	17/16863	0.0180005716069641	0.0518329712537882	0.0243127568312198	TNF
8	GO_POSITIVE_REGULATION_OF_MACROPHAGE_DERIVED_FOAM_CELL_DIFFERENTIATION	1/18	17/16863	0.0180005716069641	0.0518329712537882	0.0243127568312198	NFKB1
8	GO_REGULATION_OF_LIPID_BIOSYNTHETIC_PROCESS	2/18	200/16863	0.0189019974585383	0.0534910807114529	0.0250905091203248	TNF/NFKB1
8	GO_ACTIVATION_OF_NF_KAPPAB_INDUCING_KINASE_ACTIVITY	1/18	18/16863	0.0190498408525464	0.0534910807114529	0.0250905091203248	TRAF2
8	GO_NEGATIVE_REGULATION_OF_INTERLEUKIN_17_PRODUCTION	1/18	18/16863	0.0190498408525464	0.0534910807114529	0.0250905091203248	TLR4
8	GO_PARAXIAL_MESODERM_DEVELOPMENT	1/18	18/16863	0.0190498408525464	0.0534910807114529	0.0250905091203248	TEAD2
8	GO_POSITIVE_REGULATION_OF_NEUROINFLAMMATORY_RESPONSE	1/18	18/16863	0.0190498408525464	0.0534910807114529	0.0250905091203248	TNF
8	GO_REGULATION_OF_AMYLOID_BETA_CLEARANCE	1/18	18/16863	0.0190498408525464	0.0534910807114529	0.0250905091203248	TNF
8	GO_REGULATION_OF_SPHINGOLIPID_BIOSYNTHETIC_PROCESS	1/18	18/16863	0.0190498408525464	0.0534910807114529	0.0250905091203248	TNF
8	GO_RESPONSE_TO_UV_B	1/18	18/16863	0.0190498408525464	0.0534910807114529	0.0250905091203248	RELA
8	GO_STEROID_BIOSYNTHETIC_PROCESS	2/18	201/16863	0.0190799775341061	0.0534910807114529	0.0250905091203248	TNF/NFKB1
8	GO_IMMUNOGLOBULIN_PRODUCTION	2/18	202/16863	0.0192586757467812	0.0538341930231661	0.0252514492709412	TRAF2/TNF
8	GO_RHO_PROTEIN_SIGNAL_TRANSDUCTION	2/18	204/16863	0.0196182203709161	0.0539711711301428	0.0253157001777591	CHUK/LPAR1
8	GO_CELLULAR_RESPONSE_TO_REACTIVE_NITROGEN_SPECIES	1/18	19/16863	0.0200980511739862	0.0539711711301428	0.0253157001777591	TRAF2
8	GO_CHRONIC_INFLAMMATORY_RESPONSE	1/18	19/16863	0.0200980511739862	0.0539711711301428	0.0253157001777591	TNF
8	GO_DETECTION_OF_EXTERNAL_BIOTIC_STIMULUS	1/18	19/16863	0.0200980511739862	0.0539711711301428	0.0253157001777591	TLR4
8	GO_NOTOCHORD_DEVELOPMENT	1/18	19/16863	0.0200980511739862	0.0539711711301428	0.0253157001777591	TEAD2
8	GO_PODOSOME_ASSEMBLY	1/18	19/16863	0.0200980511739862	0.0539711711301428	0.0253157001777591	TNF
8	GO_POSITIVE_REGULATION_OF_GLIAL_CELL_PROLIFERATION	1/18	19/16863	0.0200980511739862	0.0539711711301428	0.0253157001777591	TNF
8	GO_POSITIVE_REGULATION_OF_HUMORAL_IMMUNE_RESPONSE	1/18	19/16863	0.0200980511739862	0.0539711711301428	0.0253157001777591	TNF
8	GO_POSITIVE_REGULATION_OF_MYELOID_LEUKOCYTE_CYTOKINE_PRODUCTION_INVOLVED_IN_IMMUNE_RESPONSE	1/18	19/16863	0.0200980511739862	0.0539711711301428	0.0253157001777591	TLR4
8	GO_POSITIVE_REGULATION_OF_PROTEIN_LOCALIZATION_TO_CELL_SURFACE	1/18	19/16863	0.0200980511739862	0.0539711711301428	0.0253157001777591	TNF
8	GO_POSITIVE_REGULATION_OF_T_CELL_CYTOKINE_PRODUCTION	1/18	19/16863	0.0200980511739862	0.0539711711301428	0.0253157001777591	TRAF2
8	GO_REGULATION_OF_PROTEIN_HOMODIMERIZATION_ACTIVITY	1/18	19/16863	0.0200980511739862	0.0539711711301428	0.0253157001777591	TRAF2
8	GO_RESPONSE_TO_HEPATOCYTE_GROWTH_FACTOR	1/18	19/16863	0.0200980511739862	0.0539711711301428	0.0253157001777591	RELA
8	GO_RESPONSE_TO_NITRIC_OXIDE	1/18	19/16863	0.0200980511739862	0.0539711711301428	0.0253157001777591	TRAF2
8	GO_MYELOID_LEUKOCYTE_DIFFERENTIATION	2/18	208/16863	0.0203458590483305	0.0544835889361455	0.0255560547090927	TNF/TLR4
8	GO_CELLULAR_RESPONSE_TO_ACID_CHEMICAL	2/18	209/16863	0.0205295408394886	0.0548219023534946	0.0257147438918616	TNF/TEAD2
8	GO_POSITIVE_REGULATION_OF_ERK1_AND_ERK2_CASCADE	2/18	211/16863	0.020899020190947	0.0549315614667229	0.0257661805602554	TNF/TLR4
8	GO_CYTOKINE_SECRETION_INVOLVED_IN_IMMUNE_RESPONSE	1/18	20/16863	0.0211452035771486	0.0549315614667229	0.0257661805602554	TNF
8	GO_NEGATIVE_REGULATION_OF_LIPID_STORAGE	1/18	20/16863	0.0211452035771486	0.0549315614667229	0.0257661805602554	TNF
8	GO_NEGATIVE_REGULATION_OF_MONOOXYGENASE_ACTIVITY	1/18	20/16863	0.0211452035771486	0.0549315614667229	0.0257661805602554	NFKB1
8	GO_NITRIC_OXIDE_SYNTHASE_BIOSYNTHETIC_PROCESS	1/18	20/16863	0.0211452035771486	0.0549315614667229	0.0257661805602554	TLR4
8	GO_POSITIVE_REGULATION_OF_CYTOKINE_PRODUCTION_INVOLVED_IN_INFLAMMATORY_RESPONSE	1/18	20/16863	0.0211452035771486	0.0549315614667229	0.0257661805602554	TLR4
8	GO_POSITIVE_REGULATION_OF_TUMOR_NECROSIS_FACTOR_BIOSYNTHETIC_PROCESS	1/18	20/16863	0.0211452035771486	0.0549315614667229	0.0257661805602554	TLR4
8	GO_REGULATION_OF_HAIR_FOLLICLE_DEVELOPMENT	1/18	20/16863	0.0211452035771486	0.0549315614667229	0.0257661805602554	TNF
8	GO_RESPONSE_TO_HYDROPEROXIDE	1/18	20/16863	0.0211452035771486	0.0549315614667229	0.0257661805602554	CHUK
8	GO_RESPONSE_TO_MURAMYL_DIPEPTIDE	1/18	20/16863	0.0211452035771486	0.0549315614667229	0.0257661805602554	RELA
8	GO_CELLULAR_RESPONSE_TO_INORGANIC_SUBSTANCE	2/18	216/16863	0.0218349890115547	0.0565697818293939	0.0265346036768573	TRAF2/CHUK
8	GO_MAINTENANCE_OF_GASTROINTESTINAL_EPITHELIUM	1/18	21/16863	0.0221912990670026	0.0567242831766162	0.0266070740291109	TLR4
8	GO_NEGATIVE_REGULATION_OF_GLUCOSE_TRANSMEMBRANE_TRANSPORT	1/18	21/16863	0.0221912990670026	0.0567242831766162	0.0266070740291109	TNF
8	GO_POSITIVE_REGULATION_OF_AMYLOID_PRECURSOR_PROTEIN_CATABOLIC_PROCESS	1/18	21/16863	0.0221912990670026	0.0567242831766162	0.0266070740291109	TNF
8	GO_POSITIVE_REGULATION_OF_STEROID_BIOSYNTHETIC_PROCESS	1/18	21/16863	0.0221912990670026	0.0567242831766162	0.0266070740291109	TNF
8	GO_REGULATION_OF_T_HELPER_17_TYPE_IMMUNE_RESPONSE	1/18	21/16863	0.0221912990670026	0.0567242831766162	0.0266070740291109	NFKBIZ
8	GO_CELLULAR_RESPONSE_TO_DSRNA	1/18	22/16863	0.0232363386476221	0.0583043037982329	0.0273481979938859	NFKB1
8	GO_POSITIVE_REGULATION_OF_CHONDROCYTE_DIFFERENTIATION	1/18	22/16863	0.0232363386476221	0.0583043037982329	0.0273481979938859	RELA
8	GO_POSITIVE_REGULATION_OF_NITRIC_OXIDE_SYNTHASE_ACTIVITY	1/18	22/16863	0.0232363386476221	0.0583043037982329	0.0273481979938859	TNF
8	GO_POSITIVE_REGULATION_OF_T_HELPER_CELL_DIFFERENTIATION	1/18	22/16863	0.0232363386476221	0.0583043037982329	0.0273481979938859	NFKBIZ
8	GO_POSITIVE_REGULATION_OF_TRANSCRIPTION_FROM_RNA_POLYMERASE_II_PROMOTER_INVOLVED_IN_CELLULAR_RESPONSE_TO_CHEMICAL_STIMULUS	1/18	22/16863	0.0232363386476221	0.0583043037982329	0.0273481979938859	RELA
8	GO_REGULATION_OF_BICELLULAR_TIGHT_JUNCTION_ASSEMBLY	1/18	22/16863	0.0232363386476221	0.0583043037982329	0.0273481979938859	TNF
8	GO_REGULATION_OF_PROTEIN_SUMOYLATION	1/18	22/16863	0.0232363386476221	0.0583043037982329	0.0273481979938859	RELA
8	GO_REGULATION_OF_LEUKOCYTE_PROLIFERATION	2/18	225/16863	0.023563394424738	0.0589701703404438	0.0276605291400892	TLR4/SH3RF1
8	GO_BRANCHING_INVOLVED_IN_SALIVARY_GLAND_MORPHOGENESIS	1/18	23/16863	0.0242803233221868	0.0598247141649757	0.0280613611916754	TNF
8	GO_CD8_POSITIVE_ALPHA_BETA_T_CELL_ACTIVATION	1/18	23/16863	0.0242803233221868	0.0598247141649757	0.0280613611916754	SH3RF1
8	GO_NEGATIVE_REGULATION_OF_LIPID_CATABOLIC_PROCESS	1/18	23/16863	0.0242803233221868	0.0598247141649757	0.0280613611916754	TNF
8	GO_POSITIVE_REGULATION_OF_LIPID_STORAGE	1/18	23/16863	0.0242803233221868	0.0598247141649757	0.0280613611916754	NFKB1
8	GO_POSITIVE_REGULATION_OF_MONONUCLEAR_CELL_MIGRATION	1/18	23/16863	0.0242803233221868	0.0598247141649757	0.0280613611916754	TNF
8	GO_REGULATION_OF_MEMBRANE_PROTEIN_ECTODOMAIN_PROTEOLYSIS	1/18	23/16863	0.0242803233221868	0.0598247141649757	0.0280613611916754	TNF
8	GO_NEGATIVE_REGULATION_OF_CELL_JUNCTION_ASSEMBLY	1/18	24/16863	0.0253232540929824	0.0619156800841207	0.0290421489934325	TNF
8	GO_NEGATIVE_REGULATION_OF_EXECUTION_PHASE_OF_APOPTOSIS	1/18	24/16863	0.0253232540929824	0.0619156800841207	0.0290421489934325	PAK2
8	GO_POSITIVE_REGULATION_OF_ANTIGEN_RECEPTOR_MEDIATED_SIGNALING_PATHWAY	1/18	24/16863	0.0253232540929824	0.0619156800841207	0.0290421489934325	RELA
8	GO_HORMONE_METABOLIC_PROCESS	2/18	236/16863	0.0257507405864072	0.0628002755117481	0.0294570770403047	TNF/NFKB1
8	GO_NEGATIVE_REGULATION_OF_CAMP_MEDIATED_SIGNALING	1/18	25/16863	0.0263651319614026	0.0638102940635464	0.029930836017475	LPAR1
8	GO_NEGATIVE_REGULATION_OF_CYTOKINE_PRODUCTION_INVOLVED_IN_IMMUNE_RESPONSE	1/18	25/16863	0.0263651319614026	0.0638102940635464	0.029930836017475	TNF
8	GO_NEGATIVE_REGULATION_OF_MYOBLAST_DIFFERENTIATION	1/18	25/16863	0.0263651319614026	0.0638102940635464	0.029930836017475	TNF
8	GO_T_CELL_DIFFERENTIATION	2/18	240/16863	0.0265661943964408	0.0641345501085793	0.0300829314537049	NFKBIZ/SH3RF1
8	GO_NEURON_APOPTOTIC_PROCESS	2/18	243/16863	0.0271847108354233	0.0651743676097477	0.0305706679164859	TNF/XIAP
8	GO_POSITIVE_REGULATION_OF_PROTEIN_CONTAINING_COMPLEX_ASSEMBLY	2/18	243/16863	0.0271847108354233	0.0651743676097477	0.0305706679164859	TNF/TLR4
8	GO_DENDRITE_DEVELOPMENT	2/18	244/16863	0.0273921943949246	0.0651743676097477	0.0305706679164859	PAK2/LPAR1
8	GO_LEUKOCYTE_TETHERING_OR_ROLLING	1/18	26/16863	0.0274059579279483	0.0651743676097477	0.0305706679164859	TNF
8	GO_RECEPTOR_BIOSYNTHETIC_PROCESS	1/18	26/16863	0.0274059579279483	0.0651743676097477	0.0305706679164859	TNF
8	GO_REGULATION_OF_HETEROTYPIC_CELL_CELL_ADHESION	1/18	26/16863	0.0274059579279483	0.0651743676097477	0.0305706679164859	TNF
8	GO_ASTROCYTE_ACTIVATION	1/18	27/16863	0.0284457329922291	0.0666522567170858	0.0312638861060103	TNF
8	GO_CELLULAR_RESPONSE_TO_OXYGEN_RADICAL	1/18	27/16863	0.0284457329922291	0.0666522567170858	0.0312638861060103	TNF
8	GO_NEGATIVE_REGULATION_OF_OSTEOCLAST_DIFFERENTIATION	1/18	27/16863	0.0284457329922291	0.0666522567170858	0.0312638861060103	TLR4
8	GO_POSITIVE_REGULATION_OF_MACROPHAGE_ACTIVATION	1/18	27/16863	0.0284457329922291	0.0666522567170858	0.0312638861060103	TLR4
8	GO_POSITIVE_REGULATION_OF_OSTEOCLAST_DIFFERENTIATION	1/18	27/16863	0.0284457329922291	0.0666522567170858	0.0312638861060103	TNF
8	GO_RESPONSE_TO_SALT_STRESS	1/18	27/16863	0.0284457329922291	0.0666522567170858	0.0312638861060103	TNF
8	GO_NEGATIVE_REGULATION_OF_DEFENSE_RESPONSE	2/18	250/16863	0.0286507631936179	0.0669685320613661	0.0314122381173111	SHARPIN/NFKB1
8	GO_REGULATION_OF_MYELOID_CELL_DIFFERENTIATION	2/18	252/16863	0.0290754578126108	0.067795457728917	0.0318001156050635	TNF/TLR4
8	GO_NEURON_DEATH_IN_RESPONSE_TO_OXIDATIVE_STRESS	1/18	28/16863	0.0294844581529645	0.0680848840440437	0.0319358738193819	TLR4
8	GO_POSITIVE_REGULATION_OF_ALCOHOL_BIOSYNTHETIC_PROCESS	1/18	28/16863	0.0294844581529645	0.0680848840440437	0.0319358738193819	TNF
8	GO_POSITIVE_REGULATION_OF_COAGULATION	1/18	28/16863	0.0294844581529645	0.0680848840440437	0.0319358738193819	TLR4
8	GO_REGULATION_OF_HAIR_CYCLE	1/18	28/16863	0.0294844581529645	0.0680848840440437	0.0319358738193819	TNF
8	GO_REGULATION_OF_PEPTIDYL_TYROSINE_PHOSPHORYLATION	2/18	258/16863	0.0303648944548229	0.0693091698195539	0.0325101369116163	TNF/PAK2
8	GO_EPITHELIAL_STRUCTURE_MAINTENANCE	1/18	29/16863	0.0305221344079835	0.0693091698195539	0.0325101369116163	TLR4
8	GO_EPITHELIAL_TUBE_BRANCHING_INVOLVED_IN_LUNG_MORPHOGENESIS	1/18	29/16863	0.0305221344079835	0.0693091698195539	0.0325101369116163	TNF
8	GO_INTERLEUKIN_6_BIOSYNTHETIC_PROCESS	1/18	29/16863	0.0305221344079835	0.0693091698195539	0.0325101369116163	TNF
8	GO_PROTEIN_HOMOTRIMERIZATION	1/18	29/16863	0.0305221344079835	0.0693091698195539	0.0325101369116163	TRAF2
8	GO_REGULATION_OF_AMYLOID_BETA_FORMATION	1/18	29/16863	0.0305221344079835	0.0693091698195539	0.0325101369116163	TNF
8	GO_T_HELPER_17_TYPE_IMMUNE_RESPONSE	1/18	29/16863	0.0305221344079835	0.0693091698195539	0.0325101369116163	NFKBIZ
8	GO_MYELOID_LEUKOCYTE_CYTOKINE_PRODUCTION	1/18	30/16863	0.0315587627542266	0.0695165373111536	0.0326074046405543	TLR4
8	GO_NEGATIVE_REGULATION_OF_STEROID_METABOLIC_PROCESS	1/18	30/16863	0.0315587627542266	0.0695165373111536	0.0326074046405543	NFKB1
8	GO_NEGATIVE_REGULATION_OF_STEROL_TRANSPORT	1/18	30/16863	0.0315587627542266	0.0695165373111536	0.0326074046405543	NFKB1
8	GO_POSITIVE_REGULATION_OF_CD4_POSITIVE_ALPHA_BETA_T_CELL_DIFFERENTIATION	1/18	30/16863	0.0315587627542266	0.0695165373111536	0.0326074046405543	NFKBIZ
8	GO_POSITIVE_REGULATION_OF_INTERFERON_BETA_PRODUCTION	1/18	30/16863	0.0315587627542266	0.0695165373111536	0.0326074046405543	TLR4
8	GO_POSITIVE_REGULATION_OF_PRI_MIRNA_TRANSCRIPTION_BY_RNA_POLYMERASE_II	1/18	30/16863	0.0315587627542266	0.0695165373111536	0.0326074046405543	RELA
8	GO_POSITIVE_REGULATION_OF_RHO_PROTEIN_SIGNAL_TRANSDUCTION	1/18	30/16863	0.0315587627542266	0.0695165373111536	0.0326074046405543	LPAR1
8	GO_POSITIVE_REGULATION_OF_STEROID_METABOLIC_PROCESS	1/18	30/16863	0.0315587627542266	0.0695165373111536	0.0326074046405543	TNF
8	GO_POSITIVE_REGULATION_OF_TRANSLATIONAL_INITIATION	1/18	30/16863	0.0315587627542266	0.0695165373111536	0.0326074046405543	TNF
8	GO_REGULATION_OF_DEFENSE_RESPONSE_TO_VIRUS_BY_VIRUS	1/18	30/16863	0.0315587627542266	0.0695165373111536	0.0326074046405543	PAK2
8	GO_REGULATION_OF_INFLAMMATORY_RESPONSE_TO_ANTIGENIC_STIMULUS	1/18	30/16863	0.0315587627542266	0.0695165373111536	0.0326074046405543	TNF
8	GO_REGULATION_OF_MACROPHAGE_DERIVED_FOAM_CELL_DIFFERENTIATION	1/18	30/16863	0.0315587627542266	0.0695165373111536	0.0326074046405543	NFKB1
8	GO_RESPONSE_TO_OXYGEN_RADICAL	1/18	30/16863	0.0315587627542266	0.0695165373111536	0.0326074046405543	TNF
8	GO_ACTIVATION_OF_PHOSPHOLIPASE_C_ACTIVITY	1/18	31/16863	0.0325943441877458	0.070498174306527	0.0330678509739931	LPAR1
8	GO_DETECTION_OF_BIOTIC_STIMULUS	1/18	31/16863	0.0325943441877458	0.070498174306527	0.0330678509739931	TLR4
8	GO_INTERLEUKIN_8_SECRETION	1/18	31/16863	0.0325943441877458	0.070498174306527	0.0330678509739931	TLR4
8	GO_POSITIVE_REGULATION_OF_ACUTE_INFLAMMATORY_RESPONSE	1/18	31/16863	0.0325943441877458	0.070498174306527	0.0330678509739931	TNF
8	GO_POSITIVE_REGULATION_OF_INTERLEUKIN_2_PRODUCTION	1/18	31/16863	0.0325943441877458	0.070498174306527	0.0330678509739931	TRAF2
8	GO_POSITIVE_REGULATION_OF_MONOOXYGENASE_ACTIVITY	1/18	31/16863	0.0325943441877458	0.070498174306527	0.0330678509739931	TNF
8	GO_POSITIVE_REGULATION_OF_P38MAPK_CASCADE	1/18	31/16863	0.0325943441877458	0.070498174306527	0.0330678509739931	GADD45G
8	GO_REGULATION_OF_T_CELL_CYTOKINE_PRODUCTION	1/18	31/16863	0.0325943441877458	0.070498174306527	0.0330678509739931	TRAF2
8	GO_ORGANIC_HYDROXY_COMPOUND_BIOSYNTHETIC_PROCESS	2/18	270/16863	0.0330118216782781	0.071239958294433	0.0334157919328655	TNF/NFKB1
8	GO_REGULATION_OF_PLATELET_ACTIVATION	1/18	32/16863	0.0336288797037044	0.0722454134758235	0.0338874104169795	TLR4
8	GO_RESPONSE_TO_MORPHINE	1/18	32/16863	0.0336288797037044	0.0722454134758235	0.0338874104169795	RELA
8	GO_ALPHA_BETA_T_CELL_PROLIFERATION	1/18	33/16863	0.0346623702963804	0.0739670223288832	0.0346949477120725	SH3RF1
8	GO_NEGATIVE_REGULATION_OF_NIK_NF_KAPPAB_SIGNALING	1/18	33/16863	0.0346623702963804	0.0739670223288832	0.0346949477120725	RELA
8	GO_POSITIVE_REGULATION_OF_CARTILAGE_DEVELOPMENT	1/18	33/16863	0.0346623702963804	0.0739670223288832	0.0346949477120725	RELA
8	GO_EMBRYONIC_DIGESTIVE_TRACT_DEVELOPMENT	1/18	34/16863	0.035694816959165	0.0758316555843594	0.0355695719873785	TNF
8	GO_TUMOR_NECROSIS_FACTOR_BIOSYNTHETIC_PROCESS	1/18	34/16863	0.035694816959165	0.0758316555843594	0.0355695719873785	TLR4
8	GO_AMYLOID_BETA_FORMATION	1/18	35/16863	0.0367262206845642	0.0766599715599201	0.0359581016125589	TNF
8	GO_CELLULAR_RESPONSE_TO_LIPOPROTEIN_PARTICLE_STIMULUS	1/18	35/16863	0.0367262206845642	0.0766599715599201	0.0359581016125589	TLR4
8	GO_NEGATIVE_REGULATION_OF_ANIMAL_ORGAN_MORPHOGENESIS	1/18	35/16863	0.0367262206845642	0.0766599715599201	0.0359581016125589	TNF
8	GO_NEGATIVE_REGULATION_OF_CELLULAR_RESPONSE_TO_INSULIN_STIMULUS	1/18	35/16863	0.0367262206845642	0.0766599715599201	0.0359581016125589	RELA
8	GO_NEGATIVE_REGULATION_OF_SIGNAL_TRANSDUCTION_IN_ABSENCE_OF_LIGAND	1/18	35/16863	0.0367262206845642	0.0766599715599201	0.0359581016125589	TNF
8	GO_REGULATION_OF_CALCINEURIN_MEDIATED_SIGNALING	1/18	35/16863	0.0367262206845642	0.0766599715599201	0.0359581016125589	TNF
8	GO_REGULATION_OF_GLIAL_CELL_PROLIFERATION	1/18	35/16863	0.0367262206845642	0.0766599715599201	0.0359581016125589	TNF
8	GO_REGULATION_OF_T_HELPER_CELL_DIFFERENTIATION	1/18	35/16863	0.0367262206845642	0.0766599715599201	0.0359581016125589	NFKBIZ
8	GO_INTRINSIC_APOPTOTIC_SIGNALING_PATHWAY	2/18	289/16863	0.0373832204581107	0.0771266940935327	0.0361770223341168	TRAF2/TNF
8	GO_FOAM_CELL_DIFFERENTIATION	1/18	36/16863	0.037756582464198	0.0771266940935327	0.0361770223341168	NFKB1
8	GO_NEGATIVE_REGULATION_OF_INTERFERON_GAMMA_PRODUCTION	1/18	36/16863	0.037756582464198	0.0771266940935327	0.0361770223341168	TLR4
8	GO_NEGATIVE_REGULATION_OF_OXIDOREDUCTASE_ACTIVITY	1/18	36/16863	0.037756582464198	0.0771266940935327	0.0361770223341168	NFKB1
8	GO_NEGATIVE_REGULATION_OF_PRODUCTION_OF_MOLECULAR_MEDIATOR_OF_IMMUNE_RESPONSE	1/18	36/16863	0.037756582464198	0.0771266940935327	0.0361770223341168	TNF
8	GO_POSITIVE_REGULATION_OF_CD4_POSITIVE_ALPHA_BETA_T_CELL_ACTIVATION	1/18	36/16863	0.037756582464198	0.0771266940935327	0.0361770223341168	NFKBIZ
8	GO_POSITIVE_REGULATION_OF_INTERLEUKIN_10_PRODUCTION	1/18	36/16863	0.037756582464198	0.0771266940935327	0.0361770223341168	TLR4
8	GO_REGULATION_OF_AMYLOID_PRECURSOR_PROTEIN_CATABOLIC_PROCESS	1/18	36/16863	0.037756582464198	0.0771266940935327	0.0361770223341168	TNF
8	GO_REGULATION_OF_KERATINOCYTE_PROLIFERATION	1/18	36/16863	0.037756582464198	0.0771266940935327	0.0361770223341168	TLR4
8	GO_REGULATION_OF_SUPEROXIDE_METABOLIC_PROCESS	1/18	36/16863	0.037756582464198	0.0771266940935327	0.0361770223341168	TNF
8	GO_AMYLOID_BETA_CLEARANCE	1/18	37/16863	0.0387859032888037	0.0778977385380175	0.0365386881933445	TNF
8	GO_CELLULAR_COMPONENT_DISASSEMBLY_INVOLVED_IN_EXECUTION_PHASE_OF_APOPTOSIS	1/18	37/16863	0.0387859032888037	0.0778977385380175	0.0365386881933445	SHARPIN
8	GO_CELLULAR_RESPONSE_TO_CADMIUM_ION	1/18	37/16863	0.0387859032888037	0.0778977385380175	0.0365386881933445	CHUK
8	GO_HYALURONAN_METABOLIC_PROCESS	1/18	37/16863	0.0387859032888037	0.0778977385380175	0.0365386881933445	NFKB1
8	GO_POSITIVE_REGULATION_OF_B_CELL_MEDIATED_IMMUNITY	1/18	37/16863	0.0387859032888037	0.0778977385380175	0.0365386881933445	TNF
8	GO_POSITIVE_REGULATION_OF_PROTEIN_CONTAINING_COMPLEX_DISASSEMBLY	1/18	37/16863	0.0387859032888037	0.0778977385380175	0.0365386881933445	TNF
8	GO_POSTSYNAPTIC_SIGNAL_TRANSDUCTION	1/18	37/16863	0.0387859032888037	0.0778977385380175	0.0365386881933445	RELA
8	GO_SCHWANN_CELL_DIFFERENTIATION	1/18	37/16863	0.0387859032888037	0.0778977385380175	0.0365386881933445	RELA
8	GO_HIPPO_SIGNALING	1/18	38/16863	0.0398141841482358	0.0792965834285696	0.0371948299279571	TEAD2
8	GO_INTERLEUKIN_17_PRODUCTION	1/18	38/16863	0.0398141841482358	0.0792965834285696	0.0371948299279571	TLR4
8	GO_POSITIVE_REGULATION_OF_CYTOSOLIC_CALCIUM_ION_CONCENTRATION_INVOLVED_IN_PHOSPHOLIPASE_C_ACTIVATING_G_PROTEIN_COUPLED_SIGNALING_PATHWAY	1/18	38/16863	0.0398141841482358	0.0792965834285696	0.0371948299279571	LPAR1
8	GO_SALIVARY_GLAND_DEVELOPMENT	1/18	38/16863	0.0398141841482358	0.0792965834285696	0.0371948299279571	TNF
8	GO_LEUKOCYTE_PROLIFERATION	2/18	301/16863	0.0402543511110556	0.0800065689442185	0.0375278555056564	TLR4/SH3RF1
8	GO_NEGATIVE_REGULATION_OF_EXTRINSIC_APOPTOTIC_SIGNALING_PATHWAY_VIA_DEATH_DOMAIN_RECEPTORS	1/18	39/16863	0.0408414260314653	0.0805039243011977	0.0377611448494937	TRAF2
8	GO_POSITIVE_REGULATION_OF_EPIDERMIS_DEVELOPMENT	1/18	39/16863	0.0408414260314653	0.0805039243011977	0.0377611448494937	TNF
8	GO_POSITIVE_REGULATION_OF_INTERLEUKIN_1_SECRETION	1/18	39/16863	0.0408414260314653	0.0805039243011977	0.0377611448494937	TLR4
8	GO_REGULATION_OF_T_CELL_RECEPTOR_SIGNALING_PATHWAY	1/18	39/16863	0.0408414260314653	0.0805039243011977	0.0377611448494937	RELA
8	GO_NEGATIVE_REGULATION_OF_CYTOKINE_BIOSYNTHETIC_PROCESS	1/18	40/16863	0.0418676299265815	0.0821877909852402	0.0385509788149222	NFKB1
8	GO_TOLL_LIKE_RECEPTOR_4_SIGNALING_PATHWAY	1/18	40/16863	0.0418676299265815	0.0821877909852402	0.0385509788149222	TLR4
8	GO_NEGATIVE_REGULATION_OF_NERVOUS_SYSTEM_DEVELOPMENT	2/18	310/16863	0.0424619912475774	0.0831837369522213	0.0390181369099827	TNF/LPAR1
8	GO_POSITIVE_REGULATION_OF_B_CELL_PROLIFERATION	1/18	41/16863	0.0428927968207925	0.0833445401639789	0.0390935632127891	TLR4
8	GO_REGULATION_OF_EXECUTION_PHASE_OF_APOPTOSIS	1/18	41/16863	0.0428927968207925	0.0833445401639789	0.0390935632127891	PAK2
8	GO_REGULATION_OF_PROTEIN_LOCALIZATION_TO_CELL_SURFACE	1/18	41/16863	0.0428927968207925	0.0833445401639789	0.0390935632127891	TNF
8	GO_T_CELL_CYTOKINE_PRODUCTION	1/18	41/16863	0.0428927968207925	0.0833445401639789	0.0390935632127891	TRAF2
8	GO_NEGATIVE_REGULATION_OF_CATABOLIC_PROCESS	2/18	314/16863	0.0434578109540582	0.0838819603200694	0.0393456453384162	TNF/RELA
8	GO_PROTEIN_HOMOOLIGOMERIZATION	2/18	314/16863	0.0434578109540582	0.0838819603200694	0.0393456453384162	TRAF2/SHARPIN
8	GO_MEMBRANE_PROTEIN_ECTODOMAIN_PROTEOLYSIS	1/18	42/16863	0.0439169277004283	0.0838819603200694	0.0393456453384162	TNF
8	GO_PROTEIN_TRIMERIZATION	1/18	42/16863	0.0439169277004283	0.0838819603200694	0.0393456453384162	TRAF2
8	GO_REGULATION_OF_NEUROINFLAMMATORY_RESPONSE	1/18	42/16863	0.0439169277004283	0.0838819603200694	0.0393456453384162	TNF
8	GO_REGULATION_OF_POLYSACCHARIDE_METABOLIC_PROCESS	1/18	42/16863	0.0439169277004283	0.0838819603200694	0.0393456453384162	NFKB1
8	GO_REGULATION_OF_RESPONSE_TO_REACTIVE_OXYGEN_SPECIES	1/18	42/16863	0.0439169277004283	0.0838819603200694	0.0393456453384162	TNF
8	GO_T_HELPER_1_TYPE_IMMUNE_RESPONSE	1/18	42/16863	0.0439169277004283	0.0838819603200694	0.0393456453384162	TLR4
8	GO_ERK1_AND_ERK2_CASCADE	2/18	316/16863	0.0439590607953502	0.0838819603200694	0.0393456453384162	TNF/TLR4
8	GO_ESTABLISHMENT_OF_ENDOTHELIAL_BARRIER	1/18	43/16863	0.0449400235509356	0.0851278956923501	0.0399300633835512	TNF
8	GO_POSITIVE_REGULATION_OF_CALCIUM_MEDIATED_SIGNALING	1/18	43/16863	0.0449400235509356	0.0851278956923501	0.0399300633835512	TNF
8	GO_POSITIVE_REGULATION_OF_GLIAL_CELL_DIFFERENTIATION	1/18	43/16863	0.0449400235509356	0.0851278956923501	0.0399300633835512	RELA
8	GO_CELLULAR_RESPONSE_TO_PEPTIDE_HORMONE_STIMULUS	2/18	320/16863	0.044968187578072	0.0851278956923501	0.0399300633835512	NFKB1/RELA
8	GO_CELLULAR_RESPONSE_TO_AMYLOID_BETA	1/18	44/16863	0.0459620853568863	0.0864955779550852	0.0405715879859792	TLR4
8	GO_OLIGODENDROCYTE_DEVELOPMENT	1/18	44/16863	0.0459620853568863	0.0864955779550852	0.0405715879859792	LPAR1
8	GO_SKELETAL_MUSCLE_CONTRACTION	1/18	44/16863	0.0459620853568863	0.0864955779550852	0.0405715879859792	CHUK
8	GO_EPITHELIAL_TUBE_MORPHOGENESIS	2/18	327/16863	0.0467552022086368	0.087384935956194	0.0409887499640373	TNF/TEAD2
8	GO_NEGATIVE_REGULATION_OF_TOLL_LIKE_RECEPTOR_SIGNALING_PATHWAY	1/18	45/16863	0.0469831141019704	0.087384935956194	0.0409887499640373	TLR4
8	GO_REGULATION_OF_ENDOTHELIAL_CELL_DIFFERENTIATION	1/18	45/16863	0.0469831141019704	0.087384935956194	0.0409887499640373	TNF
8	GO_REGULATION_OF_MONONUCLEAR_CELL_MIGRATION	1/18	45/16863	0.0469831141019704	0.087384935956194	0.0409887499640373	TNF
8	GO_REGULATION_OF_PHOSPHOLIPASE_C_ACTIVITY	1/18	45/16863	0.0469831141019704	0.087384935956194	0.0409887499640373	LPAR1
8	GO_RESPONSE_TO_PROGESTERONE	1/18	45/16863	0.0469831141019704	0.087384935956194	0.0409887499640373	RELA
8	GO_DEFENSE_RESPONSE_TO_BACTERIUM	2/18	329/16863	0.0472706459436565	0.0877490048973507	0.0411595200245226	TNF/TLR4
8	GO_STEROID_METABOLIC_PROCESS	2/18	331/16863	0.0477882342296196	0.0880824834840069	0.0413159413831611	TNF/NFKB1
8	GO_AMYLOID_PRECURSOR_PROTEIN_CATABOLIC_PROCESS	1/18	46/16863	0.0480031107690038	0.0880824834840069	0.0413159413831611	TNF
8	GO_POSITIVE_REGULATION_OF_DENDRITIC_SPINE_DEVELOPMENT	1/18	46/16863	0.0480031107690038	0.0880824834840069	0.0413159413831611	LPAR1
8	GO_PRI_MIRNA_TRANSCRIPTION_BY_RNA_POLYMERASE_II	1/18	46/16863	0.0480031107690038	0.0880824834840069	0.0413159413831611	RELA
8	GO_REGULATION_OF_ACUTE_INFLAMMATORY_RESPONSE	1/18	46/16863	0.0480031107690038	0.0880824834840069	0.0413159413831611	TNF
8	GO_REGULATION_OF_EXTRINSIC_APOPTOTIC_SIGNALING_PATHWAY_IN_ABSENCE_OF_LIGAND	1/18	46/16863	0.0480031107690038	0.0880824834840069	0.0413159413831611	TNF
8	GO_ACUTE_PHASE_RESPONSE	1/18	47/16863	0.0490220763399233	0.0889280929430107	0.0417125826841253	TNF
8	GO_KERATINOCYTE_PROLIFERATION	1/18	47/16863	0.0490220763399233	0.0889280929430107	0.0417125826841253	TLR4
8	GO_NEGATIVE_REGULATION_OF_COLD_INDUCED_THERMOGENESIS	1/18	47/16863	0.0490220763399233	0.0889280929430107	0.0417125826841253	TLR4
8	GO_NEGATIVE_REGULATION_OF_LIPID_TRANSPORT	1/18	47/16863	0.0490220763399233	0.0889280929430107	0.0417125826841253	NFKB1
8	GO_POSITIVE_REGULATION_OF_ALPHA_BETA_T_CELL_DIFFERENTIATION	1/18	47/16863	0.0490220763399233	0.0889280929430107	0.0417125826841253	NFKBIZ
8	GO_REGULATION_OF_CAMP_MEDIATED_SIGNALING	1/18	47/16863	0.0490220763399233	0.0889280929430107	0.0417125826841253	LPAR1
8	GO_CANONICAL_WNT_SIGNALING_PATHWAY	2/18	337/16863	0.0493537630649651	0.0891912996032262	0.041836042315541	NFKB1/XIAP
8	GO_NEGATIVE_REGULATION_OF_CELL_DEVELOPMENT	2/18	337/16863	0.0493537630649651	0.0891912996032262	0.041836042315541	TNF/LPAR1
8	GO_MAINTENANCE_OF_LOCATION	2/18	338/16863	0.0496165324431555	0.0894969905955786	0.0419794296341296	TNF/NFKB1
8	GO_AMYLOID_BETA_METABOLIC_PROCESS	1/18	48/16863	0.0500400117957919	0.0895847402186836	0.0420205894441304	TNF
8	GO_CALCINEURIN_MEDIATED_SIGNALING	1/18	48/16863	0.0500400117957919	0.0895847402186836	0.0420205894441304	TNF
8	GO_CORTICAL_CYTOSKELETON_ORGANIZATION	1/18	48/16863	0.0500400117957919	0.0895847402186836	0.0420205894441304	TNF
8	GO_POSITIVE_REGULATION_OF_SMOOTH_MUSCLE_CELL_MIGRATION	1/18	48/16863	0.0500400117957919	0.0895847402186836	0.0420205894441304	LPAR1
8	GO_EXOCRINE_SYSTEM_DEVELOPMENT	1/18	49/16863	0.0510569181167956	0.0907256760588412	0.0425557564424866	TNF
8	GO_LEUKOCYTE_ACTIVATION_INVOLVED_IN_INFLAMMATORY_RESPONSE	1/18	49/16863	0.0510569181167956	0.0907256760588412	0.0425557564424866	TNF
8	GO_NEGATIVE_REGULATION_OF_MYELOID_LEUKOCYTE_DIFFERENTIATION	1/18	49/16863	0.0510569181167956	0.0907256760588412	0.0425557564424866	TLR4
8	GO_POSITIVE_REGULATION_OF_VASCULAR_SMOOTH_MUSCLE_CELL_PROLIFERATION	1/18	49/16863	0.0510569181167956	0.0907256760588412	0.0425557564424866	TNF
8	GO_CYTOKINE_PRODUCTION_INVOLVED_IN_INFLAMMATORY_RESPONSE	1/18	50/16863	0.0520727962822468	0.0918479580181328	0.0430821736574814	TLR4
8	GO_GLIAL_CELL_PROLIFERATION	1/18	50/16863	0.0520727962822468	0.0918479580181328	0.0430821736574814	TNF
8	GO_POSITIVE_REGULATION_OF_T_CELL_MEDIATED_IMMUNITY	1/18	50/16863	0.0520727962822468	0.0918479580181328	0.0430821736574814	TRAF2
8	GO_RESPONSE_TO_INTERLEUKIN_12	1/18	50/16863	0.0520727962822468	0.0918479580181328	0.0430821736574814	PAK2
8	GO_LYMPHOCYTE_MEDIATED_IMMUNITY	2/18	351/16863	0.0530798056729725	0.0924440633709987	0.0433617826426398	TRAF2/TNF
8	GO_CRANIAL_NERVE_DEVELOPMENT	1/18	51/16863	0.053087647270584	0.0924440633709987	0.0433617826426398	LPAR1
8	GO_INTERFERON_BETA_PRODUCTION	1/18	51/16863	0.053087647270584	0.0924440633709987	0.0433617826426398	TLR4
8	GO_NEGATIVE_REGULATION_OF_FAT_CELL_DIFFERENTIATION	1/18	51/16863	0.053087647270584	0.0924440633709987	0.0433617826426398	TNF
8	GO_NEGATIVE_REGULATION_OF_OSTEOBLAST_DIFFERENTIATION	1/18	51/16863	0.053087647270584	0.0924440633709987	0.0433617826426398	TNF
8	GO_POSITIVE_REGULATION_OF_STRESS_FIBER_ASSEMBLY	1/18	51/16863	0.053087647270584	0.0924440633709987	0.0433617826426398	LPAR1
8	GO_REGULATION_OF_NITRIC_OXIDE_SYNTHASE_ACTIVITY	1/18	51/16863	0.053087647270584	0.0924440633709987	0.0433617826426398	TNF
8	GO_REGULATION_OF_NEUROTRANSMITTER_LEVELS	2/18	352/16863	0.0533498032340111	0.0926899772200018	0.0434771309135882	TNF/TLR4
8	GO_LYMPHOCYTE_DIFFERENTIATION	2/18	354/16863	0.0538913176153636	0.0926899772200018	0.0434771309135882	NFKBIZ/SH3RF1
8	GO_ACTIVATION_OF_MAPKK_ACTIVITY	1/18	52/16863	0.0541014720593734	0.0926899772200018	0.0434771309135882	MAP3K1
8	GO_LUNG_MORPHOGENESIS	1/18	52/16863	0.0541014720593734	0.0926899772200018	0.0434771309135882	TNF
8	GO_P38MAPK_CASCADE	1/18	52/16863	0.0541014720593734	0.0926899772200018	0.0434771309135882	GADD45G
8	GO_REGULATION_OF_B_CELL_MEDIATED_IMMUNITY	1/18	52/16863	0.0541014720593734	0.0926899772200018	0.0434771309135882	TNF
8	GO_REGULATION_OF_CHONDROCYTE_DIFFERENTIATION	1/18	52/16863	0.0541014720593734	0.0926899772200018	0.0434771309135882	RELA
8	GO_RESPONSE_TO_BRONCHODILATOR	1/18	52/16863	0.0541014720593734	0.0926899772200018	0.0434771309135882	TRAF2
8	GO_RESPONSE_TO_FUNGUS	1/18	52/16863	0.0541014720593734	0.0926899772200018	0.0434771309135882	TLR4
8	GO_CELLULAR_DEFENSE_RESPONSE	1/18	53/16863	0.0551142716253088	0.0940879351317772	0.044132856602221	RELA
8	GO_RESPONSE_TO_DSRNA	1/18	53/16863	0.0551142716253088	0.0940879351317772	0.044132856602221	NFKB1
8	GO_INFLAMMATORY_RESPONSE_TO_ANTIGENIC_STIMULUS	1/18	54/16863	0.0561260469442108	0.0954742008517179	0.044783097955111	TNF
8	GO_REGULATION_OF_MYOBLAST_DIFFERENTIATION	1/18	54/16863	0.0561260469442108	0.0954742008517179	0.044783097955111	TNF
8	GO_PHAGOCYTOSIS	2/18	364/16863	0.056628950552548	0.0961585732295486	0.0451041094426203	TNF/TLR4
8	GO_INTERLEUKIN_10_PRODUCTION	1/18	55/16863	0.057136798991031	0.0963364723728847	0.0451875547575962	TLR4
8	GO_REGULATION_OF_INTERLEUKIN_1_SECRETION	1/18	55/16863	0.057136798991031	0.0963364723728847	0.0451875547575962	TLR4
8	GO_REGULATION_OF_LIPID_CATABOLIC_PROCESS	1/18	55/16863	0.057136798991031	0.0963364723728847	0.0451875547575962	TNF
8	GO_RESPONSE_TO_AMYLOID_BETA	1/18	55/16863	0.057136798991031	0.0963364723728847	0.0451875547575962	TLR4
8	GO_INOSITOL_PHOSPHATE_MEDIATED_SIGNALING	1/18	56/16863	0.0581465287398512	0.097012358595633	0.0455045857319309	TNF
8	GO_POSITIVE_REGULATION_OF_MYELOID_LEUKOCYTE_DIFFERENTIATION	1/18	56/16863	0.0581465287398512	0.097012358595633	0.0455045857319309	TNF
8	GO_POSITIVE_REGULATION_OF_PROTEIN_TYROSINE_KINASE_ACTIVITY	1/18	56/16863	0.0581465287398512	0.097012358595633	0.0455045857319309	PAK2
8	GO_PROTEIN_K48_LINKED_UBIQUITINATION	1/18	56/16863	0.0581465287398512	0.097012358595633	0.0455045857319309	BIRC2
8	GO_REGULATION_OF_MACROPHAGE_ACTIVATION	1/18	56/16863	0.0581465287398512	0.097012358595633	0.0455045857319309	TLR4
8	GO_REGULATION_OF_MORPHOGENESIS_OF_A_BRANCHING_STRUCTURE	1/18	56/16863	0.0581465287398512	0.097012358595633	0.0455045857319309	TNF
8	GO_REGULATION_OF_WNT_SIGNALING_PATHWAY	2/18	371/16863	0.0585746377367025	0.0975563652896996	0.0457597573369434	NFKB1/XIAP
8	GO_PEPTIDYL_TYROSINE_MODIFICATION	2/18	372/16863	0.0588545362762029	0.0978415341326487	0.045893518542731	TNF/PAK2
8	GO_LYMPHOCYTE_COSTIMULATION	1/18	57/16863	0.0591552371638817	0.0978415341326487	0.045893518542731	PAK2
8	GO_MULTICELLULAR_ORGANISMAL_MOVEMENT	1/18	57/16863	0.0591552371638817	0.0978415341326487	0.045893518542731	CHUK
8	GO_POSITIVE_REGULATION_OF_OXIDOREDUCTASE_ACTIVITY	1/18	57/16863	0.0591552371638817	0.0978415341326487	0.045893518542731	TNF
8	GO_NEGATIVE_REGULATION_OF_LIPID_BIOSYNTHETIC_PROCESS	1/18	58/16863	0.060162925235466	0.0991561832440703	0.046510167432255	NFKB1
8	GO_REGULATION_OF_EXTRINSIC_APOPTOTIC_SIGNALING_PATHWAY_VIA_DEATH_DOMAIN_RECEPTORS	1/18	58/16863	0.060162925235466	0.0991561832440703	0.046510167432255	TRAF2
8	GO_ALCOHOL_METABOLIC_PROCESS	2/18	377/16863	0.0602612368878712	0.0991561832440703	0.046510167432255	TNF/NFKB1
8	GO_ENDOTHELIAL_CELL_DEVELOPMENT	1/18	59/16863	0.06116959392608	0.099962618450141	0.0468884336707334	TNF
8	GO_GLIAL_CELL_ACTIVATION	1/18	59/16863	0.06116959392608	0.099962618450141	0.0468884336707334	TNF
8	GO_POSITIVE_REGULATION_OF_NEURON_APOPTOTIC_PROCESS	1/18	59/16863	0.06116959392608	0.099962618450141	0.0468884336707334	TNF
8	GO_POSITIVE_REGULATION_OF_PHOSPHOLIPASE_ACTIVITY	1/18	59/16863	0.06116959392608	0.099962618450141	0.0468884336707334	LPAR1
8	GO_POSITIVE_REGULATION_OF_INTERLEUKIN_1_PRODUCTION	1/18	60/16863	0.0621752442063302	0.101259852574534	0.0474969138920411	TLR4
8	GO_TIGHT_JUNCTION_ORGANIZATION	1/18	60/16863	0.0621752442063302	0.101259852574534	0.0474969138920411	TNF
8	GO_RESPONSE_TO_STEROID_HORMONE	2/18	385/16863	0.0625366519371909	0.101675236823052	0.0476917538940983	TNF/RELA
8	GO_POSITIVE_REGULATION_OF_ACTIN_FILAMENT_BUNDLE_ASSEMBLY	1/18	61/16863	0.0631798770459591	0.102199598064191	0.047937710609277	LPAR1
8	GO_POSITIVE_REGULATION_OF_ALPHA_BETA_T_CELL_ACTIVATION	1/18	61/16863	0.0631798770459591	0.102199598064191	0.047937710609277	NFKBIZ
8	GO_REGULATION_OF_B_CELL_PROLIFERATION	1/18	61/16863	0.0631798770459591	0.102199598064191	0.047937710609277	TLR4
8	GO_REGULATION_OF_PROTEIN_CATABOLIC_PROCESS	2/18	388/16863	0.0633976624777259	0.102378657649841	0.0480217002409517	TNF/RELA
8	GO_CELLULAR_ALDEHYDE_METABOLIC_PROCESS	1/18	62/16863	0.0641834934138426	0.10290665710952	0.0482693634977488	RELA
8	GO_HETEROTYPIC_CELL_CELL_ADHESION	1/18	62/16863	0.0641834934138426	0.10290665710952	0.0482693634977488	TNF
8	GO_NEGATIVE_REGULATION_OF_VIRAL_GENOME_REPLICATION	1/18	62/16863	0.0641834934138426	0.10290665710952	0.0482693634977488	TNF
8	GO_RESPONSE_TO_CADMIUM_ION	1/18	62/16863	0.0641834934138426	0.10290665710952	0.0482693634977488	CHUK
8	GO_RESPONSE_TO_OXYGEN_LEVELS	2/18	391/16863	0.0642628392200663	0.10290665710952	0.0482693634977488	BIRC2/LPAR1
8	GO_INTERLEUKIN_1_SECRETION	1/18	63/16863	0.0651860942779906	0.104036571168212	0.0487993606228346	TLR4
8	GO_INTRINSIC_APOPTOTIC_SIGNALING_PATHWAY_IN_RESPONSE_TO_ENDOPLASMIC_RETICULUM_STRESS	1/18	63/16863	0.0651860942779906	0.104036571168212	0.0487993606228346	TRAF2
8	GO_APICAL_JUNCTION_ASSEMBLY	1/18	64/16863	0.0661876806055499	0.104414888876082	0.0489768142052532	TNF
8	GO_CELLULAR_EXTRAVASATION	1/18	64/16863	0.0661876806055499	0.104414888876082	0.0489768142052532	TNF
8	GO_CERAMIDE_BIOSYNTHETIC_PROCESS	1/18	64/16863	0.0661876806055499	0.104414888876082	0.0489768142052532	TNF
8	GO_ENDOTHELIAL_CELL_APOPTOTIC_PROCESS	1/18	64/16863	0.0661876806055499	0.104414888876082	0.0489768142052532	TNF
8	GO_INTERLEUKIN_2_PRODUCTION	1/18	64/16863	0.0661876806055499	0.104414888876082	0.0489768142052532	TRAF2
8	GO_POSITIVE_REGULATION_OF_PROTEIN_LOCALIZATION_TO_CELL_PERIPHERY	1/18	64/16863	0.0661876806055499	0.104414888876082	0.0489768142052532	TNF
8	GO_REGULATION_OF_STEROL_TRANSPORT	1/18	64/16863	0.0661876806055499	0.104414888876082	0.0489768142052532	NFKB1
8	GO_AMYLOID_PRECURSOR_PROTEIN_METABOLIC_PROCESS	1/18	65/16863	0.0671882533628034	0.105125974165041	0.0493103556422677	TNF
8	GO_NEGATIVE_REGULATION_OF_PROTEIN_DEPHOSPHORYLATION	1/18	65/16863	0.0671882533628034	0.105125974165041	0.0493103556422677	TNF
8	GO_POSITIVE_REGULATION_OF_WOUND_HEALING	1/18	65/16863	0.0671882533628034	0.105125974165041	0.0493103556422677	TLR4
8	GO_PROTEIN_LOCALIZATION_TO_CELL_SURFACE	1/18	65/16863	0.0671882533628034	0.105125974165041	0.0493103556422677	TNF
8	GO_REGULATION_OF_ANTIGEN_RECEPTOR_MEDIATED_SIGNALING_PATHWAY	1/18	65/16863	0.0671882533628034	0.105125974165041	0.0493103556422677	RELA
8	GO_NEGATIVE_REGULATION_OF_RESPONSE_TO_EXTERNAL_STIMULUS	2/18	410/16863	0.0698369877417866	0.108745232202047	0.0510080036534596	SHARPIN/NFKB1
8	GO_CELLULAR_RESPONSE_TO_AMINO_ACID_STIMULUS	1/18	68/16863	0.0701838998626182	0.108745232202047	0.0510080036534596	TNF
8	GO_CELLULAR_RESPONSE_TO_VASCULAR_ENDOTHELIAL_GROWTH_FACTOR_STIMULUS	1/18	68/16863	0.0701838998626182	0.108745232202047	0.0510080036534596	RELA
8	GO_GLUCOSE_IMPORT	1/18	68/16863	0.0701838998626182	0.108745232202047	0.0510080036534596	TNF
8	GO_POSITIVE_REGULATION_OF_PHAGOCYTOSIS	1/18	68/16863	0.0701838998626182	0.108745232202047	0.0510080036534596	TNF
8	GO_T_CELL_DIFFERENTIATION_INVOLVED_IN_IMMUNE_RESPONSE	1/18	68/16863	0.0701838998626182	0.108745232202047	0.0510080036534596	NFKBIZ
8	GO_REGULATION_OF_LIPID_METABOLIC_PROCESS	2/18	414/16863	0.0710308700020832	0.109755627666006	0.0514819394249269	TNF/NFKB1
8	GO_CELLULAR_RESPONSE_TO_RETINOIC_ACID	1/18	69/16863	0.07118042798423	0.109755627666006	0.0514819394249269	TEAD2
8	GO_PROTEIN_MONOUBIQUITINATION	1/18	69/16863	0.07118042798423	0.109755627666006	0.0514819394249269	BIRC2
8	GO_LIPID_LOCALIZATION	2/18	417/16863	0.0719308280722386	0.110734092813301	0.0519408979723259	TNF/NFKB1
8	GO_REGULATION_OF_CARTILAGE_DEVELOPMENT	1/18	70/16863	0.0721759473540219	0.110754744254326	0.051950584730613	RELA
8	GO_REGULATION_OF_PHOSPHOLIPASE_ACTIVITY	1/18	70/16863	0.0721759473540219	0.110754744254326	0.051950584730613	LPAR1
8	GO_MYELOID_CELL_DIFFERENTIATION	2/18	420/16863	0.0728346488023765	0.111564527496097	0.052330421397641	TNF/TLR4
8	GO_REGULATION_OF_SYNAPTIC_TRANSMISSION_GLUTAMATERGIC	1/18	71/16863	0.0731704589331099	0.111564527496097	0.052330421397641	TNF
8	GO_REGULATION_OF_T_CELL_MEDIATED_IMMUNITY	1/18	71/16863	0.0731704589331099	0.111564527496097	0.052330421397641	TRAF2
8	GO_SIGNAL_TRANSDUCTION_IN_ABSENCE_OF_LIGAND	1/18	71/16863	0.0731704589331099	0.111564527496097	0.052330421397641	TNF
8	GO_POSITIVE_REGULATION_OF_SMALL_GTPASE_MEDIATED_SIGNAL_TRANSDUCTION	1/18	72/16863	0.0741639636817524	0.112362518668392	0.0527047268803512	LPAR1
8	GO_POSITIVE_REGULATION_OF_TYROSINE_PHOSPHORYLATION_OF_STAT_PROTEIN	1/18	72/16863	0.0741639636817524	0.112362518668392	0.0527047268803512	TNF
8	GO_REGULATION_OF_CELLULAR_RESPONSE_TO_INSULIN_STIMULUS	1/18	72/16863	0.0741639636817524	0.112362518668392	0.0527047268803512	RELA
8	GO_REGULATION_OF_GLIAL_CELL_DIFFERENTIATION	1/18	72/16863	0.0741639636817524	0.112362518668392	0.0527047268803512	RELA
8	GO_POSITIVE_REGULATION_OF_LIPASE_ACTIVITY	1/18	73/16863	0.0751564625593493	0.113327410420722	0.053157318695472	LPAR1
8	GO_PRODUCTION_OF_MOLECULAR_MEDIATOR_INVOLVED_IN_INFLAMMATORY_RESPONSE	1/18	73/16863	0.0751564625593493	0.113327410420722	0.053157318695472	TLR4
8	GO_SUPEROXIDE_METABOLIC_PROCESS	1/18	73/16863	0.0751564625593493	0.113327410420722	0.053157318695472	TNF
8	GO_B_CELL_ACTIVATION_INVOLVED_IN_IMMUNE_RESPONSE	1/18	74/16863	0.0761479565244435	0.114281705553168	0.0536049400634767	TLR4
8	GO_POLYSACCHARIDE_BIOSYNTHETIC_PROCESS	1/18	74/16863	0.0761479565244435	0.114281705553168	0.0536049400634767	NFKB1
8	GO_POSITIVE_REGULATION_OF_ORGANELLE_ASSEMBLY	1/18	74/16863	0.0761479565244435	0.114281705553168	0.0536049400634767	TNF
8	GO_EMBRYONIC_ORGAN_DEVELOPMENT	2/18	434/16863	0.077102654610708	0.114866596397498	0.0538792887748669	TNF/TEAD2
8	GO_NEGATIVE_REGULATION_OF_ERK1_AND_ERK2_CASCADE	1/18	75/16863	0.0771384465347214	0.114866596397498	0.0538792887748669	TLR4
8	GO_NEGATIVE_REGULATION_OF_PROTEIN_CONTAINING_COMPLEX_DISASSEMBLY	1/18	75/16863	0.0771384465347214	0.114866596397498	0.0538792887748669	TNF
8	GO_PERIPHERAL_NERVOUS_SYSTEM_DEVELOPMENT	1/18	75/16863	0.0771384465347214	0.114866596397498	0.0538792887748669	RELA
8	GO_RESPONSE_TO_ANESTHETIC	1/18	75/16863	0.0771384465347214	0.114866596397498	0.0538792887748669	RELA
8	GO_REGULATION_OF_SMALL_MOLECULE_METABOLIC_PROCESS	2/18	435/16863	0.0774106240095964	0.114908160724532	0.0538987849247422	TNF/NFKB1
8	GO_GLAND_DEVELOPMENT	2/18	437/16863	0.0780277886101152	0.114908160724532	0.0538987849247422	TNF/RELA
8	GO_ANTIGEN_PROCESSING_AND_PRESENTATION_OF_EXOGENOUS_PEPTIDE_ANTIGEN_VIA_MHC_CLASS_I	1/18	76/16863	0.0781279335470148	0.114908160724532	0.0538987849247422	CHUK
8	GO_NEGATIVE_REGULATION_OF_ENDOTHELIAL_CELL_PROLIFERATION	1/18	76/16863	0.0781279335470148	0.114908160724532	0.0538987849247422	TNF
8	GO_NEUROINFLAMMATORY_RESPONSE	1/18	76/16863	0.0781279335470148	0.114908160724532	0.0538987849247422	TNF
8	GO_POSITIVE_REGULATION_OF_DENDRITE_DEVELOPMENT	1/18	76/16863	0.0781279335470148	0.114908160724532	0.0538987849247422	LPAR1
8	GO_REGULATION_OF_DENDRITIC_SPINE_DEVELOPMENT	1/18	76/16863	0.0781279335470148	0.114908160724532	0.0538987849247422	LPAR1
8	GO_REGULATION_OF_OXIDATIVE_STRESS_INDUCED_CELL_DEATH	1/18	76/16863	0.0781279335470148	0.114908160724532	0.0538987849247422	TLR4
8	GO_EPITHELIAL_CELL_PROLIFERATION	2/18	441/16863	0.0792669900816806	0.11640436638723	0.0546005946718343	TNF/TLR4
8	GO_SECOND_MESSENGER_MEDIATED_SIGNALING	2/18	443/16863	0.07988900933203	0.116915008694754	0.0548401163884226	TNF/LPAR1
8	GO_NEGATIVE_REGULATION_OF_TUMOR_NECROSIS_FACTOR_SUPERFAMILY_CYTOKINE_PRODUCTION	1/18	78/16863	0.0801039024006948	0.116915008694754	0.0548401163884226	TLR4
8	GO_POSITIVE_REGULATION_OF_RESPONSE_TO_WOUNDING	1/18	78/16863	0.0801039024006948	0.116915008694754	0.0548401163884226	TLR4
8	GO_REGULATION_OF_GLUCOSE_TRANSMEMBRANE_TRANSPORT	1/18	78/16863	0.0801039024006948	0.116915008694754	0.0548401163884226	TNF
8	GO_NERVE_DEVELOPMENT	1/18	79/16863	0.0810903861514716	0.117884158060284	0.0552947052782216	LPAR1
8	GO_REGULATION_OF_TRANSLATIONAL_INITIATION	1/18	79/16863	0.0810903861514716	0.117884158060284	0.0552947052782216	TNF
8	GO_RAS_PROTEIN_SIGNAL_TRANSDUCTION	2/18	447/16863	0.0811378410080195	0.117884158060284	0.0552947052782216	CHUK/LPAR1
8	GO_EMBRYONIC_HEART_TUBE_DEVELOPMENT	1/18	80/16863	0.0820758707230442	0.118885655168531	0.0557644671898195	TEAD2
8	GO_VASCULOGENESIS	1/18	80/16863	0.0820758707230442	0.118885655168531	0.0557644671898195	TEAD2
8	GO_NEGATIVE_REGULATION_OF_OSSIFICATION	1/18	81/16863	0.0830603570679756	0.119948189361004	0.0562628591365203	TNF
8	GO_PROTEIN_SUMOYLATION	1/18	81/16863	0.0830603570679756	0.119948189361004	0.0562628591365203	RELA
8	GO_POSITIVE_REGULATION_OF_CARBOHYDRATE_METABOLIC_PROCESS	1/18	82/16863	0.0840438461379778	0.121002886909498	0.0567575752295158	NFKB1
8	GO_POSITIVE_REGULATION_OF_LIPID_LOCALIZATION	1/18	82/16863	0.0840438461379778	0.121002886909498	0.0567575752295158	NFKB1
8	GO_NEGATIVE_REGULATION_OF_CYTOKINE_SECRETION	1/18	83/16863	0.0850263388839115	0.122049819779308	0.0572486492248243	TNF
8	GO_RESPONSE_TO_OSMOTIC_STRESS	1/18	83/16863	0.0850263388839115	0.122049819779308	0.0572486492248243	TNF
8	GO_POSITIVE_REGULATION_OF_LIPID_BIOSYNTHETIC_PROCESS	1/18	85/16863	0.0869883392027693	0.124120675041563	0.0582200039283263	TNF
8	GO_REGULATION_OF_COAGULATION	1/18	85/16863	0.0869883392027693	0.124120675041563	0.0582200039283263	TLR4
8	GO_REGULATION_OF_EPIDERMIS_DEVELOPMENT	1/18	85/16863	0.0869883392027693	0.124120675041563	0.0582200039283263	TNF
8	GO_REGULATION_OF_VASCULAR_SMOOTH_MUSCLE_CELL_PROLIFERATION	1/18	85/16863	0.0869883392027693	0.124120675041563	0.0582200039283263	TNF
8	GO_MYOBLAST_DIFFERENTIATION	1/18	86/16863	0.0879678486731679	0.125331241924811	0.0587878320413672	TNF
8	GO_NEGATIVE_REGULATION_OF_PHOSPHORYLATION	2/18	469/16863	0.088117760992093	0.125358005220894	0.058800385624423	TLR4/PAK2
8	GO_NCRNA_METABOLIC_PROCESS	2/18	471/16863	0.0887614029494436	0.125974408188762	0.059089515402348	NFKB1/RELA
8	GO_NEGATIVE_REGULATION_OF_VIRAL_LIFE_CYCLE	1/18	87/16863	0.0889463656144499	0.125974408188762	0.059089515402348	TNF
8	GO_TYROSINE_PHOSPHORYLATION_OF_STAT_PROTEIN	1/18	87/16863	0.0889463656144499	0.125974408188762	0.059089515402348	TNF
8	GO_DEFENSE_RESPONSE_TO_GRAM_NEGATIVE_BACTERIUM	1/18	88/16863	0.0899238909732321	0.126608600545523	0.0593869894653079	TLR4
8	GO_NEGATIVE_REGULATION_OF_NF_KAPPAB_TRANSCRIPTION_FACTOR_ACTIVITY	1/18	88/16863	0.0899238909732321	0.126608600545523	0.0593869894653079	CHUK
8	GO_POSITIVE_REGULATION_OF_TUMOR_NECROSIS_FACTOR_SUPERFAMILY_CYTOKINE_PRODUCTION	1/18	88/16863	0.0899238909732321	0.126608600545523	0.0593869894653079	TLR4
8	GO_REGULATION_OF_EPITHELIAL_CELL_APOPTOTIC_PROCESS	1/18	88/16863	0.0899238909732321	0.126608600545523	0.0593869894653079	TNF
8	GO_ADENYLATE_CYCLASE_INHIBITING_G_PROTEIN_COUPLED_RECEPTOR_SIGNALING_PATHWAY	1/18	89/16863	0.0909004256952878	0.12703740329039	0.0595881235429489	LPAR1
8	GO_MONONUCLEAR_CELL_MIGRATION	1/18	89/16863	0.0909004256952878	0.12703740329039	0.0595881235429489	TNF
8	GO_NEGATIVE_REGULATION_OF_PROTEIN_MODIFICATION_BY_SMALL_PROTEIN_CONJUGATION_OR_REMOVAL	1/18	89/16863	0.0909004256952878	0.12703740329039	0.0595881235429489	RELA
8	GO_POSITIVE_REGULATION_OF_PHOSPHATIDYLINOSITOL_3_KINASE_SIGNALING	1/18	89/16863	0.0909004256952878	0.12703740329039	0.0595881235429489	TNF
8	GO_REGULATION_OF_PROTEIN_TYROSINE_KINASE_ACTIVITY	1/18	89/16863	0.0909004256952878	0.12703740329039	0.0595881235429489	PAK2
8	GO_PROTEASOMAL_PROTEIN_CATABOLIC_PROCESS	2/18	478/16863	0.0910257544497042	0.12703740329039	0.0595881235429489	SHARPIN/BIRC2
8	GO_NEGATIVE_REGULATION_OF_IMMUNE_SYSTEM_PROCESS	2/18	481/16863	0.0920016542227196	0.128212217838076	0.0601391816769657	TNF/TLR4
8	GO_TUBE_CLOSURE	1/18	91/16863	0.0928505270080762	0.129206846899157	0.0606057220645682	TEAD2
8	GO_REGULATION_OF_BMP_SIGNALING_PATHWAY	1/18	92/16863	0.0938240954861258	0.129805839775306	0.0608866854704693	XIAP
8	GO_REGULATION_OF_CELL_JUNCTION_ASSEMBLY	1/18	92/16863	0.0938240954861258	0.129805839775306	0.0608866854704693	TNF
8	GO_RESPONSE_TO_VITAMIN	1/18	92/16863	0.0938240954861258	0.129805839775306	0.0608866854704693	RELA
8	GO_SMOOTH_MUSCLE_CELL_MIGRATION	1/18	92/16863	0.0938240954861258	0.129805839775306	0.0608866854704693	LPAR1
8	GO_NEGATIVE_REGULATION_OF_MYELOID_CELL_DIFFERENTIATION	1/18	93/16863	0.0947966771020853	0.130584471627656	0.061251910276791	TLR4
8	GO_POSITIVE_REGULATION_OF_MYELOID_CELL_DIFFERENTIATION	1/18	93/16863	0.0947966771020853	0.130584471627656	0.061251910276791	TNF
8	GO_POSITIVE_REGULATION_OF_RECEPTOR_SIGNALING_PATHWAY_VIA_STAT	1/18	93/16863	0.0947966771020853	0.130584471627656	0.061251910276791	TNF
8	GO_CERAMIDE_METABOLIC_PROCESS	1/18	94/16863	0.0957682727975031	0.131733048625055	0.0617906614339058	TNF
8	GO_B_CELL_PROLIFERATION	1/18	95/16863	0.0967388835130883	0.131929204905153	0.0618826704355817	TLR4
8	GO_CELL_DEATH_IN_RESPONSE_TO_OXIDATIVE_STRESS	1/18	95/16863	0.0967388835130883	0.131929204905153	0.0618826704355817	TLR4
8	GO_POSITIVE_REGULATION_OF_LYMPHOCYTE_DIFFERENTIATION	1/18	95/16863	0.0967388835130883	0.131929204905153	0.0618826704355817	NFKBIZ
8	GO_POSITIVE_REGULATION_OF_PROTEIN_BINDING	1/18	95/16863	0.0967388835130883	0.131929204905153	0.0618826704355817	TRAF2
8	GO_REGULATION_OF_ACTOMYOSIN_STRUCTURE_ORGANIZATION	1/18	95/16863	0.0967388835130883	0.131929204905153	0.0618826704355817	LPAR1
8	GO_REGULATION_OF_PHAGOCYTOSIS	1/18	95/16863	0.0967388835130883	0.131929204905153	0.0618826704355817	TNF
8	GO_OLIGODENDROCYTE_DIFFERENTIATION	1/18	96/16863	0.0977085101887062	0.132683715540345	0.0622365809515383	LPAR1
8	GO_REGULATION_OF_PROTEIN_LOCALIZATION_TO_PLASMA_MEMBRANE	1/18	96/16863	0.0977085101887062	0.132683715540345	0.0622365809515383	TNF
8	GO_VASCULAR_ENDOTHELIAL_GROWTH_FACTOR_RECEPTOR_SIGNALING_PATHWAY	1/18	96/16863	0.0977085101887062	0.132683715540345	0.0622365809515383	PAK2
8	GO_ANTIGEN_PROCESSING_AND_PRESENTATION_OF_PEPTIDE_ANTIGEN_VIA_MHC_CLASS_I	1/18	97/16863	0.098677153763383	0.13324203248276	0.0624984649170401	CHUK
8	GO_POSITIVE_REGULATION_OF_COLD_INDUCED_THERMOGENESIS	1/18	97/16863	0.098677153763383	0.13324203248276	0.0624984649170401	GADD45G
8	GO_REGULATION_OF_ACTIN_FILAMENT_BUNDLE_ASSEMBLY	1/18	97/16863	0.098677153763383	0.13324203248276	0.0624984649170401	LPAR1
8	GO_REGULATION_OF_CARBOHYDRATE_BIOSYNTHETIC_PROCESS	1/18	97/16863	0.098677153763383	0.13324203248276	0.0624984649170401	NFKB1
8	GO_CELLULAR_RESPONSE_TO_HYDROGEN_PEROXIDE	1/18	98/16863	0.0996448151753034	0.13379275745448	0.0627567877952088	RELA
8	GO_CONTRACTILE_ACTIN_FILAMENT_BUNDLE_ASSEMBLY	1/18	98/16863	0.0996448151753034	0.13379275745448	0.0627567877952088	LPAR1
8	GO_REGULATION_OF_LIPASE_ACTIVITY	1/18	98/16863	0.0996448151753034	0.13379275745448	0.0627567877952088	LPAR1
8	GO_REGULATION_OF_VIRAL_GENOME_REPLICATION	1/18	98/16863	0.0996448151753034	0.13379275745448	0.0627567877952088	TNF
8	GO_REGULATION_OF_CALCIUM_MEDIATED_SIGNALING	1/18	99/16863	0.100611495361814	0.134901247638	0.0632767358442942	TNF
8	GO_DIGESTIVE_SYSTEM_PROCESS	1/18	100/16863	0.101577195259421	0.135815103032177	0.0637053885616684	TLR4
8	GO_T_CELL_MEDIATED_IMMUNITY	1/18	100/16863	0.101577195259421	0.135815103032177	0.0637053885616684	TRAF2
8	GO_DEFENSE_RESPONSE_TO_GRAM_POSITIVE_BACTERIUM	1/18	101/16863	0.102541915803794	0.136722554405059	0.0641310374108733	TNF
8	GO_NEGATIVE_REGULATION_OF_SMALL_MOLECULE_METABOLIC_PROCESS	1/18	101/16863	0.102541915803794	0.136722554405059	0.0641310374108733	NFKB1
8	GO_INTERLEUKIN_1_BETA_PRODUCTION	1/18	102/16863	0.103505657929766	0.13762365644069	0.0645537080419884	TLR4
8	GO_POSITIVE_REGULATION_OF_SMOOTH_MUSCLE_CELL_PROLIFERATION	1/18	102/16863	0.103505657929766	0.13762365644069	0.0645537080419884	TNF
8	GO_INTRINSIC_APOPTOTIC_SIGNALING_PATHWAY_IN_RESPONSE_TO_DNA_DAMAGE	1/18	103/16863	0.10446842257133	0.138518463215245	0.0649734258199675	TNF
8	GO_NEGATIVE_REGULATION_OF_VIRAL_PROCESS	1/18	103/16863	0.10446842257133	0.138518463215245	0.0649734258199675	TNF
8	GO_NEGATIVE_REGULATION_OF_LEUKOCYTE_DIFFERENTIATION	1/18	104/16863	0.105430210661648	0.139214477061513	0.0652998978509188	TLR4
8	GO_STEROL_TRANSPORT	1/18	104/16863	0.105430210661648	0.139214477061513	0.0652998978509188	NFKB1
8	GO_SYNAPTIC_TRANSMISSION_GLUTAMATERGIC	1/18	104/16863	0.105430210661648	0.139214477061513	0.0652998978509188	TNF
8	GO_MUSCLE_CELL_MIGRATION	1/18	105/16863	0.106391023133041	0.139903463707273	0.0656230737054594	LPAR1
8	GO_NEURAL_TUBE_FORMATION	1/18	105/16863	0.106391023133041	0.139903463707273	0.0656230737054594	TEAD2
8	GO_SPHINGOLIPID_BIOSYNTHETIC_PROCESS	1/18	105/16863	0.106391023133041	0.139903463707273	0.0656230737054594	TNF
8	GO_POSITIVE_REGULATION_OF_PEPTIDYL_SERINE_PHOSPHORYLATION	1/18	106/16863	0.107350860917002	0.140778358074971	0.06603345137628	TNF
8	GO_T_CELL_ACTIVATION_INVOLVED_IN_IMMUNE_RESPONSE	1/18	106/16863	0.107350860917002	0.140778358074971	0.06603345137628	NFKBIZ
8	GO_PHOSPHOLIPASE_C_ACTIVATING_G_PROTEIN_COUPLED_RECEPTOR_SIGNALING_PATHWAY	1/18	108/16863	0.109267616144411	0.143095672649393	0.067120410205507	LPAR1
8	GO_ACUTE_INFLAMMATORY_RESPONSE	1/18	109/16863	0.110224535446673	0.143954447933087	0.0675232270639673	TNF
8	GO_POLYSACCHARIDE_METABOLIC_PROCESS	1/18	109/16863	0.110224535446673	0.143954447933087	0.0675232270639673	NFKB1
8	GO_RESPONSE_TO_RETINOIC_ACID	1/18	110/16863	0.111180483779128	0.145004832868822	0.0680159202842086	TEAD2
8	GO_EPITHELIAL_CELL_APOPTOTIC_PROCESS	1/18	111/16863	0.112135462069105	0.145456583090996	0.0682278180981771	TNF
8	GO_METENCEPHALON_DEVELOPMENT	1/18	111/16863	0.112135462069105	0.145456583090996	0.0682278180981771	LPAR1
8	GO_NEGATIVE_REGULATION_OF_DEPHOSPHORYLATION	1/18	111/16863	0.112135462069105	0.145456583090996	0.0682278180981771	TNF
8	GO_RESPONSE_TO_ALKALOID	1/18	111/16863	0.112135462069105	0.145456583090996	0.0682278180981771	RELA
8	GO_CELLULAR_DETOXIFICATION	1/18	113/16863	0.114042512226779	0.147729866786993	0.0692941238177264	TNF
8	GO_AMINOGLYCAN_BIOSYNTHETIC_PROCESS	1/18	114/16863	0.114994585944984	0.14856057319379	0.0696837746978137	NFKB1
8	GO_MUCOPOLYSACCHARIDE_METABOLIC_PROCESS	1/18	114/16863	0.114994585944984	0.14856057319379	0.0696837746978137	NFKB1
8	GO_REGULATION_OF_PROTEIN_CONTAINING_COMPLEX_DISASSEMBLY	1/18	115/16863	0.115945693321722	0.149587156296311	0.0701653034378202	TNF
8	GO_CARBOHYDRATE_TRANSMEMBRANE_TRANSPORT	1/18	116/16863	0.116895835280177	0.150204863612701	0.0704550450330439	TNF
8	GO_INTERLEUKIN_1_PRODUCTION	1/18	116/16863	0.116895835280177	0.150204863612701	0.0704550450330439	TLR4
8	GO_REGULATION_OF_STEM_CELL_DIFFERENTIATION	1/18	116/16863	0.116895835280177	0.150204863612701	0.0704550450330439	TEAD2
8	GO_REGULATION_OF_PHOSPHOPROTEIN_PHOSPHATASE_ACTIVITY	1/18	117/16863	0.117845012742706	0.151018541798963	0.0708367086614824	TNF
8	GO_REGULATION_OF_PROTEIN_LOCALIZATION_TO_CELL_PERIPHERY	1/18	117/16863	0.117845012742706	0.151018541798963	0.0708367086614824	TNF
8	GO_NEGATIVE_REGULATION_OF_IMMUNE_EFFECTOR_PROCESS	1/18	121/16863	0.121632096051759	0.1556630305562	0.0730152510646786	TNF
8	GO_GLAND_MORPHOGENESIS	1/18	122/16863	0.122576464841095	0.156452737500783	0.0733856707502023	TNF
8	GO_POSITIVE_REGULATION_OF_PROTEIN_LOCALIZATION_TO_MEMBRANE	1/18	122/16863	0.122576464841095	0.156452737500783	0.0733856707502023	TNF
8	GO_CHONDROCYTE_DIFFERENTIATION	1/18	123/16863	0.123519874651313	0.157446666888874	0.0738518829494166	RELA
8	GO_REGULATION_OF_OSTEOBLAST_DIFFERENTIATION	1/18	124/16863	0.124462326398999	0.1584367297436	0.0743162815137344	TNF
8	GO_REGULATION_OF_DNA_TEMPLATED_TRANSCRIPTION_IN_RESPONSE_TO_STRESS	1/18	125/16863	0.125403820999921	0.159211225598837	0.0746795662905799	RELA
8	GO_VIRAL_GENOME_REPLICATION	1/18	125/16863	0.125403820999921	0.159211225598837	0.0746795662905799	TNF
8	GO_REGULATION_OF_PHOSPHATIDYLINOSITOL_3_KINASE_SIGNALING	1/18	126/16863	0.126344359369021	0.160192582966558	0.0751398814619616	TNF
8	GO_REGULATION_OF_LIPID_TRANSPORT	1/18	127/16863	0.127283942420426	0.161170131064804	0.0755984098586286	NFKB1
8	GO_POSITIVE_REGULATION_OF_TRANSLATION	1/18	129/16863	0.129160246222551	0.163329623530105	0.0766113407000931	TNF
8	GO_POSITIVE_REGULATION_OF_LEUKOCYTE_MIGRATION	1/18	130/16863	0.130096968797428	0.164296832457518	0.0770650194086135	TNF
8	GO_CELL_CELL_JUNCTION_ASSEMBLY	1/18	131/16863	0.131032739702923	0.165260289124003	0.0775169380828291	TNF
8	GO_NEGATIVE_REGULATION_OF_TRANSMEMBRANE_TRANSPORT	1/18	132/16863	0.131967559849071	0.165783163226954	0.0777621972414474	TNF
8	GO_REGULATION_OF_FAT_CELL_DIFFERENTIATION	1/18	132/16863	0.131967559849071	0.165783163226954	0.0777621972414474	TNF
8	GO_RESPONSE_TO_ETHANOL	1/18	132/16863	0.131967559849071	0.165783163226954	0.0777621972414474	BIRC2
8	GO_ENDOTHELIUM_DEVELOPMENT	1/18	133/16863	0.132901430145092	0.166083355841448	0.0779030054926855	TNF
8	GO_EPITHELIAL_TUBE_FORMATION	1/18	133/16863	0.132901430145092	0.166083355841448	0.0779030054926855	TEAD2
8	GO_REGULATION_OF_HUMORAL_IMMUNE_RESPONSE	1/18	133/16863	0.132901430145092	0.166083355841448	0.0779030054926855	TNF
8	GO_TRANSITION_METAL_ION_HOMEOSTASIS	1/18	133/16863	0.132901430145092	0.166083355841448	0.0779030054926855	XIAP
8	GO_MESODERM_DEVELOPMENT	1/18	134/16863	0.133834351499389	0.166595885460177	0.0781434124708603	TEAD2
8	GO_NEGATIVE_REGULATION_OF_PROTEIN_CATABOLIC_PROCESS	1/18	134/16863	0.133834351499389	0.166595885460177	0.0781434124708603	RELA
8	GO_NEGATIVE_REGULATION_OF_PROTEIN_CONTAINING_COMPLEX_ASSEMBLY	1/18	134/16863	0.133834351499389	0.166595885460177	0.0781434124708603	BIRC2
8	GO_POSITIVE_REGULATION_OF_CHEMOTAXIS	1/18	135/16863	0.134766324819552	0.167537849840691	0.0785852499803286	LPAR1
8	GO_ENSHEATHMENT_OF_NEURONS	1/18	137/16863	0.136627430983767	0.16963094028634	0.0795670343118043	LPAR1
8	GO_DETOXIFICATION	1/18	138/16863	0.137556565638933	0.170342068330077	0.0799005958033615	TNF
8	GO_HEPATICOBILIARY_SYSTEM_DEVELOPMENT	1/18	138/16863	0.137556565638933	0.170342068330077	0.0799005958033615	RELA
8	GO_DIGESTION	1/18	139/16863	0.138484755882191	0.170607508535277	0.0800251031006693	TLR4
8	GO_INSULIN_RECEPTOR_SIGNALING_PATHWAY	1/18	139/16863	0.138484755882191	0.170607508535277	0.0800251031006693	RELA
8	GO_REGULATION_OF_PROTEIN_DEPHOSPHORYLATION	1/18	139/16863	0.138484755882191	0.170607508535277	0.0800251031006693	TNF
8	GO_RESPONSE_TO_UV	1/18	139/16863	0.138484755882191	0.170607508535277	0.0800251031006693	RELA
8	GO_POSITIVE_REGULATION_OF_LEUKOCYTE_PROLIFERATION	1/18	140/16863	0.13941200261707	0.171308321981901	0.080353826430621	TLR4
8	GO_REGULATION_OF_PEPTIDYL_SERINE_PHOSPHORYLATION	1/18	140/16863	0.13941200261707	0.171308321981901	0.080353826430621	TNF
8	GO_POSITIVE_REGULATION_OF_B_CELL_ACTIVATION	1/18	141/16863	0.140338306746287	0.172004386217244	0.0806803220970557	TLR4
8	GO_REGULATION_OF_RHO_PROTEIN_SIGNAL_TRANSDUCTION	1/18	141/16863	0.140338306746287	0.172004386217244	0.0806803220970557	LPAR1
8	GO_CELLULAR_RESPONSE_TO_ANTIBIOTIC	1/18	144/16863	0.143111572514989	0.175178826279551	0.082169323932051	RELA
8	GO_MEMBRANE_LIPID_BIOSYNTHETIC_PROCESS	1/18	145/16863	0.14403411523254	0.175857744779448	0.0824877772253304	TNF
8	GO_RESPONSE_TO_HYDROGEN_PEROXIDE	1/18	145/16863	0.14403411523254	0.175857744779448	0.0824877772253304	RELA
8	GO_DIGESTIVE_SYSTEM_DEVELOPMENT	1/18	146/16863	0.14495571984588	0.176757229812068	0.0829096893855327	TNF
8	GO_HUMORAL_IMMUNE_RESPONSE_MEDIATED_BY_CIRCULATING_IMMUNOGLOBULIN	1/18	147/16863	0.145876387252877	0.177427259813932	0.0832239734427824	TNF
8	GO_POSITIVE_REGULATION_OF_LIPID_METABOLIC_PROCESS	1/18	147/16863	0.145876387252877	0.177427259813932	0.0832239734427824	TNF
8	GO_CARBOHYDRATE_TRANSPORT	1/18	148/16863	0.146796118350595	0.177867033134561	0.0834302533751628	TNF
8	GO_REGULATION_OF_RECEPTOR_SIGNALING_PATHWAY_VIA_STAT	1/18	148/16863	0.146796118350595	0.177867033134561	0.0834302533751628	TNF
8	GO_REGULATION_OF_VIRAL_LIFE_CYCLE	1/18	148/16863	0.146796118350595	0.177867033134561	0.0834302533751628	TNF
8	GO_TUBE_FORMATION	1/18	149/16863	0.14771491403529	0.178753744073086	0.0838461737228963	TEAD2
8	GO_PHOSPHATIDYLINOSITOL_3_KINASE_SIGNALING	1/18	150/16863	0.148632775202418	0.179637083556904	0.0842605126571694	TNF
8	GO_BRANCHING_MORPHOGENESIS_OF_AN_EPITHELIAL_TUBE	1/18	151/16863	0.149549702746626	0.180062362500975	0.0844599938619417	TNF
8	GO_HINDBRAIN_DEVELOPMENT	1/18	151/16863	0.149549702746626	0.180062362500975	0.0844599938619417	LPAR1
8	GO_MORPHOGENESIS_OF_EMBRYONIC_EPITHELIUM	1/18	151/16863	0.149549702746626	0.180062362500975	0.0844599938619417	TEAD2
8	GO_NEGATIVE_REGULATION_OF_NEURON_PROJECTION_DEVELOPMENT	1/18	152/16863	0.150465697561763	0.180483321040207	0.0846574485390094	LPAR1
8	GO_REGULATION_OF_DENDRITE_DEVELOPMENT	1/18	152/16863	0.150465697561763	0.180483321040207	0.0846574485390094	LPAR1
8	GO_REGULATION_OF_WOUND_HEALING	1/18	152/16863	0.150465697561763	0.180483321040207	0.0846574485390094	TLR4
8	GO_NEGATIVE_REGULATION_OF_PEPTIDE_SECRETION	1/18	154/16863	0.152294892576195	0.182220171843358	0.0854721352183113	TNF
8	GO_PLATELET_ACTIVATION	1/18	154/16863	0.152294892576195	0.182220171843358	0.0854721352183113	TLR4
8	GO_PLACENTA_DEVELOPMENT	1/18	155/16863	0.153208094559177	0.183083672998216	0.0858771687923806	BIRC2
8	GO_POSITIVE_REGULATION_OF_CELLULAR_AMIDE_METABOLIC_PROCESS	1/18	156/16863	0.154120367380456	0.18371455263805	0.0861730889934036	TNF
8	GO_REGULATION_OF_CELL_SHAPE	1/18	156/16863	0.154120367380456	0.18371455263805	0.0861730889934036	LPAR1
8	GO_NEGATIVE_REGULATION_OF_HEMOPOIESIS	1/18	157/16863	0.155031711929875	0.184341189807165	0.0864670192224755	TLR4
8	GO_NEGATIVE_REGULATION_OF_IMMUNE_RESPONSE	1/18	157/16863	0.155031711929875	0.184341189807165	0.0864670192224755	TNF
8	GO_REGULATION_OF_EPITHELIAL_CELL_DIFFERENTIATION	1/18	158/16863	0.155942129096478	0.185193385610227	0.0868667499118659	TNF
8	GO_ACTIN_FILAMENT_BUNDLE_ORGANIZATION	1/18	159/16863	0.156851619768508	0.186042367864384	0.0872649732550403	LPAR1
8	GO_NEURON_MIGRATION	1/18	160/16863	0.157760184833412	0.186656852352404	0.0875532031514249	SH3RF1
8	GO_SPHINGOLIPID_METABOLIC_PROCESS	1/18	160/16863	0.157760184833412	0.186656852352404	0.0875532031514249	TNF
8	GO_NEURAL_TUBE_DEVELOPMENT	1/18	161/16863	0.158667825177842	0.187498690815843	0.0879480756304217	TEAD2
8	GO_RESPONSE_TO_CORTICOSTEROID	1/18	163/16863	0.160480335247892	0.189406420366648	0.0888429146401586	TNF
8	GO_POSITIVE_REGULATION_OF_SYNAPTIC_TRANSMISSION	1/18	164/16863	0.161385206742834	0.190239528540259	0.0892336920922155	TNF
8	GO_NEGATIVE_REGULATION_OF_EPITHELIAL_CELL_PROLIFERATION	1/18	167/16863	0.164094297666577	0.193194764247841	0.0906198740030615	TNF
8	GO_AMINOGLYCAN_METABOLIC_PROCESS	1/18	169/16863	0.165895764131677	0.195075461881776	0.091502033430562	NFKB1
8	GO_NEGATIVE_REGULATION_OF_DNA_BINDING_TRANSCRIPTION_FACTOR_ACTIVITY	1/18	171/16863	0.16769356349047	0.196464518010894	0.0921535836518837	CHUK
8	GO_RECEPTOR_SIGNALING_PATHWAY_VIA_STAT	1/18	171/16863	0.16769356349047	0.196464518010894	0.0921535836518837	TNF
8	GO_RESPONSE_TO_BMP	1/18	171/16863	0.16769356349047	0.196464518010894	0.0921535836518837	XIAP
8	GO_SMOOTH_MUSCLE_CELL_PROLIFERATION	1/18	173/16863	0.169487702769532	0.198323431882097	0.0930255251946412	TNF
8	GO_TUMOR_NECROSIS_FACTOR_SUPERFAMILY_CYTOKINE_PRODUCTION	1/18	174/16863	0.170383402071518	0.199127790196053	0.0934028172467725	TLR4
8	GO_REGULATION_OF_INSULIN_SECRETION	1/18	175/16863	0.17127818898282	0.199685303253142	0.0936643241420814	TNF
8	GO_REGULATION_OF_PHOSPHATASE_ACTIVITY	1/18	175/16863	0.17127818898282	0.199685303253142	0.0936643241420814	TNF
8	GO_POSITIVE_REGULATION_OF_PROTEIN_KINASE_B_SIGNALING	1/18	177/16863	0.173065029131685	0.201277576459721	0.0944111953004198	TNF
8	GO_STRIATED_MUSCLE_CONTRACTION	1/18	177/16863	0.173065029131685	0.201277576459721	0.0944111953004198	CHUK
8	GO_REGULATION_OF_MORPHOGENESIS_OF_AN_EPITHELIUM	1/18	181/16863	0.176627799178668	0.205171538292596	0.0962376957857805	TNF
8	GO_POSITIVE_REGULATION_OF_BINDING	1/18	182/16863	0.177516223804899	0.205953288783353	0.0966043834196307	TRAF2
8	GO_NEGATIVE_REGULATION_OF_CELL_PROJECTION_ORGANIZATION	1/18	184/16863	0.179290357682477	0.207507968455748	0.097333620966911	LPAR1
8	GO_REGULATION_OF_RESPONSE_TO_WOUNDING	1/18	184/16863	0.179290357682477	0.207507968455748	0.097333620966911	TLR4
8	GO_REGULATION_OF_B_CELL_ACTIVATION	1/18	185/16863	0.180176068670049	0.20828092097771	0.0976961818283469	TLR4
8	GO_NEGATIVE_REGULATION_OF_MAPK_CASCADE	1/18	186/16863	0.181060876846325	0.208798791634604	0.0979390940721663	TLR4
8	GO_RESPONSE_TO_AMMONIUM_ION	1/18	186/16863	0.181060876846325	0.208798791634604	0.0979390940721663	RELA
8	GO_T_CELL_PROLIFERATION	1/18	187/16863	0.181944783077468	0.209565316412119	0.0982986399378583	SH3RF1
8	GO_CELL_CELL_JUNCTION_ORGANIZATION	1/18	188/16863	0.18282778822886	0.209823968243445	0.0984199630826995	TNF
8	GO_REGULATION_OF_PROTEIN_LOCALIZATION_TO_MEMBRANE	1/18	188/16863	0.18282778822886	0.209823968243445	0.0984199630826995	TNF
8	GO_TRANSCRIPTION_INITIATION_FROM_RNA_POLYMERASE_II_PROMOTER	1/18	188/16863	0.18282778822886	0.209823968243445	0.0984199630826995	TEAD2
8	GO_ANTIGEN_PROCESSING_AND_PRESENTATION_OF_PEPTIDE_ANTIGEN	1/18	190/16863	0.184591098750028	0.211593633579169	0.0992500417361001	CHUK
8	GO_ENDOTHELIAL_CELL_PROLIFERATION	1/18	191/16863	0.185471405846682	0.212348100586141	0.0996039317878179	TNF
8	GO_TRANSLATIONAL_INITIATION	1/18	192/16863	0.186350815317337	0.213099736176284	0.0999564937360682	TNF
8	GO_INOSITOL_LIPID_MEDIATED_SIGNALING	1/18	193/16863	0.187229328023491	0.213848551482027	0.100307732802625	TNF
8	GO_ACTOMYOSIN_STRUCTURE_ORGANIZATION	1/18	194/16863	0.188106944825865	0.214338783377266	0.100537680817788	LPAR1
8	GO_REGULATION_OF_ORGANELLE_ASSEMBLY	1/18	194/16863	0.188106944825865	0.214338783377266	0.100537680817788	TNF
8	GO_RECEPTOR_METABOLIC_PROCESS	1/18	195/16863	0.188983666584406	0.215081411017491	0.100886017499946	TNF
8	GO_RESPONSE_TO_KETONE	1/18	196/16863	0.189859494158289	0.215821256141884	0.101233049016123	RELA
8	GO_REGULATION_OF_LEUKOCYTE_MIGRATION	1/18	197/16863	0.190734428405914	0.216558329639018	0.101578780473708	TNF
8	GO_RESPONSE_TO_INTERFERON_GAMMA	1/18	198/16863	0.191608470184906	0.217292642344923	0.101923216955447	TLR4
8	GO_MORPHOGENESIS_OF_A_BRANCHING_STRUCTURE	1/18	199/16863	0.192481620352123	0.2180242050434	0.102266363519587	TNF
8	GO_REGULATION_OF_OSSIFICATION	1/18	200/16863	0.193353879763649	0.218753028466329	0.102608225200018	TNF
8	GO_POSITIVE_REGULATION_OF_SUPRAMOLECULAR_FIBER_ORGANIZATION	1/18	201/16863	0.194225249274796	0.219219998000833	0.102827261779734	LPAR1
8	GO_RESPIRATORY_SYSTEM_DEVELOPMENT	1/18	201/16863	0.194225249274796	0.219219998000833	0.102827261779734	TNF
8	GO_NEGATIVE_REGULATION_OF_ESTABLISHMENT_OF_PROTEIN_LOCALIZATION	1/18	204/16863	0.196834026947563	0.221641142240129	0.103962922918185	TNF
8	GO_REGULATION_OF_CARBOHYDRATE_METABOLIC_PROCESS	1/18	204/16863	0.196834026947563	0.221641142240129	0.103962922918185	NFKB1
8	GO_INSULIN_SECRETION	1/18	206/16863	0.198568778206981	0.223331472901028	0.104755788874519	TNF
8	GO_EPITHELIAL_CELL_DEVELOPMENT	1/18	207/16863	0.199434826234373	0.223516639953178	0.104842643272466	TNF
8	GO_MEMBRANE_LIPID_METABOLIC_PROCESS	1/18	207/16863	0.199434826234373	0.223516639953178	0.104842643272466	TNF
8	GO_REGULATION_OF_PEPTIDE_HORMONE_SECRETION	1/18	207/16863	0.199434826234373	0.223516639953178	0.104842643272466	TNF
8	GO_POSITIVE_REGULATION_OF_EPITHELIAL_CELL_PROLIFERATION	1/18	208/16863	0.20029999032706	0.224223408375491	0.1051741598414	TLR4
8	GO_REGULATION_OF_DEPHOSPHORYLATION	1/18	209/16863	0.201164271334211	0.224927536135095	0.105504437781932	TNF
8	GO_CARTILAGE_DEVELOPMENT	1/18	210/16863	0.202027670104235	0.225103091631293	0.105586783786535	RELA
8	GO_GLUCOSE_METABOLIC_PROCESS	1/18	210/16863	0.202027670104235	0.225103091631293	0.105586783786535	TNF
8	GO_NEGATIVE_REGULATION_OF_NEURON_DEATH	1/18	210/16863	0.202027670104235	0.225103091631293	0.105586783786535	TRAF2
8	GO_CARBOHYDRATE_BIOSYNTHETIC_PROCESS	1/18	211/16863	0.202890187484775	0.225800953708318	0.105914122748011	NFKB1
8	GO_CYCLIC_NUCLEOTIDE_MEDIATED_SIGNALING	1/18	212/16863	0.203751824322708	0.226496214014546	0.106240241323713	LPAR1
8	GO_CELLULAR_RESPONSE_TO_INSULIN_STIMULUS	1/18	215/16863	0.206331460038228	0.229097416720727	0.107460360628749	RELA
8	GO_REGULATION_OF_CHEMOTAXIS	1/18	216/16863	0.207189583159282	0.229783342807742	0.107782100898589	LPAR1
8	GO_B_CELL_MEDIATED_IMMUNITY	1/18	219/16863	0.209758697973088	0.232094114886889	0.108865990907085	TNF
8	GO_POSITIVE_REGULATION_OF_PROTEIN_CATABOLIC_PROCESS	1/18	219/16863	0.209758697973088	0.232094114886889	0.108865990907085	TNF
8	GO_RESPONSE_TO_NUTRIENT	1/18	220/16863	0.210613320866412	0.232770329188774	0.109183175770114	RELA
8	GO_CALCIUM_MEDIATED_SIGNALING	1/18	221/16863	0.211467070804789	0.233174763194208	0.109372879454671	TNF
8	GO_FAT_CELL_DIFFERENTIATION	1/18	221/16863	0.211467070804789	0.233174763194208	0.109372879454671	TNF
8	GO_NEGATIVE_REGULATION_OF_NEURON_DIFFERENTIATION	1/18	223/16863	0.213171955173059	0.234371220232481	0.109934089208365	LPAR1
8	GO_OSTEOBLAST_DIFFERENTIATION	1/18	223/16863	0.213171955173059	0.234371220232481	0.109934089208365	TNF
8	GO_POSITIVE_REGULATION_OF_CYTOSKELETON_ORGANIZATION	1/18	224/16863	0.214023091279242	0.234371220232481	0.109934089208365	LPAR1
8	GO_REGULATION_OF_PROTEIN_BINDING	1/18	224/16863	0.214023091279242	0.234371220232481	0.109934089208365	TRAF2
8	GO_REGULATION_OF_SYMBIOSIS_ENCOMPASSING_MUTUALISM_THROUGH_PARASITISM	1/18	224/16863	0.214023091279242	0.234371220232481	0.109934089208365	TNF
8	GO_TISSUE_HOMEOSTASIS	1/18	224/16863	0.214023091279242	0.234371220232481	0.109934089208365	TLR4
8	GO_KERATINIZATION	1/18	225/16863	0.214873357783057	0.235033100732955	0.110244550663113	SHARPIN
8	GO_ANTIGEN_PROCESSING_AND_PRESENTATION	1/18	227/16863	0.216571285327855	0.236349484901175	0.11086201339782	CHUK
8	GO_NEGATIVE_REGULATION_OF_MULTI_ORGANISM_PROCESS	1/18	227/16863	0.216571285327855	0.236349484901175	0.11086201339782	TNF
8	GO_CELLULAR_RESPONSE_TO_OXYGEN_LEVELS	1/18	233/16863	0.22164428432094	0.241334778827812	0.113200413764201	LPAR1
8	GO_PROTEIN_AUTOPHOSPHORYLATION	1/18	233/16863	0.22164428432094	0.241334778827812	0.113200413764201	PAK2
8	GO_REGULATION_OF_SYNAPSE_STRUCTURE_OR_ACTIVITY	1/18	234/16863	0.222486761944646	0.241976501045599	0.113501419781353	TNF
8	GO_REGULATION_OF_RAS_PROTEIN_SIGNAL_TRANSDUCTION	1/18	237/16863	0.225009030488068	0.244441628575674	0.114657711708035	LPAR1
8	GO_RESPONSE_TO_ALCOHOL	1/18	240/16863	0.227523569920066	0.246892772807699	0.115807444633429	BIRC2
8	GO_MUSCLE_CELL_PROLIFERATION	1/18	241/16863	0.228360036005696	0.247519494808895	0.116101414653809	TNF
8	GO_REGULATION_OF_TRANSMEMBRANE_RECEPTOR_PROTEIN_SERINE_THREONINE_KINASE_SIGNALING_PATHWAY	1/18	242/16863	0.229195646603212	0.248143871067577	0.11639428438096	XIAP
8	GO_NEGATIVE_REGULATION_OF_SECRETION	1/18	243/16863	0.230030402536137	0.248765910435008	0.116686057966652	TNF
8	GO_CELL_JUNCTION_ASSEMBLY	1/18	244/16863	0.230864304627253	0.249385621721642	0.116976739543514	TNF
8	GO_DNA_TEMPLATED_TRANSCRIPTION_INITIATION	1/18	250/16863	0.235849832478256	0.254196662738684	0.119233404896146	TEAD2
8	GO_REGULATION_OF_ANIMAL_ORGAN_MORPHOGENESIS	1/18	250/16863	0.235849832478256	0.254196662738684	0.119233404896146	TNF
8	GO_PEPTIDE_HORMONE_SECRETION	1/18	251/16863	0.2366777806523	0.254801754846395	0.119517229205642	TNF
8	GO_STEM_CELL_DIFFERENTIATION	1/18	252/16863	0.237504881540107	0.25540457452457	0.119799987610071	TEAD2
8	GO_TELENCEPHALON_DEVELOPMENT	1/18	253/16863	0.238331135957799	0.256005130309726	0.120081684113569	LPAR1
8	GO_ORGANIC_HYDROXY_COMPOUND_TRANSPORT	1/18	254/16863	0.239156544720759	0.256603430699266	0.120362322701924	NFKB1
8	GO_G_PROTEIN_COUPLED_RECEPTOR_SIGNALING_PATHWAY_COUPLED_TO_CYCLIC_NUCLEOTIDE_SECOND_MESSENGER	1/18	256/16863	0.240804828540335	0.258082305027533	0.121056003018861	LPAR1
8	GO_NEGATIVE_REGULATION_OF_KINASE_ACTIVITY	1/18	258/16863	0.242449739507188	0.259554256404111	0.121746436058304	PAK2
8	GO_HEART_MORPHOGENESIS	1/18	259/16863	0.243270932201489	0.259851409144831	0.121885818427326	TEAD2
8	GO_REGULATION_OF_ACTIN_FILAMENT_ORGANIZATION	1/18	259/16863	0.243270932201489	0.259851409144831	0.121885818427326	LPAR1
8	GO_REGULATION_OF_HORMONE_SECRETION	1/18	260/16863	0.244091284117917	0.260436682607956	0.122160346609766	TNF
8	GO_PROTEIN_LOCALIZATION_TO_PLASMA_MEMBRANE	1/18	268/16863	0.250623928521364	0.267108668524441	0.125289906178608	TNF
8	GO_RESPONSE_TO_INSULIN	1/18	271/16863	0.25305989506556	0.269404520804761	0.126366797911064	RELA
8	GO_CONNECTIVE_TISSUE_DEVELOPMENT	1/18	274/16863	0.255488381677048	0.271385436536953	0.127295965607512	RELA
8	GO_PROTEIN_KINASE_B_SIGNALING	1/18	274/16863	0.255488381677048	0.271385436536953	0.127295965607512	TNF
8	GO_MESENCHYME_DEVELOPMENT	1/18	276/16863	0.257103227912599	0.272797653589839	0.127958379684289	TEAD2
8	GO_NEGATIVE_REGULATION_OF_TRANSFERASE_ACTIVITY	1/18	286/16863	0.265127960335639	0.281000365943316	0.131805941303515	PAK2
8	GO_RESPONSE_TO_ENDOPLASMIC_RETICULUM_STRESS	1/18	288/16863	0.266723051569152	0.282377892912635	0.132452083660849	TRAF2
8	GO_POSITIVE_REGULATION_OF_NEURON_PROJECTION_DEVELOPMENT	1/18	289/16863	0.267519370427177	0.282907652796882	0.132700572661827	LPAR1
8	GO_RESPONSE_TO_XENOBIOTIC_STIMULUS	1/18	291/16863	0.269109558572067	0.283961079464565	0.133194692635879	RELA
8	GO_STRIATED_MUSCLE_CELL_DIFFERENTIATION	1/18	291/16863	0.269109558572067	0.283961079464565	0.133194692635879	CHUK
8	GO_MONOSACCHARIDE_METABOLIC_PROCESS	1/18	292/16863	0.269903429435312	0.284171452136739	0.13329336997385	TNF
8	GO_REGULATION_OF_CELLULAR_RESPONSE_TO_GROWTH_FACTOR_STIMULUS	1/18	292/16863	0.269903429435312	0.284171452136739	0.13329336997385	XIAP
8	GO_CELL_JUNCTION_ORGANIZATION	1/18	293/16863	0.270696485875489	0.284692893836048	0.133537957249677	TNF
8	GO_EMBRYONIC_ORGAN_MORPHOGENESIS	1/18	294/16863	0.271488728679004	0.285212334744096	0.133781606034998	TEAD2
8	GO_COGNITION	1/18	298/16863	0.274649579229688	0.288216243406786	0.135190618466517	TNF
8	GO_KERATINOCYTE_DIFFERENTIATION	1/18	302/16863	0.277797474321519	0.291199984047557	0.13659017089216	SHARPIN
8	GO_CELL_CHEMOTAXIS	1/18	306/16863	0.280932463943844	0.294163675279644	0.137980318948611	LPAR1
8	GO_B_CELL_ACTIVATION	1/18	311/16863	0.284833128518177	0.297596143020085	0.139590351163352	TLR4
8	GO_RESPONSE_TO_LIGHT_STIMULUS	1/18	311/16863	0.284833128518177	0.297596143020085	0.139590351163352	RELA
8	GO_HORMONE_TRANSPORT	1/18	315/16863	0.287939262671774	0.300513029600672	0.140958545045019	TNF
8	GO_PROTEIN_DEPHOSPHORYLATION	1/18	320/16863	0.291804014534471	0.304214436090463	0.142694725583062	TNF
8	GO_AGING	1/18	323/16863	0.294113347453392	0.30628797403643	0.143667338625324	RELA
8	GO_POSITIVE_REGULATION_OF_CELLULAR_PROTEIN_LOCALIZATION	1/18	326/16863	0.296415567012909	0.308014437026458	0.144477152800342	TNF
8	GO_PROTEIN_CONTAINING_COMPLEX_DISASSEMBLY	1/18	326/16863	0.296415567012909	0.308014437026458	0.144477152800342	TNF
8	GO_PROTEIN_LOCALIZATION_TO_CELL_PERIPHERY	1/18	327/16863	0.2971813963528	0.308474934759258	0.144693153718833	TNF
8	GO_LIPID_CATABOLIC_PROCESS	1/18	328/16863	0.297946438374186	0.308598911252137	0.144751306092722	TNF
8	GO_VIRAL_LIFE_CYCLE	1/18	328/16863	0.297946438374186	0.308598911252137	0.144751306092722	TNF
8	GO_REGULATION_OF_SMALL_GTPASE_MEDIATED_SIGNAL_TRANSDUCTION	1/18	337/16863	0.304796512710499	0.315352236094412	0.147919018471944	LPAR1
8	GO_NEGATIVE_REGULATION_OF_MITOTIC_CELL_CYCLE	1/18	339/16863	0.306310154982242	0.316575684500566	0.148492888787978	TNF
8	GO_COAGULATION	1/18	343/16863	0.309328106887333	0.319349535836167	0.149793990603619	TLR4
8	GO_TRANSMEMBRANE_RECEPTOR_PROTEIN_SERINE_THREONINE_KINASE_SIGNALING_PATHWAY	1/18	348/16863	0.313083110115936	0.322877511619023	0.151448821790029	XIAP
8	GO_REGULATION_OF_SUPRAMOLECULAR_FIBER_ORGANIZATION	1/18	351/16863	0.31532684848883	0.32484102064151	0.152369824700819	LPAR1
8	GO_HUMORAL_IMMUNE_RESPONSE	1/18	352/16863	0.316073221837134	0.325259418811949	0.152566078412123	TNF
8	GO_ORGANIC_ACID_BIOSYNTHETIC_PROCESS	1/18	353/16863	0.316818826707035	0.32567612723863	0.152761539532764	NFKB1
8	GO_EPIDERMAL_CELL_DIFFERENTIATION	1/18	357/16863	0.319793576287253	0.32838094407155	0.154030260046774	SHARPIN
8	GO_MUSCLE_CONTRACTION	1/18	362/16863	0.323494811667018	0.331825150164881	0.155645798249548	CHUK
8	GO_RESPONSE_TO_METAL_ION	1/18	364/16863	0.324969973213819	0.332981022928629	0.156187971556481	CHUK
8	GO_POSITIVE_REGULATION_OF_CELLULAR_CATABOLIC_PROCESS	1/18	366/16863	0.326442096415711	0.334131310678179	0.15672752515845	TNF
8	GO_REGULATION_OF_CYTOSOLIC_CALCIUM_ION_CONCENTRATION	1/18	369/16863	0.328644597204565	0.336025919708625	0.157616209861126	LPAR1
8	GO_EXTRACELLULAR_STRUCTURE_ORGANIZATION	1/18	373/16863	0.331570685604887	0.338655529314393	0.158849653697348	TNF
8	GO_POSITIVE_REGULATION_OF_NEURON_DIFFERENTIATION	1/18	378/16863	0.335211359508063	0.34200860158987	0.16042244470082	LPAR1
8	GO_REGULATION_OF_BINDING	1/18	381/16863	0.337386766013537	0.343861138922113	0.161291395266263	TRAF2
8	GO_FOREBRAIN_DEVELOPMENT	1/18	383/16863	0.338833300038124	0.344600675357922	0.161638281989071	LPAR1
8	GO_MUSCLE_CELL_DIFFERENTIATION	1/18	383/16863	0.338833300038124	0.344600675357922	0.161638281989071	CHUK
8	GO_REGULATION_OF_ACTIN_FILAMENT_BASED_PROCESS	1/18	387/16863	0.341717425432259	0.347164568239362	0.16284090075971	LPAR1
8	GO_POSITIVE_REGULATION_OF_CELL_PROJECTION_ORGANIZATION	1/18	390/16863	0.343872717425282	0.348983352291475	0.163694019022427	LPAR1
8	GO_ACTIN_FILAMENT_ORGANIZATION	1/18	393/16863	0.346021343571757	0.350791521160763	0.164542158130902	LPAR1
8	GO_OSSIFICATION	1/18	396/16863	0.348163323278512	0.352589128235442	0.165385343127393	TNF
8	GO_PEPTIDYL_LYSINE_MODIFICATION	1/18	397/16863	0.348875842874127	0.352936831521339	0.165548436718884	RELA
8	GO_SYNAPSE_ORGANIZATION	1/18	414/16863	0.36087670640907	0.364691470747432	0.171062064014982	TNF
8	GO_POSITIVE_REGULATION_OF_CATABOLIC_PROCESS	1/18	431/16863	0.372668455879431	0.376210183548824	0.176465027738162	TNF
8	GO_ANATOMICAL_STRUCTURE_HOMEOSTASIS	1/18	433/16863	0.374042132399849	0.377198606090987	0.176928656897996	TLR4
8	GO_REPRODUCTIVE_SYSTEM_DEVELOPMENT	1/18	439/16863	0.378146136905281	0.380935412941463	0.178681442317841	BIRC2
8	GO_RESPONSE_TO_RADIATION	1/18	441/16863	0.379508481793122	0.381905377467605	0.179136413566615	RELA
8	GO_REGULATION_OF_TRANS_SYNAPTIC_SIGNALING	1/18	444/16863	0.381546714972791	0.383552743968442	0.179909126767845	TNF
8	GO_SIGNAL_RELEASE	1/18	458/16863	0.390975143597604	0.392617896301796	0.184161224206744	TNF
8	GO_MUSCLE_SYSTEM_PROCESS	1/18	470/16863	0.398948443992686	0.40020431527493	0.187719707451134	CHUK
8	GO_DEPHOSPHORYLATION	1/18	479/16863	0.404863611628902	0.405712382303177	0.190303319600477	TNF
8	GO_REGULATION_OF_CELLULAR_AMIDE_METABOLIC_PROCESS	1/18	484/16863	0.408126015468265	0.408553372552525	0.191635913573415	TNF
8	GO_REGULATION_OF_CELL_MORPHOGENESIS	1/18	491/16863	0.412665015087603	0.412665015087603	0.193564519298964	LPAR1
19	GO_TRANSCRIPTION_ELONGATION_FROM_RNA_POLYMERASE_II_PROMOTER	9/10	83/16863	1.07981268360937e-20	1.45774712287265e-18	8.52483697586346e-19	NELFE/NELFB/CCNK/NELFA/SUPT4H1/NELFCD/SUPT5H/CTDP1/GTF2F2
19	GO_POSITIVE_REGULATION_OF_VIRAL_TRANSCRIPTION	8/10	41/16863	2.64658156183314e-20	1.78644255423737e-18	1.04470324809203e-18	NELFE/NELFB/NELFA/SUPT4H1/NELFCD/SUPT5H/CTDP1/GTF2F2
19	GO_DNA_TEMPLATED_TRANSCRIPTION_ELONGATION	9/10	111/16863	1.65751398700048e-19	5.94641489560909e-18	3.4774356114673e-18	NELFE/NELFB/CCNK/NELFA/SUPT4H1/NELFCD/SUPT5H/CTDP1/GTF2F2
19	GO_REGULATION_OF_DNA_TEMPLATED_TRANSCRIPTION_ELONGATION	8/10	51/16863	1.7619007098101e-19	5.94641489560909e-18	3.4774356114673e-18	NELFE/NELFB/CCNK/NELFA/SUPT4H1/NELFCD/SUPT5H/GTF2F2
19	GO_REGULATION_OF_VIRAL_TRANSCRIPTION	8/10	64/16863	1.22302170456829e-18	3.30215860233439e-17	1.93108690194994e-17	NELFE/NELFB/NELFA/SUPT4H1/NELFCD/SUPT5H/CTDP1/GTF2F2
19	GO_NEGATIVE_REGULATION_OF_DNA_TEMPLATED_TRANSCRIPTION_ELONGATION	6/10	14/16863	1.97322947955349e-17	4.43976632899535e-16	2.59635457835985e-16	NELFE/NELFB/NELFA/SUPT4H1/NELFCD/SUPT5H
19	GO_POSITIVE_REGULATION_OF_VIRAL_PROCESS	8/10	104/16863	7.08714802769549e-17	1.36680711962699e-15	7.99302409138589e-16	NELFE/NELFB/NELFA/SUPT4H1/NELFCD/SUPT5H/CTDP1/GTF2F2
19	GO_REGULATION_OF_SYMBIOSIS_ENCOMPASSING_MUTUALISM_THROUGH_PARASITISM	9/10	224/16863	1.08401101449293e-16	1.82926858695682e-15	1.06974771167066e-15	NELFE/NELFB/CCNK/NELFA/SUPT4H1/NELFCD/SUPT5H/CTDP1/GTF2F2
19	GO_REGULATION_OF_TRANSCRIPTION_ELONGATION_FROM_RNA_POLYMERASE_II_PROMOTER	6/10	31/16863	4.82128623801018e-15	7.23192935701527e-14	4.2291984543949e-14	NELFE/NELFB/NELFA/SUPT4H1/NELFCD/GTF2F2
19	GO_VIRAL_GENE_EXPRESSION	8/10	194/16863	1.17166007578454e-14	1.58174110230913e-13	9.24994796672008e-14	NELFE/NELFB/NELFA/SUPT4H1/NELFCD/SUPT5H/CTDP1/GTF2F2
19	GO_POSITIVE_REGULATION_OF_DNA_TEMPLATED_TRANSCRIPTION_ELONGATION	4/10	31/16863	1.94685136180382e-09	2.3893175803956e-08	1.3972617429214e-08	CCNK/SUPT4H1/SUPT5H/GTF2F2
19	GO_REGULATION_OF_MRNA_POLYADENYLATION	2/10	17/16863	4.28426680728319e-05	0.000481980015819359	0.000281859658373894	NELFE/SUPT5H
19	GO_REGULATION_OF_MRNA_3_END_PROCESSING	2/10	28/16863	0.000118663708668394	0.00123227697463332	0.000720629809727091	NELFE/SUPT5H
19	GO_NEGATIVE_REGULATION_OF_MRNA_PROCESSING	2/10	30/16863	0.000136471055640551	0.00131597089367674	0.000769573622033184	NELFE/SUPT5H
19	GO_RNA_CAPPING	2/10	34/16863	0.000175777992458947	0.00158200193213052	0.000925147328731299	SUPT5H/GTF2F2
19	GO_RNA_POLYADENYLATION	2/10	46/16863	0.000323067269668875	0.00272588008783113	0.00159408192270826	NELFE/SUPT5H
19	GO_SNRNA_TRANSCRIPTION	2/10	72/16863	0.000791298342572886	0.00628383977925527	0.00367476010482765	CCNK/GTF2F2
19	GO_INTERACTION_WITH_SYMBIONT	2/10	79/16863	0.000951719607344153	0.00713789705508115	0.00417420880414102	CCNK/CTDP1
19	GO_NEGATIVE_REGULATION_OF_MRNA_METABOLIC_PROCESS	2/10	84/16863	0.00107512132752489	0.00763901995872949	0.00446726313375993	NELFE/SUPT5H
19	GO_MRNA_3_END_PROCESSING	2/10	98/16863	0.0014593975131434	0.00985093321371795	0.005760779657145	NELFE/SUPT5H
19	GO_NCRNA_TRANSCRIPTION	2/10	107/16863	0.00173631420967408	0.0111620199193334	0.00652749702884992	CCNK/GTF2F2
19	GO_MODIFICATION_OF_MORPHOLOGY_OR_PHYSIOLOGY_OF_OTHER_ORGANISM_INVOLVED_IN_SYMBIOTIC_INTERACTION	2/10	113/16863	0.00193379473254885	0.0118664676770043	0.00693945478187386	CCNK/CTDP1
19	GO_REGULATION_OF_MRNA_PROCESSING	2/10	141/16863	0.00298959156813424	0.017547602682527	0.0102617559546942	NELFE/SUPT5H
19	GO_RNA_3_END_PROCESSING	2/10	150/16863	0.00337524191553951	0.0189857357749097	0.0111027694590115	NELFE/SUPT5H
19	GO_MODIFICATION_OF_MORPHOLOGY_OR_PHYSIOLOGY_OF_OTHER_ORGANISM	2/10	166/16863	0.00411547150907863	0.0222235461490246	0.012996225818143	CCNK/CTDP1
19	GO_PHOSPHORYLATION_OF_RNA_POLYMERASE_II_C_TERMINAL_DOMAIN	1/10	11/16863	0.00650577346995318	0.0337799776324492	0.0197543728844732	CCNK
19	GO_NEGATIVE_REGULATION_BY_HOST_OF_VIRAL_PROCESS	1/10	13/16863	0.00768454028387167	0.0370504620829527	0.0216669368906156	CCNK
19	GO_NEGATIVE_REGULATION_OF_CELL_GROWTH_INVOLVED_IN_CARDIAC_MUSCLE_CELL_DEVELOPMENT	1/10	13/16863	0.00768454028387167	0.0370504620829527	0.0216669368906156	CTDP1
19	GO_MODULATION_BY_HOST_OF_VIRAL_GENOME_REPLICATION	1/10	16/16863	0.00945033047739308	0.0437151707367493	0.0255644273314324	CCNK
19	GO_POSITIVE_REGULATION_BY_HOST_OF_VIRAL_TRANSCRIPTION	1/10	17/16863	0.0100382984654758	0.0437151707367493	0.0255644273314324	CTDP1
19	GO_POSITIVE_REGULATION_OF_HISTONE_H3_K4_METHYLATION	1/10	17/16863	0.0100382984654758	0.0437151707367493	0.0255644273314324	NELFE
19	GO_POSITIVE_REGULATION_OF_TRANSCRIPTION_ELONGATION_FROM_RNA_POLYMERASE_II_PROMOTER	1/10	18/16863	0.0106259523308052	0.0448282363955845	0.0262153429213944	GTF2F2
19	GO_NEGATIVE_REGULATION_OF_STEM_CELL_DIFFERENTIATION	1/10	21/16863	0.0123870306817947	0.0506742164255238	0.0296340446932888	NELFB
19	GO_NEGATIVE_REGULATION_OF_CELL_CYCLE_ARREST	1/10	23/16863	0.013559515035387	0.0538392508758013	0.0314849420326323	CCNK
19	GO_REGULATION_OF_CELL_GROWTH_INVOLVED_IN_CARDIAC_MUSCLE_CELL_DEVELOPMENT	1/10	25/16863	0.014730746474572	0.0564182943484416	0.0329931545897319	CTDP1
19	GO_REGULATION_OF_MRNA_METABOLIC_PROCESS	2/10	325/16863	0.0150448784929178	0.0564182943484416	0.0329931545897319	NELFE/SUPT5H
19	GO_MODULATION_BY_HOST_OF_VIRAL_PROCESS	1/10	27/16863	0.015900726189591	0.0564894219893366	0.0330347497013664	CCNK
19	GO_NEGATIVE_REGULATION_OF_CARDIOCYTE_DIFFERENTIATION	1/10	27/16863	0.015900726189591	0.0564894219893366	0.0330347497013664	CTDP1
19	GO_REGULATION_OF_HISTONE_H3_K4_METHYLATION	1/10	28/16863	0.0164852470222178	0.0568669965257927	0.0332555535238554	NELFE
19	GO_RNA_SPLICING_VIA_TRANSESTERIFICATION_REACTIONS	2/10	345/16863	0.0168494804520867	0.0568669965257927	0.0332555535238554	GTF2F2/ZMAT5
19	GO_EXIT_FROM_MITOSIS	1/10	30/16863	0.0176533513805243	0.0581268886919701	0.0339923325684036	CTDP1
19	GO_NEGATIVE_REGULATION_OF_CARDIAC_MUSCLE_TISSUE_GROWTH	1/10	32/16863	0.0188202069859389	0.0604935224548036	0.0353763289209378	CTDP1
19	GO_POSITIVE_REGULATION_OF_CYCLIN_DEPENDENT_PROTEIN_KINASE_ACTIVITY	1/10	35/16863	0.0205681515782014	0.0645744293734229	0.0377628241949841	CCNK
19	GO_PHYSIOLOGICAL_CARDIAC_MUSCLE_HYPERTROPHY	1/10	38/16863	0.0223132931477038	0.0684612403395458	0.0400358130640619	CTDP1
19	GO_NEGATIVE_REGULATION_OF_MUSCLE_HYPERTROPHY	1/10	39/16863	0.0228943848011076	0.0686831544033228	0.0401655873703642	CTDP1
19	GO_NEGATIVE_REGULATION_OF_ORGAN_GROWTH	1/10	40/16863	0.0234751655994903	0.0688945077376345	0.0402891858114821	CTDP1
19	GO_POSITIVE_REGULATION_OF_HISTONE_METHYLATION	1/10	42/16863	0.0246357952224248	0.0694716731883556	0.0406267094668746	NELFE
19	GO_NEGATIVE_REGULATION_OF_CARDIAC_MUSCLE_TISSUE_DEVELOPMENT	1/10	43/16863	0.0252156443424402	0.0694716731883556	0.0406267094668746	CTDP1
19	GO_NEGATIVE_REGULATION_OF_STRIATED_MUSCLE_CELL_DIFFERENTIATION	1/10	43/16863	0.0252156443424402	0.0694716731883556	0.0406267094668746	CTDP1
19	GO_RNA_SPLICING	2/10	433/16863	0.0258269545067414	0.0697327771682018	0.0407794018527496	GTF2F2/ZMAT5
19	GO_REGULATION_OF_CARDIAC_MUSCLE_CELL_DIFFERENTIATION	1/10	50/16863	0.0292659090479467	0.0774685827739765	0.0453032647801032	CTDP1
19	GO_HISTONE_H3_K4_METHYLATION	1/10	56/16863	0.032725502526895	0.0849604392525158	0.0496844673991321	NELFE
19	GO_NEGATIVE_REGULATION_OF_MUSCLE_TISSUE_DEVELOPMENT	1/10	62/16863	0.0361739953861993	0.0904349884654981	0.052885958166958	CTDP1
19	GO_NEGATIVE_REGULATION_OF_VIRAL_GENOME_REPLICATION	1/10	62/16863	0.0361739953861993	0.0904349884654981	0.052885958166958	CCNK
19	GO_NEGATIVE_REGULATION_OF_MUSCLE_CELL_DIFFERENTIATION	1/10	66/16863	0.0384668392584386	0.0921989931926621	0.0539175398787498	CTDP1
19	GO_REGULATION_OF_CARDIOCYTE_DIFFERENTIATION	1/10	66/16863	0.0384668392584386	0.0921989931926621	0.0539175398787498	CTDP1
19	GO_POSITIVE_REGULATION_OF_MACROAUTOPHAGY	1/10	68/16863	0.0396114192975882	0.0921989931926621	0.0539175398787498	SUPT5H
19	GO_REGULATION_OF_HISTONE_METHYLATION	1/10	68/16863	0.0396114192975882	0.0921989931926621	0.0539175398787498	NELFE
19	GO_REGULATION_OF_MUSCLE_HYPERTROPHY	1/10	77/16863	0.0447468699746243	0.10238690587414	0.0598753835521289	CTDP1
19	GO_REGULATION_OF_HEART_GROWTH	1/10	84/16863	0.0487240082147979	0.109629018483295	0.0641105371247342	CTDP1
19	GO_NEGATIVE_REGULATION_OF_VIRAL_LIFE_CYCLE	1/10	87/16863	0.0504239291740874	0.111593941614784	0.0652596149794057	CCNK
19	GO_CARDIAC_CELL_DEVELOPMENT	1/10	92/16863	0.0532510561337151	0.115949880291154	0.0678069475386864	CTDP1
19	GO_REGULATION_OF_VIRAL_GENOME_REPLICATION	1/10	98/16863	0.05663360761898	0.11850886725501	0.0693034311432808	CCNK
19	GO_REGULATION_OF_CARDIAC_MUSCLE_TISSUE_DEVELOPMENT	1/10	100/16863	0.0577587053372245	0.11850886725501	0.0693034311432808	CTDP1
19	GO_NEGATIVE_REGULATION_OF_VIRAL_PROCESS	1/10	103/16863	0.0594440876530935	0.11850886725501	0.0693034311432808	CCNK
19	GO_POSITIVE_REGULATION_OF_CHROMATIN_ORGANIZATION	1/10	106/16863	0.0611267563120339	0.11850886725501	0.0693034311432808	NELFE
19	GO_REGULATION_OF_CYCLIN_DEPENDENT_PROTEIN_KINASE_ACTIVITY	1/10	106/16863	0.0611267563120339	0.11850886725501	0.0693034311432808	CCNK
19	GO_REGULATION_OF_CELL_CYCLE_ARREST	1/10	107/16863	0.0616870435016792	0.11850886725501	0.0693034311432808	CCNK
19	GO_REGULATION_OF_MUSCLE_ADAPTATION	1/10	107/16863	0.0616870435016792	0.11850886725501	0.0693034311432808	CTDP1
19	GO_MUSCLE_HYPERTROPHY	1/10	110/16863	0.0633660999931174	0.11850886725501	0.0693034311432808	CTDP1
19	GO_HEART_GROWTH	1/10	111/16863	0.0639251842765336	0.11850886725501	0.0693034311432808	CTDP1
19	GO_NEGATIVE_REGULATION_OF_DEVELOPMENTAL_GROWTH	1/10	111/16863	0.0639251842765336	0.11850886725501	0.0693034311432808	CTDP1
19	GO_REGULATION_OF_ORGAN_GROWTH	1/10	113/16863	0.0650424518839239	0.11850886725501	0.0693034311432808	CTDP1
19	GO_DNA_GEOMETRIC_CHANGE	1/10	114/16863	0.0656006354947392	0.11850886725501	0.0693034311432808	GTF2F2
19	GO_FIBROBLAST_GROWTH_FACTOR_RECEPTOR_SIGNALING_PATHWAY	1/10	115/16863	0.066158519168096	0.11850886725501	0.0693034311432808	GTF2F2
19	GO_REGULATION_OF_STEM_CELL_DIFFERENTIATION	1/10	116/16863	0.0667161030472649	0.11850886725501	0.0693034311432808	NELFB
19	GO_REGULATION_OF_STRIATED_MUSCLE_CELL_DIFFERENTIATION	1/10	118/16863	0.0678303719958224	0.118923379473195	0.069545835949237	CTDP1
19	GO_POSITIVE_REGULATION_OF_AUTOPHAGY	1/10	120/16863	0.0689434434853814	0.119325190647776	0.0697808132443132	SUPT5H
19	GO_VIRAL_GENOME_REPLICATION	1/10	125/16863	0.071720890831384	0.122561015977682	0.0716731087588781	CCNK
19	GO_CARDIAC_MUSCLE_CELL_DIFFERENTIATION	1/10	129/16863	0.0739374772846788	0.122637422834707	0.0717177911314074	CTDP1
19	GO_MUSCLE_ADAPTATION	1/10	130/16863	0.0744908790551552	0.122637422834707	0.0717177911314074	CTDP1
19	GO_PEPTIDYL_LYSINE_METHYLATION	1/10	130/16863	0.0744908790551552	0.122637422834707	0.0717177911314074	NELFE
19	GO_HISTONE_METHYLATION	1/10	138/16863	0.0789073896831496	0.128343344665364	0.0750545875236046	NELFE
19	GO_REGULATION_OF_HISTONE_MODIFICATION	1/10	146/16863	0.0833049233027678	0.133882912450877	0.078294100848466	NELFE
19	GO_REGULATION_OF_VIRAL_LIFE_CYCLE	1/10	148/16863	0.0844013500533655	0.134049203025933	0.0783913467987915	CCNK
19	GO_RESPONSE_TO_FIBROBLAST_GROWTH_FACTOR	1/10	151/16863	0.086043777284343	0.135068720155655	0.0789875556465817	GTF2F2
19	GO_REGULATION_OF_MUSCLE_ORGAN_DEVELOPMENT	1/10	156/16863	0.08877526435907	0.137754720557178	0.0805583161153086	CTDP1
19	GO_CARDIOCYTE_DIFFERENTIATION	1/10	164/16863	0.0931303644753551	0.142870445501965	0.0835499681298042	CTDP1
19	GO_CHROMATIN_REMODELING	1/10	172/16863	0.0974667223729548	0.146200083559432	0.0854971248885569	SUPT4H1
19	GO_REGULATION_OF_MACROAUTOPHAGY	1/10	172/16863	0.0974667223729548	0.146200083559432	0.0854971248885569	SUPT5H
19	GO_POSITIVE_REGULATION_OF_CHROMOSOME_ORGANIZATION	1/10	177/16863	0.100167460408141	0.147698916255977	0.0863736352374133	NELFE
19	GO_PROTEIN_METHYLATION	1/10	178/16863	0.100706734374096	0.147698916255977	0.0863736352374133	NELFE
19	GO_REGULATION_OF_MUSCLE_CELL_DIFFERENTIATION	1/10	182/16863	0.102860922752784	0.147698916255977	0.0863736352374133	CTDP1
19	GO_MUSCLE_CELL_DEVELOPMENT	1/10	183/16863	0.103398743673141	0.147698916255977	0.0863736352374133	CTDP1
19	GO_NEGATIVE_REGULATION_OF_CELL_GROWTH	1/10	184/16863	0.103936274402354	0.147698916255977	0.0863736352374133	CTDP1
19	GO_TRANSCRIPTION_INITIATION_FROM_RNA_POLYMERASE_II_PROMOTER	1/10	188/16863	0.106083498190663	0.149133765925791	0.0872127286115735	GTF2F2
19	GO_REGULATION_OF_CHROMATIN_ORGANIZATION	1/10	190/16863	0.107155372554087	0.149133765925791	0.0872127286115735	NELFE
19	GO_ORGAN_GROWTH	1/10	203/16863	0.114094406711844	0.157170866388765	0.0919127873618511	CTDP1
19	GO_POSITIVE_REGULATION_OF_ERK1_AND_ERK2_CASCADE	1/10	211/16863	0.118340419049298	0.161373298703588	0.0943703501190572	NELFE
19	GO_NEGATIVE_REGULATION_OF_MULTI_ORGANISM_PROCESS	1/10	227/16863	0.126777541345967	0.171149680817056	0.100087532641553	CCNK
19	GO_CARDIAC_MUSCLE_TISSUE_DEVELOPMENT	1/10	231/16863	0.128875435140645	0.17195648828586	0.100559349874772	CTDP1
19	GO_DEVELOPMENTAL_CELL_GROWTH	1/10	233/16863	0.129922680038206	0.17195648828586	0.100559349874772	CTDP1
19	GO_CELL_CYCLE_ARREST	1/10	237/16863	0.132013771288952	0.17302775848552	0.101185823675743	CCNK
19	GO_NEGATIVE_REGULATION_OF_GROWTH	1/10	247/16863	0.137221725381589	0.178066453728301	0.104132429080878	CTDP1
19	GO_DNA_TEMPLATED_TRANSCRIPTION_INITIATION	1/10	250/16863	0.13877861813661	0.178066453728301	0.104132429080878	GTF2F2
19	GO_STEM_CELL_DIFFERENTIATION	1/10	252/16863	0.139815141445925	0.178066453728301	0.104132429080878	NELFB
19	GO_REGULATION_OF_MUSCLE_SYSTEM_PROCESS	1/10	260/16863	0.14395001656925	0.181619179783633	0.106210046657096	CTDP1
19	GO_MITOTIC_NUCLEAR_DIVISION	1/10	264/16863	0.146010738380202	0.182513422975252	0.106732995891961	CTDP1
19	GO_STRIATED_MUSCLE_CELL_DIFFERENTIATION	1/10	291/16863	0.159804235888736	0.197922677476875	0.11574425583443	CTDP1
19	GO_MACROAUTOPHAGY	1/10	295/16863	0.161830573076461	0.198610248775657	0.11614634431325	SUPT5H
19	GO_MACROMOLECULE_METHYLATION	1/10	306/16863	0.167380341639761	0.203570685778088	0.119047184665548	NELFE
19	GO_ERK1_AND_ERK2_CASCADE	1/10	316/16863	0.172396863298513	0.207598312853913	0.121402522136791	NELFE
19	GO_PROTEIN_DEPHOSPHORYLATION	1/10	320/16863	0.174395843432713	0.207598312853913	0.121402522136791	CTDP1
19	GO_DNA_CONFORMATION_CHANGE	1/10	322/16863	0.17539370302709	0.207598312853913	0.121402522136791	GTF2F2
19	GO_REGULATION_OF_AUTOPHAGY	1/10	328/16863	0.178380772526325	0.207598312853913	0.121402522136791	SUPT5H
19	GO_VIRAL_LIFE_CYCLE	1/10	328/16863	0.178380772526325	0.207598312853913	0.121402522136791	CCNK
19	GO_NEGATIVE_REGULATION_OF_CELL_DEVELOPMENT	1/10	337/16863	0.182843119533727	0.209184924890281	0.122330365432913	CTDP1
19	GO_POSITIVE_REGULATION_OF_PROTEIN_SERINE_THREONINE_KINASE_ACTIVITY	1/10	337/16863	0.182843119533727	0.209184924890281	0.122330365432913	CCNK
19	GO_REGULATION_OF_CHROMOSOME_ORGANIZATION	1/10	347/16863	0.187775690935556	0.211800905116558	0.123860178430736	NELFE
19	GO_REGULATION_OF_DEVELOPMENTAL_GROWTH	1/10	348/16863	0.188267471214718	0.211800905116558	0.123860178430736	CTDP1
19	GO_NEGATIVE_REGULATION_OF_CELL_CYCLE_PROCESS	1/10	356/16863	0.19219207634127	0.214429176083235	0.125397178996044	CCNK
19	GO_METHYLATION	1/10	366/16863	0.19707381380514	0.216300527347105	0.126491536460295	NELFE
19	GO_POSITIVE_REGULATION_OF_CELLULAR_CATABOLIC_PROCESS	1/10	366/16863	0.19707381380514	0.216300527347105	0.126491536460295	SUPT5H
19	GO_MUSCLE_CELL_DIFFERENTIATION	1/10	383/16863	0.205311864636472	0.22352501391874	0.13071638240862	CTDP1
19	GO_POSITIVE_REGULATION_OF_CELL_CYCLE	1/10	391/16863	0.209162207084674	0.225895183651448	0.132102446579794	CCNK
19	GO_PEPTIDYL_LYSINE_MODIFICATION	1/10	397/16863	0.21203893672932	0.227184575067128	0.132856476647443	NELFE
19	GO_MUSCLE_TISSUE_DEVELOPMENT	1/10	406/16863	0.216336374818507	0.228669500510041	0.133724854099439	CTDP1
19	GO_MUSCLE_ORGAN_DEVELOPMENT	1/10	407/16863	0.216812563446557	0.228669500510041	0.133724854099439	CTDP1
19	GO_POSITIVE_REGULATION_OF_CATABOLIC_PROCESS	1/10	431/16863	0.228163250934206	0.238775495163704	0.139634792493394	SUPT5H
19	GO_ORGANELLE_FISSION	1/10	450/16863	0.237043973747257	0.246161049660613	0.143953830210885	CTDP1
19	GO_MUSCLE_SYSTEM_PROCESS	1/10	470/16863	0.246292653852887	0.25330010967305	0.148128719107047	CTDP1
19	GO_COVALENT_CHROMATIN_MODIFICATION	1/10	473/16863	0.247671218346982	0.25330010967305	0.148128719107047	NELFE
19	GO_DEPHOSPHORYLATION	1/10	479/16863	0.250421541480163	0.254132522648663	0.148615510320856	CTDP1
19	GO_CELL_GROWTH	1/10	483/16863	0.252250059517933	0.254132522648663	0.148615510320856	CTDP1
19	GO_PROCESS_UTILIZING_AUTOPHAGIC_MECHANISM	1/10	499/16863	0.259524055902558	0.259524055902558	0.151768453744186	SUPT5H
13	GO_VIRION_ASSEMBLY	11/13	39/16863	1.66474777415091e-28	4.82776854503763e-26	2.05026831132269e-26	TSG101/PDCD6IP/CHMP2B/PPIA/CHMP5/CHMP4C/CHMP4B/CHMP4A/MVB12A/CHMP7/MVB12B
13	GO_VIRAL_BUDDING	10/13	25/16863	1.82502229665586e-27	2.646282330151e-25	1.12382951951966e-25	TSG101/PDCD6IP/CHMP2B/CHMP5/CHMP4C/CHMP4B/CHMP4A/MVB12A/CHMP7/MVB12B
[truncated: 8,680 more rows]

## Sheet: Column_Descriptions
Column Label	Description
NodeGeneName	Gene name of the node in the base network.
pValue	P-value from permutation test within network propagation analysis.
flag_SignificantSubnetwork	Final extracted significant subnetwork after propagation (p-value <= 0.05).
flag_Initial_Label_HIV	Nodes initially labeled in base network for HIV-based network propagation.
flag_Initial_Label_E3	Nodes initially labeled in base network for E3-based network propagation (i.e. top 10 E3s from this study).
flag_E3	Flag indicating whether the node is one of the top 10 E3s identified in this study (TRUE).
ClusterNumber	Cluster number.
GO_BiologicalProcess_Term	Name of GO Biological Process term.
Num_Genes_Enriched_perCluster	Number of genes enriched per cluster. Cluster gene total is shown in denominator.
Num_Genes_GOterm	Number of genes in GO term. Total genes within all GO terms (background) is shown in denominator.
pvalue	P-value of enrichment.
p.adjust	FDR adjusted p-value of enrichment.
qvalue	Q-value of enrichment.
Genes_Enriched	Genes in cluster and members of the indicated term.
