# Supplementary material for: CRISPR-Cas9 screen of E3 ubiquitin ligases identifies TRAF2 and UHRF1 as regulators of HIV latency in primary human T cells
Source: mBio. 2024 Feb 27;15(4):e02222-23. doi: 10.1128/mbio.02222-23 (PMC11005436; doi:10.1128/mbio.02222-23)
Supplement: Table S5 — Raw and analyzed data from CRISPR-Cas9 knockouts in JLat models of HIV latency. [file mbio.02222-23-s0006.xlsx]

## Sheet: 7guides 2treatments raw
Cell line	Treatment	Guide	BioRep	Technical Rep	% Lymphocytes	Count Lymphocytes	% GFP+ Lymphocytes	Count GFP+ Lymphocytes
11.1	TNFalpha	NTC	1	1	62.327	44384	44.4701	19240
11.1	TNFalpha	NTC	1	2	63.251	45411	45.1097	19874
11.1	TNFalpha	NTC	1	3	61.227	46384	45.0839	20134
11.1	TNFalpha	NTC	2	1	58.413	43022	43.4737	17769
11.1	TNFalpha	NTC	2	2	60.086	43582	43.8103	18130
11.1	TNFalpha	NTC	2	3	61.113	40314	43.5688	16791
11.1	TNFalpha	NTC	3	1	58.994	40993	43.1559	16735
11.1	TNFalpha	NTC	3	2	59.251	47517	43.2871	19661
11.1	TNFalpha	NTC	3	3	47.394	62941	43.9301	22139
11.1	TNFalpha	CXCR4	1	1	62.263	46006	41.3977	18393
11.1	TNFalpha	CXCR4	1	2	58.941	39800	40.8527	15399
11.1	TNFalpha	CXCR4	1	3	59.911	44366	41.4025	17630
11.1	TNFalpha	CXCR4	2	1	60.641	46800	42.3419	19031
11.1	TNFalpha	CXCR4	2	2	60.56	35441	42.1432	14134
11.1	TNFalpha	CXCR4	2	3	60.971	41239	42.7546	17036
11.1	TNFalpha	CXCR4	3	1	62.431	42891	42.5904	17606
11.1	TNFalpha	CXCR4	3	2	61.46	40073	43.2828	16689
11.1	TNFalpha	CXCR4	3	3	62.212	43917	43.0373	18256
11.1	TNFalpha	MARCH5	1	1	57.81	44228	43.7674	18216
11.1	TNFalpha	MARCH5	1	2	59.892	44861	44.4045	18907
11.1	TNFalpha	MARCH5	1	3	58.891	38934	43.9449	15963
11.1	TNFalpha	MARCH5	2	1	63.594	47090	46.4964	21008
11.1	TNFalpha	MARCH5	2	2	63.278	49037	46.4763	21789
11.1	TNFalpha	MARCH5	2	3	61.327	47703	46.9202	21367
11.1	TNFalpha	MARCH5	3	1	61.445	42755	45.4288	18475
11.1	TNFalpha	MARCH5	3	2	63.13	43035	45.4481	18556
11.1	TNFalpha	MARCH5	3	3	61.871	44494	44.8707	19171
11.1	TNFalpha	TRAF2	1	1	10.584	4852	33.6447	1585
11.1	TNFalpha	TRAF2	1	2	10.814	4686	35.6176	1606
11.1	TNFalpha	TRAF2	1	3	11.492	5554	35.9699	1960
11.1	TNFalpha	TRAF2	2	1	10.829	5682	37.5981	2107
11.1	TNFalpha	TRAF2	2	2	9.4031	4655	36.9872	1650
11.1	TNFalpha	TRAF2	2	3	10.388	5990	36.2923	2126
11.1	TNFalpha	TRAF2	3	1	8.4237	4842	36.4842	1733
11.1	TNFalpha	TRAF2	3	2	9.1969	4734	35.1152	1616
11.1	TNFalpha	TRAF2	3	3	9.8816	4882	34.6543	1644
11.1	TNFalpha	TRAF3	1	1	65.784	51201	41.6831	20754
11.1	TNFalpha	TRAF3	1	2	63.196	46877	42.076	19052
11.1	TNFalpha	TRAF3	1	3	61.95	49906	41.7875	19946
11.1	TNFalpha	TRAF3	2	1	61.616	47288	44.2539	19901
11.1	TNFalpha	TRAF3	2	2	64.482	52524	45.004	22813
11.1	TNFalpha	TRAF3	2	3	64.378	46174	44.8651	20013
11.1	TNFalpha	TRAF3	3	1	60.771	46227	44.0274	19203
11.1	TNFalpha	TRAF3	3	2	63.396	47127	44.0209	19838
11.1	TNFalpha	TRAF3	3	3	62.591	45390	44.089	18990
11.1	TNFalpha	UHRF1	1	1	13.602	5717	69.0151	3791
11.1	TNFalpha	UHRF1	1	2	16.557	5383	68.6584	3608
11.1	TNFalpha	UHRF1	1	3	17.027	5764	67.7683	3814
11.1	TNFalpha	UHRF1	2	1	17.599	6559	68.7071	4400
11.1	TNFalpha	UHRF1	2	2	17.414	6260	70.8736	4324
11.1	TNFalpha	UHRF1	2	3	16.374	5521	70.4601	3721
11.1	TNFalpha	UHRF1	3	1	10.701	4411	77.0843	3310
11.1	TNFalpha	UHRF1	3	2	11.041	4112	77.2168	3074
11.1	TNFalpha	UHRF1	3	3	11.104	4593	77.5515	3465
11.1	TNFalpha	ZFP91	1	1	59.181	42882	44.9483	18636
11.1	TNFalpha	ZFP91	1	2	59.783	46001	43.5375	19244
11.1	TNFalpha	ZFP91	1	3	59.026	40636	44.7112	17428
11.1	TNFalpha	ZFP91	2	1	59.121	41845	43.8972	17612
11.1	TNFalpha	ZFP91	2	2	57.702	39109	44.6798	16582
11.1	TNFalpha	ZFP91	2	3	58.676	39168	44.7025	16628
11.1	TNFalpha	ZFP91	3	1	59.812	39095	45.9348	17232
11.1	TNFalpha	ZFP91	3	2	59.619	38154	45.8003	16593
11.1	TNFalpha	ZFP91	3	3	60.502	44419	45.5524	19542
11.1	Untreated	NTC	1	1	53.987	34044	2.37186	795
11.1	Untreated	NTC	1	2	70.612	41848	2.25456	925
11.1	Untreated	NTC	1	3	69.034	46822	2.1741	996
11.1	Untreated	NTC	2	1	66.553	47298	2.36306	1088
11.1	Untreated	NTC	2	2	63.86	38394	2.45757	892
11.1	Untreated	NTC	2	3	64.916	46517	2.42071	1080
11.1	Untreated	NTC	3	1	65.573	46210	2.04406	914
11.1	Untreated	NTC	3	2	65.134	47776	2.12292	982
11.1	Untreated	NTC	3	3	66.125	49385	2.17223	1039
11.1	Untreated	CXCR4	1	1	63.99	44163	2.35043	1003
11.1	Untreated	CXCR4	1	2	60.583	41355	2.32433	908
11.1	Untreated	CXCR4	1	3	62.972	48535	2.38013	1106
11.1	Untreated	CXCR4	2	1	61.123	39268	2.49825	927
11.1	Untreated	CXCR4	2	2	60.76	39780	2.61888	982
11.1	Untreated	CXCR4	2	3	64.582	45488	2.36393	1038
11.1	Untreated	CXCR4	3	1	60.402	36594	2.70593	929
11.1	Untreated	CXCR4	3	2	61.296	38052	2.56817	922
11.1	Untreated	CXCR4	3	3	60.648	37386	2.7518	968
11.1	Untreated	MARCH5	1	1	66.489	48903	2.31051	1084
11.1	Untreated	MARCH5	1	2	64.651	53833	2.29159	1176
11.1	Untreated	MARCH5	1	3	67.401	52720	2.21836	1123
11.1	Untreated	MARCH5	2	1	66.765	52085	2.68397	1332
11.1	Untreated	MARCH5	2	2	63.451	44738	2.52941	1045
11.1	Untreated	MARCH5	2	3	64.462	44082	2.52773	1046
11.1	Untreated	MARCH5	3	1	65.98	51966	2.50277	1242
11.1	Untreated	MARCH5	3	2	65.062	47002	2.40378	1063
11.1	Untreated	MARCH5	3	3	66.307	47731	2.37681	1078
11.1	Untreated	TRAF2	1	1	69.495	44414	13.6279	5913
11.1	Untreated	TRAF2	1	2	67.968	41406	13.567	5420
11.1	Untreated	TRAF2	1	3	67.461	44074	13.222	5620
11.1	Untreated	TRAF2	2	1	68.169	48574	14.4479	6834
11.1	Untreated	TRAF2	2	2	65.694	50081	14.3521	6954
11.1	Untreated	TRAF2	2	3	63.832	43090	14.7234	6045
11.1	Untreated	TRAF2	3	1	65.774	48994	14.9519	7099
11.1	Untreated	TRAF2	3	2	68.743	52991	14.3023	7380
11.1	Untreated	TRAF2	3	3	68.773	49828	14.6519	7111
11.1	Untreated	TRAF3	1	1	66.513	56766	2.36579	1297
11.1	Untreated	TRAF3	1	2	66.221	51230	2.28439	1126
11.1	Untreated	TRAF3	1	3	65.523	48750	2.23075	1035
11.1	Untreated	TRAF3	2	1	66.868	47495	2.2548	1026
11.1	Untreated	TRAF3	2	2	67.203	47700	2.33967	1066
11.1	Untreated	TRAF3	2	3	67.652	51804	2.20365	1105
11.1	Untreated	TRAF3	3	1	68.108	53544	2.00209	1037
11.1	Untreated	TRAF3	3	2	65.691	47447	2.14107	968
11.1	Untreated	TRAF3	3	3	64.104	47879	2.15085	975
11.1	Untreated	UHRF1	1	1	25.41	8847	19.351	1634
11.1	Untreated	UHRF1	1	2	28	9041	18.1684	1595
11.1	Untreated	UHRF1	1	3	25.15	8873	18.9665	1626
11.1	Untreated	UHRF1	2	1	28.102	9946	15.9801	1540
11.1	Untreated	UHRF1	2	2	29.917	9683	16.9771	1595
11.1	Untreated	UHRF1	2	3	25.211	8632	16.4626	1358
11.1	Untreated	UHRF1	3	1	22.344	6701	25.987	1685
11.1	Untreated	UHRF1	3	2	17.894	6801	25.1208	1612
11.1	Untreated	UHRF1	3	3	22.684	7914	24.8658	1899
11.1	Untreated	ZFP91	1	1	69.664	44964	2.36401	1043
11.1	Untreated	ZFP91	1	2	62.206	47343	2.55684	1164
11.1	Untreated	ZFP91	1	3	66.697	46860	2.58481	1178
11.1	Untreated	ZFP91	2	1	65.947	48811	2.19115	1039
11.1	Untreated	ZFP91	2	2	64.392	42347	2.1919	890
11.1	Untreated	ZFP91	2	3	63.274	51483	2.20751	1094
11.1	Untreated	ZFP91	3	1	66.419	49142	2.05063	977
11.1	Untreated	ZFP91	3	2	63.8	49164	2.07364	985
11.1	Untreated	ZFP91	3	3	62.457	42892	1.97908	810
A2	TNFalpha	NTC	1	1	57.794	36105	52.9782	18607
A2	TNFalpha	NTC	1	2	68.982	73324	48.7365	32671
A2	TNFalpha	NTC	1	3	67.444	59628	48.7241	26407
A2	TNFalpha	NTC	2	1	65.848	66630	46.9157	27547
A2	TNFalpha	NTC	2	2	67.479	67772	49.11	30127
A2	TNFalpha	NTC	2	3	68.273	67779	48.6023	29923
A2	TNFalpha	NTC	3	1	69.739	70207	48.368	31326
A2	TNFalpha	NTC	3	2	68.566	64424	45.9694	27110
A2	TNFalpha	NTC	3	3	70.579	64137	48.201	28602
A2	TNFalpha	CXCR4	1	1	66.91	57318	52.4013	27452
A2	TNFalpha	CXCR4	1	2	67.935	65154	53.9455	32356
A2	TNFalpha	CXCR4	1	3	65.488	62190	53.1034	29705
A2	TNFalpha	CXCR4	2	1	67.577	59300	56.7926	30856
A2	TNFalpha	CXCR4	2	2	66.787	68400	53.1166	32876
A2	TNFalpha	CXCR4	2	3	68.214	65877	53.7333	32420
A2	TNFalpha	CXCR4	3	1	69.349	65670	56.4463	34360
A2	TNFalpha	CXCR4	3	2	67.444	57986	56.6073	29930
A2	TNFalpha	CXCR4	3	3	66.677	54377	57.126	28150
A2	TNFalpha	MARCH5	1	1	70.895	69060	50.3287	32457
A2	TNFalpha	MARCH5	1	2	68.291	62804	48.7561	28083
A2	TNFalpha	MARCH5	1	3	68.991	68397	53.5005	33731
A2	TNFalpha	MARCH5	2	1	68.065	63908	47.475	27639
A2	TNFalpha	MARCH5	2	2	66.575	70880	52.4542	33609
A2	TNFalpha	MARCH5	2	3	68.529	64545	51.7025	30521
A2	TNFalpha	MARCH5	3	1	68.119	62408	45.8401	26127
A2	TNFalpha	MARCH5	3	2	68.738	64001	48.9337	28728
A2	TNFalpha	MARCH5	3	3	68.205	71684	48.3593	31597
A2	TNFalpha	TRAF2	1	1	30.274	22453	73.8096	15238
A2	TNFalpha	TRAF2	1	2	30.181	21663	75.3456	14990
A2	TNFalpha	TRAF2	1	3	32.807	21486	75.7673	15430
A2	TNFalpha	TRAF2	2	1	30.904	21387	76.512	15421
A2	TNFalpha	TRAF2	2	2	29.341	18285	75.3157	12586
A2	TNFalpha	TRAF2	2	3	30.069	20651	75.8498	14749
A2	TNFalpha	TRAF2	3	1	29.955	22890	72.4526	15081
A2	TNFalpha	TRAF2	3	2	31.656	23965	72.6475	16305
A2	TNFalpha	TRAF2	3	3	30.525	23891	71.3211	15829
A2	TNFalpha	TRAF3	1	1	69.479	67315	50.3531	31372
A2	TNFalpha	TRAF3	1	2	70.244	67082	48.4238	30076
A2	TNFalpha	TRAF3	1	3	70.126	66768	49.1836	30484
A2	TNFalpha	TRAF3	2	1	66.432	52380	46.5759	21866
A2	TNFalpha	TRAF3	2	2	69.793	66263	48.9217	30034
A2	TNFalpha	TRAF3	2	3	67.532	63464	48.0921	27689
A2	TNFalpha	TRAF3	3	1	71.805	67632	48.7914	30904
A2	TNFalpha	TRAF3	3	2	69.807	60920	47.852	26967
A2	TNFalpha	TRAF3	3	3	65.163	57141	48.2371	24516
A2	TNFalpha	UHRF1	1	1	34.173	14296	93.6191	12339
A2	TNFalpha	UHRF1	1	2	33.974	14667	93.4297	12798
A2	TNFalpha	UHRF1	1	3	37.242	15757	94.1275	14057
A2	TNFalpha	UHRF1	2	1	37.687	16145	93.8511	14393
A2	TNFalpha	UHRF1	2	2	40.016	18472	93.7652	16603
A2	TNFalpha	UHRF1	2	3	38.312	14231	93.3818	12727
A2	TNFalpha	UHRF1	3	1	37.865	17328	93.4998	15463
A2	TNFalpha	UHRF1	3	2	39.52	15856	93.7422	14351
A2	TNFalpha	UHRF1	3	3	38.934	13966	93.594	12448
A2	TNFalpha	ZFP91	1	1	70.247	53433	59.5994	30112
A2	TNFalpha	ZFP91	1	2	70.935	51935	58.9667	28968
A2	TNFalpha	ZFP91	1	3	69.92	44694	59.7608	25032
A2	TNFalpha	ZFP91	2	1	71.784	50774	59.1357	28792
A2	TNFalpha	ZFP91	2	2	68.742	50417	59.7714	28346
A2	TNFalpha	ZFP91	2	3	67.979	47572	58.1433	25729
A2	TNFalpha	ZFP91	3	1	71.216	53353	57.3404	29149
A2	TNFalpha	ZFP91	3	2	71.584	54884	57.6183	30052
A2	TNFalpha	ZFP91	3	3	67.732	55042	58.2039	29638
A2	Untreated	NTC	1	1	68.453	57405	0.401493	214
A2	Untreated	NTC	1	2	68.765	59839	0.433165	241
A2	Untreated	NTC	1	3	69.156	54206	0.414872	209
A2	Untreated	NTC	2	1	68.11	59790	0.52172	282
A2	Untreated	NTC	2	2	65.975	56537	0.487815	244
A2	Untreated	NTC	2	3	68.19	60516	0.409866	226
A2	Untreated	NTC	3	1	71.582	55399	0.423145	221
A2	Untreated	NTC	3	2	72.552	55418	0.466916	245
A2	Untreated	NTC	3	3	71.941	59242	0.455723	255
A2	Untreated	CXCR4	1	1	70.089	54982	0.471588	243
A2	Untreated	CXCR4	1	2	68.249	59462	0.472	258
A2	Untreated	CXCR4	1	3	70.089	63186	0.475715	281
A2	Untreated	CXCR4	2	1	66.142	51924	0.609588	288
A2	Untreated	CXCR4	2	2	67.187	56950	0.51461	267
A2	Untreated	CXCR4	2	3	70.435	53342	0.449375	224
A2	Untreated	CXCR4	3	1	71.454	58208	0.450862	247
A2	Untreated	CXCR4	3	2	69.147	55090	0.516187	265
A2	Untreated	CXCR4	3	3	71.77	60433	0.44216	252
A2	Untreated	MARCH5	1	1	71.002	58282	0.377885	206
A2	Untreated	MARCH5	1	2	70.145	70701	0.393354	259
A2	Untreated	MARCH5	1	3	68.115	54230	0.394774	194
A2	Untreated	MARCH5	2	1	69.635	56353	0.417983	217
A2	Untreated	MARCH5	2	2	67.998	72159	0.477276	314
A2	Untreated	MARCH5	2	3	69.241	69487	0.402892	258
A2	Untreated	MARCH5	3	1	68.234	63296	0.469868	270
A2	Untreated	MARCH5	3	2	68.682	65523	0.41111	246
A2	Untreated	MARCH5	3	3	70.758	71500	0.397353	263
A2	Untreated	TRAF2	1	1	70.652	50187	25.9337	12269
A2	Untreated	TRAF2	1	2	67.779	50489	26.3394	12350
A2	Untreated	TRAF2	1	3	66.758	53919	25.6611	12799
A2	Untreated	TRAF2	2	1	68.618	50763	27.9417	13279
A2	Untreated	TRAF2	2	2	67.785	51468	28.4479	13622
A2	Untreated	TRAF2	2	3	69.766	58615	27.9668	15495
A2	Untreated	TRAF2	3	1	68.065	50648	25.185	11778
A2	Untreated	TRAF2	3	2	68.374	53155	24.3103	11993
A2	Untreated	TRAF2	3	3	70.255	62658	24.7722	14570
A2	Untreated	TRAF3	1	1	72.213	58568	0.389021	216
A2	Untreated	TRAF3	1	2	71.94	65635	0.345168	213
A2	Untreated	TRAF3	1	3	72.522	60604	0.35119	201
A2	Untreated	TRAF3	2	1	70.426	56317	0.421901	221
A2	Untreated	TRAF3	2	2	69.193	64662	0.525688	313
A2	Untreated	TRAF3	2	3	68.433	59610	0.431176	236
A2	Untreated	TRAF3	3	1	71.466	61390	0.3596	207
A2	Untreated	TRAF3	3	2	69.905	64760	0.427279	256
A2	Untreated	TRAF3	3	3	72.288	63968	0.40038	240
A2	Untreated	UHRF1	1	1	47.021	18004	13.2388	2278
A2	Untreated	UHRF1	1	2	48.2	19311	12.9829	2376
A2	Untreated	UHRF1	1	3	48.284	19339	12.2538	2265
A2	Untreated	UHRF1	2	1	45.997	20225	12.1518	2334
A2	Untreated	UHRF1	2	2	50.614	21846	11.7948	2488
A2	Untreated	UHRF1	2	3	50.243	18375	11.4112	2007
A2	Untreated	UHRF1	3	1	49.176	19774	11.9274	2273
A2	Untreated	UHRF1	3	2	49.886	19494	12.2681	2308
A2	Untreated	UHRF1	3	3	50.266	20526	12.0677	2373
A2	Untreated	ZFP91	1	1	74.547	52258	0.526839	265
A2	Untreated	ZFP91	1	2	76.893	47890	0.459879	214
A2	Untreated	ZFP91	1	3	75.029	48669	0.434006	204
A2	Untreated	ZFP91	2	1	71.366	48903	0.478572	222
A2	Untreated	ZFP91	2	2	73.267	56126	0.461301	248
A2	Untreated	ZFP91	2	3	71.306	41889	0.469257	185
A2	Untreated	ZFP91	3	1	74.037	54972	0.495846	262
A2	Untreated	ZFP91	3	2	73.082	50870	0.503176	244
A2	Untreated	ZFP91	3	3	73.1	50246	0.503192	242
A72	TNFalpha	NTC	1	1	66.973	58042	10.7568	5660
A72	TNFalpha	NTC	1	2	66.278	58655	9.6196	5141
A72	TNFalpha	NTC	1	3	65.784	58946	9.52149	5090
A72	TNFalpha	NTC	2	1	66.398	69944	10.6068	6667
A72	TNFalpha	NTC	2	2	67.14	66281	10.9415	6558
A72	TNFalpha	NTC	2	3	68.375	65594	10.6318	6398
A72	TNFalpha	NTC	3	1	67.66	61196	10.5954	5940
A72	TNFalpha	NTC	3	2	67.118	58732	10.93	5861
A72	TNFalpha	NTC	3	3	68.402	63506	11.0528	6470
A72	TNFalpha	CXCR4	1	1	70.335	50145	12.5721	5974
A72	TNFalpha	CXCR4	1	2	69.047	55050	13.2505	6839
A72	TNFalpha	CXCR4	1	3	67.345	58185	14.3742	7725
A72	TNFalpha	CXCR4	2	1	69.63	52529	15.5326	7645
A72	TNFalpha	CXCR4	2	2	68.185	54003	16.8589	8434
A72	TNFalpha	CXCR4	2	3	67.852	56075	16.5379	8602
A72	TNFalpha	CXCR4	3	1	68.656	56891	15.0266	7980
A72	TNFalpha	CXCR4	3	2	66.687	51055	15.0512	7092
A72	TNFalpha	CXCR4	3	3	67.985	51299	15.5826	7415
A72	TNFalpha	MARCH5	1	1	69.351	59043	13.0687	7153
A72	TNFalpha	MARCH5	1	2	67.856	52881	13.3098	6346
A72	TNFalpha	MARCH5	1	3	68.487	57909	13.4848	7175
A72	TNFalpha	MARCH5	2	1	67.912	56858	11.4245	5979
A72	TNFalpha	MARCH5	2	2	72.389	57433	12.3789	6746
A72	TNFalpha	MARCH5	2	3	69.927	60376	12.3823	6954
A72	TNFalpha	MARCH5	3	1	67.241	69710	9.91503	6266
A72	TNFalpha	MARCH5	3	2	67.981	63789	10.6131	6194
A72	TNFalpha	MARCH5	3	3	66.217	70517	11.2136	7113
A72	TNFalpha	TRAF2	1	1	41.599	30189	24.0761	6502
A72	TNFalpha	TRAF2	1	2	45.358	34174	25.158	7840
A72	TNFalpha	TRAF2	1	3	42.206	28245	24.7118	6174
A72	TNFalpha	TRAF2	2	1	43.717	30262	22.8347	6135
A72	TNFalpha	TRAF2	2	2	44.619	31777	23.1868	6560
A72	TNFalpha	TRAF2	2	3	44.87	31259	23.0881	6491
A72	TNFalpha	TRAF2	3	1	42.233	31120	24.3111	6908
A72	TNFalpha	TRAF2	3	2	42.593	28768	25.7052	6789
A72	TNFalpha	TRAF2	3	3	42.385	32773	24.6586	7240
A72	TNFalpha	TRAF3	1	1	67.031	58430	11.5374	6089
A72	TNFalpha	TRAF3	1	2	67.717	66268	11.4924	6997
A72	TNFalpha	TRAF3	1	3	67.408	66317	10.9252	6616
A72	TNFalpha	TRAF3	2	1	68.327	57027	11.7344	6154
A72	TNFalpha	TRAF3	2	2	68.278	58666	11.6281	6258
A72	TNFalpha	TRAF3	2	3	65.828	56170	11.9478	6037
A72	TNFalpha	TRAF3	3	1	69.565	54657	12.0907	6144
A72	TNFalpha	TRAF3	3	2	67.356	64145	11.746	6835
A72	TNFalpha	TRAF3	3	3	66.161	54609	12.3725	6089
A72	TNFalpha	UHRF1	1	1	45.343	24389	40.9952	9631
A72	TNFalpha	UHRF1	1	2	46.554	25398	39.4855	9670
A72	TNFalpha	UHRF1	1	3	46.495	23292	39.3761	8912
A72	TNFalpha	UHRF1	2	1	37.822	18895	44.0403	8040
A72	TNFalpha	UHRF1	2	2	35.842	17321	43.7002	7131
A72	TNFalpha	UHRF1	2	3	39.326	17453	44.4379	7558
A72	TNFalpha	UHRF1	3	1	32.709	15083	46.02	6770
A72	TNFalpha	UHRF1	3	2	30.86	13459	45.9162	6004
A72	TNFalpha	UHRF1	3	3	31.58	15415	47.16	6991
A72	TNFalpha	ZFP91	1	1	70.437	43604	11.9909	5026
A72	TNFalpha	ZFP91	1	2	70.274	44705	11.4204	4899
A72	TNFalpha	ZFP91	1	3	69.815	51683	11.572	5683
A72	TNFalpha	ZFP91	2	1	66.361	48818	11.176	5071
A72	TNFalpha	ZFP91	2	2	70.181	45487	11.6488	5089
A72	TNFalpha	ZFP91	2	3	68.933	47339	11.2563	5057
A72	TNFalpha	ZFP91	3	1	68.213	49524	9.4763	4417
A72	TNFalpha	ZFP91	3	2	68.933	47114	10.8038	4808
A72	TNFalpha	ZFP91	3	3	68.63	47946	10.9018	4924
A72	Untreated	NTC	1	1	70.472	51325	0.185697	88
A72	Untreated	NTC	1	2	70.718	53989	0.204215	103
A72	Untreated	NTC	1	3	69.65	62132	0.255513	146
A72	Untreated	NTC	2	1	70.41	63657	0.242098	143
A72	Untreated	NTC	2	2	69.766	61649	0.198881	112
A72	Untreated	NTC	2	3	68.597	65483	0.225462	133
A72	Untreated	NTC	3	1	69.369	57580	0.20056	106
A72	Untreated	NTC	3	2	70.57	64856	0.220971	133
A72	Untreated	NTC	3	3	69.894	52945	0.195854	96
A72	Untreated	CXCR4	1	1	70.623	53664	0.28529	144
A72	Untreated	CXCR4	1	2	68.466	56842	0.315295	165
A72	Untreated	CXCR4	1	3	67.53	52716	0.31212	149
A72	Untreated	CXCR4	2	1	68.761	52493	0.312584	151
A72	Untreated	CXCR4	2	2	69.547	55472	0.291019	150
A72	Untreated	CXCR4	2	3	68.542	54164	0.375925	187
A72	Untreated	CXCR4	3	1	66.634	50318	0.276354	124
A72	Untreated	CXCR4	3	2	69.377	51604	0.281329	134
A72	Untreated	CXCR4	3	3	70.29	56219	0.295328	155
A72	Untreated	MARCH5	1	1	69.995	50428	0.228379	107
A72	Untreated	MARCH5	1	2	70.356	62887	0.243034	142
A72	Untreated	MARCH5	1	3	70.622	54010	0.239416	120
A72	Untreated	MARCH5	2	1	69.68	57207	0.255604	135
A72	Untreated	MARCH5	2	2	68.413	63532	0.286642	166
A72	Untreated	MARCH5	2	3	67.077	55276	0.269689	133
A72	Untreated	MARCH5	3	1	69.568	67420	0.269201	166
A72	Untreated	MARCH5	3	2	69.017	66537	0.247938	150
A72	Untreated	MARCH5	3	3	69.325	59615	0.250531	138
A72	Untreated	TRAF2	1	1	69.471	51688	6.14503	2982
A72	Untreated	TRAF2	1	2	68.697	56552	5.77681	3036
A72	Untreated	TRAF2	1	3	67.245	54417	5.3909	2652
A72	Untreated	TRAF2	2	1	69.845	57920	5.70473	3087
A72	Untreated	TRAF2	2	2	67.881	53804	5.49075	2716
A72	Untreated	TRAF2	2	3	68.556	57944	5.63767	3017
A72	Untreated	TRAF2	3	1	70.462	57913	6.31589	3415
A72	Untreated	TRAF2	3	2	67.429	60920	5.84154	3233
A72	Untreated	TRAF2	3	3	68.834	54621	6.31596	3166
A72	Untreated	TRAF3	1	1	70.94	55186	0.238477	122
A72	Untreated	TRAF3	1	2	69.911	65383	0.216234	130
A72	Untreated	TRAF3	1	3	69.303	58867	0.274232	148
A72	Untreated	TRAF3	2	1	71.51	59445	0.212858	118
A72	Untreated	TRAF3	2	2	66.998	51178	0.307758	143
A72	Untreated	TRAF3	2	3	69.084	55250	0.269967	137
A72	Untreated	TRAF3	3	1	69.312	49701	0.251284	114
A72	Untreated	TRAF3	3	2	70.584	58311	0.233446	126
A72	Untreated	TRAF3	3	3	72.143	59463	0.238845	132
A72	Untreated	UHRF1	1	1	56.603	31284	3.82227	1151
A72	Untreated	UHRF1	1	2	54.567	27304	3.59723	921
A72	Untreated	UHRF1	1	3	55.251	28041	3.33346	901
A72	Untreated	UHRF1	2	1	47.758	23398	4.6625	1014
A72	Untreated	UHRF1	2	2	47.99	22328	4.4119	925
A72	Untreated	UHRF1	2	3	49.049	22342	4.77738	1014
A72	Untreated	UHRF1	3	1	42.919	19152	6.14385	1125
A72	Untreated	UHRF1	3	2	43.939	19307	6.32644	1169
A72	Untreated	UHRF1	3	3	42.301	18925	6.51491	1162
A72	Untreated	ZFP91	1	1	71.456	49029	0.327137	151
A72	Untreated	ZFP91	1	2	73.034	52792	0.234648	118
A72	Untreated	ZFP91	1	3	72.6	50590	0.24697	118
A72	Untreated	ZFP91	2	1	72.173	57190	0.241711	131
A72	Untreated	ZFP91	2	2	71.683	48328	0.259729	120
A72	Untreated	ZFP91	2	3	72.006	58237	0.262616	144
A72	Untreated	ZFP91	3	1	70.206	47654	0.27338	120
A72	Untreated	ZFP91	3	2	73.122	53181	0.19929	101
A72	Untreated	ZFP91	3	3	71.651	53035	0.221707	110

## Sheet: 7guides 2treatments processed
Cell line	Treatment	Guide	Mean % Lymphocytes	Mean % GFP+ Lymphocytes	Standard deviation % Lymphocytes	Standard deviation % GFP+ Lymphocytes	Fold change (%GFP+ lymphocytes compared to NTC of same treatment)	p value (%GFP+ lymphocytes compared to NTC of same treatment)
11.1	TNFalpha	NTC	59.1173	43.9877	4.67342	0.737432	1	NA
11.1	TNFalpha	CXCR4	61.0433	42.2003	1.17555	0.825531	0.959366	0.0074562
11.1	TNFalpha	MARCH5	61.2487	45.3064	2.02527	1.15377	1.02998	0.0549778
11.1	TNFalpha	TRAF2	10.1125	35.8182	0.965249	1.21653	0.814276	3.6328e-07
11.1	TNFalpha	TRAF3	63.1293	43.5341	1.58289	1.31539	0.989687	0.509069
11.1	TNFalpha	UHRF1	14.6021	71.9261	2.97629	4.12767	1.63514	8.93317e-08
11.1	TNFalpha	ZFP91	59.2691	44.8627	0.798253	0.81257	1.01989	0.0901181
11.1	Untreated	NTC	65.0882	2.26456	4.6679	0.145061	1	NA
11.1	Untreated	CXCR4	61.8173	2.50687	1.59934	0.162127	1.107	0.0231881
11.1	Untreated	MARCH5	65.6187	2.42721	1.28138	0.14616	1.07182	0.0185904
11.1	Untreated	TRAF2	67.3232	14.2051	1.84484	0.594022	6.27279	9.20281e-12
11.1	Untreated	TRAF3	66.4314	2.21923	1.22106	0.111697	0.979981	0.157727
11.1	Untreated	UHRF1	24.968	20.2088	3.639	4.00008	8.92393	1.1289e-06
11.1	Untreated	ZFP91	64.984	2.2444	2.41358	0.215595	0.991095	0.803333
A2	TNFalpha	NTC	67.1893	48.6228	3.78309	1.91794	1	NA
A2	TNFalpha	CXCR4	67.3757	54.8081	1.09371	1.89377	1.12721	0.000783884
A2	TNFalpha	MARCH5	68.4898	49.7056	1.1294	2.48898	1.02227	0.252847
A2	TNFalpha	TRAF2	30.6347	74.3357	1.03912	1.83097	1.52882	1.84675e-09
A2	TNFalpha	TRAF3	68.9312	48.4923	2.11017	1.0324	0.997316	0.749049
A2	TNFalpha	UHRF1	37.5248	93.6678	2.14643	0.233042	1.92642	2.26091e-12
A2	TNFalpha	ZFP91	70.0154	58.7267	1.53788	0.929465	1.2078	7.96214e-08
A2	Untreated	NTC	69.4138	0.446079	2.1613	0.0402438	1	NA
A2	Untreated	CXCR4	69.3958	0.48912	1.89595	0.0523495	1.09649	0.00222915
A2	Untreated	MARCH5	69.3122	0.415833	1.14393	0.0346767	0.932195	0.0614419
A2	Untreated	TRAF2	68.6724	26.2842	1.29088	1.50686	58.9228	2.11225e-11
A2	Untreated	TRAF3	70.9318	0.405712	1.49536	0.0557242	0.909505	0.0333092
A2	Untreated	UHRF1	48.8541	12.233	1.59939	0.566825	27.4233	5.64745e-12
A2	Untreated	ZFP91	73.6252	0.481341	1.76247	0.0284851	1.07905	0.070306
A72	TNFalpha	NTC	67.1253	10.5174	0.904644	0.561153	1	NA
A72	TNFalpha	CXCR4	68.4136	14.9763	1.135	1.40486	1.42396	4.93636e-06
A72	TNFalpha	MARCH5	68.5957	11.9767	1.78989	1.25337	1.13876	0.0294054
A72	TNFalpha	TRAF2	43.2867	24.1923	1.37741	0.988038	2.30022	8.72427e-10
A72	TNFalpha	TRAF3	67.519	11.7194	1.14209	0.409448	1.11429	1.44789e-05
A72	TNFalpha	UHRF1	38.5034	43.459	6.36015	2.87613	4.13213	1.52705e-10
A72	TNFalpha	ZFP91	69.0863	11.1385	1.29468	0.724624	1.05906	0.0994892
A72	Untreated	NTC	69.9384	0.214361	0.68486	0.0232564	1	NA
A72	Untreated	CXCR4	68.8633	0.305027	1.26897	0.0302136	1.42296	1.46754e-05
A72	Untreated	MARCH5	69.3392	0.254493	1.08152	0.0179627	1.18721	0.00412572
A72	Untreated	TRAF2	68.7133	5.84659	1.08688	0.341422	27.2745	4.43199e-11
A72	Untreated	TRAF3	69.9761	0.249233	1.53746	0.0303504	1.16268	0.0251733
A72	Untreated	UHRF1	48.9308	4.84333	5.45279	1.21364	22.5942	3.20003e-06
A72	Untreated	ZFP91	71.9923	0.25191	0.898202	0.0360613	1.17516	0.0535547

## Sheet: 3guides 7treatments raw
Cell line	Treatment	Guide	BioRep	Technical Rep	% Lymphocytes	Count Lymphocytes	% GFP+ Lymphocytes	Count GFP+ Lymphocytes
11.1	Untreated	NTC	1	1	51.424	17299	3.23824	378
11.1	Untreated	NTC	1	2	53.467	18666	3.32182	423
11.1	Untreated	NTC	1	3	54.509	18960	3.20102	425
11.1	Untreated	NTC	2	1	53.046	17083	2.71399	325
11.1	Untreated	NTC	2	2	58.201	19744	2.71235	380
11.1	Untreated	NTC	2	3	54.738	19872	3.05529	441
11.1	Untreated	NTC	3	1	53.266	18015	3.00412	379
11.1	Untreated	NTC	3	2	52.663	15533	2.7896	295
11.1	Untreated	NTC	3	3	48.431	15879	3.24178	347
11.1	Untreated	TRAF2	1	1	19.198	3398	17.8411	557
11.1	Untreated	TRAF2	1	2	36.336	6990	18.6064	745
11.1	Untreated	TRAF2	1	3	31.877	5727	18.221	592
11.1	Untreated	TRAF2	2	1	29	5872	20.0777	672
11.1	Untreated	TRAF2	2	2	31.449	5725	19.3842	617
11.1	Untreated	TRAF2	2	3	31.648	5754	20.1849	655
11.1	Untreated	TRAF2	3	1	44.611	11875	15.1998	1183
11.1	Untreated	TRAF2	3	2	48.518	13278	15.6708	1327
11.1	Untreated	TRAF2	3	3	25.939	2998	20.7057	311
11.1	Untreated	UHRF1	1	1	13.754	4978	17.3085	427
11.1	Untreated	UHRF1	1	2	12.665	3587	18.4642	315
11.1	Untreated	UHRF1	1	3	13.24	3943	17.2994	360
11.1	Untreated	UHRF1	2	1	14.935	5214	16.6667	445
11.1	Untreated	UHRF1	2	2	13.209	4283	17.8245	390
11.1	Untreated	UHRF1	2	3	12.998	3708	17.4381	324
11.1	Untreated	UHRF1	3	1	15.408	5240	14.8714	399
11.1	Untreated	UHRF1	3	2	14.517	4678	18.0734	409
11.1	Untreated	UHRF1	3	3	14.405	4411	16.7993	359
11.1	TNFalpha	NTC	1	1	22.269	9376	46.0455	4215
11.1	TNFalpha	NTC	1	2	48.589	18404	42.8525	5234
11.1	TNFalpha	NTC	1	3	48.707	20805	44.0929	6229
11.1	TNFalpha	NTC	2	1	52.391	26801	43.3095	8179
11.1	TNFalpha	NTC	2	2	51.174	19555	44.1643	5937
11.1	TNFalpha	NTC	2	3	49.286	18949	43.7864	5708
11.1	TNFalpha	NTC	3	1	47.495	17009	44.7275	5285
11.1	TNFalpha	NTC	3	2	47.328	16790	45.1786	5121
11.1	TNFalpha	NTC	3	3	42.808	10143	45.2851	2891
11.1	TNFalpha	TRAF2	1	1	3.4174	515	23.2323	46
11.1	TNFalpha	TRAF2	1	2	1.5722	252	34.4262	21
11.1	TNFalpha	TRAF2	1	3	1.2731	181	31.7073	13
11.1	TNFalpha	TRAF2	2	1	1.8357	291	45.946	34
11.1	TNFalpha	TRAF2	2	2	1.3196	200	50	20
11.1	TNFalpha	TRAF2	2	3	1.6753	264	36.2319	25
11.1	TNFalpha	TRAF2	3	1	2.354	541	34.2857	48
11.1	TNFalpha	TRAF2	3	2	2.1681	512	32.6923	34
11.1	TNFalpha	TRAF2	3	3	2.0074	473	41.3462	43
11.1	TNFalpha	UHRF1	1	1	6.8224	1927	79.8008	561
11.1	TNFalpha	UHRF1	1	2	6.0591	1662	86.3248	505
11.1	TNFalpha	UHRF1	1	3	6.0147	1609	81.9865	487
11.1	TNFalpha	UHRF1	2	1	6.56	1927	83.2051	649
11.1	TNFalpha	UHRF1	2	2	6.1819	1845	87.5853	642
11.1	TNFalpha	UHRF1	2	3	6.2302	1964	84.6253	655
11.1	TNFalpha	UHRF1	3	1	7.6726	2731	78.5649	865
11.1	TNFalpha	UHRF1	3	2	7.5152	2588	79.1	791
11.1	TNFalpha	UHRF1	3	3	7.1004	2568	77.9713	761
11.1	AZD5582	NTC	1	1	53.31	31806	4.91389	1147
11.1	AZD5582	NTC	1	2	53.798	30470	4.69738	1033
11.1	AZD5582	NTC	1	3	54.692	31930	5.33182	1271
11.1	AZD5582	NTC	2	1	55.103	37152	4.34614	1234
11.1	AZD5582	NTC	2	2	55.352	35046	4.7408	1241
11.1	AZD5582	NTC	2	3	55.315	31007	4.35501	1001
11.1	AZD5582	NTC	3	1	56.138	31990	4.24911	1020
11.1	AZD5582	NTC	3	2	55.794	34291	4.51615	1163
11.1	AZD5582	NTC	3	3	54.485	32562	4.36751	1071
11.1	AZD5582	TRAF2	1	1	41.568	10969	16.3055	1535
11.1	AZD5582	TRAF2	1	2	48.815	13719	17.8187	1539
11.1	AZD5582	TRAF2	1	3	47.682	14862	15.941	1589
11.1	AZD5582	TRAF2	2	1	47.978	15068	17.5296	1720
11.1	AZD5582	TRAF2	2	2	45.72	13536	16.7689	1504
11.1	AZD5582	TRAF2	2	3	47.182	14723	18.3588	1830
11.1	AZD5582	TRAF2	3	1	53.005	23856	15.2937	2679
11.1	AZD5582	TRAF2	3	2	54.302	21686	14.3312	2250
11.1	AZD5582	TRAF2	3	3	55.041	20647	15.2209	2274
11.1	AZD5582	UHRF1	1	1	10.5	3099	33.0182	489
11.1	AZD5582	UHRF1	1	2	9.2177	2531	32.0722	373
11.1	AZD5582	UHRF1	1	3	9.5614	2882	31.2177	423
11.1	AZD5582	UHRF1	2	1	11.204	3776	29.2177	549
11.1	AZD5582	UHRF1	2	2	10.211	3321	29.5885	453
11.1	AZD5582	UHRF1	2	3	9.1807	2910	32.2817	440
11.1	AZD5582	UHRF1	3	1	12.126	4460	26.3952	577
11.1	AZD5582	UHRF1	3	2	10.428	3678	29.994	500
11.1	AZD5582	UHRF1	3	3	11.389	3861	29.8046	549
11.1	GS9620	NTC	1	1	55.513	47991	2.63344	967
11.1	GS9620	NTC	1	2	54.472	51303	2.72899	1072
11.1	GS9620	NTC	1	3	55.062	48771	2.83564	1070
11.1	GS9620	NTC	2	1	59.615	37994	2.51316	740
11.1	GS9620	NTC	2	2	58.455	47237	2.79393	1038
11.1	GS9620	NTC	2	3	60.727	50950	2.57302	1021
11.1	GS9620	NTC	3	1	57.18	44267	2.34488	825
11.1	GS9620	NTC	3	2	58.826	46091	2.57451	926
11.1	GS9620	NTC	3	3	58.626	51651	2.62594	1054
11.1	GS9620	TRAF2	1	1	50.903	22094	15.2904	2322
11.1	GS9620	TRAF2	1	2	51.598	19498	15.3082	2081
11.1	GS9620	TRAF2	1	3	52.786	21981	15.3581	2406
11.1	GS9620	TRAF2	2	1	50.88	20554	15.6138	2306
11.1	GS9620	TRAF2	2	2	52.511	18769	15.3782	2031
11.1	GS9620	TRAF2	2	3	50.452	18135	15.906	2011
11.1	GS9620	TRAF2	3	1	53.594	28078	13.1085	2798
11.1	GS9620	TRAF2	3	2	55.43	26341	13.1605	2573
11.1	GS9620	TRAF2	3	3	58.036	27053	13.5874	2735
11.1	GS9620	UHRF1	1	1	15.574	5892	15.4948	465
11.1	GS9620	UHRF1	1	2	14.065	4927	18.0385	469
11.1	GS9620	UHRF1	1	3	14.474	5415	18.449	521
11.1	GS9620	UHRF1	2	1	16.205	6495	17.3472	599
11.1	GS9620	UHRF1	2	2	15.115	5441	19.1292	536
11.1	GS9620	UHRF1	2	3	14.96	5293	19.2294	539
11.1	GS9620	UHRF1	3	1	16.547	6768	14.2099	509
11.1	GS9620	UHRF1	3	2	15.356	5671	15.2203	449
11.1	GS9620	UHRF1	3	3	15.17	5469	16.4217	458
11.1	PHA	NTC	1	1	10.305	1797	8.52974	76
11.1	PHA	NTC	1	2	16.786	3808	8.99705	183
11.1	PHA	NTC	1	3	13.58	2271	8.64304	100
11.1	PHA	NTC	2	1	12.442	2422	4.92308	64
11.1	PHA	NTC	2	2	22.868	5378	6.1724	174
11.1	PHA	NTC	2	3	14.752	2750	5.92914	82
11.1	PHA	NTC	3	1	11.36	2199	6.48379	78
11.1	PHA	NTC	3	2	8.3322	1175	7.49574	44
11.1	PHA	NTC	3	3	16.24	3088	8.10324	135
11.1	PHA	TRAF2	1	1	12.273	1534	20.8333	165
11.1	PHA	TRAF2	1	2	10.408	1587	22.9195	168
11.1	PHA	TRAF2	1	3	8.5649	1048	22.5053	106
11.1	PHA	TRAF2	2	1	6.998	956	23.2346	102
11.1	PHA	TRAF2	2	2	7.7355	1075	19.2905	87
11.1	PHA	TRAF2	2	3	4.8573	543	16.7347	41
11.1	PHA	TRAF2	3	1	9.4401	1563	17.0012	144
11.1	PHA	TRAF2	3	2	13.183	1965	19.4111	178
11.1	PHA	TRAF2	3	3	19.574	3858	18.3442	339
11.1	PHA	UHRF1	1	1	4.3212	796	23.0159	87
11.1	PHA	UHRF1	1	2	3.8817	621	26.4706	72
11.1	PHA	UHRF1	1	3	3.1109	488	21.4912	49
11.1	PHA	UHRF1	2	1	4.9985	1142	27.6923	144
11.1	PHA	UHRF1	2	2	3.7886	701	27.6397	89
11.1	PHA	UHRF1	2	3	3.8947	679	27.8788	92
11.1	PHA	UHRF1	3	1	5.524	1256	25.0865	145
11.1	PHA	UHRF1	3	2	5.0336	920	22.2222	96
11.1	PHA	UHRF1	3	3	5.3531	852	22.7488	96
11.1	PMA+Ionomycin	NTC	1	1	28.503	15541	74.6711	10445
11.1	PMA+Ionomycin	NTC	1	2	40.022	21610	76.9593	10949
11.1	PMA+Ionomycin	NTC	1	3	38.149	21440	74.4739	10547
11.1	PMA+Ionomycin	NTC	2	1	45.693	28643	75.1275	15317
11.1	PMA+Ionomycin	NTC	2	2	44.388	28397	75.6175	15153
11.1	PMA+Ionomycin	NTC	2	3	43.686	26258	76.4336	13969
11.1	PMA+Ionomycin	NTC	3	1	44.371	29152	74.7999	15515
11.1	PMA+Ionomycin	NTC	3	2	42.069	20809	78.2857	11234
11.1	PMA+Ionomycin	NTC	3	3	42.926	24351	77.3902	12822
11.1	PMA+Ionomycin	TRAF2	1	1	19.632	5736	83.1843	1860
11.1	PMA+Ionomycin	TRAF2	1	2	18.292	5041	84.5856	1531
11.1	PMA+Ionomycin	TRAF2	1	3	17.655	4521	82.7037	1401
11.1	PMA+Ionomycin	TRAF2	2	1	19.441	5439	84.1589	1801
11.1	PMA+Ionomycin	TRAF2	2	2	16.98	3923	84.6614	1275
11.1	PMA+Ionomycin	TRAF2	2	3	18.031	4638	84.8925	1579
11.1	PMA+Ionomycin	TRAF2	3	1	26.198	10328	78.8607	3973
11.1	PMA+Ionomycin	TRAF2	3	2	25.553	8611	80.7654	3229
11.1	PMA+Ionomycin	TRAF2	3	3	23.706	7391	79.9594	2757
11.1	PMA+Ionomycin	UHRF1	1	1	6.0485	2013	96.1399	797
11.1	PMA+Ionomycin	UHRF1	1	2	5.451	1613	96.0461	583
11.1	PMA+Ionomycin	UHRF1	1	3	5.5004	1506	94.4445	527
11.1	PMA+Ionomycin	UHRF1	2	1	6.0241	1912	93.6424	707
11.1	PMA+Ionomycin	UHRF1	2	2	5.3306	1586	96.3722	611
11.1	PMA+Ionomycin	UHRF1	2	3	5.9904	1657	96.5875	651
11.1	PMA+Ionomycin	UHRF1	3	1	7.1785	2371	93.4985	906
11.1	PMA+Ionomycin	UHRF1	3	2	6.1498	1783	94.6939	696
11.1	PMA+Ionomycin	UHRF1	3	3	6.3006	1860	95.3634	761
11.1	JQ1	NTC	1	1	52.416	59344	6.62376	2861
11.1	JQ1	NTC	1	2	51.001	53372	6.24719	2366
11.1	JQ1	NTC	1	3	50.372	56811	6.4119	2656
11.1	JQ1	NTC	2	1	51.224	51388	6.05203	2308
11.1	JQ1	NTC	2	2	53.436	59205	5.49269	2393
11.1	JQ1	NTC	2	3	53.659	59225	5.51366	2413
11.1	JQ1	NTC	3	1	52.405	55601	5.57318	2371
11.1	JQ1	NTC	3	2	52.014	57491	5.35897	2255
11.1	JQ1	NTC	3	3	51.315	54612	5.70464	2298
11.1	JQ1	TRAF2	1	1	51.559	23345	27.1948	4569
11.1	JQ1	TRAF2	1	2	54.286	24149	26.5804	4520
11.1	JQ1	TRAF2	1	3	52.773	25589	27.0855	4945
11.1	JQ1	TRAF2	2	1	53.489	22926	27.3935	4515
11.1	JQ1	TRAF2	2	2	52.662	26014	28.0668	5125
11.1	JQ1	TRAF2	2	3	52.04	26364	28.0509	5112
11.1	JQ1	TRAF2	3	1	54.987	34520	26.4152	7046
11.1	JQ1	TRAF2	3	2	56.42	33080	27.2798	6665
11.1	JQ1	TRAF2	3	3	55.126	34336	26.1056	6582
11.1	JQ1	UHRF1	1	1	16.225	6950	23.0147	768
11.1	JQ1	UHRF1	1	2	13.673	5321	25.4295	666
11.1	JQ1	UHRF1	1	3	13.669	5739	25.0633	693
11.1	JQ1	UHRF1	2	1	16.457	6625	25.7081	826
11.1	JQ1	UHRF1	2	2	14.751	5891	22.7787	664
11.1	JQ1	UHRF1	2	3	15.224	5804	23.1774	674
11.1	JQ1	UHRF1	3	1	17.582	7137	18.7225	680
11.1	JQ1	UHRF1	3	2	16.203	6133	22.4589	696
11.1	JQ1	UHRF1	3	3	15.835	5995	22.9117	672
A2	Untreated	NTC	1	1	56.603	68223	0.206493	130
A2	Untreated	NTC	1	2	54.698	64956	0.204935	122
A2	Untreated	NTC	1	3	57.482	70176	0.190854	125
A2	Untreated	NTC	2	1	56.944	68016	0.16305	103
A2	Untreated	NTC	2	2	56.794	70740	0.18334	120
A2	Untreated	NTC	2	3	57.417	69441	0.178071	115
A2	Untreated	NTC	3	1	55.99	70628	0.184684	120
A2	Untreated	NTC	3	2	56.343	70240	0.193638	126
A2	Untreated	NTC	3	3	58.242	66972	0.167491	105
A2	Untreated	TRAF2	1	1	55.829	56193	24.6183	13029
A2	Untreated	TRAF2	1	2	55.912	64053	25.0785	15103
A2	Untreated	TRAF2	1	3	55.502	61624	24.7519	14367
A2	Untreated	TRAF2	2	1	55.264	56467	25.4261	13529
A2	Untreated	TRAF2	2	2	56.806	57975	25.5632	14047
A2	Untreated	TRAF2	2	3	54.83	58662	25.8739	14293
A2	Untreated	TRAF2	3	1	53.107	60563	24.2346	13592
A2	Untreated	TRAF2	3	2	54.508	62920	24.4264	14373
A2	Untreated	TRAF2	3	3	54.925	59400	24.3385	13548
A2	Untreated	UHRF1	1	1	36.478	25043	7.2092	1661
A2	Untreated	UHRF1	1	2	35.704	24103	6.74259	1498
A2	Untreated	UHRF1	1	3	35.695	24564	6.73809	1522
A2	Untreated	UHRF1	2	1	36.217	24562	7.35841	1663
A2	Untreated	UHRF1	2	2	34.792	23697	7.01835	1534
A2	Untreated	UHRF1	2	3	34.611	23108	7.24037	1538
A2	Untreated	UHRF1	3	1	35.729	25217	6.722	1563
A2	Untreated	UHRF1	3	2	36.441	24337	7.26036	1633
A2	Untreated	UHRF1	3	3	35.47	24276	7.0727	1577
A2	TNFalpha	NTC	1	1	71.534	98290	41.0511	39742
A2	TNFalpha	NTC	1	2	54.051	71178	42.4362	27808
A2	TNFalpha	NTC	1	3	53.978	69982	43.274	27926
A2	TNFalpha	NTC	2	1	54.446	62525	45.1467	26214
A2	TNFalpha	NTC	2	2	54.247	74496	44.4973	30482
A2	TNFalpha	NTC	2	3	54.704	70003	44.7394	28839
A2	TNFalpha	NTC	3	1	52.498	63656	41.1943	23980
A2	TNFalpha	NTC	3	2	54.331	72273	40.7101	27012
A2	TNFalpha	NTC	3	3	53.762	69601	40.5577	25845
A2	TNFalpha	TRAF2	1	1	13.693	16538	74.0607	10250
A2	TNFalpha	TRAF2	1	2	14.397	16470	73.1759	10410
A2	TNFalpha	TRAF2	1	3	14.254	16310	73.6068	10408
A2	TNFalpha	TRAF2	2	1	13.968	16515	72.5555	10025
A2	TNFalpha	TRAF2	2	2	13.838	16072	73.4895	10132
A2	TNFalpha	TRAF2	2	3	13.839	16012	73.8402	10091
A2	TNFalpha	TRAF2	3	1	14.195	16881	72.5686	10312
A2	TNFalpha	TRAF2	3	2	14.161	15974	73.7722	10109
A2	TNFalpha	TRAF2	3	3	14.239	16114	73.1384	10107
A2	TNFalpha	UHRF1	1	1	25.892	20419	92.5026	16829
A2	TNFalpha	UHRF1	1	2	25.034	18709	92.3416	15506
A2	TNFalpha	UHRF1	1	3	25.715	19417	92.3024	16248
A2	TNFalpha	UHRF1	2	1	25.992	19102	92.4702	15842
A2	TNFalpha	UHRF1	2	2	25.461	18293	92.3555	15295
A2	TNFalpha	UHRF1	2	3	25.364	17924	92.1661	14871
A2	TNFalpha	UHRF1	3	1	27.025	19509	92.3256	16265
A2	TNFalpha	UHRF1	3	2	26.128	17745	92.7424	15015
A2	TNFalpha	UHRF1	3	3	26.767	17304	92.2974	14487
A2	AZD5582	NTC	1	1	58.562	61919	1.54739	899
A2	AZD5582	NTC	1	2	61.797	68747	1.53395	1000
A2	AZD5582	NTC	1	3	60.596	67518	1.88255	1205
A2	AZD5582	NTC	2	1	61.834	64856	1.64062	1013
A2	AZD5582	NTC	2	2	61.708	60814	1.79491	1039
A2	AZD5582	NTC	2	3	62.137	64211	1.9822	1216
A2	AZD5582	NTC	3	1	59.931	63397	1.79423	1080
A2	AZD5582	NTC	3	2	61.267	61179	1.7375	1011
A2	AZD5582	NTC	3	3	61.49	65154	1.65535	1026
A2	AZD5582	TRAF2	1	1	54.694	63101	22.8944	13442
A2	AZD5582	TRAF2	1	2	55.651	58539	22.9464	12568
A2	AZD5582	TRAF2	1	3	55.429	58755	23.6952	13025
A2	AZD5582	TRAF2	2	1	56.173	55228	24.0871	12513
A2	AZD5582	TRAF2	2	2	56.075	59764	23.8966	13428
A2	AZD5582	TRAF2	2	3	56.391	60566	24.5134	13979
A2	AZD5582	TRAF2	3	1	54.465	63426	22.5931	13282
A2	AZD5582	TRAF2	3	2	54.583	65010	22.5632	13623
A2	AZD5582	TRAF2	3	3	55.312	67173	22.963	14373
A2	AZD5582	UHRF1	1	1	27.392	20020	17.6991	3163
A2	AZD5582	UHRF1	1	2	26.246	18101	17.6986	2870
A2	AZD5582	UHRF1	1	3	27.724	18265	17.4617	2899
A2	AZD5582	UHRF1	2	1	27.902	19244	17.473	3012
A2	AZD5582	UHRF1	2	2	25.931	16729	17.8203	2680
A2	AZD5582	UHRF1	2	3	26.613	17237	18.0273	2811
A2	AZD5582	UHRF1	3	1	27.44	19019	18.1919	3105
A2	AZD5582	UHRF1	3	2	26.048	18327	17.567	2891
A2	AZD5582	UHRF1	3	3	28.082	18518	17.2025	2884
A2	GS9620	NTC	1	1	58.527	69686	0.106846	69
A2	GS9620	NTC	1	2	58.655	75617	0.129526	91
A2	GS9620	NTC	1	3	58.249	75041	0.114807	80
A2	GS9620	NTC	2	1	58.858	68244	0.120824	77
A2	GS9620	NTC	2	2	59.569	73572	0.151062	104
A2	GS9620	NTC	2	3	59.494	69260	0.149532	97
A2	GS9620	NTC	3	1	59.701	68887	0.11744	76
A2	GS9620	NTC	3	2	59.945	72234	0.122772	83
A2	GS9620	NTC	3	3	60.468	71386	0.104299	70
A2	GS9620	TRAF2	1	1	57.15	65130	21.9823	13385
A2	GS9620	TRAF2	1	2	57.155	66032	21.3637	13184
A2	GS9620	TRAF2	1	3	56.23	62253	22.5336	13099
A2	GS9620	TRAF2	2	1	56.87	59926	22.7406	12790
A2	GS9620	TRAF2	2	2	57.212	60519	22.9856	13051
A2	GS9620	TRAF2	2	3	57.645	61252	22.8096	13134
A2	GS9620	TRAF2	3	1	55.432	63328	22.1532	13062
A2	GS9620	TRAF2	3	2	57.293	62068	22.2562	12956
A2	GS9620	TRAF2	3	3	56.753	63918	22.1522	13284
A2	GS9620	UHRF1	1	1	39.956	27019	6.37585	1580
A2	GS9620	UHRF1	1	2	39.363	27432	6.08993	1529
A2	GS9620	UHRF1	1	3	37.518	25606	6.03274	1404
A2	GS9620	UHRF1	2	1	39.135	26882	6.3374	1559
A2	GS9620	UHRF1	2	2	36.323	26391	6.31827	1527
A2	GS9620	UHRF1	2	3	36.931	25007	5.98055	1365
A2	GS9620	UHRF1	3	1	38.942	28522	6.12746	1597
A2	GS9620	UHRF1	3	2	37.994	28072	6.24951	1612
A2	GS9620	UHRF1	3	3	38.697	27550	6.13734	1556
A2	PHA	NTC	1	1	32.136	20962	5.90099	1099
A2	PHA	NTC	1	2	41.253	32697	6.49373	1925
A2	PHA	NTC	1	3	41.532	31655	6.70833	1943
A2	PHA	NTC	2	1	31.86	18941	6.02224	1018
A2	PHA	NTC	2	2	40.585	32092	6.29759	1836
A2	PHA	NTC	2	3	42.847	28867	6.64675	1780
A2	PHA	NTC	3	1	30.773	15560	6.03001	848
A2	PHA	NTC	3	2	40.337	32455	6.29588	1844
A2	PHA	NTC	3	3	42.556	29351	6.36544	1730
A2	PHA	TRAF2	1	1	20.37	12831	43.0041	4850
A2	PHA	TRAF2	1	2	29.216	22549	42.9448	8680
A2	PHA	TRAF2	1	3	28.816	21178	42.8796	8187
A2	PHA	TRAF2	2	1	20.199	12292	42.9864	4609
A2	PHA	TRAF2	2	2	26.968	19514	43.3473	7568
A2	PHA	TRAF2	2	3	27.028	17168	42.6694	6624
A2	PHA	TRAF2	3	1	22.114	14692	41.2578	5281
A2	PHA	TRAF2	3	2	27.943	21893	42.5438	8262
A2	PHA	TRAF2	3	3	29.124	21239	42.3166	8052
A2	PHA	UHRF1	1	1	16.25	7401	30.7776	1979
A2	PHA	UHRF1	1	2	18.08	6340	28.115	1584
A2	PHA	UHRF1	1	3	17.219	5777	30.8453	1591
A2	PHA	UHRF1	2	1	16.425	7408	32.7072	2107
A2	PHA	UHRF1	2	2	18.107	6296	29.1563	1638
A2	PHA	UHRF1	2	3	19.376	6036	30.5312	1638
A2	PHA	UHRF1	3	1	18.653	7923	34.407	2382
A2	PHA	UHRF1	3	2	20.015	8093	31.5388	2273
A2	PHA	UHRF1	3	3	20.181	6739	34.1223	2047
A2	PMA+Ionomycin	NTC	1	1	47.619	66985	75.28	42278
A2	PMA+Ionomycin	NTC	1	2	44.084	61644	72.476	36820
A2	PMA+Ionomycin	NTC	1	3	42.255	57525	74.823	34988
A2	PMA+Ionomycin	NTC	2	1	46.771	66511	75.3612	41567
A2	PMA+Ionomycin	NTC	2	2	44.072	60287	74.7896	37332
A2	PMA+Ionomycin	NTC	2	3	42.639	61598	71.7872	35376
A2	PMA+Ionomycin	NTC	3	1	46.905	60227	74.7024	37154
A2	PMA+Ionomycin	NTC	3	2	45.323	59368	76.9287	38022
A2	PMA+Ionomycin	NTC	3	3	44.558	57878	76.0104	36466
A2	PMA+Ionomycin	TRAF2	1	1	37.977	41120	92.8304	32797
A2	PMA+Ionomycin	TRAF2	1	2	37.071	39691	92.8014	31378
A2	PMA+Ionomycin	TRAF2	1	3	36.152	38856	91.8439	29886
A2	PMA+Ionomycin	TRAF2	2	1	36.042	38247	93.9961	31014
A2	PMA+Ionomycin	TRAF2	2	2	34.678	37155	92.9455	28775
A2	PMA+Ionomycin	TRAF2	2	3	34.233	39280	92.9215	30429
A2	PMA+Ionomycin	TRAF2	3	1	36.693	45488	92.2979	34860
A2	PMA+Ionomycin	TRAF2	3	2	34.095	41429	92.3047	31295
A2	PMA+Ionomycin	TRAF2	3	3	33.542	40798	93.0151	31094
A2	PMA+Ionomycin	UHRF1	1	1	25.824	21035	98.0179	17259
A2	PMA+Ionomycin	UHRF1	1	2	24.345	18243	97.8916	14950
A2	PMA+Ionomycin	UHRF1	1	3	23.387	19531	97.934	15880
A2	PMA+Ionomycin	UHRF1	2	1	26.256	20596	97.9601	16856
A2	PMA+Ionomycin	UHRF1	2	2	24.137	18003	97.8269	14901
A2	PMA+Ionomycin	UHRF1	2	3	22.42	16570	97.9253	13641
A2	PMA+Ionomycin	UHRF1	3	1	25.232	19341	97.9644	15930
A2	PMA+Ionomycin	UHRF1	3	2	22.945	16235	98.0262	13409
A2	PMA+Ionomycin	UHRF1	3	3	21.975	14742	97.7961	12114
A2	JQ1	NTC	1	1	50.435	67177	1.75133	1034
A2	JQ1	NTC	1	2	52.797	74276	1.91729	1268
A2	JQ1	NTC	1	3	50.209	73040	1.63508	1044
A2	JQ1	NTC	2	1	49.603	69392	1.84068	1114
A2	JQ1	NTC	2	2	51.57	73749	1.7221	1120
A2	JQ1	NTC	2	3	50.14	65828	1.76506	1015
A2	JQ1	NTC	3	1	53.31	73342	2.10547	1389
A2	JQ1	NTC	3	2	55.267	68887	2.31406	1444
A2	JQ1	NTC	3	3	55.083	72259	2.14693	1403
A2	JQ1	TRAF2	1	1	52.303	64057	41.5369	23983
A2	JQ1	TRAF2	1	2	52.516	66479	42.1958	25339
A2	JQ1	TRAF2	1	3	52.107	65510	41.6071	24611
A2	JQ1	TRAF2	2	1	53.299	63807	44.4324	25805
A2	JQ1	TRAF2	2	2	53.489	65459	45.7084	27122
A2	JQ1	TRAF2	2	3	53.1	64182	44.5062	25851
A2	JQ1	TRAF2	3	1	51.016	64171	43.0179	24660
A2	JQ1	TRAF2	3	2	51.151	64434	42.2419	24314
A2	JQ1	TRAF2	3	3	51.807	64908	41.2436	24071
A2	JQ1	UHRF1	1	1	38.12	28085	17.6484	4500
A2	JQ1	UHRF1	1	2	35.567	26825	17.0622	4141
A2	JQ1	UHRF1	1	3	35.418	26284	17.1246	4070
A2	JQ1	UHRF1	2	1	37.307	26634	17.7804	4292
A2	JQ1	UHRF1	2	2	35.818	25385	17.462	4025
A2	JQ1	UHRF1	2	3	35.74	23615	19.145	4102
A2	JQ1	UHRF1	3	1	36.344	26740	17.5152	4242
A2	JQ1	UHRF1	3	2	35.995	24740	17.7489	3988
A2	JQ1	UHRF1	3	3	35.775	25908	17.8153	4193
A72	Untreated	NTC	1	1	58.018	64045	0.0478398	29
A72	Untreated	NTC	1	2	55.733	64030	0.0611944	37
A72	Untreated	NTC	1	3	54.766	62285	0.0614555	36
A72	Untreated	NTC	2	1	57.559	63347	0.0687793	41
A72	Untreated	NTC	2	2	55.305	62996	0.0928866	55
A72	Untreated	NTC	2	3	55.389	60773	0.0821908	47
A72	Untreated	NTC	3	1	58.033	62997	0.0636068	38
A72	Untreated	NTC	3	2	56.094	57605	0.0568891	31
A72	Untreated	NTC	3	3	56.025	62527	0.0458856	27
A72	Untreated	TRAF2	1	1	57.155	44471	7.50722	3251
A72	Untreated	TRAF2	1	2	54.319	43568	7.19703	3046
A72	Untreated	TRAF2	1	3	54.003	43049	7.53916	3162
A72	Untreated	TRAF2	2	1	55.707	55719	5.11926	2758
A72	Untreated	TRAF2	2	2	54.454	47132	5.85582	2687
A72	Untreated	TRAF2	2	3	54.663	50721	5.95673	2935
A72	Untreated	TRAF2	3	1	0.60462	51	26.1905	11
A72	Untreated	TRAF2	3	2	0.4337	33	17.2414	5
A72	Untreated	TRAF2	3	3	0.59388	47	18.4211	7
A72	Untreated	UHRF1	1	1	26.304	12340	3.86915	440
A72	Untreated	UHRF1	1	2	25.409	10415	4.64803	449
A72	Untreated	UHRF1	1	3	25.391	11171	4.59371	476
A72	Untreated	UHRF1	2	1	27.481	13206	4.34318	528
A72	Untreated	UHRF1	2	2	25.669	11794	4.36374	477
A72	Untreated	UHRF1	2	3	26.914	11489	4.53226	484
A72	Untreated	UHRF1	3	1	26.507	11656	4.44341	477
A72	Untreated	UHRF1	3	2	26.156	10354	5.1762	495
A72	Untreated	UHRF1	3	3	26.344	10365	5.21332	501
A72	TNFalpha	NTC	1	1	57.729	66159	4.28311	2679
A72	TNFalpha	NTC	1	2	55.352	74220	4.32227	3022
A72	TNFalpha	NTC	1	3	54.383	73076	4.50681	3064
A72	TNFalpha	NTC	2	1	56.767	72721	4.81499	3274
A72	TNFalpha	NTC	2	2	54.562	72667	4.63919	3136
A72	TNFalpha	NTC	2	3	55.188	71001	4.49888	2986
A72	TNFalpha	NTC	3	1	57.149	72654	4.40655	3008
A72	TNFalpha	NTC	3	2	55.472	69617	4.1166	2686
A72	TNFalpha	NTC	3	3	56.329	71041	4.62097	3104
A72	TNFalpha	TRAF2	1	1	23.466	17160	29.4848	4699
A72	TNFalpha	TRAF2	1	2	22.53	16623	29.7621	4603
A72	TNFalpha	TRAF2	1	3	21.99	17451	30	4866
A72	TNFalpha	TRAF2	2	1	25.068	22145	24.5828	5038
A72	TNFalpha	TRAF2	2	2	23.212	23929	24.6469	5374
A72	TNFalpha	TRAF2	2	3	22.774	22135	23.7974	4779
A72	TNFalpha	TRAF2	3	1	0.25684	20	43.75	7
A72	TNFalpha	TRAF2	3	2	0.1931	15	38.4615	5
A72	TNFalpha	TRAF2	3	3	0.10149	7	42.8571	3
A72	TNFalpha	UHRF1	1	1	17.816	8757	30.9294	2436
A72	TNFalpha	UHRF1	1	2	16.942	7896	31.2658	2233
A72	TNFalpha	UHRF1	1	3	16.795	7400	31.4214	2120
A72	TNFalpha	UHRF1	2	1	18.325	8976	31.0875	2547
A72	TNFalpha	UHRF1	2	2	17.067	8439	31.3573	2412
A72	TNFalpha	UHRF1	2	3	16.86	9148	32.696	2719
A72	TNFalpha	UHRF1	3	1	17.351	8341	32.5459	2466
A72	TNFalpha	UHRF1	3	2	16.187	7951	32.6875	2362
A72	TNFalpha	UHRF1	3	3	16.735	7860	31.3806	2223
A72	AZD5582	NTC	1	1	56.67	69350	0.400716	262
A72	AZD5582	NTC	1	2	53.892	70838	0.35675	237
A72	AZD5582	NTC	1	3	53.298	69926	0.329242	213
A72	AZD5582	NTC	2	1	55.489	70115	0.399828	260
A72	AZD5582	NTC	2	2	52.658	68425	0.318781	200
A72	AZD5582	NTC	2	3	52.613	70488	0.412725	267
A72	AZD5582	NTC	3	1	53.366	68893	0.443392	277
A72	AZD5582	NTC	3	2	51.076	70512	0.343697	219
A72	AZD5582	NTC	3	3	50.409	67621	0.395876	240
A72	AZD5582	TRAF2	1	1	54.784	40753	7.60191	3008
A72	AZD5582	TRAF2	1	2	53.167	38731	8.65127	3263
A72	AZD5582	TRAF2	1	3	53.219	37626	8.92385	3273
A72	AZD5582	TRAF2	2	1	53.424	49026	6.59441	3097
A72	AZD5582	TRAF2	2	2	50.296	43441	6.55998	2726
A72	AZD5582	TRAF2	2	3	50.046	46578	6.82445	3019
A72	AZD5582	TRAF2	3	1	0.64871	53	22.449	11
A72	AZD5582	TRAF2	3	2	0.4526	37	18.1818	6
A72	AZD5582	TRAF2	3	3	0.22791	17	33.3333	4
A72	AZD5582	UHRF1	1	1	20.992	10233	8.35704	793
A72	AZD5582	UHRF1	1	2	19.03	8111	8.44216	640
A72	AZD5582	UHRF1	1	3	19.656	8667	8.06888	656
A72	AZD5582	UHRF1	2	1	20.404	10306	7.46035	715
A72	AZD5582	UHRF1	2	2	19.691	9219	8.07964	698
A72	AZD5582	UHRF1	2	3	19.769	9413	7.84314	684
A72	AZD5582	UHRF1	3	1	19.436	9375	7.98615	692
A72	AZD5582	UHRF1	3	2	18.963	8964	8.70402	724
A72	AZD5582	UHRF1	3	3	18.987	8747	8.58835	696
A72	GS9620	NTC	1	1	61.536	75197	0.070922	51
A72	GS9620	NTC	1	2	59.467	63022	0.056713	34
A72	GS9620	NTC	1	3	58.397	70383	0.0897089	60
A72	GS9620	NTC	2	1	58.017	75516	0.0637213	45
A72	GS9620	NTC	2	2	58.548	73365	0.0790866	55
A72	GS9620	NTC	2	3	58.932	68370	0.0677977	44
A72	GS9620	NTC	3	1	58.44	73917	0.0795557	55
A72	GS9620	NTC	3	2	58.527	71263	0.0873595	59
A72	GS9620	NTC	3	3	59.625	66573	0.0534037	34
A72	GS9620	TRAF2	1	1	59.91	47981	6.86717	3208
A72	GS9620	TRAF2	1	2	57.92	49581	6.89769	3328
A72	GS9620	TRAF2	1	3	57.834	49930	7.24132	3525
A72	GS9620	TRAF2	2	1	58.121	60357	5.07055	2936
A72	GS9620	TRAF2	2	2	56.062	60129	5.41861	3128
A72	GS9620	TRAF2	2	3	55.553	54379	5.50193	2867
A72	GS9620	TRAF2	3	1	0.54013	57	14.8936	7
A72	GS9620	TRAF2	3	2	0.36755	27	20	5
A72	GS9620	TRAF2	3	3	0.43079	30	18.5185	5
A72	GS9620	UHRF1	1	1	27.834	13946	3.81744	496
A72	GS9620	UHRF1	1	2	27.913	12586	3.98551	473
A72	GS9620	UHRF1	1	3	27.587	12374	4.00068	469
A72	GS9620	UHRF1	2	1	29.568	16226	3.78932	577
A72	GS9620	UHRF1	2	2	28.295	14376	3.70397	506
A72	GS9620	UHRF1	2	3	28.001	13197	3.72666	463
A72	GS9620	UHRF1	3	1	28.244	13933	4.10496	535
A72	GS9620	UHRF1	3	2	27.019	11596	4.74008	517
A72	GS9620	UHRF1	3	3	27.399	12851	4.22976	514
A72	PHA	NTC	1	1	17.56	18290	4.20264	662
A72	PHA	NTC	1	2	17.497	16232	3.15598	452
A72	PHA	NTC	1	3	16.924	15608	3.48389	479
A72	PHA	NTC	2	1	18.655	16030	4.73662	660
A72	PHA	NTC	2	2	18.31	16214	3.82949	548
A72	PHA	NTC	2	3	17.117	15534	3.48465	479
A72	PHA	NTC	3	1	17.666	14513	6.42509	805
A72	PHA	NTC	3	2	18.603	16615	4.5659	670
A72	PHA	NTC	3	3	17.09	14166	4.4918	567
A72	PHA	TRAF2	1	1	11.654	5410	21.592	1085
A72	PHA	TRAF2	1	2	12.627	4903	18.5329	859
A72	PHA	TRAF2	1	3	9.8596	3435	17.9758	579
A72	PHA	TRAF2	2	1	13.011	6841	18.4388	1174
A72	PHA	TRAF2	2	2	14.146	8001	15.5523	1156
A72	PHA	TRAF2	2	3	14.472	8913	14.8431	1225
A72	PHA	TRAF2	3	1	0.081414	7	14.2857	1
A72	PHA	TRAF2	3	2	0.055081	4	25	1
A72	PHA	TRAF2	3	3	0.0818	6	0	0
A72	PHA	UHRF1	1	1	6.828	2178	8.95153	181
A72	PHA	UHRF1	1	2	6.3024	1360	10.0475	127
A72	PHA	UHRF1	1	3	5.9458	1278	9.16598	111
A72	PHA	UHRF1	2	1	7.1196	2404	10.2087	225
A72	PHA	UHRF1	2	2	5.449	1210	8.34073	94
A72	PHA	UHRF1	2	3	5.8121	1406	10.4375	136
A72	PHA	UHRF1	3	1	6.6377	2320	11.0381	235
A72	PHA	UHRF1	3	2	5.2379	1104	12.2824	127
A72	PHA	UHRF1	3	3	5.4524	1213	8.70712	99
A72	PMA+Ionomycin	NTC	1	1	37.585	45116	19.5792	7388
A72	PMA+Ionomycin	NTC	1	2	32.91	34733	17.6839	5114
A72	PMA+Ionomycin	NTC	1	3	30.555	33626	18.1139	5142
A72	PMA+Ionomycin	NTC	2	1	36.693	43552	18.7018	6716
A72	PMA+Ionomycin	NTC	2	2	33.492	34032	18.5639	5411
A72	PMA+Ionomycin	NTC	2	3	32.106	30392	18.5865	4868
A72	PMA+Ionomycin	NTC	3	1	36.576	34613	22.9148	6915
A72	PMA+Ionomycin	NTC	3	2	33.149	28989	21.5239	5531
A72	PMA+Ionomycin	NTC	3	3	33.173	27024	21.5712	5250
A72	PMA+Ionomycin	TRAF2	1	1	33.558	23664	44.0866	9595
A72	PMA+Ionomycin	TRAF2	1	2	27.807	16748	44.209	6718
A72	PMA+Ionomycin	TRAF2	1	3	26.718	16243	42.8485	6345
A72	PMA+Ionomycin	TRAF2	2	1	33.518	29342	37.3424	9718
A72	PMA+Ionomycin	TRAF2	2	2	30.225	22955	35.4971	7295
A72	PMA+Ionomycin	TRAF2	2	3	28.411	21660	37.6275	7267
A72	PMA+Ionomycin	TRAF2	3	1	0.17233	17	53.3333	8
A72	PMA+Ionomycin	TRAF2	3	2	0.18692	14	81.8182	9
A72	PMA+Ionomycin	TRAF2	3	3	0.21066	16	33.3333	4
A72	PMA+Ionomycin	UHRF1	1	1	11.203	5363	40.3327	1867
A72	PMA+Ionomycin	UHRF1	1	2	9.3094	4095	37.5944	1344
A72	PMA+Ionomycin	UHRF1	1	3	9.8798	4391	38.6846	1494
A72	PMA+Ionomycin	UHRF1	2	1	12.303	6083	38.5102	2068
A72	PMA+Ionomycin	UHRF1	2	2	10.003	4479	38.2744	1526
A72	PMA+Ionomycin	UHRF1	2	3	10.1	4364	38.8217	1509
A72	PMA+Ionomycin	UHRF1	3	1	12.183	5021	39.8737	1768
A72	PMA+Ionomycin	UHRF1	3	2	9.2533	3793	37.8266	1274
A72	PMA+Ionomycin	UHRF1	3	3	9.9403	4160	36.0395	1314
A72	JQ1	NTC	1	1	59.194	76582	1.10158	791
A72	JQ1	NTC	1	2	58.507	69528	1.07987	714
A72	JQ1	NTC	1	3	56.633	78107	1.08044	793
A72	JQ1	NTC	2	1	57.342	82140	1.19778	904
A72	JQ1	NTC	2	2	56.205	77334	1.1979	861
A72	JQ1	NTC	2	3	56.529	77811	1.14751	832
A72	JQ1	NTC	3	1	58.094	81532	1.16744	881
A72	JQ1	NTC	3	2	57.651	77571	1.14451	838
A72	JQ1	NTC	3	3	57.946	76220	1.11886	805
A72	JQ1	TRAF2	1	1	60.661	48296	28.5904	13376
A72	JQ1	TRAF2	1	2	58.488	40305	28.4153	11103
A72	JQ1	TRAF2	1	3	59.942	38745	27.7426	10434
A72	JQ1	TRAF2	2	1	59.718	57402	26.2021	14479
A72	JQ1	TRAF2	2	2	58.947	52879	24.7881	12634
A72	JQ1	TRAF2	2	3	59.549	55132	25.4345	13538
A72	JQ1	TRAF2	3	1	0.42877	40	32.4324	12
A72	JQ1	TRAF2	3	2	0.56099	43	37.1429	13
A72	JQ1	TRAF2	3	3	0.37884	29	30.7692	8
A72	JQ1	UHRF1	1	1	22.621	10016	10.3496	974
A72	JQ1	UHRF1	1	2	21.645	9311	10.7558	945
A72	JQ1	UHRF1	1	3	21.911	9864	10.7408	999
A72	JQ1	UHRF1	2	1	24.921	12756	9.83537	1165
A72	JQ1	UHRF1	2	2	22.63	9757	10.164	942
A72	JQ1	UHRF1	2	3	23.154	10269	9.90683	957
A72	JQ1	UHRF1	3	1	23.662	11012	10.6191	1096
A72	JQ1	UHRF1	3	2	21.166	9093	11.2849	967
A72	JQ1	UHRF1	3	3	21.994	9508	11.5247	1028

## Sheet: 3guides 7treatments processed
Cell line	Treatment	Guide	Mean % Lymphocytes	Mean % GFP+ Lymphocytes	Standard deviation % Lymphocytes	Standard deviation % GFP+ Lymphocytes	Fold change (%GFP+ lymphocytes compared to untreated of same guide)	p value (%GFP+ lymphocytes compared to untreated of same guide)
11.1	Untreated	NTC	53.305	3.03091	2.62857	0.240438	1	NA
11.1	Untreated	TRAF2	33.1751	18.4324	9.00225	1.94786	1	NA
11.1	Untreated	UHRF1	13.9034	17.1939	0.952242	1.04262	1	NA
11.1	TNFalpha	NTC	45.5608	44.3825	9.13821	1.01932	14.6433	2.31535e-14
11.1	TNFalpha	TRAF2	1.95809	36.652	0.65704	8.04307	1.98845	6.51748e-05
11.1	TNFalpha	UHRF1	6.68406	82.1293	0.629746	3.52437	4.77665	4.4813e-12
11.1	AZD5582	NTC	54.8874	4.61309	0.915573	0.348303	1.52201	8.29037e-07
11.1	AZD5582	TRAF2	49.0326	16.3965	4.36963	1.34047	0.889546	0.00442127
11.1	AZD5582	UHRF1	10.4242	30.3989	1.01443	2.01479	1.768	3.33553e-09
11.1	GS9620	NTC	57.6084	2.62483	2.17607	0.150006	0.866021	0.00128428
11.1	GS9620	TRAF2	52.91	14.7457	2.47943	1.11935	0.799986	9.25264e-05
11.1	GS9620	UHRF1	15.274	17.06	0.77624	1.81389	0.992211	0.799486
11.1	PHA	NTC	14.0739	7.25302	4.2908	1.42856	2.39302	7.43609e-06
11.1	PHA	TRAF2	10.3371	20.0305	4.31659	2.47982	1.0867	0.137747
11.1	PHA	UHRF1	4.43403	24.9162	0.828158	2.58948	1.44913	3.17255e-05
11.1	PMA+Ionomycin	NTC	41.0897	75.9732	5.26926	1.3556	25.0661	2.85435e-15
11.1	PMA+Ionomycin	TRAF2	20.6098	82.6413	3.56196	2.25099	4.48348	1.42327e-13
11.1	PMA+Ionomycin	UHRF1	5.9971	95.1987	0.559432	1.17654	5.53676	6.81518e-17
11.1	JQ1	NTC	51.9824	5.88645	1.11067	0.458355	1.94214	1.43647e-08
11.1	JQ1	TRAF2	53.7047	27.1303	1.6106	0.678797	1.47188	8.02918e-07
11.1	JQ1	UHRF1	15.5132	23.2516	1.30904	2.10956	1.35232	4.08659e-06
A2	Untreated	NTC	56.7237	0.18584	1.01339	0.0150049	1	NA
A2	Untreated	TRAF2	55.187	24.9235	1.03969	0.58903	1	NA
A2	Untreated	UHRF1	35.6819	7.04023	0.659817	0.250246	1	NA
A2	TNFalpha	NTC	55.9501	42.623	5.87788	1.84582	229.354	2.22995e-12
A2	TNFalpha	TRAF2	14.0649	73.3564	0.23789	0.539146	2.94326	5.44687e-16
A2	TNFalpha	UHRF1	25.9309	92.3893	0.645507	0.164839	13.1231	5.82972e-22
A2	AZD5582	NTC	61.0358	1.72985	1.15512	0.150255	9.30832	1.74686e-09
A2	AZD5582	TRAF2	55.4192	23.3503	0.719691	0.709478	0.936878	4.80289e-07
A2	AZD5582	UHRF1	27.042	17.6824	0.837201	0.302966	2.51162	1.32187e-12
A2	GS9620	NTC	59.274	0.124123	0.738113	0.0167189	0.667905	4.40455e-05
A2	GS9620	TRAF2	56.86	22.3308	0.665806	0.499095	0.895973	4.48687e-07
A2	GS9620	UHRF1	38.3177	6.18323	1.20542	0.141928	0.878271	2.38867e-06
A2	PHA	NTC	38.2088	6.30677	5.04201	0.282322	33.9367	3.50242e-12
A2	PHA	TRAF2	25.7531	42.6611	3.76998	0.60459	1.71168	1.03477e-13
A2	PHA	UHRF1	18.2562	31.3556	1.44555	2.10473	4.45378	4.97229e-10
A2	PMA+Ionomycin	NTC	44.914	74.6843	1.89299	1.61668	401.875	8.48029e-15
A2	PMA+Ionomycin	TRAF2	35.6092	92.7729	1.53	0.604007	3.72231	5.97018e-18
A2	PMA+Ionomycin	UHRF1	24.0579	97.927	1.50532	0.0783197	13.9096	4.2328e-22
A2	JQ1	NTC	52.046	1.91089	2.16672	0.229003	10.2825	1.66693e-08
A2	JQ1	TRAF2	52.3098	42.9434	0.890694	1.58172	1.72301	5.64597e-11
A2	JQ1	UHRF1	36.2316	17.7002	0.902497	0.606357	2.51415	3.55831e-12
A72	Untreated	NTC	56.3247	0.0645253	1.23223	0.0151659	1	NA
A72	Untreated	TRAF2	36.8815	11.2253	27.2691	7.49533	1	NA
A72	Untreated	UHRF1	26.2417	4.57589	0.691465	0.41688	1	NA
A72	TNFalpha	NTC	55.8812	4.46771	1.16832	0.211615	69.2396	3.89816e-12
A72	TNFalpha	TRAF2	15.5102	31.927	11.5255	7.82099	2.84418	5.14361e-09
A72	TNFalpha	UHRF1	17.1198	31.7079	0.634058	0.719099	6.92935	2.41247e-14
A72	AZD5582	NTC	53.2746	0.37789	1.9585	0.0422881	5.85646	5.05374e-08
A72	AZD5582	TRAF2	35.1406	13.2356	26.0663	9.44979	1.17908	0.271262
A72	AZD5582	UHRF1	19.6587	8.16997	0.682497	0.392409	1.78544	3.30461e-09
A72	GS9620	NTC	59.0543	0.0720298	1.06593	0.0128632	1.1163	0.239158
A72	GS9620	TRAF2	38.5265	10.0455	28.5872	6.01108	0.894893	0.39433
A72	GS9620	UHRF1	27.9844	4.01093	0.718702	0.326097	0.876536	0.000239511
A72	PHA	NTC	17.7136	4.26401	0.658977	0.979346	66.0827	1.29348e-06
A72	PHA	TRAF2	8.4431	16.2467	6.42014	6.96839	1.44733	0.234956
A72	PHA	UHRF1	6.08721	9.90883	0.670005	1.25841	2.16544	8.63335e-07
A72	PMA+Ionomycin	NTC	34.0266	19.6932	2.37285	1.84677	305.202	1.04752e-09
A72	PMA+Ionomycin	TRAF2	20.0897	45.5662	15.1045	14.8645	4.05923	5.16598e-05
A72	PMA+Ionomycin	UHRF1	10.4639	38.4398	1.15339	1.26142	8.4005	4.72429e-12
A72	JQ1	NTC	57.5668	1.13732	0.988346	0.0454718	17.626	4.3189e-13
A72	JQ1	TRAF2	39.8526	29.0575	29.5535	3.89808	2.58856	6.23452e-06
A72	JQ1	UHRF1	22.6338	10.5757	1.15235	0.578907	2.31117	3.49432e-11
