# Supplementary material for: CRISPR-Cas9 screen of E3 ubiquitin ligases identifies TRAF2 and UHRF1 as regulators of HIV latency in primary human T cells
Source: mBio. 2024 Feb 27;15(4):e02222-23. doi: 10.1128/mbio.02222-23 (PMC11005436; doi:10.1128/mbio.02222-23)
Supplement: Table S6 — Raw and analyzed data from CRISPR-Cas9 knockouts in a resting primary human CD4+ T cell model of HIV latency. [file mbio.02222-23-s0007.xlsx]

## Sheet: Initial Rate of HIV-1 Infection
Donor	Infection	Replicate	% Live Lymphocytes	% P24+ Live Lymphocytes	Count P24+ Live Lymphocytes
1	Infected	1	70.3	23.3	12306
1	Infected	2	70.1	25.5	15157
2	Infected	1	79	17	12871
2	Infected	2	77.9	17.1	10376
3	Infected	1	71.8	20	5395
3	Infected	2	72.7	20.8	4886
4	Infected	1	92.5	30.9	17124
4	Infected	2	92.4	29.7	16776
5	Infected	1	91.9	23.7	12208
5	Infected	2	92.4	24.7	12121
6	Infected	1	89.4	23.2	13066
6	Infected	2	90.4	23.1	15306
1	Uninfected	1	83.9	0.16	260
1	Uninfected	2	82.6	0.14	347
2	Uninfected	1	87.8	0.18	504
2	Uninfected	2	86.6	0.2	389
3	Uninfected	1	81.2	0.18	293
3	Uninfected	2	81.4	0.22	379
4	Uninfected	1	92.5	0.11	160
4	Uninfected	2	92.7	0.13	189
5	Uninfected	1	91.8	0.12	120
5	Uninfected	2	91.6	0.15	143
6	Uninfected	1	93.6	0.22	324
6	Uninfected	2	94.1	0.088	111

## Sheet: Raw Primary Cell Latency Data
Donor	Guide	Replicate	% Live Lymphocytes	Count Live Lymphocytes	% p24+ Live lymphocytes	Count p24+ Live Lymphocytes	Supernatant p24 (pg/ml)
1	HIV	R1	51.1	28653	5.39	1545	NA
1	HIV	R2	49.3	30034	5.31	1596	10.5336
1	HIV	R3	49.4	28052	5.53	1551	9.53353
1	NTC	R1	47.1	29467	6.35	1872	51.8834
1	NTC	R2	48.3	30413	5.57	1694	48.9396
1	NTC	R3	49.4	29236	5.8	1697	45.6607
1	TRAF2	R1	52	29764	10.3	3060	48.4976
1	TRAF2	R2	49.8	27916	10.1	2827	47.9367
1	TRAF2	R3	51.5	22859	10.2	2325	42.3025
1	URHF1	R1	54.3	21490	11.5	2466	89.9505
1	URHF1	R2	53.4	21908	11.2	2443	81.0819
1	URHF1	R3	52.5	22428	11.3	2537	105.234
1	Uninfected	R1	92.6	146997	0.054	80	NA
1	Uninfected	R2	92.1	168581	0.066	111	NA
1	Uninfected	R3	91.2	270813	0.042	113	NA
2	HIV	R1	63.8	40615	3.72	1511	11.601
2	HIV	R2	61.4	28973	3.25	941	11.8679
2	HIV	R3	63.4	35410	3.85	1363	11.9847
2	NTC	R1	73.5	35810	4.05	1452	36.2283
2	NTC	R2	76.4	37792	4.2	1588	36.2451
2	NTC	R3	74.6	35681	4.28	1527	35.806
2	TRAF2	R1	70.9	35057	7.63	2674	45.7625
2	TRAF2	R2	74.6	39513	7.1	2804	41.3199
2	TRAF2	R3	73.2	21245	6.62	1406	43.8961
2	URHF1	R1	75.4	20258	4.2	850	27.5305
2	URHF1	R2	80.1	9185	4.45	409	36.3803
2	URHF1	R3	80.7	8092	3.98	322	34.4046
2	Uninfected	R1	94.2	165895	0.12	195	NA
2	Uninfected	R2	93.4	152918	0.074	113	NA
2	Uninfected	R3	92.6	167413	0.035	59	NA
3	HIV	R1	56.5	31370	3.11	975	4.67365
3	HIV	R2	96	4419	3.19	141	4.20827
3	HIV	R3	57.4	27603	3.01	832	4.07533
3	NTC	R1	50.9	30562	4.24	1297	4.88976
3	NTC	R2	51.7	31837	3.91	1244	3.41074
3	NTC	R3	51.5	30205	4.02	1213	3.42735
3	TRAF2	R1	49.9	19392	13.1	2532	27.7996
3	TRAF2	R2	50.4	26645	11	2932	20.6302
3	TRAF2	R3	51.1	22396	10.9	2446	22.3236
3	URHF1	R1	63.3	34669	10.7	3721	25.8157
3	URHF1	R2	61.8	34529	10.9	3779	27.1605
3	URHF1	R3	56.4	17821	9.18	1636	33.679
3	Uninfected	R1	84.3	118078	0.13	156	NA
3	Uninfected	R2	84.2	125076	0.049	61	NA
3	Uninfected	R3	83	202603	0.035	70	NA
4	HIV	R1	75.5	28056	5.55	1557	29.5053
4	HIV	R2	77.6	21024	5.77	1213	22.9983
4	HIV	R3	80.4	15341	5.17	793	20.8197
4	NTC	R1	72.9	23700	6.57	1557	65.359
4	NTC	R2	76.9	19847	5.14	1020	52.2295
4	NTC	R3	77.9	12772	3.97	507	45.5349
4	TRAF2	R1	67.9	30342	10.6	3212	116.203
4	TRAF2	R2	64.1	20842	5.87	1223	65.2003
4	TRAF2	R3	55.3	19661	6.07	1194	86.7125
4	URHF1	R1	65.9	32215	8.85	2852	78.1567
4	URHF1	R2	66.9	31157	9.72	3028	70.8705
4	URHF1	R3	63.9	23289	7.08	1649	64.8829
4	Uninfected	R1	93.8	187898	0.056	105	NA
4	Uninfected	R2	94.9	192769	0.054	104	NA
4	Uninfected	R3	93.9	158215	0.033	52	NA
5	HIV	R1	77.9	36061	3.9	1407	22.5366
5	HIV	R2	79.2	30894	4.16	1285	24.9894
5	HIV	R3	79.3	28588	3.8	1085	16.8087
5	NTC	R1	80.3	40436	3.88	1569	52.8211
5	NTC	R2	80.8	33355	3.56	1186	54.3649
5	NTC	R3	79.9	32450	3.57	1160	46.2852
5	TRAF2	R1	67.7	32066	4.64	1489	77.8248
5	TRAF2	R2	68.7	43108	6.1	2629	80.1045
5	TRAF2	R3	69.4	29464	4.36	1285	77.0313
5	URHF1	R1	66.5	37014	4.1	1518	70.986
5	URHF1	R2	66.5	34458	4.98	1715	92.2673
5	URHF1	R3	58.1	20499	4.51	924	51.1907
5	Uninfected	R1	92.5	133259	0.017	22	NA
5	Uninfected	R2	94.1	135866	0.013	18	NA
5	Uninfected	R3	93.6	148515	0.00943	14	NA
6	HIV	R1	81.1	19525	3.12	609	18.3972
6	HIV	R2	75.7	29210	3.4	993	7.93913
6	HIV	R3	71.9	32216	3.45	1110	12.4646
6	NTC	R1	73.3	19998	2.06	411	27.6045
6	NTC	R2	75.7	22070	1.69	372	34.5448
6	NTC	R3	78.1	28798	2.05	589	22.5753
6	TRAF2	R1	71.5	48379	5.12	2478	50.6141
6	TRAF2	R2	72	26406	4.24	1119	44.6902
6	TRAF2	R3	75.2	23245	3.77	877	49.0159
6	URHF1	R1	68.1	39524	5.37	2124	32.1995
6	URHF1	R2	70.9	42575	5.37	2285	31.9824
6	URHF1	R3	73	42721	4.9	2095	36.6816
6	Uninfected	R1	96.2	187124	0.01	19	NA
6	Uninfected	R2	96.5	180712	0.0083	15	NA
6	Uninfected	R3	96.3	174383	0.00803	14	NA

## Sheet: Processed Primary Cell Latency
Donor	Guide	R1	R2	R3	R1	R2	R3	R1	R2	R3	Mean % Live Lymphocytes	Standard deviation % Live Lymphocytes	Mean % p24+ Live lymphocytes	Standard deviation %p24+ Live Lymphocytes	Fold change %p24+ Live Lymphocytes (compared to NTC of same donor)	p value %p24+ Live Lymphocytes (compared to NTC of same donor)	Mean supernatant p24 (pg/ml)	Standard deviation supernatant p24 (pg/ml)	Fold change supernatant p24 (compared to NTC of same donor)	p value supernatant p24 (compared to NTC of same donor)
1	HIV	51.1	49.3	49.4	5.39	5.31	5.53	NA	10.5336	9.53353	49.9333	1.0116	5.41	0.111355	0.915914	0.165276	10.0336	0.707186	0.205489	0.0194584
1	NTC	47.1	48.3	49.4	6.35	5.57	5.8	51.8834	48.9396	45.6607	48.2667	1.15036	5.90667	0.400791	1	NA	48.8279	3.11288	1	NA
1	TRAF2	52	49.8	51.5	10.3	10.1	10.2	48.4976	47.9367	42.3025	51.1	1.15326	10.2	0.1	1.72686	0.00167096	46.2456	3.42632	0.947114	0.0821643
1	URHF1	54.3	53.4	52.5	11.5	11.2	11.3	89.9505	81.0819	105.234	53.4	0.9	11.3333	0.152753	1.91874	0.000696906	92.0888	12.2172	1.88599	0.035163
1	Uninfected	92.6	92.1	91.2	0.054	0.066	0.042	NA	NA	NA	91.9667	0.70946	0.054	0.012	0.00914221	0.00158764	NA	NA	NA	NA
2	HIV	63.8	61.4	63.4	3.72	3.25	3.85	11.601	11.8679	11.9847	62.8667	1.28582	3.60667	0.315647	0.863528	0.0973582	11.8179	0.196696	0.327428	9.62704e-05
2	NTC	73.5	76.4	74.6	4.05	4.2	4.28	36.2283	36.2451	35.806	74.8333	1.46401	4.17667	0.116762	1	NA	36.0931	0.248833	1	NA
2	TRAF2	70.9	74.6	73.2	7.63	7.1	6.62	45.7625	41.3199	43.8961	72.9	1.86815	7.11667	0.505206	1.70391	0.0145467	43.6595	2.23077	1.20963	0.0288485
2	URHF1	75.4	80.1	80.7	4.2	4.45	3.98	27.5305	36.3803	34.4046	78.7333	2.9023	4.21	0.23516	1.00798	0.861987	32.7718	4.64537	0.907979	0.347097
2	Uninfected	94.2	93.4	92.6	0.12	0.074	0.035	NA	NA	NA	93.4	0.8	0.0763333	0.042548	0.0182761	0.000501233	NA	NA	NA	NA
3	HIV	56.5	96	57.4	3.11	3.19	3.01	4.67365	4.20827	4.07533	69.9667	22.55	3.10333	0.090185	0.764996	0.0159088	4.31908	0.314177	1.10483	0.324045
3	NTC	50.9	51.7	51.5	4.24	3.91	4.02	4.88976	3.41074	3.42735	51.3667	0.416333	4.05667	0.168028	1	NA	3.90928	0.849156	1	NA
3	TRAF2	49.9	50.4	51.1	13.1	11	10.9	27.7996	20.6302	22.3236	50.4667	0.602771	11.6667	1.24231	2.87592	0.00673984	23.5844	3.74733	6.03294	0.00728209
3	URHF1	63.3	61.8	56.4	10.7	10.9	9.18	25.8157	27.1605	33.679	60.5	3.62905	10.26	0.940638	2.52917	0.00759284	28.885	4.20575	7.38884	0.0120011
3	Uninfected	84.3	84.2	83	0.13	0.049	0.035	NA	NA	NA	83.8333	0.723418	0.0713333	0.0512868	0.0175842	0.000325146	NA	NA	NA	NA
4	HIV	75.5	77.6	80.4	5.55	5.77	5.17	29.5053	22.9983	20.8197	77.8333	2.45832	5.49667	0.303535	1.05166	0.724303	24.4411	4.51902	0.449496	0.0114757
4	NTC	72.9	76.9	77.9	6.57	5.14	3.97	65.359	52.2295	45.5349	75.9	2.64575	5.22667	1.30216	1	NA	54.3745	10.0846	1	NA
4	TRAF2	67.9	64.1	55.3	10.6	5.87	6.07	116.203	65.2003	86.7125	62.4333	6.46323	7.51333	2.675	1.4375	0.139479	89.3721	25.6054	1.64364	0.0912002
4	URHF1	65.9	66.9	63.9	8.85	9.72	7.08	78.1567	70.8705	64.8829	65.5667	1.52753	8.55	1.34533	1.63584	0.0385898	71.3034	6.64748	1.31134	0.0147028
4	Uninfected	93.8	94.9	93.9	0.056	0.054	0.033	NA	NA	NA	94.2	0.608276	0.0476667	0.012741	0.0091199	0.0200912	NA	NA	NA	NA
5	HIV	77.9	79.2	79.3	3.9	4.16	3.8	22.5366	24.9894	16.8087	78.8	0.781025	3.95333	0.185831	1.02142	0.236647	21.4449	4.1982	0.419197	9.37049e-05
5	NTC	80.3	80.8	79.9	3.88	3.56	3.57	52.8211	54.3649	46.2852	80.3333	0.450925	3.67	0.181934	1	NA	51.157	4.28919	1	NA
5	TRAF2	67.7	68.7	69.4	4.64	6.1	4.36	77.8248	80.1045	77.0313	68.6	0.8544	5.03333	0.934309	1.37148	0.146432	78.3202	1.59535	1.53098	0.00438192
5	URHF1	66.5	66.5	58.1	4.1	4.98	4.51	70.986	92.2673	51.1907	63.7	4.84974	4.53	0.440341	1.23433	0.132507	71.4813	20.5428	1.39729	0.168095
5	Uninfected	92.5	94.1	93.6	0.017	0.013	0.00943	NA	NA	NA	93.4	0.818535	0.0131433	0.00378703	0.00358129	0.000794642	NA	NA	NA	NA
6	HIV	81.1	75.7	71.9	3.12	3.4	3.45	18.3972	7.93913	12.4646	76.2333	4.62313	3.32333	0.177858	1.71897	0.0177516	12.9337	5.24481	0.457966	0.113665
6	NTC	73.3	75.7	78.1	2.06	1.69	2.05	27.6045	34.5448	22.5753	75.7	2.4	1.93333	0.210792	1	NA	28.2415	6.01012	1	NA
6	TRAF2	71.5	72	75.2	5.12	4.24	3.77	50.6141	44.6902	49.0159	72.9	2.00749	4.37667	0.685298	2.26379	0.0246025	48.1067	3.06483	1.7034	0.0570538
6	URHF1	68.1	70.9	73	5.37	5.37	4.9	32.1995	31.9824	36.6816	70.6667	2.45832	5.21333	0.271355	2.69655	0.00531439	33.6211	2.65262	1.19049	0.381104
6	Uninfected	96.2	96.5	96.3	0.01	0.0083	0.00803	NA	NA	NA	96.3333	0.152753	0.00877667	0.001068	0.00453966	0.0039587	NA	NA	NA	NA
